# Supplementary material for: Insulin reverses impaired alveolar fluid clearance in ARDS by inhibiting LPS-induced autophagy and inflammatory
Source: Front Immunol. 2023 Aug 15;14:1162159. doi: 10.3389/fimmu.2023.1162159 (PMC10466042; doi:10.3389/fimmu.2023.1162159)
Supplement: Supplementary file 1 [file DataSheet_1.zip]

Archive with 26 entries (25 files):
- all-cluster-1.pdf
- CV.pdf
- enrichGO.LPS+Insulin--Control.ALL.xls
- enrichGO.LPS+Insulin--LPS.ALL.xls
- enrichGO.LPS--Control.ALL.xls
- figure-latex/
- figure-latex/all-cluster-1.pdf
- figure-latex/all-cluster-2.pdf
- figure-latex/all-ranking-1.pdf
- figure-latex/correlation-1.pdf
- LPS--Control-volcano-fc-1.pdf
- LPS-Insulin--Control-volcano-fc-1.pdf
- LPS-Insulin--LPS-volcano-fc-1.pdf
- norm_smry.pdf
- Normalization_data.csv
- parameters.txt
- peptides.txt
- proteinGroups.txt
- QC.docx
- significant proteins--LPS+Insulin--Control--.csv
- significant proteins--LPS+Insulin--LPS--.csv
- significant proteins--LPS--Control--.csv
- Sub-cluster.LPS+Insulin--Control.csv
- Sub-cluster.LPS+Insulin--LPS.csv
- Sub-cluster.LPS--Control.csv
- TIC.pptx
