# Supplementary material for: Insulin reverses impaired alveolar fluid clearance in ARDS by inhibiting LPS-induced autophagy and inflammatory
Source: Front Immunol. 2023 Aug 15;14:1162159. doi: 10.3389/fimmu.2023.1162159 (PMC10466042; doi:10.3389/fimmu.2023.1162159)
Supplement: Supplementary file 1 [file DataSheet_1.zip › enrichGO.LPS+Insulin--Control.ALL.xls]

## Sheet: enrichGO.LPS+Insulin--Control.A
enrichGO.LPS+Insulin--Control.ALL #Column A : "ID", stands for the ID of gene ontology term. #Column B : "Description", stands for the name of gene ontology term. #Column C : "GeneRatio", stands for the Gene Ratio value genes associated with the ID, it equals (Count/the total number of DE genes). #Column D : "BgRatio", stands for the Ratio with the number of background population genes associated…
ID	Description	GeneRatio	BgRatio	pvalue	p.adjust	qvalue	geneID	Count	type
GO:0000041	transition metal ion transport	5|339	88|23843	0.00845	0.0449227	1.51582	Cp/Atox1/B2m/Trf/Sfxn1	5	Biological process
GO:0000082	G1/S transition of mitotic cell cycle	9|339	177|23843	0.00101184	0.00897606	0.00609259	Rdx/Psme1/Psme2/Anxa1/Ptpn6/Egfr/Pml/Ddx3x/Anp32b	9	Biological process
GO:0000221	"vacuolar proton-transporting V-type ATPase, V1 domain"	1|342	3|23583	0.0428798	0.116552	0.0761896	Atp6v1c1	1	Cellular component
GO:0000272	polysaccharide catabolic process	2|339	22|23843	0.0386105	0.12337	0.0837384	Chil3/Pygl	2	Biological process
GO:0000281	mitotic cytokinesis	4|339	66|23843	0.0145021	0.0661619	0.0449081	Sept4/Cfl1/Rhob/Chmp4b	4	Biological process
GO:0000287	magnesium ion binding	10|333	186|23049	0.000393154	0.00533013	0.00362963	Idh3a/Sept4/Prps1/Glul/Eno3/Tkt/Pkm/Adprh/Pgm3/Pgm5	10	Molecular function
GO:0000302	response to reactive oxygen species	16|339	194|23843	2.03132e-08	1.31624e-06	8.93409e-07	Hk3/Ncf1/Sod3/Src/Anxa1/Mpo/Lcn2/Cfl1/Mmp9/Rhob/Prdx5/Egfr/Aqp1/Cd36/Hp/Glrx	16	Biological process
GO:0000303	response to superoxide	3|339	25|23843	0.00519581	0.0313191	0.0212581	Sod3/Mpo/Cd36	3	Biological process
GO:0000305	response to oxygen radical	3|339	28|23843	0.00717212	0.0393455	0.0267061	Sod3/Mpo/Cd36	3	Biological process
GO:0000323	lytic vacuole	14|342	433|23583	0.00458647	0.0246928	0.0161416	Lrba/Prtn3/Mpz/Src/Ace/Anxa1/Ctsb/Mpo/Lamp2/Irgm1/Ifitm3/Calcrl/Npc2/Atp6v1c1	14	Cellular component
GO:0000380	alternative mRNA splicing, via spliceosome	3|339	55|23843	0.0434483	0.126883	0.0861229	Mbnl2/Magoh/Ddx5	3	Biological process
GO:0000381	"regulation of alternative mRNA splicing, via spliceosome"	3|339	42|23843	0.021731	0.0884876	0.0600618	Mbnl2/Magoh/Ddx5	3	Biological process
GO:0001525	angiogenesis	29|339	492|23843	1.25463e-10	1.60269e-08	1.08785e-08	Fn1/Stat1/Ptk2/Ngp/Emp2/C3/Gpi1/Ace/Anxa1/Rras/Itgb2/Lgals3/Dcn/Mmp9/Camp/Fgf1/Rhob/Nrp1/Aqp1/Jup/Cd36/Pml/Cybb/Chil1/Clec14a/Lrg1/Clic4/Calcrl/Cdh13	29	Biological process
GO:0001527	microfibril	2|342	11|23583	0.0105777	0.045467	0.0297217	Fbn1/Mfap4	2	Cellular component
GO:0001530	lipopolysaccharide binding	3|333	25|23049	0.00543048	0.039561	0.0269397	Ltf/Cd14/Sftpd	3	Molecular function
GO:0001558	regulation of cell growth	18|339	415|23843	3.14189e-05	0.000540285	0.000366724	Fn1/Ptk2/Cd44/Col14a1/Adam10/Sfn/Cfl1/Ahsg/Rab21/Slc25a4/Nrp1/G6pdx/Egfr/Csnk2a1/Pml/Cyba/Ddx3x/Twf2	18	Biological process
GO:0001562	response to protozoan	3|339	36|23843	0.0143822	0.0658166	0.0446737	Gbp3/Iigp1/Gbp2	3	Biological process
GO:0001570	vasculogenesis	5|339	93|23843	0.0105886	0.052778	0.0358236	Ptk2/Emp2/Fgf1/Rap1a/Nrp1	5	Biological process
GO:0001635	calcitonin gene-related peptide receptor activity	1|333	3|23049	0.0427211	0.124699	0.0849159	Calcrl	1	Molecular function
GO:0001655	urogenital system development	13|339	333|23843	0.00103874	0.00919647	0.0062422	Stat1/Bag6/Cd44/Itga8/Arg2/Ace/Gsta3/Fgf1/Nrp1/Aqp1/Lama5/Lamb2/Fbn1	13	Biological process
GO:0001656	metanephros development	4|339	86|23843	0.0343514	0.113096	0.0767654	Itga8/Aqp1/Lamb2/Fbn1	4	Biological process
GO:0001657	ureteric bud development	5|339	102|23843	0.015319	0.0691132	0.0469113	Cd44/Arg2/Gsta3/Fgf1/Lama5	5	Biological process
GO:0001664	G-protein coupled receptor binding	9|333	286|23049	0.0238189	0.104053	0.0708563	Stat1/Atp2a2/C3/Saa1/Ace/Calm1/Gnaq/Slc9a3r1/Cav2	9	Molecular function
GO:0001667	ameboidal-type cell migration	20|339	378|23843	5.70136e-07	2.05571e-05	1.39533e-05	Fn1/Ptk2/Emp2/Src/Anxa1/Itgb2/Cfl1/Dcn/Dpp4/Mmp9/Fgf1/Rhob/Nrp1/Aqp1/Jup/Pml/Lama5/Arhgdib/Clec14a/Cdh13	20	Biological process
GO:0001676	long-chain fatty acid metabolic process	4|339	92|23843	0.0423549	0.124095	0.0842306	Cyp2s1/Cyp2f2/Cd36/Cyp2b10	4	Biological process
GO:0001725	stress fiber	6|342	74|23583	0.000720047	0.00511713	0.00334506	Ptk2/Sorbs1/Mylk/Lcp1/Cyba/Pgm5	6	Cellular component
GO:0001726	ruffle	6|342	139|23583	0.0160268	0.0623523	0.0407596	Rdx/Myo6/Nme2/Src/Lcp1/Plek	6	Cellular component
GO:0001755	neural crest cell migration	4|339	53|23843	0.00679878	0.0379019	0.0257263	Fn1/Cfl1/Nrp1/Lama5	4	Biological process
GO:0001765	membrane raft assembly	2|339	11|23843	0.0101845	0.0517443	0.035122	Emp2/Cav2	2	Biological process
GO:0001772	immunological synapse	5|342	35|23583	0.000141436	0.00160801	0.00105115	Coro1a/Icam1/Lgals3/Stoml2/Arhgdia	5	Cellular component
GO:0001780	neutrophil homeostasis	3|339	21|23843	0.00313319	0.0215515	0.0146283	Itgam/Cd44/Anxa1	3	Biological process
GO:0001781	neutrophil apoptotic process	3|339	12|23843	0.000569795	0.0057232	0.00388468	Itgam/Cd44/Anxa1	3	Biological process
GO:0001784	phosphotyrosine residue binding	3|333	39|23049	0.0186082	0.0910591	0.062008	Ptpn6/Crkl/Plcg2	3	Molecular function
GO:0001818	negative regulation of cytokine production	8|339	231|23843	0.0179498	0.0770187	0.0522772	Fn1/Arg2/Pglyrp1/Anxa1/Sftpd/Fbln1/Elane/Pml	8	Biological process
GO:0001819	positive regulation of cytokine production	15|339	404|23843	0.000733452	0.00688921	0.00467612	Stat1/C3/B2m/Src/Anxa1/Cd14/Hmgb2/Cd36/Elane/Serpinf2/Cybb/Cyba/Gbp5/Plcg2/Fam49b	15	Biological process
GO:0001822	kidney development	12|339	269|23843	0.000506805	0.0052696	0.00357679	Bag6/Cd44/Itga8/Arg2/Ace/Gsta3/Fgf1/Nrp1/Aqp1/Lama5/Lamb2/Fbn1	12	Biological process
GO:0001823	mesonephros development	5|339	105|23843	0.0171652	0.0745826	0.0506237	Cd44/Arg2/Gsta3/Fgf1/Lama5	5	Biological process
GO:0001846	opsonin binding	3|333	16|23049	0.00145544	0.0143291	0.00975764	Itgam/Cfh/Itgb2	3	Molecular function
GO:0001848	complement binding	3|333	24|23049	0.00482992	0.0363122	0.0247273	Itgam/Cfh/Itgb2	3	Molecular function
GO:0001851	complement component C3b binding	3|333	4|23049	1.18272e-05	0.000287679	0.000195899	Itgam/Cfh/Itgb2	3	Molecular function
GO:0001878	response to yeast	3|339	5|23843	2.78927e-05	0.000500837	0.000339948	Ncf1/Mpo/Elane	3	Biological process
GO:0001882	nucleoside binding	19|333	364|23049	1.68233e-06	6.32405e-05	4.30645e-05	Sept4/Arl1/Prps1/Adssl1/Rras/Gnaq/Rab21/Eef2/Rras2/Rhob/Rap1a/Rac2/Irgm1/Gbp3/Srl/Gbp5/Gucy1a1/Iigp1/Gbp2	19	Molecular function
GO:0001883	purine nucleoside binding	19|333	353|23049	1.06757e-06	4.60435e-05	3.1354e-05	Sept4/Arl1/Prps1/Adssl1/Rras/Gnaq/Rab21/Eef2/Rras2/Rhob/Rap1a/Rac2/Irgm1/Gbp3/Srl/Gbp5/Gucy1a1/Iigp1/Gbp2	19	Molecular function
GO:0001885	endothelial cell development	4|339	61|23843	0.0110935	0.0548057	0.0372	Rdx/Icam1/Rap1a/Clic4	4	Biological process
GO:0001889	liver development	6|339	115|23843	0.00608718	0.0351351	0.0238483	Vwf/Man2a1/Vtn/Pkm/Hp/Lims2	6	Biological process
GO:0001891	phagocytic cup	2|342	18|23583	0.0275283	0.0947366	0.0619291	Coro1a/Lcp1	2	Cellular component
GO:0001894	tissue homeostasis	12|339	218|23843	7.28142e-05	0.00109614	0.000744013	Col14a1/Coro1a/Src/Ahsg/Sftpd/Cldn18/Fh1/Prdx5/Egfr/Rac2/Trf/Chmp4b	12	Biological process
GO:0001906	cell killing	13|339	139|23843	1.00582e-07	4.83548e-06	3.28213e-06	Ncf1/H2-D1/Pglyrp1/Emp2/Coro1a/B2m/Ltf/Tap1/Ctsg/Ptpn6/Camp/Elane/Fam49b	13	Biological process
GO:0001909	leukocyte mediated cytotoxicity	10|339	107|23843	3.06678e-06	8.27838e-05	5.61903e-05	Ncf1/H2-D1/Emp2/Coro1a/B2m/Tap1/Ctsg/Ptpn6/Elane/Fam49b	10	Biological process
GO:0001910	regulation of leukocyte mediated cytotoxicity	4|339	73|23843	0.0202848	0.0846396	0.05745	H2-D1/B2m/Tap1/Fam49b	4	Biological process
GO:0001912	"positive regulation of leukocyte mediated cytotoxicity"	3|339	50|23843	0.0341667	0.112654	0.0764653	H2-D1/B2m/Fam49b	3	Biological process
GO:0001913	T cell mediated cytotoxicity	4|339	43|23843	0.00320091	0.0218826	0.0148531	H2-D1/Emp2/B2m/Fam49b	4	Biological process
GO:0001914	regulation of T cell mediated cytotoxicity	3|339	27|23843	0.00647094	0.0369496	0.0250799	H2-D1/B2m/Fam49b	3	Biological process
GO:0001916	"positive regulation of T cell mediated cytotoxicity"	3|339	22|23843	0.00359003	0.0237991	0.0161539	H2-D1/B2m/Fam49b	3	Biological process
GO:0001935	endothelial cell proliferation	6|339	132|23843	0.0116124	0.0567419	0.0385142	Stat1/Hmgb2/Cyba/Lrg1/Cdh13/Cav2	6	Biological process
GO:0001936	regulation of endothelial cell proliferation	6|339	118|23843	0.00688258	0.0381787	0.0259142	Stat1/Hmgb2/Cyba/Lrg1/Cdh13/Cav2	6	Biological process
GO:0001938	"positive regulation of endothelial cell proliferation"	5|339	81|23843	0.0059868	0.0346274	0.0235037	Hmgb2/Cyba/Lrg1/Cdh13/Cav2	5	Biological process
GO:0001952	regulation of cell-matrix adhesion	8|339	102|23843	0.00010571	0.00151971	0.00103152	Ptk2/Emp2/Src/Cfl1/Nrp1/Jup/Cd36/Cdh13	8	Biological process
GO:0001954	positive regulation of cell-matrix adhesion	6|339	49|23843	6.60258e-05	0.00102146	0.000693325	Emp2/Cfl1/Nrp1/Jup/Cd36/Cdh13	6	Biological process
GO:0001970	"positive regulation of activation of membrane attack complex"	1|339	2|23843	0.0282345	0.0980095	0.066525	C3	1	Biological process
GO:0001977	"renal system process involved in regulation of blood volume"	2|339	15|23843	0.0187293	0.0789989	0.0536213	Emp2/Cyba	2	Biological process
GO:0001990	"regulation of systemic arterial blood pressure by hormone"	4|339	45|23843	0.00377968	0.0248514	0.0168681	Ace/G6pdx/Serpinf2/Cyba	4	Biological process
GO:0002019	regulation of renal output by angiotensin	1|339	3|23843	0.0420522	0.12337	0.0837384	Cyba	1	Biological process
GO:0002020	protease binding	13|333	148|23049	2.51015e-07	1.38393e-05	9.42409e-06	Fn1/Serpina1c/Bag6/Vwf/Lcn2/Serpina1b/Dpp4/Serpina1d/Serpina1e/Elane/Serpinf2/Cstb/Cd177	13	Molecular function
GO:0002033	"angiotensin-mediated vasodilation involved in regulation of systemic arterial blood pressure"	1|339	2|23843	0.0282345	0.0980095	0.066525	G6pdx	1	Biological process
GO:0002034	"regulation of blood vessel diameter by renin-angiotensin"	2|339	6|23843	0.00291129	0.0203063	0.0137831	G6pdx/Serpinf2	2	Biological process
GO:0002040	sprouting angiogenesis	5|339	103|23843	0.0159189	0.0713159	0.0484064	Anxa1/Fgf1/Nrp1/Clec14a/Cdh13	5	Biological process
GO:0002042	cell migration involved in sprouting angiogenesis	3|339	49|23843	0.0324483	0.107784	0.0731594	Anxa1/Nrp1/Clec14a	3	Biological process
GO:0002064	epithelial cell development	8|339	237|23843	0.0205755	0.0852578	0.0578696	Rdx/Sfn/Icam1/Tmod1/Rap1a/Slc9a3r1/Lamb2/Clic4	8	Biological process
GO:0002102	podosome	4|342	28|23583	0.000675792	0.00500274	0.00327028	Ncf1/Src/Vcam1/Lcp1	4	Cellular component
GO:0002181	cytoplasmic translation	5|339	98|23843	0.0130708	0.0616452	0.0418423	Rpl27a/Eef2/Rps7/Rplp2/Rpl15	5	Biological process
GO:0002218	activation of innate immune response	6|339	140|23843	0.0151601	0.0688831	0.0467551	Ltf/Cd14/Cd36/Bpifb1/Cyba/Rbm14	6	Biological process
GO:0002221	pattern recognition receptor signaling pathway	5|339	121|23843	0.0294939	0.1007	0.068351	Ltf/Cd14/Cd36/Bpifb1/Cyba	5	Biological process
GO:0002224	toll-like receptor signaling pathway	5|339	92|23843	0.0101342	0.0517443	0.035122	Ltf/Cd14/Cd36/Bpifb1/Cyba	5	Biological process
GO:0002227	innate immune response in mucosa	4|339	56|23843	0.00824992	0.0445476	0.0302371	Fau/Ltf/Camp/Bpifb1	4	Biological process
GO:0002237	response to molecule of bacterial origin	13|339	384|23843	0.00360367	0.0237991	0.0161539	Stat1/Ncf2/B2m/Ltf/Ace/Cd14/Ctsg/Hmgb2/Cd36/Cmpk2/Elane/Plcg2/Gbp2	13	Biological process
GO:0002251	organ or tissue specific immune response	4|339	69|23843	0.0168323	0.0733503	0.0497873	Fau/Ltf/Camp/Bpifb1	4	Biological process
GO:0002253	activation of immune response	16|339	488|23843	0.0018061	0.014004	0.00950534	Cr1l/Bag6/Cfb/Cfh/C3/Ltf/Cd14/Lgals3/Ptpn6/Rap1a/Cd36/Bpifb1/Cyba/Rbm14/Plcg2/Stoml2	16	Biological process
GO:0002262	myeloid cell homeostasis	13|339	169|23843	9.68052e-07	3.20604e-05	2.17614e-05	Stat1/Itgam/Prmt1/Cd44/B2m/Gpi1/Anxa1/Bpgm/Hmgb2/Hcls1/G6pdx/Isg15/Sfxn1	13	Biological process
GO:0002263	cell activation involved in immune response	12|339	260|23843	0.00037393	0.00422182	0.00286561	Itgam/Pglyrp1/Coro1a/Anxa1/Itgb2/Icam1/Lgals3/Rac2/Lcp1/Myo1f/Plcg2/Cd177	12	Biological process
GO:0002275	"myeloid cell activation involved in immune response"	5|339	80|23843	0.00568192	0.0331643	0.0225106	Itgam/Itgb2/Rac2/Myo1f/Cd177	5	Biological process
GO:0002283	neutrophil activation involved in immune response	4|339	16|23843	6.38332e-05	0.00099812	0.000677484	Itgam/Itgb2/Myo1f/Cd177	4	Biological process
GO:0002285	lymphocyte activation involved in immune response	7|339	185|23843	0.0169431	0.073761	0.050066	Pglyrp1/Coro1a/Anxa1/Icam1/Lgals3/Lcp1/Plcg2	7	Biological process
GO:0002291	"T cell activation via T cell receptor contact with antigen bound to MHC molecule on antigen"	2|339	5|23843	0.00195926	0.0148221	0.0100606	Icam1/Lgals3	2	Biological process
GO:0002366	leukocyte activation involved in immune response	12|339	256|23843	0.000325122	0.00373681	0.0025364	Itgam/Pglyrp1/Coro1a/Anxa1/Itgb2/Icam1/Lgals3/Rac2/Lcp1/Myo1f/Plcg2/Cd177	12	Biological process
GO:0002385	mucosal immune response	4|339	68|23843	0.0160313	0.0716041	0.048602	Fau/Ltf/Camp/Bpifb1	4	Biological process
GO:0002437	inflammatory response to antigenic stimulus	4|339	59|23843	0.00989037	0.0510033	0.034619	C3/Icam1/Hmgb2/Elane	4	Biological process
GO:0002438	acute inflammatory response to antigenic stimulus	3|339	29|23843	0.0079166	0.0429552	0.0291563	C3/Icam1/Elane	3	Biological process
GO:0002443	leukocyte mediated immunity	21|339	458|23843	2.93991e-06	8.27838e-05	5.61903e-05	Cr1l/Itgam/Ncf1/H2-D1/Emp2/Coro1a/C3/B2m/Ace/Itgb2/Icam1/Tap1/Ctsg/Dpp4/Ptpn6/Rac2/Elane/Myo1f/Cd177/Hpx/Fam49b	21	Biological process
GO:0002444	myeloid leukocyte mediated immunity	10|339	90|23843	6.1796e-07	2.21032e-05	1.50028e-05	Itgam/Ncf1/C3/Ace/Itgb2/Ctsg/Rac2/Elane/Myo1f/Cd177	10	Biological process
GO:0002446	neutrophil mediated immunity	8|339	32|23843	1.20156e-08	8.16645e-07	5.54306e-07	Itgam/Ncf1/Ace/Itgb2/Ctsg/Elane/Myo1f/Cd177	8	Biological process
GO:0002449	lymphocyte mediated immunity	12|339	381|23843	0.00878016	0.046238	0.0313845	Cr1l/H2-D1/Emp2/Coro1a/C3/B2m/Icam1/Tap1/Dpp4/Ptpn6/Hpx/Fam49b	12	Biological process
GO:0002456	T cell mediated immunity	6|339	96|23843	0.00250716	0.0183162	0.0124323	H2-D1/Emp2/B2m/Icam1/Dpp4/Fam49b	6	Biological process
GO:0002460	"adaptive immune response based on somatic recombination of immune receptors built from"	11|339	393|23843	0.0257928	0.0980095	0.066525	Cr1l/H2-D1/Emp2/C3/B2m/Anxa1/Icam1/Dpp4/Ptpn6/Hpx/Fam49b	11	Biological process
GO:0002474	"antigen processing and presentation of peptide antigen via MHC class I"	4|339	44|23843	0.00348213	0.023482	0.0159387	Bag6/H2-D1/B2m/Tap1	4	Biological process
GO:0002477	"antigen processing and presentation of exogenous peptide antigen via MHC class Ib"	1|339	3|23843	0.0420522	0.12337	0.0837384	B2m	1	Biological process
GO:0002481	"antigen processing and presentation of exogenous protein antigen via MHC class Ib, TAP-dependent"	1|339	3|23843	0.0420522	0.12337	0.0837384	B2m	1	Biological process
GO:0002483	"antigen processing and presentation of endogenous peptide antigen"	3|339	11|23843	0.000431887	0.00463987	0.00314936	H2-D1/B2m/Tap1	3	Biological process
GO:0002484	"antigen processing and presentation of endogenous peptide antigen via MHC class I via ER pathway"	1|339	3|23843	0.0420522	0.12337	0.0837384	H2-D1	1	Biological process
GO:0002485	"antigen processing and presentation of endogenous peptide antigen via MHC class I via ER pathway,"	1|339	3|23843	0.0420522	0.12337	0.0837384	H2-D1	1	Biological process
GO:0002523	"leukocyte migration involved in inflammatory response"	5|339	17|23843	3.03357e-06	8.27838e-05	5.61903e-05	Itgam/Itgb2/S100a8/S100a9/Elane	5	Biological process
GO:0002526	acute inflammatory response	15|339	131|23843	6.20996e-10	6.31835e-08	4.28864e-08	Fn1/Cr1l/Itih4/Cfh/Serpina3n/C3/Saa1/Icam1/Serpina1b/Ahsg/Alox5ap/Elane/Serpinf2/Orm1/Hp	15	Biological process
GO:0002540	"leukotriene production involved in inflammatory response"	1|339	3|23843	0.0420522	0.12337	0.0837384	Alox5ap	1	Biological process
GO:0002573	myeloid leukocyte differentiation	8|339	209|23843	0.010358	0.0522633	0.0354743	Prtn3/Itgam/Nme2/Src/Hcls1/Cldn18/Fbn1/Trf	8	Biological process
GO:0002673	regulation of acute inflammatory response	4|339	62|23843	0.0117289	0.0570619	0.0387314	Cr1l/Cfh/C3/Alox5ap	4	Biological process
GO:0002679	respiratory burst involved in defense response	2|339	9|23843	0.00679254	0.0379019	0.0257263	Ncf1/Mpo	2	Biological process
GO:0002683	negative regulation of immune system process	15|339	448|23843	0.00203352	0.0152293	0.010337	Cr1l/Prmt1/Cd44/Nme2/Arg2/Pglyrp1/Anxa1/Lgals3/Tap1/Ptpn6/Sftpd/Cldn18/Bpifb1/Fbn1/Tmem176b	15	Biological process
GO:0002685	regulation of leukocyte migration	8|339	184|23843	0.00495939	0.0302503	0.0205327	Plvap/Adam10/Anxa1/Icam1/Lgals3/Mmp9/Rac2/Elane	8	Biological process
GO:0002687	positive regulation of leukocyte migration	7|339	138|23843	0.00365851	0.0240901	0.0163514	Plvap/Adam10/Icam1/Lgals3/Mmp9/Rac2/Elane	7	Biological process
GO:0002691	regulation of cellular extravasation	3|339	29|23843	0.0079166	0.0429552	0.0291563	Plvap/Icam1/Elane	3	Biological process
GO:0002693	positive regulation of cellular extravasation	3|339	21|23843	0.00313319	0.0215515	0.0146283	Plvap/Icam1/Elane	3	Biological process
GO:0002695	negative regulation of leukocyte activation	7|339	164|23843	0.00921035	0.0482195	0.0327295	Cd44/Arg2/Pglyrp1/Anxa1/Lgals3/Ptpn6/Sftpd	7	Biological process
GO:0002697	regulation of immune effector process	22|339	356|23843	9.89998e-09	7.13916e-07	4.84578e-07	Stat1/Cr1l/Itgam/Cfh/H2-D1/Pglyrp1/C3/B2m/Gpi1/Anxa1/Itgb2/Lgals3/Tap1/Dpp4/Ptpn6/Rap1a/Rac2/Cd36/Pml/Cd177/Hpx/Fam49b	22	Biological process
GO:0002698	negative regulation of immune effector process	6|339	121|23843	0.00775069	0.0423118	0.0287195	Cr1l/Pglyrp1/Anxa1/Lgals3/Tap1/Ptpn6	6	Biological process
GO:0002699	positive regulation of immune effector process	13|339	206|23843	8.65507e-06	0.000199468	0.000135391	Itgam/H2-D1/C3/B2m/Gpi1/Anxa1/Itgb2/Rap1a/Rac2/Cd36/Cd177/Hpx/Fam49b	13	Biological process
GO:0002702	"positive regulation of production of molecular mediator of immune response"	4|339	85|23843	0.0331111	0.109578	0.0743771	B2m/Gpi1/Cd36/Hpx	4	Biological process
GO:0002703	regulation of leukocyte mediated immunity	12|339	200|23843	3.15808e-05	0.000540988	0.000367201	Itgam/H2-D1/C3/B2m/Itgb2/Tap1/Dpp4/Ptpn6/Rac2/Cd177/Hpx/Fam49b	12	Biological process
GO:0002705	"positive regulation of leukocyte mediated immunity"	8|339	127|23843	0.000475806	0.00501728	0.00340553	Itgam/H2-D1/C3/B2m/Itgb2/Cd177/Hpx/Fam49b	8	Biological process
GO:0002706	regulation of lymphocyte mediated immunity	8|339	150|23843	0.00140999	0.0113792	0.00772375	H2-D1/C3/B2m/Tap1/Dpp4/Ptpn6/Hpx/Fam49b	8	Biological process
GO:0002708	"positive regulation of lymphocyte mediated immunity"	5|339	102|23843	0.015319	0.0691132	0.0469113	H2-D1/C3/B2m/Hpx/Fam49b	5	Biological process
GO:0002709	regulation of T cell mediated immunity	4|339	60|23843	0.0104808	0.0524157	0.0355777	H2-D1/B2m/Dpp4/Fam49b	4	Biological process
GO:0002711	positive regulation of T cell mediated immunity	3|339	39|23843	0.017845	0.0767162	0.0520719	H2-D1/B2m/Fam49b	3	Biological process
GO:0002757	immune response-activating signal transduction	11|339	424|23843	0.0411423	0.12337	0.0837384	Bag6/Ltf/Cd14/Lgals3/Ptpn6/Rap1a/Cd36/Bpifb1/Cyba/Plcg2/Stoml2	11	Biological process
GO:0002758	"innate immune response-activating signal transduction"	5|339	123|23843	0.0313438	0.105925	0.0718974	Ltf/Cd14/Cd36/Bpifb1/Cyba	5	Biological process
GO:0002761	regulation of myeloid leukocyte differentiation	5|339	123|23843	0.0313438	0.105925	0.0718974	Itgam/Nme2/Hcls1/Cldn18/Fbn1	5	Biological process
GO:0002762	"negative regulation of myeloid leukocyte differentiation"	3|339	48|23843	0.0307765	0.104323	0.0708101	Nme2/Cldn18/Fbn1	3	Biological process
GO:0002764	immune response-regulating signaling pathway	11|339	438|23843	0.0498106	0.14033	0.0952502	Bag6/Ltf/Cd14/Lgals3/Ptpn6/Rap1a/Cd36/Bpifb1/Cyba/Plcg2/Stoml2	11	Biological process
GO:0002777	antimicrobial peptide biosynthetic process	1|339	3|23843	0.0420522	0.12337	0.0837384	Elane	1	Biological process
GO:0002780	antibacterial peptide biosynthetic process	1|339	3|23843	0.0420522	0.12337	0.0837384	Elane	1	Biological process
GO:0002791	regulation of peptide secretion	19|339	483|23843	7.08342e-05	0.00107721	0.000731167	Fn1/Fga/Arg2/Src/Gpi1/Anxa1/Cd14/Glul/S100a8/S100a9/Egfr/Cd36/Fbln1/Fgg/Oxct1/Pml/Hadh/Fgb/Glrx	19	Biological process
GO:0002792	negative regulation of peptide secretion	6|339	142|23843	0.0161527	0.071959	0.0488429	Fn1/Arg2/Anxa1/Fbln1/Pml/Hadh	6	Biological process
GO:0002793	positive regulation of peptide secretion	13|339	302|23843	0.000420446	0.00461871	0.003135	Fga/Src/Gpi1/Cd14/Glul/S100a8/S100a9/Egfr/Cd36/Fgg/Oxct1/Fgb/Glrx	13	Biological process
GO:0002819	regulation of adaptive immune response	9|339	159|23843	0.000469718	0.00496479	0.0033699	Cd44/H2-D1/C3/B2m/Anxa1/Dpp4/Ptpn6/Hpx/Fam49b	9	Biological process
GO:0002821	positive regulation of adaptive immune response	7|339	108|23843	0.000902333	0.00825016	0.00559988	Cd44/H2-D1/C3/B2m/Anxa1/Hpx/Fam49b	7	Biological process
GO:0002822	"regulation of adaptive immune response based on somatic recombination of immune receptors built"	8|339	147|23843	0.00123927	0.010376	0.0070428	H2-D1/C3/B2m/Anxa1/Dpp4/Ptpn6/Hpx/Fam49b	8	Biological process
GO:0002824	"positive regulation of adaptive immune response based on somatic recombination of immune"	6|339	102|23843	0.00339335	0.0229526	0.0155793	H2-D1/C3/B2m/Anxa1/Hpx/Fam49b	6	Biological process
GO:0002829	negative regulation of type 2 immune response	2|339	14|23843	0.0163843	0.071959	0.0488429	Arg2/Anxa1	2	Biological process
GO:0002886	regulation of myeloid leukocyte mediated immunity	5|339	58|23843	0.00139469	0.011276	0.00765372	Itgam/C3/Itgb2/Rac2/Cd177	5	Biological process
GO:0002888	"positive regulation of myeloid leukocyte mediated immunity"	4|339	37|23843	0.00183121	0.0141405	0.009598	Itgam/C3/Itgb2/Cd177	4	Biological process
GO:0002920	regulation of humoral immune response	5|339	35|23843	0.000128994	0.00178555	0.00121196	Cr1l/Cfh/C3/Ptpn6/Hpx	5	Biological process
GO:0002921	negative regulation of humoral immune response	2|339	11|23843	0.0101845	0.0517443	0.035122	Cr1l/Ptpn6	2	Biological process
GO:0002922	positive regulation of humoral immune response	2|339	18|23843	0.0265394	0.0980095	0.066525	C3/Hpx	2	Biological process
GO:0002923	"regulation of humoral immune response mediated by circulating immunoglobulin"	2|339	12|23843	0.0121075	0.0578338	0.0392553	Ptpn6/Hpx	2	Biological process
GO:0003012	muscle system process	19|339	375|23843	2.07863e-06	6.27944e-05	4.26223e-05	Glrx3/Ptk2/Mylk/Col14a1/Smtn/Lmod1/Ncf1/Tnnt2/Arg2/Atp2a2/Slc25a4/Tmod1/Adk/G6pdx/Jup/Cyba/Synm/Gucy1a1/Calcrl	19	Biological process
GO:0003013	circulatory system process	24|339	471|23843	8.36994e-08	4.158e-06	2.82228e-06	Stat1/Glrx3/Ptk2/Sgcd/Smtn/Fga/Tnnt2/Atp2a2/Ncf2/Emp2/Src/Ace/Icam1/G6pdx/Egfr/Jup/Cd36/Fgg/Itga1/Serpinf2/Cyba/Fgb/Scpep1/Gucy1a1	24	Biological process
GO:0003014	renal system process	7|339	98|23843	0.000505022	0.00526329	0.00357251	Emp2/Ace/Slc9a3r1/G6pdx/Aqp1/Serpinf2/Cyba	7	Biological process
GO:0003015	heart process	8|339	205|23843	0.0092869	0.0485067	0.0329244	Glrx3/Sgcd/Smtn/Tnnt2/Atp2a2/Src/Ace/Jup	8	Biological process
GO:0003018	vascular process in circulatory system	12|339	194|23843	2.33867e-05	0.000428533	0.000290871	Ptk2/Fga/Ace/Icam1/G6pdx/Egfr/Fgg/Itga1/Serpinf2/Fgb/Scpep1/Gucy1a1	12	Biological process
GO:0003044	"regulation of systemic arterial blood pressure mediated by a chemical signal"	4|339	53|23843	0.00679878	0.0379019	0.0257263	Ace/G6pdx/Serpinf2/Cyba	4	Biological process
GO:0003071	"renal system process involved in regulation of systemic arterial blood pressure"	4|339	25|23843	0.000401046	0.00443831	0.00301255	Emp2/G6pdx/Serpinf2/Cyba	4	Biological process
GO:0003072	"renal control of peripheral vascular resistance involved in regulation of systemic arterial blood"	2|339	6|23843	0.00291129	0.0203063	0.0137831	G6pdx/Serpinf2	2	Biological process
GO:0003073	regulation of systemic arterial blood pressure	7|339	114|23843	0.00123885	0.010376	0.0070428	Smtn/Emp2/Ace/G6pdx/Cd36/Serpinf2/Cyba	7	Biological process
GO:0003081	"regulation of systemic arterial blood pressure by renin-angiotensin"	4|339	31|23843	0.000932797	0.00835778	0.00567293	Ace/G6pdx/Serpinf2/Cyba	4	Biological process
GO:0003084	"positive regulation of systemic arterial blood pressure"	3|339	20|23843	0.00271394	0.0194455	0.0131989	Ace/G6pdx/Cyba	3	Biological process
GO:0003085	"negative regulation of systemic arterial blood pressure"	3|339	24|23843	0.00462044	0.0286917	0.0194748	Smtn/G6pdx/Cd36	3	Biological process
GO:0003093	regulation of glomerular filtration	2|339	12|23843	0.0121075	0.0578338	0.0392553	Emp2/Cyba	2	Biological process
GO:0003094	glomerular filtration	2|339	18|23843	0.0265394	0.0980095	0.066525	Emp2/Aqp1	2	Biological process
GO:0003158	endothelium development	6|339	112|23843	0.00536093	0.0317467	0.0215484	Rdx/Icam1/Fgf1/Rhob/Rap1a/Clic4	6	Biological process
GO:0003159	morphogenesis of an endothelium	2|339	14|23843	0.0163843	0.071959	0.0488429	Fgf1/Rhob	2	Biological process
GO:0003298	physiological muscle hypertrophy	3|339	32|23843	0.0104153	0.0522633	0.0354743	Col14a1/Slc25a4/G6pdx	3	Biological process
GO:0003300	cardiac muscle hypertrophy	7|339	89|23843	0.000280396	0.00328181	0.00222756	Glrx3/Ptk2/Col14a1/Atp2a2/Slc25a4/Adk/G6pdx	7	Biological process
GO:0003301	physiological cardiac muscle hypertrophy	3|339	32|23843	0.0104153	0.0522633	0.0354743	Col14a1/Slc25a4/G6pdx	3	Biological process
GO:0003724	RNA helicase activity	4|333	68|23049	0.0168951	0.0857192	0.0583717	Eif4a1/Ddx5/Ddx3x/Ddx21	4	Molecular function
GO:0003727	single-stranded RNA binding	5|333	89|23049	0.00943832	0.0595839	0.0405745	Hnrnpdl/Anxa1/Pabpc1/Rps7/Ddx3x	5	Molecular function
GO:0003735	structural constituent of ribosome	8|333	187|23049	0.00598491	0.0423036	0.0288073	Rpl10/Rpl21/Rpl27a/Rpl12/Rps7/Rps8/Rplp2/Rpl15	8	Molecular function
GO:0003756	protein disulfide isomerase activity	3|333	19|23049	0.00243894	0.0210104	0.0143074	Tmx3/Qsox1/Ero1l	3	Molecular function
GO:0003779	actin binding	27|333	406|23049	5.33634e-11	1.47105e-08	1.00173e-08	S100a4/Limch1/Rdx/Ptk2/Lsp1/Mylk/Smtn/Myo6/Lmod1/Adssl1/Tnnt2/Coro1a/Ace/Cfl1/Gc/Tagln/Hcls1/Tmod1/Eef2/Egfr/Cnn1/Capza1/Lcp1/Myo1f/Cotl1/Arpc1a/Twf2	27	Molecular function
GO:0003857	3-hydroxyacyl-CoA dehydrogenase activity	2|333	9|23049	0.00700577	0.0478824	0.0326062	Hadh/Hsd17b10	2	Molecular function
GO:0003875	ADP-ribosylarginine hydrolase activity	1|333	2|23049	0.0286869	0.104053	0.0708563	Adprh	1	Molecular function
GO:0003883	CTP synthase activity	1|333	2|23049	0.0286869	0.104053	0.0708563	Ctps	1	Molecular function
GO:0003924	GTPase activity	20|333	278|23049	4.74246e-09	7.84403e-07	5.34151e-07	Sept4/Arl1/Adssl1/Rras/Gnaq/Rab21/Eef2/Rras2/Rhob/Rap1a/Rac2/Irgm1/Gbp3/Arhgdib/Ifi47/Ddx3x/Gbp5/Igtp/Iigp1/Gbp2	20	Molecular function
GO:0003938	IMP dehydrogenase activity	1|333	2|23049	0.0286869	0.104053	0.0708563	Impdh1	1	Molecular function
GO:0003998	acylphosphatase activity	1|333	2|23049	0.0286869	0.104053	0.0708563	Acyp1	1	Molecular function
GO:0004004	ATP-dependent RNA helicase activity	4|333	68|23049	0.0168951	0.0857192	0.0583717	Eif4a1/Ddx5/Ddx3x/Ddx21	4	Molecular function
GO:0004019	adenylosuccinate synthase activity	1|333	2|23049	0.0286869	0.104053	0.0708563	Adssl1	1	Molecular function
GO:0004029	aldehyde dehydrogenase (NAD) activity	3|333	18|23049	0.0020759	0.0186605	0.0127072	Aldh1a7/Aldh4a1/Aldh1l1	3	Molecular function
GO:0004051	arachidonate 5-lipoxygenase activity	1|333	2|23049	0.0286869	0.104053	0.0708563	Alox5ap	1	Molecular function
GO:0004053	arginase activity	1|333	2|23049	0.0286869	0.104053	0.0708563	Arg2	1	Molecular function
GO:0004066	"asparagine synthase (glutamine-hydrolyzing) activity"	1|333	2|23049	0.0286869	0.104053	0.0708563	Asns	1	Molecular function
GO:0004082	bisphosphoglycerate mutase activity	2|333	3|23049	0.000618358	0.00719169	0.00489729	Bpgm/Pgam1	2	Molecular function
GO:0004111	creatine kinase activity	2|333	5|23049	0.00202198	0.0183756	0.0125131	Ckmt1/Ckmt2	2	Molecular function
GO:0004175	endopeptidase activity	15|333	438|23049	0.00190296	0.0179506	0.0122237	Prtn3/Cfb/Usp7/Adam10/Clpp/Ltf/Ace/Ctsb/Ctsg/Dpp4/Mmp9/Elane/Mme/Hp/Pitrm1	15	Molecular function
GO:0004252	serine-type endopeptidase activity	9|333	191|23049	0.0019101	0.0179506	0.0122237	Prtn3/Cfb/Clpp/Ltf/Ctsg/Dpp4/Mmp9/Elane/Hp	9	Molecular function
GO:0004301	epoxide hydrolase activity	2|333	6|23049	0.00300403	0.0253504	0.0172627	Lta4h/Ephx1	2	Molecular function
GO:0004345	glucose-6-phosphate dehydrogenase activity	1|333	3|23049	0.0427211	0.124699	0.0849159	G6pdx	1	Molecular function
GO:0004351	glutamate decarboxylase activity	1|333	3|23049	0.0427211	0.124699	0.0849159	Glul	1	Molecular function
GO:0004356	glutamate-ammonia ligase activity	1|333	2|23049	0.0286869	0.104053	0.0708563	Glul	1	Molecular function
GO:0004368	glycerol-3-phosphate dehydrogenase activity	1|333	2|23049	0.0286869	0.104053	0.0708563	Gpd1	1	Molecular function
GO:0004386	helicase activity	6|333	144|23049	0.0184304	0.0910591	0.062008	Anxa1/Eif4a1/G3bp1/Ddx5/Ddx3x/Ddx21	6	Molecular function
GO:0004448	isocitrate dehydrogenase activity	2|333	6|23049	0.00300403	0.0253504	0.0172627	Idh3a/Idh3b	2	Molecular function
GO:0004449	isocitrate dehydrogenase (NAD+) activity	2|333	4|23049	0.00122489	0.012506	0.00851612	Idh3a/Idh3b	2	Molecular function
GO:0004497	monooxygenase activity	7|333	146|23049	0.005415	0.039561	0.0269397	Cyp2s1/Cyp2f2/Fmo3/Cyp4b1/Cyp20a1/Akr1c14/Cyp2b10	7	Molecular function
GO:0004514	"nicotinate-nucleotide diphosphorylase (carboxylating) activity"	1|333	3|23049	0.0427211	0.124699	0.0849159	Nampt	1	Molecular function
GO:0004550	nucleoside diphosphate kinase activity	4|333	17|23049	8.77666e-05	0.00154432	0.00105163	Nme2/Cmpk2/Ak1/Nme3	4	Molecular function
GO:0004568	chitinase activity	2|333	10|23049	0.00867406	0.0551804	0.0375759	Chil3/Chil1	2	Molecular function
GO:0004572	"mannosyl-oligosaccharide 1,3-1,6-alpha-mannosidase activity"	1|333	2|23049	0.0286869	0.104053	0.0708563	Man2a1	1	Molecular function
GO:0004601	peroxidase activity	3|333	43|23049	0.0240941	0.104053	0.0708563	Mpo/Alox5ap/Prdx5	3	Molecular function
GO:0004614	phosphoglucomutase activity	2|333	5|23049	0.00202198	0.0183756	0.0125131	Pgm3/Pgm5	2	Molecular function
GO:0004616	"phosphogluconate dehydrogenase (decarboxylating) activity"	1|333	3|23049	0.0427211	0.124699	0.0849159	Pgd	1	Molecular function
GO:0004619	phosphoglycerate mutase activity	2|333	3|23049	0.000618358	0.00719169	0.00489729	Bpgm/Pgam1	2	Molecular function
GO:0004658	propionyl-CoA carboxylase activity	1|333	2|23049	0.0286869	0.104053	0.0708563	Pcca	1	Molecular function
GO:0004719	"protein-L-isoaspartate (D-aspartate) O-methyltransferase activity"	1|333	3|23049	0.0427211	0.124699	0.0849159	Pcmt1	1	Molecular function
GO:0004743	pyruvate kinase activity	1|333	2|23049	0.0286869	0.104053	0.0708563	Pkm	1	Molecular function
GO:0004782	sulfinoalanine decarboxylase activity	1|333	2|23049	0.0286869	0.104053	0.0708563	Csad	1	Molecular function
GO:0004798	thymidylate kinase activity	1|333	2|23049	0.0286869	0.104053	0.0708563	Cmpk2	1	Molecular function
GO:0004802	transketolase activity	1|333	3|23049	0.0427211	0.124699	0.0849159	Tkt	1	Molecular function
GO:0004857	enzyme inhibitor activity	18|333	405|23049	2.79602e-05	0.000624949	0.000425568	Serpina1c/Serpina3k/Itih4/Serpina3n/Ngp/C3/Ltf/Anxa1/Serpina1b/Dcn/Ahsg/Rps7/Prdx5/Serpina1d/Serpina1e/Serpina3m/Serpinf2/Cstb	18	Molecular function
GO:0004866	endopeptidase inhibitor activity	15|333	200|23049	2.39873e-07	1.38393e-05	9.42409e-06	Serpina1c/Serpina3k/Itih4/Serpina3n/Ngp/C3/Ltf/Serpina1b/Ahsg/Prdx5/Serpina1d/Serpina1e/Serpina3m/Serpinf2/Cstb	15	Molecular function
GO:0004867	serine-type endopeptidase inhibitor activity	9|333	119|23049	5.9137e-05	0.00111151	0.000756897	Serpina1c/Serpina3k/Itih4/Serpina3n/Serpina1b/Serpina1d/Serpina1e/Serpina3m/Serpinf2	9	Molecular function
GO:0004869	cysteine-type endopeptidase inhibitor activity	5|333	73|23049	0.00411353	0.0318975	0.0217211	Ngp/Ltf/Ahsg/Prdx5/Cstb	5	Molecular function
GO:0004948	calcitonin receptor activity	1|333	2|23049	0.0286869	0.104053	0.0708563	Calcrl	1	Molecular function
GO:0005006	"epidermal growth factor-activated receptor activity"	1|333	3|23049	0.0427211	0.124699	0.0849159	Egfr	1	Molecular function
GO:0005047	signal recognition particle binding	2|333	9|23049	0.00700577	0.0478824	0.0326062	Ltf/Trf	2	Molecular function
GO:0005055	laminin receptor activity	1|333	2|23049	0.0286869	0.104053	0.0708563	Bcam	1	Molecular function
GO:0005080	protein kinase C binding	4|333	61|23049	0.0117053	0.0696421	0.0474238	Glrx3/Src/Plek/Twf2	4	Molecular function
GO:0005092	GDP-dissociation inhibitor activity	2|333	14|23049	0.016886	0.0857192	0.0583717	Arhgdib/Arhgdia	2	Molecular function
GO:0005094	Rho GDP-dissociation inhibitor activity	2|333	3|23049	0.000618358	0.00719169	0.00489729	Arhgdib/Arhgdia	2	Molecular function
GO:0005178	integrin binding	16|333	112|23049	6.8393e-12	2.82805e-09	1.9258e-09	Fn1/Ptk2/Vwf/Emp2/Icam1/Vcam1/Vtn/Fgf1/Egfr/Fbln1/Lama5/Lcp1/Lamb2/Fbn1/Cd177/Plpp3	16	Molecular function
GO:0005201	extracellular matrix structural constituent	3|333	43|23049	0.0240941	0.104053	0.0708563	Lamc1/Fbln1/Fbn1	3	Molecular function
GO:0005372	water transmembrane transporter activity	2|333	13|23049	0.0146118	0.0774613	0.0527485	Aqp1/Aqp5	2	Molecular function
GO:0005471	ATP:ADP antiporter activity	1|333	2|23049	0.0286869	0.104053	0.0708563	Slc25a4	1	Molecular function
GO:0005496	steroid binding	5|333	109|23049	0.0210902	0.09854	0.0671023	Osbpl8/Gc/Akr1c14/Hsd17b10/Npc2	5	Molecular function
GO:0005504	fatty acid binding	7|333	43|23049	2.54311e-06	7.89127e-05	5.37367e-05	Nme2/S100a8/Alox5ap/S100a9/Rida/Cd36/Arhgdia	7	Molecular function
GO:0005506	iron ion binding	8|333	175|23049	0.0040368	0.0318975	0.0217211	Cyp2s1/Ltf/Lcn2/Cyp2f2/Cyp4b1/Cyp20a1/Trf/Cyp2b10	8	Molecular function
GO:0005507	copper ion binding	4|333	54|23049	0.0076717	0.0503531	0.0342887	Cp/Atox1/Sod3/COX2	4	Molecular function
GO:0005518	collagen binding	6|333	62|23049	0.000270594	0.0041441	0.00282198	Vwf/Ctsb/Dcn/Dpp4/Vtn/Itga1	6	Molecular function
GO:0005523	tropomyosin binding	3|333	13|23049	0.000767593	0.00857837	0.00584157	Lmod1/Tnnt2/Tmod1	3	Molecular function
GO:0005525	GTP binding	18|333	344|23049	3.05574e-06	8.42365e-05	5.73621e-05	Sept4/Arl1/Adssl1/Rras/Gnaq/Rab21/Eef2/Rras2/Rhob/Rap1a/Rac2/Irgm1/Gbp3/Srl/Gbp5/Gucy1a1/Iigp1/Gbp2	18	Molecular function
GO:0005536	glucose binding	2|333	12|23049	0.0124819	0.0707025	0.0481459	Hk3/G6pdx	2	Molecular function
GO:0005539	glycosaminoglycan binding	15|333	196|23049	1.84515e-07	1.1738e-05	7.99315e-06	Fn1/Itgam/Cd44/Cfh/Pglyrp1/Saa1/Ltf/Mpo/Ctsg/Dcn/Vtn/Fgf1/Nrp1/Elane/Fbn1	15	Molecular function
GO:0005577	fibrinogen complex	6|342	7|23583	6.15812e-11	6.56455e-09	4.29124e-09	Fn1/Fga/Fbln1/Fgg/Serpinf2/Fgb	6	Cellular component
GO:0005578	proteinaceous extracellular matrix	21|342	361|23583	8.46413e-08	5.01265e-06	3.27676e-06	Fn1/Col6a3/Col14a1/Vwf/Lamc1/Lgals3/Dcn/Vtn/Mmp9/Sftpd/Fgf1/Col6a2/Col6a1/Lgals3bp/Fbln1/Lama5/Lamb2/Fbn1/Ogn/Trf/Mfap4	21	Cellular component
GO:0005581	collagen trimer	6|342	82|23583	0.00123572	0.00823295	0.00538186	Col6a3/Col14a1/Dcn/Sftpd/Col6a2/Col6a1	6	Cellular component
GO:0005604	basement membrane	8|342	103|23583	0.000129618	0.00160666	0.00105027	Fn1/Lamc1/Vtn/Fbln1/Lama5/Lamb2/Fbn1/Trf	8	Cellular component
GO:0005605	basal lamina	4|342	22|23583	0.000258567	0.00260031	0.00169981	Fn1/Lamc1/Lama5/Lamb2	4	Cellular component
GO:0005606	laminin-1 complex	1|342	3|23583	0.0428798	0.116552	0.0761896	Lamc1	1	Cellular component
GO:0005608	laminin-3 complex	1|342	3|23583	0.0428798	0.116552	0.0761896	Lamb2	1	Cellular component
GO:0005635	nuclear envelope	12|342	399|23583	0.0141912	0.0576789	0.0377046	Osbpl8/Myo6/Alox5ap/Rangap1/Ybx1/Aqp1/Rac2/Pml/Cybb/Sun2/Chmp4b/Cav2	12	Cellular component
GO:0005681	spliceosomal complex	8|342	199|23583	0.00876948	0.0402147	0.0262883	Alyref/Lgals3/Pabpc1/Magoh/Snrpd2/Ybx1/Ddx5/U2af1	8	Cellular component
GO:0005743	mitochondrial inner membrane	15|342	426|23583	0.00151213	0.00959482	0.00627211	Pcx/COX2/Src/Lgals3/Ckmt1/Slc25a4/Tst/Hadh/Ckmt2/Mtch2/Acat1/Stoml2/Sfxn1/Hsd17b10/Atp5l	15	Cellular component
GO:0005764	lysosome	14|342	433|23583	0.00458647	0.0246928	0.0161416	Lrba/Prtn3/Mpz/Src/Ace/Anxa1/Ctsb/Mpo/Lamp2/Irgm1/Ifitm3/Calcrl/Npc2/Atp6v1c1	14	Cellular component
GO:0005766	primary lysosome	2|342	13|23583	0.0147173	0.0576789	0.0377046	Prtn3/Mpo	2	Cellular component
GO:0005767	secondary lysosome	2|342	14|23583	0.0170073	0.0656877	0.04294	Lamp2/Irgm1	2	Cellular component
GO:0005769	early endosome	8|342	239|23583	0.0238426	0.0882508	0.0576894	Coro1a/Vcam1/Rab21/Rhob/Rap1a/Nrp1/Egfr/Trf	8	Cellular component
GO:0005770	late endosome	10|342	180|23583	0.000312701	0.00297624	0.00194556	Src/Lamp2/Sftpc/Sftpd/Rhob/Rap1a/Tpt1/Egfr/Irgm1/Trf	10	Cellular component
GO:0005771	multivesicular body	4|342	35|23583	0.00159576	0.0100063	0.00654113	Sftpc/Sftpd/Tpt1/Egfr	4	Cellular component
GO:0005775	vacuolar lumen	2|342	10|23583	0.00873767	0.0402147	0.0262883	Prtn3/Lamp2	2	Cellular component
GO:0005785	signal recognition particle receptor complex	2|342	11|23583	0.0105777	0.045467	0.0297217	Ltf/Trf	2	Cellular component
GO:0005789	endoplasmic reticulum membrane	14|342	476|23583	0.0101527	0.0447221	0.0292348	Tmx3/Atp2a2/Ltf/Tap1/Tkt/Irgm1/Pml/Ifi47/Lmf2/Ero1l/Trf/Plpp3/Igtp/Iigp1	14	Cellular component
GO:0005791	rough endoplasmic reticulum	9|342	100|23583	1.52513e-05	0.000325159	0.000212556	Mpz/Fga/Ncf1/Ltf/Glul/Vtn/Sftpd/Cybb/Trf	9	Cellular component
GO:0005797	Golgi medial cisterna	2|342	22|23583	0.0400199	0.116552	0.0761896	H2-D1/Man2a1	2	Cellular component
GO:0005840	ribosome	12|342	275|23583	0.000731312	0.0051288	0.00335269	Fau/Rpl10/Rpl21/Rbm3/Rpl27a/Rpl12/Eef2/Rps7/Rps8/Rplp2/Ddx3x/Rpl15	12	Cellular component
GO:0005852	"eukaryotic translation initiation factor 3 complex"	2|342	16|23583	0.0220046	0.082017	0.0536143	Ddx3x/Eif3h	2	Cellular component
GO:0005854	nascent polypeptide-associated complex	1|342	2|23583	0.0287942	0.0947366	0.0619291	Naca	1	Cellular component
GO:0005865	striated muscle thin filament	3|342	32|23583	0.0109857	0.0468428	0.0306211	Lmod1/Tnnt2/Tmod1	3	Cellular component
GO:0005882	intermediate filament	6|342	123|23583	0.00917265	0.0414324	0.0270843	Nme2/Ctsg/Des/Nrp1/Jup/Synm	6	Cellular component
GO:0005884	actin filament	10|342	121|23583	1.09915e-05	0.000266295	0.000174076	Myo6/Lmod1/Coro1a/Src/Anxa1/Tmod1/Rac2/Lcp1/Myo1f/Twf2	10	Cellular component
GO:0005899	insulin receptor complex	1|342	3|23583	0.0428798	0.116552	0.0761896	Sorbs1	1	Cellular component
GO:0005901	caveola	10|342	93|23583	1.00401e-06	3.5676e-05	2.33213e-05	Sorbs1/Plvap/Cavin1/Src/Ctsb/Gnaq/Aqp1/Cd36/Cdh13/Cav2	10	Cellular component
GO:0005902	microvillus	7|342	92|23583	0.000386948	0.00332157	0.00217131	Rdx/Cd44/Myo6/Vcam1/Slc9a3r1/Clic4/Aqp5	7	Cellular component
GO:0005903	brush border	8|342	131|23583	0.000664973	0.00499198	0.00326325	Pcmt1/Myo6/Ace/Slc9a3r1/Aqp1/Cd36/Capza1/Mme	8	Cellular component
GO:0005911	cell-cell junction	19|342	473|23583	6.96928e-05	0.00106132	0.000693784	Rdx/Ptk2/Sorbs1/Mylk/Ocln/Atp2a2/Coro1a/Anxa1/Cfl1/Dpp4/Ptpn6/Des/Cldn18/Jup/Capza1/Pgm5/Pcdh1/Clic4/Cdh13	19	Cellular component
GO:0005912	adherens junction	16|342	287|23583	5.14226e-06	0.0001531	0.000100081	Sorbs3/Rdx/Ptk2/Sorbs1/Anxa1/Des/Nrp1/Jup/Itga1/Lcp1/Cyba/Synm/Pgm5/Lims2/Cdh13/Cav2	16	Cellular component
GO:0005913	cell-cell adherens junction	7|342	122|23583	0.00204712	0.0121235	0.0079251	Rdx/Sorbs1/Anxa1/Des/Jup/Pgm5/Cdh13	7	Cellular component
GO:0005914	spot adherens junction	1|342	3|23583	0.0428798	0.116552	0.0761896	Pgm5	1	Cellular component
GO:0005916	fascia adherens	2|342	13|23583	0.0147173	0.0576789	0.0377046	Des/Jup	2	Cellular component
GO:0005924	cell-substrate adherens junction	11|342	141|23583	6.98272e-06	0.000186089	0.000121646	Sorbs3/Rdx/Ptk2/Sorbs1/Nrp1/Itga1/Lcp1/Cyba/Pgm5/Lims2/Cav2	11	Cellular component
GO:0005925	focal adhesion	11|342	135|23583	4.59024e-06	0.000152912	9.99585e-05	Sorbs3/Rdx/Ptk2/Sorbs1/Nrp1/Itga1/Lcp1/Cyba/Pgm5/Lims2/Cav2	11	Cellular component
GO:0005938	cell cortex	12|342	290|23583	0.0011564	0.00790208	0.00516557	Osbpl8/Sept4/Rdx/Fga/Coro1a/Cfl1/Tmod1/Rhob/Fgg/Capza1/Myo1f/Fgb	12	Cellular component
GO:0005956	protein kinase CK2 complex	1|342	3|23583	0.0428798	0.116552	0.0761896	Csnk2a1	1	Cellular component
GO:0005996	monosaccharide metabolic process	14|339	246|23843	1.27452e-05	0.000261393	0.000177423	Adpgk/Sorbs1/Gpd1/Pcx/Src/Gpi1/Cbr2/Bpgm/Man2a1/Pkm/G6pdx/Pgm5/Pgam1/Pgd	14	Biological process
GO:0005997	xylulose metabolic process	1|339	3|23843	0.0420522	0.12337	0.0837384	Cbr2	1	Biological process
GO:0006006	glucose metabolic process	12|339	187|23843	1.62212e-05	0.000318149	0.000215947	Adpgk/Sorbs1/Gpd1/Pcx/Src/Gpi1/Cbr2/Bpgm/Pkm/G6pdx/Pgm5/Pgam1	12	Biological process
GO:0006015	"5-phosphoribose 1-diphosphate biosynthetic process"	2|339	3|23843	0.000598993	0.00587303	0.00398638	Prps1/Pygl	2	Biological process
GO:0006022	aminoglycan metabolic process	6|339	101|23843	0.00323153	0.0220583	0.0149723	Cd44/Itih4/Chil3/Pglyrp1/Dcn/Chil1	6	Biological process
GO:0006026	aminoglycan catabolic process	4|339	28|23843	0.00062769	0.00607446	0.0041231	Cd44/Chil3/Pglyrp1/Chil1	4	Biological process
GO:0006027	glycosaminoglycan catabolic process	2|339	18|23843	0.0265394	0.0980095	0.066525	Cd44/Pglyrp1	2	Biological process
GO:0006030	chitin metabolic process	2|339	10|23843	0.00841131	0.0449227	0.0304917	Chil3/Chil1	2	Biological process
GO:0006032	chitin catabolic process	2|339	10|23843	0.00841131	0.0449227	0.0304917	Chil3/Chil1	2	Biological process
GO:0006040	amino sugar metabolic process	3|339	43|23843	0.0231208	0.0932893	0.0633211	Chil3/Chil1/Pgm3	3	Biological process
GO:0006066	alcohol metabolic process	9|339	267|23843	0.0146315	0.0666847	0.0452629	Saa1/Fgf1/G6pdx/Inpp5a/Plek/Plcg2/Acat1/Ephx1/Npc2	9	Biological process
GO:0006081	cellular aldehyde metabolic process	8|339	69|23843	6.0472e-06	0.000145908	9.90365e-05	Taldo1/Gpi1/Bpgm/Tkt/G6pdx/Grhpr/Pgam1/Pgd	8	Biological process
GO:0006089	lactate metabolic process	2|339	19|23843	0.0293875	0.100452	0.0681829	Ldhb/Mtch2	2	Biological process
GO:0006090	pyruvate metabolic process	11|339	98|23843	1.52006e-07	6.59823e-06	4.47862e-06	Adpgk/Ldhb/Gpd1/Hk3/Pcx/Gpi1/Bpgm/Eno3/Pkm/Mtch2/Pgam1	11	Biological process
GO:0006091	generation of precursor metabolites and energy	20|339	342|23843	1.15803e-07	5.17755e-06	3.51431e-06	Adpgk/Idh3a/Sorbs1/Gpd1/Hk3/Nipsnap2/COX2/Gpi1/Bpgm/Eno3/Pkm/Fh1/Oxct1/Mtch2/Pgm5/Acat1/Idh3b/Stoml2/Pgam1/Pygl	20	Biological process
GO:0006094	gluconeogenesis	5|339	69|23843	0.00301358	0.0208895	0.014179	Gpd1/Pcx/Gpi1/Bpgm/Pgam1	5	Biological process
GO:0006096	glycolytic process	9|339	70|23843	6.48017e-07	2.27243e-05	1.54244e-05	Adpgk/Gpd1/Hk3/Gpi1/Bpgm/Eno3/Pkm/Mtch2/Pgam1	9	Biological process
GO:0006098	pentose-phosphate shunt	6|339	15|23843	3.55095e-08	2.11684e-06	1.43683e-06	Taldo1/Bpgm/Tkt/G6pdx/Pgam1/Pgd	6	Biological process
GO:0006099	tricarboxylic acid cycle	3|339	29|23843	0.0079166	0.0429552	0.0291563	Idh3a/Fh1/Idh3b	3	Biological process
GO:0006101	citrate metabolic process	3|339	33|23843	0.0113382	0.0555843	0.0377284	Idh3a/Fh1/Idh3b	3	Biological process
GO:0006102	isocitrate metabolic process	2|339	6|23843	0.00291129	0.0203063	0.0137831	Idh3a/Idh3b	2	Biological process
GO:0006103	2-oxoglutarate metabolic process	2|339	19|23843	0.0293875	0.100452	0.0681829	Idh3a/Idh3b	2	Biological process
GO:0006106	fumarate metabolic process	1|339	3|23843	0.0420522	0.12337	0.0837384	Fh1	1	Biological process
GO:0006109	regulation of carbohydrate metabolic process	7|339	167|23843	0.0101144	0.0517443	0.035122	Sorbs1/Gpd1/Src/Bpgm/Mtch2/Plek/Pgam1	7	Biological process
GO:0006110	regulation of glycolytic process	3|339	36|23843	0.0143822	0.0658166	0.0446737	Gpd1/Mtch2/Pgam1	3	Biological process
GO:0006116	NADH oxidation	2|339	5|23843	0.00195926	0.0148221	0.0100606	Gpd1/Cbr2	2	Biological process
GO:0006119	oxidative phosphorylation	4|339	86|23843	0.0343514	0.113096	0.0767654	Nipsnap2/COX2/Mtch2/Stoml2	4	Biological process
GO:0006127	glycerophosphate shuttle	1|339	2|23843	0.0282345	0.0980095	0.066525	Gpd1	1	Biological process
GO:0006144	purine nucleobase metabolic process	2|339	24|23843	0.0452875	0.130548	0.0886109	Prps1/Gda	2	Biological process
GO:0006163	purine nucleotide metabolic process	23|339	443|23843	1.12224e-07	5.11663e-06	3.47296e-06	Adpgk/Gpd1/Impdh1/Nme2/Hk3/Prps1/Adssl1/Nipsnap2/COX2/Gpi1/Bpgm/Eno3/Pkm/Adk/Aqp1/Mtch2/Acat1/Stoml2/Atp5l/Pgam1/Gucy1a1/Ak1/Nme3	23	Biological process
GO:0006164	purine nucleotide biosynthetic process	22|339	261|23843	2.83369e-11	6.03306e-09	4.095e-09	Adpgk/Gpd1/Impdh1/Nme2/Hk3/Prps1/Adssl1/Nipsnap2/Gpi1/Bpgm/Eno3/Pkm/Adk/Aqp1/Mtch2/Acat1/Stoml2/Atp5l/Pgam1/Gucy1a1/Ak1/Nme3	22	Biological process
GO:0006165	nucleoside diphosphate phosphorylation	13|339	86|23843	2.64224e-10	3.1088e-08	2.11013e-08	Adpgk/Gpd1/Nme2/Hk3/Gpi1/Bpgm/Eno3/Pkm/Cmpk2/Mtch2/Pgam1/Ak1/Nme3	13	Biological process
GO:0006167	AMP biosynthetic process	2|339	5|23843	0.00195926	0.0148221	0.0100606	Prps1/Adssl1	2	Biological process
GO:0006172	ADP biosynthetic process	1|339	3|23843	0.0420522	0.12337	0.0837384	Ak1	1	Biological process
GO:0006183	GTP biosynthetic process	3|339	11|23843	0.000431887	0.00463987	0.00314936	Impdh1/Nme2/Nme3	3	Biological process
GO:0006213	pyrimidine nucleoside metabolic process	3|339	28|23843	0.00717212	0.0393455	0.0267061	Nme2/Ctps/Nme3	3	Biological process
GO:0006220	pyrimidine nucleotide metabolic process	4|339	30|23843	0.000821563	0.00757362	0.00514067	Nme2/Ctps/Cmpk2/Nme3	4	Biological process
GO:0006221	pyrimidine nucleotide biosynthetic process	4|339	24|23843	0.000340674	0.00389554	0.00264413	Nme2/Ctps/Cmpk2/Nme3	4	Biological process
GO:0006227	dUDP biosynthetic process	1|339	3|23843	0.0420522	0.12337	0.0837384	Cmpk2	1	Biological process
GO:0006228	UTP biosynthetic process	2|339	9|23843	0.00679254	0.0379019	0.0257263	Nme2/Nme3	2	Biological process
GO:0006233	dTDP biosynthetic process	1|339	2|23843	0.0282345	0.0980095	0.066525	Cmpk2	1	Biological process
GO:0006235	dTTP biosynthetic process	1|339	3|23843	0.0420522	0.12337	0.0837384	Cmpk2	1	Biological process
GO:0006241	CTP biosynthetic process	3|339	10|23843	0.000317439	0.00365791	0.00248284	Nme2/Ctps/Nme3	3	Biological process
GO:0006457	protein folding	6|339	181|23843	0.0452092	0.130548	0.0886109	Fkbp5/Tmx3/B2m/Hspa2/Qsox1/Ero1l	6	Biological process
GO:0006520	cellular amino acid metabolic process	13|339	270|23843	0.000142276	0.00193348	0.00131237	Scly/Pcmt1/Adssl1/Arg2/Glul/Ctps/Asns/Aldh4a1/Acat1/Ero1l/Csad/Ivd/Padi4	13	Biological process
GO:0006525	arginine metabolic process	2|339	19|23843	0.0293875	0.100452	0.0681829	Arg2/Padi4	2	Biological process
GO:0006527	arginine catabolic process	2|339	11|23843	0.0101845	0.0517443	0.035122	Arg2/Padi4	2	Biological process
GO:0006529	asparagine biosynthetic process	1|339	2|23843	0.0282345	0.0980095	0.066525	Asns	1	Biological process
GO:0006541	glutamine metabolic process	3|339	22|23843	0.00359003	0.0237991	0.0161539	Glul/Ctps/Asns	3	Biological process
GO:0006542	glutamine biosynthetic process	1|339	2|23843	0.0282345	0.0980095	0.066525	Glul	1	Biological process
GO:0006550	isoleucine catabolic process	1|339	2|23843	0.0282345	0.0980095	0.066525	Acat1	1	Biological process
GO:0006575	cellular modified amino acid metabolic process	6|339	155|23843	0.0237138	0.0948834	0.0644031	Pcmt1/Gsr/G6pdx/Ckmt2/Aldh1l1/Ero1l	6	Biological process
GO:0006599	phosphagen metabolic process	1|339	2|23843	0.0282345	0.0980095	0.066525	Ckmt2	1	Biological process
GO:0006603	phosphocreatine metabolic process	1|339	2|23843	0.0282345	0.0980095	0.066525	Ckmt2	1	Biological process
GO:0006631	fatty acid metabolic process	13|339	377|23843	0.00308535	0.0213539	0.0144941	Cyp2s1/C3/Anxa1/Alox5ap/Cyp2f2/Cd36/Hadh/Acat1/Hpgd/Akr1c14/Etfa/Ivd/Cyp2b10	13	Biological process
GO:0006635	fatty acid beta-oxidation	4|339	68|23843	0.0160313	0.0716041	0.048602	Hadh/Acat1/Etfa/Ivd	4	Biological process
GO:0006690	icosanoid metabolic process	9|339	112|23843	3.2475e-05	0.000554183	0.000376157	Cyp2s1/Ncf1/Anxa1/Lta4h/Alox5ap/Cyp2f2/Hpgd/Akr1c14/Cyp2b10	9	Biological process
GO:0006691	leukotriene metabolic process	3|339	18|23843	0.00198388	0.0149577	0.0101527	Ncf1/Lta4h/Alox5ap	3	Biological process
GO:0006692	prostanoid metabolic process	3|339	41|23843	0.0203885	0.0846396	0.05745	Anxa1/Hpgd/Akr1c14	3	Biological process
GO:0006693	prostaglandin metabolic process	3|339	41|23843	0.0203885	0.0846396	0.05745	Anxa1/Hpgd/Akr1c14	3	Biological process
GO:0006696	ergosterol biosynthetic process	1|339	3|23843	0.0420522	0.12337	0.0837384	Acat1	1	Biological process
GO:0006732	coenzyme metabolic process	24|339	306|23843	1.60273e-11	3.77147e-09	2.55992e-09	Taldo1/Adpgk/Idh3a/Ldhb/Gpd1/Pcmt1/Hk3/Ncf1/Ncf2/Gpi1/Cbr2/Bpgm/Eno3/Tkt/Pkm/Prdx5/G6pdx/Mtch2/Acat1/Aldh1l1/Idh3b/Nampt/Pgam1/Pgd	24	Biological process
GO:0006733	oxidoreduction coenzyme metabolic process	21|339	153|23843	5.60519e-15	4.1768e-12	2.83505e-12	Taldo1/Adpgk/Idh3a/Ldhb/Gpd1/Hk3/Ncf1/Ncf2/Gpi1/Cbr2/Bpgm/Eno3/Tkt/Pkm/Prdx5/G6pdx/Mtch2/Idh3b/Nampt/Pgam1/Pgd	21	Biological process
GO:0006734	NADH metabolic process	5|339	26|23843	2.90281e-05	0.000512983	0.000348192	Idh3a/Gpd1/Gpi1/Cbr2/Idh3b	5	Biological process
GO:0006735	NADH regeneration	1|339	3|23843	0.0420522	0.12337	0.0837384	Gpi1	1	Biological process
GO:0006739	NADP metabolic process	9|339	37|23843	1.87169e-09	1.64085e-07	1.11374e-07	Taldo1/Ncf1/Ncf2/Bpgm/Tkt/Prdx5/G6pdx/Pgam1/Pgd	9	Biological process
GO:0006740	NADPH regeneration	1|339	2|23843	0.0282345	0.0980095	0.066525	G6pdx	1	Biological process
GO:0006742	NADP catabolic process	2|339	5|23843	0.00195926	0.0148221	0.0100606	Ncf1/Ncf2	2	Biological process
GO:0006754	ATP biosynthetic process	12|339	117|23843	1.13296e-07	5.11663e-06	3.47296e-06	Adpgk/Gpd1/Hk3/Nipsnap2/Gpi1/Bpgm/Eno3/Pkm/Mtch2/Stoml2/Atp5l/Pgam1	12	Biological process
GO:0006757	ATP generation from ADP	9|339	71|23843	7.32892e-07	2.54012e-05	1.72413e-05	Adpgk/Gpd1/Hk3/Gpi1/Bpgm/Eno3/Pkm/Mtch2/Pgam1	9	Biological process
GO:0006801	superoxide metabolic process	11|339	59|23843	6.21801e-10	6.31835e-08	4.28864e-08	Itgam/Ncf1/Sod3/Ncf2/Mpo/Itgb2/Egfr/Cd36/Cybb/Cyba/Cd177	11	Biological process
GO:0006816	calcium ion transport	17|339	399|23843	6.47655e-05	0.00100894	0.00068483	Mylk/Nipsnap2/Atp2a2/Coro1a/Ace/Icam1/Lgals3/Hspa2/Ptpn6/G6pdx/Pml/Cyba/Srl/Plcg2/Ero1l/Stoml2/Calcrl	17	Biological process
GO:0006825	copper ion transport	2|339	18|23843	0.0265394	0.0980095	0.066525	Cp/Atox1	2	Biological process
GO:0006826	iron ion transport	3|339	35|23843	0.0133213	0.0625626	0.042465	B2m/Trf/Sfxn1	3	Biological process
GO:0006833	water transport	2|339	16|23843	0.0212063	0.0868441	0.0589463	Aqp1/Aqp5	2	Biological process
GO:0006879	cellular iron ion homeostasis	3|339	53|23843	0.0395987	0.12337	0.0837384	Cp/Hpx/Trf	3	Biological process
GO:0006887	exocytosis	15|339	324|23843	6.92675e-05	0.00106424	0.000722366	Itgam/Fga/Atp2a2/Coro1a/Anxa1/Itgb2/Rab21/Rap1a/Rac2/Fgg/Plek/Myo1f/Fgb/Cd177/Glrx	15	Biological process
GO:0006898	receptor-mediated endocytosis	13|339	195|23843	4.76868e-06	0.00011978	8.13016e-05	B2m/Cd14/Itgb2/Vtn/Rab21/Ap2m1/Egfr/Cd36/Plcg2/Trf/Ifitm3/Calcrl/Cav2	13	Biological process
GO:0006909	phagocytosis	17|339	314|23843	2.9752e-06	8.27838e-05	5.61903e-05	Prtn3/Itgam/Tmx3/Ptk2/Ncf2/Coro1a/C3/Anxa1/Itgb2/Ahsg/Sftpd/Rap1a/Ncf4/Rac2/Cd36/Elane/Cyba	17	Biological process
GO:0006919	"activation of cysteine-type endopeptidase activity involved in apoptotic process"	4|339	76|23843	0.0231398	0.0932893	0.0633211	Stat1/S100a8/S100a9/Pml	4	Biological process
GO:0006925	inflammatory cell apoptotic process	3|339	24|23843	0.00462044	0.0286917	0.0194748	Itgam/Cd44/Anxa1	3	Biological process
GO:0006929	substrate-dependent cell migration	3|339	28|23843	0.00717212	0.0393455	0.0267061	Fn1/Nrp1/Fbln1	3	Biological process
GO:0006931	"substrate-dependent cell migration, cell attachment to substrate"	2|339	4|23843	0.00118671	0.00997328	0.00676946	Fn1/Fbln1	2	Biological process
GO:0006936	muscle contraction	12|339	283|23843	0.000791367	0.00737125	0.00500331	Mylk/Smtn/Lmod1/Ncf1/Tnnt2/Arg2/Atp2a2/Tmod1/Jup/Synm/Gucy1a1/Calcrl	12	Biological process
GO:0006937	regulation of muscle contraction	8|339	149|23843	0.00135113	0.0110437	0.00749602	Smtn/Ncf1/Tnnt2/Arg2/Atp2a2/Jup/Gucy1a1/Calcrl	8	Biological process
GO:0006941	striated muscle contraction	6|339	157|23843	0.0250561	0.0980095	0.066525	Smtn/Tnnt2/Arg2/Atp2a2/Jup/Synm	6	Biological process
GO:0006942	regulation of striated muscle contraction	4|339	78|23843	0.0251719	0.0980095	0.066525	Smtn/Arg2/Atp2a2/Jup	4	Biological process
GO:0006953	acute-phase response	9|339	42|23843	6.302e-09	4.85798e-07	3.2974e-07	Fn1/Itih4/Serpina3n/Saa1/Serpina1b/Ahsg/Serpinf2/Orm1/Hp	9	Biological process
GO:0006957	complement activation, alternative pathway	3|339	11|23843	0.000431887	0.00463987	0.00314936	Cfb/Cfh/C3	3	Biological process
GO:0006959	humoral immune response	16|339	352|23843	4.96412e-05	0.000801249	0.000543856	Cr1l/Fau/Cfb/Cfh/Fga/Pglyrp1/C3/Ltf/Ctsg/Ptpn6/S100a9/Sftpd/Camp/Elane/Fgb/Hpx	16	Biological process
GO:0006968	cellular defense response	2|339	17|23843	0.023811	0.0948834	0.0644031	Ncf1/B2m	2	Biological process
GO:0006979	response to oxidative stress	25|339	385|23843	3.39766e-10	3.79774e-08	2.57775e-08	Scly/Txnl1/Hk3/Ncf1/Pnkp/Atox1/Sod3/Atp2a2/Src/Anxa1/Mpo/Lcn2/Car3/Cfl1/Mmp9/Gsr/Rhob/Prdx5/G6pdx/Egfr/Aqp1/Cd36/Pml/Hp/Glrx	25	Biological process
GO:0006997	nucleus organization	5|339	122|23843	0.03041	0.103473	0.0702332	Osbpl8/Hmgb2/Pml/Sun2/Chmp4b	5	Biological process
GO:0006998	nuclear envelope organization	3|339	46|23843	0.0275731	0.0980095	0.066525	Osbpl8/Sun2/Chmp4b	3	Biological process
GO:0007015	actin filament organization	22|339	385|23843	4.01827e-08	2.3332e-06	1.58369e-06	Sorbs3/Rdx/Sorbs1/Lmod1/Tnnt2/Emp2/Coro1a/Src/Icam1/Cfl1/Hcls1/Tmod1/Rhob/Nrp1/Rac2/Serpinf2/Capza1/Lcp1/Plek/Trf/Arpc1a/Twf2	22	Biological process
GO:0007043	cell-cell junction assembly	4|339	96|23843	0.0482262	0.137776	0.0935169	Ocln/Ace/Jup/Cdh13	4	Biological process
GO:0007044	cell-substrate junction assembly	7|339	76|23843	0.00010412	0.00150168	0.00101928	Fn1/Ptk2/Sorbs1/Lamc1/Src/Cfl1/Nrp1	7	Biological process
GO:0007045	cell-substrate adherens junction assembly	5|339	67|23843	0.00264994	0.0192336	0.013055	Ptk2/Sorbs1/Src/Cfl1/Nrp1	5	Biological process
GO:0007097	nuclear migration	3|339	27|23843	0.00647094	0.0369496	0.0250799	Ptk2/Slc9a3r1/Sun2	3	Biological process
GO:0007159	leukocyte cell-cell adhesion	19|339	301|23843	7.34631e-08	3.77533e-06	2.56254e-06	Itgam/Cd44/Arg2/Coro1a/Anxa1/Itgb2/Icam1/Lgals3/S100a8/Dpp4/Ptpn6/Vcam1/S100a9/Sftpd/Adk/Rac2/Elane/Cd177/Fam49b	19	Biological process
GO:0007160	cell-matrix adhesion	19|339	189|23843	3.13748e-11	6.37622e-09	4.32793e-09	Fn1/Ptk2/Sorbs1/Itga8/Fga/Emp2/Src/Itgb2/Cfl1/Vcam1/Vtn/Nrp1/Jup/Cd36/Fgg/Itga1/Fgb/Bcam/Cdh13	19	Biological process
GO:0007161	calcium-independent cell-matrix adhesion	1|339	3|23843	0.0420522	0.12337	0.0837384	Fn1	1	Biological process
GO:0007162	negative regulation of cell adhesion	15|339	263|23843	6.10261e-06	0.000145908	9.90365e-05	Rdx/Ptk2/Cd44/Arg2/Adam10/Src/Anxa1/Lgals3/Cfl1/Ptpn6/Sftpd/Fbln1/Fgg/Myo1f/Cdh13	15	Biological process
GO:0007172	signal complex assembly	1|339	2|23843	0.0282345	0.0980095	0.066525	Ptk2	1	Biological process
GO:0007173	"epidermal growth factor receptor signaling pathway"	7|339	100|23843	0.000570428	0.0057232	0.00388468	Ptk2/Ncf1/Src/Mmp9/Egfr/Itga1/Cdh13	7	Biological process
GO:0007178	"transmembrane receptor protein serine/threonine kinase signaling pathway"	11|339	339|23843	0.00963381	0.0499105	0.0338773	Ptk2/Itga8/Src/Pml/Fbn1/Ddx5/Rbm14/Hpgd/Lrg1/Trf/Cav2	11	Biological process
GO:0007179	"transforming growth factor beta receptor signaling pathway"	8|339	149|23843	0.00135113	0.0110437	0.00749602	Ptk2/Itga8/Src/Pml/Fbn1/Hpgd/Lrg1/Cav2	8	Biological process
GO:0007212	dopamine receptor signaling pathway	3|339	43|23843	0.0231208	0.0932893	0.0633211	Gnaq/Slc9a3r1/Cav2	3	Biological process
GO:0007229	integrin-mediated signaling pathway	13|339	83|23843	1.66843e-10	2.0721e-08	1.40646e-08	Itgam/Ptk2/Itga8/Nme2/Emp2/Src/Itgb2/Nrp1/Itga1/Lama5/Plek/Cd177/Lims2	13	Biological process
GO:0007263	nitric oxide mediated signal transduction	3|339	22|23843	0.00359003	0.0237991	0.0161539	Egfr/Cd36/Gucy1a1	3	Biological process
GO:0007431	salivary gland development	3|339	41|23843	0.0203885	0.0846396	0.05745	Nrp1/Egfr/Lama5	3	Biological process
GO:0007435	salivary gland morphogenesis	3|339	37|23843	0.0154896	0.0696022	0.0472432	Nrp1/Egfr/Lama5	3	Biological process
GO:0007517	muscle organ development	12|339	405|23843	0.0137143	0.0642058	0.0435803	Sgcd/Cops2/Mylk/Col14a1/Tnnt2/Des/Slc25a4/Naca/G6pdx/Lama5/Ddx5/Cav2	12	Biological process
GO:0007565	female pregnancy	8|339	157|23843	0.00188133	0.0145024	0.00984368	Cr1l/Tmed2/Emp2/Ctsb/Thbd/Mmp9/Arhgdib/Hpgd	8	Biological process
GO:0007588	excretion	3|339	54|23843	0.0415009	0.12337	0.0837384	Ace/Slc9a3r1/Grhpr	3	Biological process
GO:0007596	blood coagulation	13|339	159|23843	4.82466e-07	1.78273e-05	1.21005e-05	Fga/Vwf/C3/Thbd/Ptpn6/S100a9/Cd36/Fbln1/Fgg/Serpinf2/F13a1/Plek/Fgb	13	Biological process
GO:0007599	hemostasis	13|339	161|23843	5.56914e-07	2.02436e-05	1.37405e-05	Fga/Vwf/C3/Thbd/Ptpn6/S100a9/Cd36/Fbln1/Fgg/Serpinf2/F13a1/Plek/Fgb	13	Biological process
GO:0008015	blood circulation	23|339	467|23843	2.85921e-07	1.15555e-05	7.84344e-06	Stat1/Glrx3/Ptk2/Sgcd/Smtn/Fga/Tnnt2/Atp2a2/Ncf2/Emp2/Ace/Icam1/G6pdx/Egfr/Jup/Cd36/Fgg/Itga1/Serpinf2/Cyba/Fgb/Scpep1/Gucy1a1	23	Biological process
GO:0008022	protein C-terminus binding	9|333	235|23049	0.00741026	0.0495379	0.0337336	Fn1/Usp7/Atp2a2/Ncf2/Coro1a/Src/Pabpc1/Fbln1/Bcam	9	Molecular function
GO:0008026	ATP-dependent helicase activity	4|333	94|23049	0.0474679	0.134438	0.0915476	Eif4a1/Ddx5/Ddx3x/Ddx21	4	Molecular function
GO:0008047	enzyme activator activity	17|333	441|23049	0.000257362	0.00401582	0.00273463	Fn1/Ncf1/Arl1/Psme1/Psme2/Ncf2/Ltf/Gnaq/Alox5ap/Rangap1/Adprh/Nrp1/Ncf4/Fbln1/Arhgdib/Ddx3x/Arhgdia	17	Molecular function
GO:0008061	chitin binding	2|333	11|23049	0.0105011	0.0633897	0.0431662	Chil3/Chil1	2	Molecular function
GO:0008064	"regulation of actin polymerization or depolymerization"	12|339	178|23843	9.87022e-06	0.000217388	0.000147554	Rdx/Lmod1/Coro1a/Icam1/Cfl1/Hcls1/Tmod1/Rac2/Capza1/Plek/Arpc1a/Twf2	12	Biological process
GO:0008097	5S rRNA binding	2|333	13|23049	0.0146118	0.0774613	0.0527485	Tst/Eef2	2	Molecular function
GO:0008143	poly(A) binding	3|333	22|23049	0.00375404	0.0304372	0.0207266	Hnrnpdl/Pabpc1/Ddx3x	3	Molecular function
GO:0008154	actin polymerization or depolymerization	12|339	199|23843	3.00631e-05	0.000527106	0.000357778	Rdx/Lmod1/Coro1a/Icam1/Cfl1/Hcls1/Tmod1/Rac2/Capza1/Plek/Arpc1a/Twf2	12	Biological process
GO:0008179	adenylate cyclase binding	2|333	15|23049	0.0193	0.0917304	0.0624652	Akap12/Calm1	2	Molecular function
GO:0008180	COP9 signalosome	3|342	35|23583	0.0140422	0.0576789	0.0377046	Cops2/Tmod1/Stoml2	3	Cellular component
GO:0008184	glycogen phosphorylase activity	1|333	3|23049	0.0427211	0.124699	0.0849159	Pygl	1	Molecular function
GO:0008186	RNA-dependent ATPase activity	4|333	69|23049	0.0177363	0.088361	0.0601708	Eif4a1/Ddx5/Ddx3x/Ddx21	4	Molecular function
GO:0008201	heparin binding	12|333	145|23049	1.37733e-06	5.42405e-05	3.69359e-05	Fn1/Itgam/Cfh/Saa1/Ltf/Mpo/Ctsg/Vtn/Fgf1/Nrp1/Elane/Fbn1	12	Molecular function
GO:0008202	steroid metabolic process	8|339	281|23843	0.0485344	0.13793	0.0936213	Saa1/Gc/Fgf1/G6pdx/Acat1/Akr1c14/Cyp2b10/Npc2	8	Biological process
GO:0008204	ergosterol metabolic process	1|339	3|23843	0.0420522	0.12337	0.0837384	Acat1	1	Biological process
GO:0008217	regulation of blood pressure	10|339	196|23843	0.000524866	0.00541958	0.00367859	Smtn/Ncf2/Emp2/Ace/G6pdx/Cd36/Serpinf2/Cyba/Scpep1/Gucy1a1	10	Biological process
GO:0008236	serine-type peptidase activity	11|333	219|23049	0.000364786	0.00511318	0.0034819	Prtn3/Cfb/Clpp/Ltf/Ace/Ctsg/Dpp4/Mmp9/Elane/Hp/Scpep1	11	Molecular function
GO:0008237	metallopeptidase activity	6|333	173|23049	0.04015	0.124699	0.0849159	Adam10/Ace/Lta4h/Mmp9/Mme/Pitrm1	6	Molecular function
GO:0008238	exopeptidase activity	5|333	99|23049	0.0144875	0.0774613	0.0527485	Ace/Lta4h/Dpp4/Mme/Scpep1	5	Molecular function
GO:0008240	tripeptidyl-peptidase activity	1|333	3|23049	0.0427211	0.124699	0.0849159	Ace	1	Molecular function
GO:0008260	3-oxoacid CoA-transferase activity	1|333	3|23049	0.0427211	0.124699	0.0849159	Oxct1	1	Molecular function
GO:0008266	poly(U) RNA binding	2|333	20|23049	0.0333124	0.117732	0.0801715	Pabpc1/Rps7	2	Molecular function
GO:0008286	insulin receptor signaling pathway	6|339	107|23843	0.00429442	0.0270809	0.0183814	Osbpl8/Sorbs1/Src/Ahsg/Ybx1/Cav2	6	Biological process
GO:0008305	integrin complex	4|342	33|23583	0.0012758	0.00839508	0.00548785	Itgam/Itga8/Itgb2/Itga1	4	Cellular component
GO:0008329	signaling pattern recognition receptor activity	2|333	14|23049	0.016886	0.0857192	0.0583717	Pglyrp1/Cd36	2	Molecular function
GO:0008360	regulation of cell shape	10|339	159|23843	9.71286e-05	0.00140994	0.000957012	Fn1/Rdx/Ptk2/Coro1a/Anxa1/Icam1/Cfl1/Rhob/Slc9a3r1/Arhgdia	10	Biological process
GO:0008361	regulation of cell size	9|339	196|23843	0.00204717	0.0153059	0.010389	Fn1/Rdx/Cfl1/Rab21/Slc9a3r1/Nrp1/Aqp1/Plek/Twf2	9	Biological process
GO:0008391	arachidonic acid monooxygenase activity	3|333	38|23049	0.0173585	0.087003	0.059246	Cyp2s1/Cyp2f2/Cyp2b10	3	Molecular function
GO:0008392	arachidonic acid epoxygenase activity	3|333	35|23049	0.0139001	0.0761284	0.0518408	Cyp2s1/Cyp2f2/Cyp2b10	3	Molecular function
GO:0008537	proteasome activator complex	1|342	2|23583	0.0287942	0.0947366	0.0619291	Psme1	1	Cellular component
GO:0008553	"proton-exporting ATPase activity, phosphorylative mechanism"	3|333	19|23049	0.00243894	0.0210104	0.0143074	Atp2a2/Atp5l/Atp6v1c1	3	Molecular function
GO:0008625	"extrinsic apoptotic signaling pathway via death domain receptors"	7|339	74|23843	8.78095e-05	0.00129144	0.000876575	Fga/Icam1/Lgals3/Hmgb2/Fgg/Ddx3x/Fgb	7	Biological process
GO:0008630	"intrinsic apoptotic signaling pathway in response to DNA damage"	7|339	111|23843	0.00106014	0.00931213	0.0063207	Bag6/Cd44/Sfn/Ifi204/Tpt1/Pml/Mtch2	7	Biological process
GO:0008643	carbohydrate transport	7|339	159|23843	0.00783727	0.0427322	0.0290049	Osbpl8/Sorbs1/C3/Ace/Rap1a/Aqp1/Ak1	7	Biological process
GO:0008645	hexose transmembrane transport	6|339	125|23843	0.00902737	0.0473725	0.0321546	Osbpl8/Sorbs1/C3/Ace/Rap1a/Ak1	6	Biological process
GO:0009041	uridylate kinase activity	1|333	3|23049	0.0427211	0.124699	0.0849159	Cmpk2	1	Molecular function
GO:0009051	pentose-phosphate shunt, oxidative branch	2|339	3|23843	0.000598993	0.00587303	0.00398638	G6pdx/Pgd	2	Biological process
GO:0009052	pentose-phosphate shunt, non-oxidative branch	2|339	5|23843	0.00195926	0.0148221	0.0100606	Taldo1/Tkt	2	Biological process
GO:0009055	electron transfer activity	7|333	72|23049	8.12632e-05	0.00149344	0.00101698	Glrx3/COX2/Gsr/Cybb/Cyba/Etfa/Glrx	7	Molecular function
GO:0009062	fatty acid catabolic process	4|339	94|23843	0.045237	0.130548	0.0886109	Hadh/Acat1/Etfa/Ivd	4	Biological process
GO:0009063	cellular amino acid catabolic process	7|339	88|23843	0.000261483	0.00310104	0.00210486	Scly/Arg2/Aldh4a1/Acat1/Csad/Ivd/Padi4	7	Biological process
GO:0009064	glutamine family amino acid metabolic process	6|339	64|23843	0.0002961	0.00343861	0.00233399	Arg2/Glul/Ctps/Asns/Aldh4a1/Padi4	6	Biological process
GO:0009065	glutamine family amino acid catabolic process	3|339	26|23843	0.00581239	0.0337496	0.0229079	Arg2/Aldh4a1/Padi4	3	Biological process
GO:0009071	serine family amino acid catabolic process	2|339	12|23843	0.0121075	0.0578338	0.0392553	Scly/Csad	2	Biological process
GO:0009081	branched-chain amino acid metabolic process	2|339	19|23843	0.0293875	0.100452	0.0681829	Acat1/Ivd	2	Biological process
GO:0009083	branched-chain amino acid catabolic process	2|339	15|23843	0.0187293	0.0789989	0.0536213	Acat1/Ivd	2	Biological process
GO:0009093	cysteine catabolic process	1|339	3|23843	0.0420522	0.12337	0.0837384	Csad	1	Biological process
GO:0009108	coenzyme biosynthetic process	12|339	168|23843	5.46869e-06	0.000135086	9.16908e-05	Adpgk/Gpd1/Hk3/Gpi1/Bpgm/Eno3/Pkm/G6pdx/Mtch2/Acat1/Nampt/Pgam1	12	Biological process
GO:0009109	coenzyme catabolic process	4|339	17|23843	8.25408e-05	0.00121795	0.000826698	Ncf1/Ncf2/Acat1/Aldh1l1	4	Biological process
GO:0009116	nucleoside metabolic process	8|339	95|23843	6.38476e-05	0.00099812	0.000677484	Impdh1/Pcmt1/Nme2/Prps1/Adk/Ctps/Ak1/Nme3	8	Biological process
GO:0009119	ribonucleoside metabolic process	7|339	77|23843	0.000113153	0.00159452	0.0010823	Impdh1/Pcmt1/Nme2/Adk/Ctps/Ak1/Nme3	7	Biological process
GO:0009123	nucleoside monophosphate metabolic process	17|339	261|23843	2.31109e-07	9.748e-06	6.61655e-06	Adpgk/Gpd1/Impdh1/Hk3/Prps1/Adssl1/Nipsnap2/COX2/Gpi1/Bpgm/Eno3/Pkm/Mtch2/Stoml2/Atp5l/Pgam1/Ak1	17	Biological process
GO:0009124	nucleoside monophosphate biosynthetic process	16|339	147|23843	3.54892e-10	3.87006e-08	2.62684e-08	Adpgk/Gpd1/Impdh1/Hk3/Prps1/Adssl1/Nipsnap2/Gpi1/Bpgm/Eno3/Pkm/Mtch2/Stoml2/Atp5l/Pgam1/Ak1	16	Biological process
GO:0009126	purine nucleoside monophosphate metabolic process	17|339	248|23843	1.11326e-07	5.11663e-06	3.47296e-06	Adpgk/Gpd1/Impdh1/Hk3/Prps1/Adssl1/Nipsnap2/COX2/Gpi1/Bpgm/Eno3/Pkm/Mtch2/Stoml2/Atp5l/Pgam1/Ak1	17	Biological process
GO:0009127	"purine nucleoside monophosphate biosynthetic process"	16|339	137|23843	1.2255e-10	1.60269e-08	1.08785e-08	Adpgk/Gpd1/Impdh1/Hk3/Prps1/Adssl1/Nipsnap2/Gpi1/Bpgm/Eno3/Pkm/Mtch2/Stoml2/Atp5l/Pgam1/Ak1	16	Biological process
GO:0009132	nucleoside diphosphate metabolic process	13|339	104|23843	2.95207e-09	2.44421e-07	1.65903e-07	Adpgk/Gpd1/Nme2/Hk3/Gpi1/Bpgm/Eno3/Pkm/Cmpk2/Mtch2/Pgam1/Ak1/Nme3	13	Biological process
GO:0009133	nucleoside diphosphate biosynthetic process	2|339	8|23843	0.00533299	0.0317072	0.0215216	Cmpk2/Ak1	2	Biological process
GO:0009135	purine nucleoside diphosphate metabolic process	10|339	83|23843	2.86885e-07	1.15555e-05	7.84344e-06	Adpgk/Gpd1/Hk3/Gpi1/Bpgm/Eno3/Pkm/Mtch2/Pgam1/Ak1	10	Biological process
GO:0009138	"pyrimidine nucleoside diphosphate metabolic process"	1|339	3|23843	0.0420522	0.12337	0.0837384	Cmpk2	1	Biological process
GO:0009139	"pyrimidine nucleoside diphosphate biosynthetic process"	1|339	3|23843	0.0420522	0.12337	0.0837384	Cmpk2	1	Biological process
GO:0009141	nucleoside triphosphate metabolic process	20|339	274|23843	2.8523e-09	2.42814e-07	1.64812e-07	Adpgk/Gpd1/Impdh1/Nme2/Hk3/Nipsnap2/COX2/Gpi1/Bpgm/Eno3/Pkm/Adk/Ctps/Cmpk2/Mtch2/Stoml2/Atp5l/Pgam1/Ak1/Nme3	20	Biological process
GO:0009142	nucleoside triphosphate biosynthetic process	19|339	142|23843	1.81428e-13	8.65061e-11	5.87169e-11	Adpgk/Gpd1/Impdh1/Nme2/Hk3/Nipsnap2/Gpi1/Bpgm/Eno3/Pkm/Adk/Ctps/Cmpk2/Mtch2/Stoml2/Atp5l/Pgam1/Ak1/Nme3	19	Biological process
GO:0009144	purine nucleoside triphosphate metabolic process	18|339	256|23843	3.1836e-08	1.92606e-06	1.30733e-06	Adpgk/Gpd1/Impdh1/Nme2/Hk3/Nipsnap2/COX2/Gpi1/Bpgm/Eno3/Pkm/Adk/Mtch2/Stoml2/Atp5l/Pgam1/Ak1/Nme3	18	Biological process
GO:0009145	"purine nucleoside triphosphate biosynthetic process"	16|339	129|23843	4.88859e-11	8.09514e-09	5.49466e-09	Adpgk/Gpd1/Impdh1/Nme2/Hk3/Nipsnap2/Gpi1/Bpgm/Eno3/Pkm/Adk/Mtch2/Stoml2/Atp5l/Pgam1/Nme3	16	Biological process
GO:0009147	"pyrimidine nucleoside triphosphate metabolic process"	4|339	17|23843	8.25408e-05	0.00121795	0.000826698	Nme2/Ctps/Cmpk2/Nme3	4	Biological process
GO:0009148	"pyrimidine nucleoside triphosphate biosynthetic process"	4|339	14|23843	3.59073e-05	0.00060354	0.000409659	Nme2/Ctps/Cmpk2/Nme3	4	Biological process
GO:0009150	purine ribonucleotide metabolic process	22|339	430|23843	2.73657e-07	1.13289e-05	7.6896e-06	Adpgk/Gpd1/Impdh1/Nme2/Hk3/Prps1/Adssl1/Nipsnap2/COX2/Gpi1/Bpgm/Eno3/Pkm/Aqp1/Mtch2/Acat1/Stoml2/Atp5l/Pgam1/Gucy1a1/Ak1/Nme3	22	Biological process
GO:0009152	purine ribonucleotide biosynthetic process	21|339	254|23843	1.15752e-10	1.60269e-08	1.08785e-08	Adpgk/Gpd1/Impdh1/Nme2/Hk3/Prps1/Adssl1/Nipsnap2/Gpi1/Bpgm/Eno3/Pkm/Aqp1/Mtch2/Acat1/Stoml2/Atp5l/Pgam1/Gucy1a1/Ak1/Nme3	21	Biological process
GO:0009153	purine deoxyribonucleotide biosynthetic process	1|339	2|23843	0.0282345	0.0980095	0.066525	Adk	1	Biological process
GO:0009156	ribonucleoside monophosphate biosynthetic process	16|339	141|23843	1.8953e-10	2.29024e-08	1.55453e-08	Adpgk/Gpd1/Impdh1/Hk3/Prps1/Adssl1/Nipsnap2/Gpi1/Bpgm/Eno3/Pkm/Mtch2/Stoml2/Atp5l/Pgam1/Ak1	16	Biological process
GO:0009161	ribonucleoside monophosphate metabolic process	17|339	251|23843	1.32325e-07	5.80025e-06	3.93698e-06	Adpgk/Gpd1/Impdh1/Hk3/Prps1/Adssl1/Nipsnap2/COX2/Gpi1/Bpgm/Eno3/Pkm/Mtch2/Stoml2/Atp5l/Pgam1/Ak1	17	Biological process
GO:0009163	nucleoside biosynthetic process	6|339	36|23843	1.0742e-05	0.000230901	0.000156726	Impdh1/Nme2/Adk/Ctps/Ak1/Nme3	6	Biological process
GO:0009165	nucleotide biosynthetic process	26|339	306|23843	3.52934e-13	1.31497e-10	8.92553e-11	Adpgk/Gpd1/Impdh1/Nme2/Hk3/Prps1/Adssl1/Nipsnap2/Gpi1/Bpgm/Eno3/Pkm/Adk/Ctps/G6pdx/Aqp1/Cmpk2/Mtch2/Acat1/Stoml2/Nampt/Atp5l/Pgam1/Gucy1a1/Ak1/Nme3	26	Biological process
GO:0009166	nucleotide catabolic process	11|339	122|23843	1.40622e-06	4.49087e-05	3.04823e-05	Adpgk/Gpd1/Hk3/Ncf1/Ncf2/Gpi1/Bpgm/Eno3/Pkm/Mtch2/Pgam1	11	Biological process
GO:0009167	"purine ribonucleoside monophosphate metabolic process"	17|339	247|23843	1.05033e-07	4.94318e-06	3.35524e-06	Adpgk/Gpd1/Impdh1/Hk3/Prps1/Adssl1/Nipsnap2/COX2/Gpi1/Bpgm/Eno3/Pkm/Mtch2/Stoml2/Atp5l/Pgam1/Ak1	17	Biological process
GO:0009168	"purine ribonucleoside monophosphate biosynthetic process"	16|339	137|23843	1.2255e-10	1.60269e-08	1.08785e-08	Adpgk/Gpd1/Impdh1/Hk3/Prps1/Adssl1/Nipsnap2/Gpi1/Bpgm/Eno3/Pkm/Mtch2/Stoml2/Atp5l/Pgam1/Ak1	16	Biological process
GO:0009179	"purine ribonucleoside diphosphate metabolic process"	10|339	83|23843	2.86885e-07	1.15555e-05	7.84344e-06	Adpgk/Gpd1/Hk3/Gpi1/Bpgm/Eno3/Pkm/Mtch2/Pgam1/Ak1	10	Biological process
GO:0009185	ribonucleoside diphosphate metabolic process	10|339	87|23843	4.48759e-07	1.68605e-05	1.14442e-05	Adpgk/Gpd1/Hk3/Gpi1/Bpgm/Eno3/Pkm/Mtch2/Pgam1/Ak1	10	Biological process
GO:0009196	"pyrimidine deoxyribonucleoside diphosphate metabolic process"	1|339	3|23843	0.0420522	0.12337	0.0837384	Cmpk2	1	Biological process
GO:0009197	"pyrimidine deoxyribonucleoside diphosphate biosynthetic process"	1|339	3|23843	0.0420522	0.12337	0.0837384	Cmpk2	1	Biological process
GO:0009199	ribonucleoside triphosphate metabolic process	18|339	251|23843	2.35063e-08	1.50138e-06	1.01908e-06	Adpgk/Gpd1/Impdh1/Nme2/Hk3/Nipsnap2/COX2/Gpi1/Bpgm/Eno3/Pkm/Ctps/Mtch2/Stoml2/Atp5l/Pgam1/Ak1/Nme3	18	Biological process
GO:0009200	"deoxyribonucleoside triphosphate metabolic process"	2|339	20|23843	0.0323512	0.107784	0.0731594	Adk/Cmpk2	2	Biological process
GO:0009201	ribonucleoside triphosphate biosynthetic process	16|339	131|23843	6.18947e-11	9.88326e-09	6.70837e-09	Adpgk/Gpd1/Impdh1/Nme2/Hk3/Nipsnap2/Gpi1/Bpgm/Eno3/Pkm/Ctps/Mtch2/Stoml2/Atp5l/Pgam1/Nme3	16	Biological process
GO:0009202	"deoxyribonucleoside triphosphate biosynthetic process"	2|339	5|23843	0.00195926	0.0148221	0.0100606	Adk/Cmpk2	2	Biological process
GO:0009205	"purine ribonucleoside triphosphate metabolic process"	17|339	247|23843	1.05033e-07	4.94318e-06	3.35524e-06	Adpgk/Gpd1/Impdh1/Nme2/Hk3/Nipsnap2/COX2/Gpi1/Bpgm/Eno3/Pkm/Mtch2/Stoml2/Atp5l/Pgam1/Ak1/Nme3	17	Biological process
GO:0009206	"purine ribonucleoside triphosphate biosynthetic process"	15|339	128|23843	4.46715e-10	4.75538e-08	3.22777e-08	Adpgk/Gpd1/Impdh1/Nme2/Hk3/Nipsnap2/Gpi1/Bpgm/Eno3/Pkm/Mtch2/Stoml2/Atp5l/Pgam1/Nme3	15	Biological process
GO:0009208	"pyrimidine ribonucleoside triphosphate metabolic process"	3|339	12|23843	0.000569795	0.0057232	0.00388468	Nme2/Ctps/Nme3	3	Biological process
GO:0009209	"pyrimidine ribonucleoside triphosphate biosynthetic process"	3|339	11|23843	0.000431887	0.00463987	0.00314936	Nme2/Ctps/Nme3	3	Biological process
GO:0009212	"pyrimidine deoxyribonucleoside triphosphate biosynthetic process"	1|339	3|23843	0.0420522	0.12337	0.0837384	Cmpk2	1	Biological process
GO:0009216	"purine deoxyribonucleoside triphosphate biosynthetic process"	1|339	2|23843	0.0282345	0.0980095	0.066525	Adk	1	Biological process
GO:0009218	pyrimidine ribonucleotide metabolic process	3|339	17|23843	0.00167072	0.0130495	0.00885746	Nme2/Ctps/Nme3	3	Biological process
GO:0009220	pyrimidine ribonucleotide biosynthetic process	3|339	16|23843	0.00139046	0.011276	0.00765372	Nme2/Ctps/Nme3	3	Biological process
GO:0009258	10-formyltetrahydrofolate catabolic process	1|339	2|23843	0.0282345	0.0980095	0.066525	Aldh1l1	1	Biological process
GO:0009259	ribonucleotide metabolic process	23|339	440|23843	9.93603e-08	4.8287e-06	3.27753e-06	Adpgk/Gpd1/Impdh1/Nme2/Hk3/Prps1/Adssl1/Nipsnap2/COX2/Gpi1/Bpgm/Eno3/Pkm/Ctps/Aqp1/Mtch2/Acat1/Stoml2/Atp5l/Pgam1/Gucy1a1/Ak1/Nme3	23	Biological process
GO:0009260	ribonucleotide biosynthetic process	22|339	263|23843	3.29019e-11	6.39584e-09	4.34124e-09	Adpgk/Gpd1/Impdh1/Nme2/Hk3/Prps1/Adssl1/Nipsnap2/Gpi1/Bpgm/Eno3/Pkm/Ctps/Aqp1/Mtch2/Acat1/Stoml2/Atp5l/Pgam1/Gucy1a1/Ak1/Nme3	22	Biological process
GO:0009263	deoxyribonucleotide biosynthetic process	2|339	14|23843	0.0163843	0.071959	0.0488429	Adk/Cmpk2	2	Biological process
GO:0009265	2'-deoxyribonucleotide biosynthetic process	2|339	11|23843	0.0101845	0.0517443	0.035122	Adk/Cmpk2	2	Biological process
GO:0009331	glycerol-3-phosphate dehydrogenase complex	1|342	3|23583	0.0428798	0.116552	0.0761896	Gpd1	1	Cellular component
GO:0009368	endopeptidase Clp complex	1|342	2|23583	0.0287942	0.0947366	0.0619291	Clpp	1	Cellular component
GO:0009397	folic acid-containing compound catabolic process	1|339	3|23843	0.0420522	0.12337	0.0837384	Aldh1l1	1	Biological process
GO:0009404	toxin metabolic process	2|339	23|23843	0.0418985	0.12337	0.0837384	Arl1/Gsta3	2	Biological process
GO:0009411	response to UV	6|339	134|23843	0.0124378	0.0590961	0.040112	Egfr/Aqp1/Elane/Pml/Mme/Mfap4	6	Biological process
GO:0009435	NAD biosynthetic process	2|339	13|23843	0.0141756	0.0653391	0.0443496	Gpi1/Nampt	2	Biological process
GO:0009611	response to wounding	23|339	462|23843	2.366e-07	9.88633e-06	6.71045e-06	Fn1/Cd44/Mylk/Fga/Vwf/C3/Anxa1/Thbd/Ptpn6/S100a9/Pkm/Naca/Egfr/Aqp1/Cd36/Fbln1/Fgg/Serpinf2/Lcp1/Lamb2/F13a1/Plek/Fgb	23	Biological process
GO:0009615	response to virus	9|339	261|23843	0.0127839	0.0606119	0.0411409	Stat1/Lcn2/Pml/Ddx3x/Ifit1/Isg15/Ifit3/Ifitm3/Ddx21	9	Biological process
GO:0009620	response to fungus	6|339	38|23843	1.4865e-05	0.000296704	0.000201391	Ncf1/Ltf/Mpo/Ctsg/Elane/Cotl1	6	Biological process
GO:0009636	response to toxic substance	16|339	337|23843	2.9484e-05	0.000518988	0.000352268	Hk3/Sod3/Anxa1/Mpo/Lcn2/Cfl1/Gsta3/Cyp2f2/Rhob/G6pdx/Aqp1/Cd36/Hp/Hpgd/Ephx1/Glrx	16	Biological process
GO:0009743	response to carbohydrate	6|339	184|23843	0.0482764	0.137831	0.0935544	Ncf2/Icam1/Glul/Vcam1/Oxct1/Calcrl	6	Biological process
GO:0009744	response to sucrose	1|339	2|23843	0.0282345	0.0980095	0.066525	Calcrl	1	Biological process
GO:0009895	negative regulation of catabolic process	12|339	264|23843	0.000428799	0.00463987	0.00314936	Bag6/Ptk2/Usp7/Pabpc1/Rps7/Ybx1/Egfr/Pml/Hp/Mtch2/Qsox1/Chmp4b	12	Biological process
GO:0009897	external side of plasma membrane	23|342	491|23583	9.57608e-07	3.5676e-05	2.33213e-05	Ly6c1/Cr1l/Itgam/Cd44/Fga/Vwf/H2-D1/B2m/Ace/Anxa1/Ctsb/Cd14/Icam1/Lgals3/Vcam1/Gsr/Cd36/Fgg/Itga1/Fgb/Clec14a/Trf/Cdh13	23	Cellular component
GO:0009898	cytoplasmic side of plasma membrane	10|342	182|23583	0.000341456	0.00319291	0.0020872	Ptk2/Atp2a2/Src/Gnaq/Rab21/G6pdx/Jup/Pgm5/Chmp4b/Cav2	10	Cellular component
GO:0009914	hormone transport	10|339	357|23843	0.0324726	0.107784	0.0731594	Fga/Anxa1/Glul/Egfr/Aqp1/Fgg/Oxct1/Hadh/Fgb/Glrx	10	Biological process
GO:0009925	basal plasma membrane	5|342	43|23583	0.00038145	0.00332157	0.00217131	Ace/Egfr/Aqp1/Trf/Aqp5	5	Cellular component
GO:0010001	glial cell differentiation	7|339	219|23843	0.0376771	0.122068	0.0828551	Itgam/S100a8/Vtn/S100a9/Egfr/Lamb2/Plpp3	7	Biological process
GO:0010035	response to inorganic substance	26|339	439|23843	1.06927e-09	1.03928e-07	7.05423e-08	Fn1/Mylk/Fga/Cp/Hk3/Ncf1/Tnnt2/Sod3/B2m/Anxa1/Mpo/Lcn2/Cfl1/Alox5ap/Mmp9/Rhob/Egfr/Aqp1/Cd36/Fgg/Hp/Plcg2/Fgb/Trf/Glrx/Clic4	26	Biological process
GO:0010038	response to metal ion	17|339	232|23843	4.22777e-08	2.38034e-06	1.61568e-06	Fn1/Mylk/Fga/Cp/Ncf1/Tnnt2/Sod3/B2m/Alox5ap/Mmp9/Egfr/Aqp1/Fgg/Plcg2/Fgb/Trf/Clic4	17	Biological process
GO:0010039	response to iron ion	2|339	20|23843	0.0323512	0.107784	0.0731594	B2m/Trf	2	Biological process
GO:0010041	response to iron(III) ion	1|339	2|23843	0.0282345	0.0980095	0.066525	B2m	1	Biological process
GO:0010133	proline catabolic process to glutamate	1|339	3|23843	0.0420522	0.12337	0.0837384	Aldh4a1	1	Biological process
GO:0010155	regulation of proton transport	2|339	19|23843	0.0293875	0.100452	0.0681829	Slc25a4/Slc9a3r1	2	Biological process
GO:0010224	response to UV-B	2|339	16|23843	0.0212063	0.0868441	0.0589463	Mme/Mfap4	2	Biological process
GO:0010256	endomembrane system organization	10|339	347|23843	0.0274936	0.0980095	0.066525	Osbpl8/Bag6/Tmed2/Arl1/Atp2a2/S100a9/Aqp1/Sun2/Chmp4b/Cav2	10	Biological process
GO:0010421	hydrogen peroxide-mediated programmed cell death	2|339	14|23843	0.0163843	0.071959	0.0488429	Hk3/Glrx	2	Biological process
GO:0010466	negative regulation of peptidase activity	22|339	251|23843	1.31417e-11	3.26424e-09	2.21564e-09	Serpina1c/Serpina3k/Cd44/Itih4/Serpina3n/Ngp/Sfn/Src/Gpi1/Ltf/Serpina1b/Ahsg/Vtn/Mmp9/Serpina1d/Serpina1e/Aqp1/Serpina3m/Serpinf2/Csnk2a1/Ddx3x/Cstb	22	Biological process
GO:0010481	epidermal cell division	1|339	3|23843	0.0420522	0.12337	0.0837384	Sfn	1	Biological process
GO:0010482	regulation of epidermal cell division	1|339	3|23843	0.0420522	0.12337	0.0837384	Sfn	1	Biological process
GO:0010494	cytoplasmic stress granule	5|342	45|23583	0.000472826	0.00381843	0.0024961	Ctsg/Pabpc1/Ybx1/G3bp1/Ddx3x	5	Cellular component
GO:0010501	RNA secondary structure unwinding	4|339	48|23843	0.00477464	0.0293637	0.0199309	Eif4a1/Ddx5/Ddx3x/Ddx21	4	Biological process
GO:0010517	regulation of phospholipase activity	3|339	50|23843	0.0341667	0.112654	0.0764653	Arl1/Anxa1/Gnaq	3	Biological process
GO:0010522	regulation of calcium ion transport into cytosol	4|339	96|23843	0.0482262	0.137776	0.0935169	Coro1a/Ptpn6/Pml/Cyba	4	Biological process
GO:0010591	regulation of lamellipodium assembly	4|339	33|23843	0.00118631	0.00997328	0.00676946	Cfl1/Aqp1/Rac2/Twf2	4	Biological process
GO:0010592	positive regulation of lamellipodium assembly	4|339	21|23843	0.000198447	0.00251347	0.00170604	Cfl1/Aqp1/Rac2/Twf2	4	Biological process
GO:0010593	negative regulation of lamellipodium assembly	1|339	3|23843	0.0420522	0.12337	0.0837384	Cfl1	1	Biological process
GO:0010594	regulation of endothelial cell migration	8|339	145|23843	0.00113491	0.00983547	0.00667592	Emp2/Anxa1/Dcn/Fgf1/Rhob/Nrp1/Jup/Plpp3	8	Biological process
GO:0010595	positive regulation of endothelial cell migration	5|339	88|23843	0.00845	0.0449227	0.0304917	Anxa1/Fgf1/Rhob/Nrp1/Plpp3	5	Biological process
GO:0010608	posttranscriptional regulation of gene expression	12|339	471|23843	0.0380802	0.123018	0.0834996	Rpl10/Rbm3/Ace/S100a9/Rida/Eef2/Magoh/Ybx1/Egfr/Pml/Ddx5/Ddx3x	12	Biological process
GO:0010611	regulation of cardiac muscle hypertrophy	6|339	60|23843	0.00020735	0.00257518	0.00174793	Glrx3/Ptk2/Col14a1/Slc25a4/Adk/G6pdx	6	Biological process
GO:0010613	positive regulation of cardiac muscle hypertrophy	3|339	34|23843	0.0123067	0.0585979	0.0397739	Ptk2/Slc25a4/Adk	3	Biological process
GO:0010614	negative regulation of cardiac muscle hypertrophy	2|339	24|23843	0.0452875	0.130548	0.0886109	Glrx3/G6pdx	2	Biological process
GO:0010631	epithelial cell migration	15|339	261|23843	5.56531e-06	0.000136717	9.27982e-05	Ptk2/Emp2/Src/Anxa1/Itgb2/Dcn/Dpp4/Mmp9/Fgf1/Rhob/Nrp1/Aqp1/Jup/Clec14a/Cdh13	15	Biological process
GO:0010632	regulation of epithelial cell migration	12|339	209|23843	4.85188e-05	0.000785969	0.000533484	Ptk2/Emp2/Src/Anxa1/Dcn/Mmp9/Fgf1/Rhob/Nrp1/Aqp1/Jup/Plpp3	12	Biological process
GO:0010634	positive regulation of epithelial cell migration	8|339	130|23843	0.000555825	0.00564794	0.0038336	Src/Anxa1/Mmp9/Fgf1/Rhob/Nrp1/Aqp1/Plpp3	8	Biological process
GO:0010639	negative regulation of organelle organization	11|339	369|23843	0.0171513	0.0745826	0.0506237	Rdx/Lmod1/Coro1a/Src/Cfl1/Tmod1/Capza1/Pml/Rbm14/Chmp4b/Twf2	11	Biological process
GO:0010640	"regulation of platelet-derived growth factor receptor signaling pathway"	2|339	20|23843	0.0323512	0.107784	0.0731594	Slc9a3r1/Glrx	2	Biological process
GO:0010642	"negative regulation of platelet-derived growth factor receptor signaling pathway"	2|339	14|23843	0.0163843	0.071959	0.0488429	Slc9a3r1/Glrx	2	Biological process
GO:0010656	"negative regulation of muscle cell apoptotic process"	3|339	52|23843	0.0377421	0.122102	0.082878	Pcmt1/Slc25a4/Naca	3	Biological process
GO:0010658	striated muscle cell apoptotic process	3|339	55|23843	0.0434483	0.126883	0.0861229	Pcmt1/Slc25a4/Naca	3	Biological process
GO:0010662	"regulation of striated muscle cell apoptotic process"	3|339	51|23843	0.0359314	0.116836	0.0793034	Pcmt1/Slc25a4/Naca	3	Biological process
GO:0010664	"negative regulation of striated muscle cell apoptotic process"	3|339	33|23843	0.0113382	0.0555843	0.0377284	Pcmt1/Slc25a4/Naca	3	Biological process
GO:0010675	"regulation of cellular carbohydrate metabolic process"	6|339	143|23843	0.0166654	0.0727645	0.0493897	Sorbs1/Src/Bpgm/Mtch2/Plek/Pgam1	6	Biological process
GO:0010712	regulation of collagen metabolic process	4|339	46|23843	0.00409399	0.0260004	0.017648	Rap1a/Prdx5/Serpinf2/Mfap4	4	Biological process
GO:0010716	"negative regulation of extracellular matrix disassembly"	1|339	2|23843	0.0282345	0.0980095	0.066525	Dpp4	1	Biological process
GO:0010742	macrophage derived foam cell differentiation	2|339	25|23843	0.0487737	0.13793	0.0936213	Stat1/Cd36	2	Biological process
GO:0010750	"positive regulation of nitric oxide mediated signal transduction"	1|339	2|23843	0.0282345	0.0980095	0.066525	Egfr	1	Biological process
GO:0010810	regulation of cell-substrate adhesion	13|339	189|23843	3.38276e-06	8.89666e-05	6.0387e-05	Fn1/Ptk2/Emp2/Src/Cfl1/Vtn/Crkl/Nrp1/Jup/Rac2/Cd36/Fbln1/Cdh13	13	Biological process
GO:0010811	positive regulation of cell-substrate adhesion	10|339	114|23843	5.44135e-06	0.000135086	9.16908e-05	Fn1/Emp2/Cfl1/Vtn/Crkl/Nrp1/Jup/Cd36/Fbln1/Cdh13	10	Biological process
GO:0010827	regulation of glucose transmembrane transport	6|339	93|23843	0.00213565	0.0159141	0.0108019	Osbpl8/Sorbs1/C3/Ace/Rap1a/Ak1	6	Biological process
GO:0010828	"positive regulation of glucose transmembrane transport"	5|339	54|23843	0.00100811	0.0089608	0.00608223	Osbpl8/Sorbs1/C3/Rap1a/Ak1	5	Biological process
GO:0010836	negative regulation of protein ADP-ribosylation	1|339	3|23843	0.0420522	0.12337	0.0837384	Pnkp	1	Biological process
GO:0010876	lipid localization	10|339	357|23843	0.0324726	0.107784	0.0731594	Osbpl8/C3/Ace/Anxa1/Cd36/Osbp/Stoml2/Slco2a1/Cav2/Npc2	10	Biological process
GO:0010883	regulation of lipid storage	3|339	40|23843	0.0190932	0.0802307	0.0544574	Osbpl8/C3/Cd36	3	Biological process
GO:0010884	positive regulation of lipid storage	2|339	22|23843	0.0386105	0.12337	0.0837384	C3/Cd36	2	Biological process
GO:0010920	"negative regulation of inositol phosphate biosynthetic process"	1|339	2|23843	0.0282345	0.0980095	0.066525	Plek	1	Biological process
GO:0010950	positive regulation of endopeptidase activity	8|339	144|23843	0.00108543	0.00949701	0.00644619	Stat1/Psme1/Psme2/S100a8/S100a9/Pml/Ddx3x/Mtch2	8	Biological process
GO:0010951	negative regulation of endopeptidase activity	19|339	201|23843	9.17527e-11	1.32331e-08	8.98211e-09	Serpina1c/Serpina3k/Cd44/Serpina3n/Sfn/Src/Gpi1/Ltf/Serpina1b/Ahsg/Vtn/Mmp9/Serpina1d/Serpina1e/Aqp1/Serpina3m/Serpinf2/Csnk2a1/Ddx3x	19	Biological process
GO:0010952	positive regulation of peptidase activity	8|339	151|23843	0.00147087	0.0118491	0.00804273	Stat1/Psme1/Psme2/S100a8/S100a9/Pml/Ddx3x/Mtch2	8	Biological process
GO:0010954	positive regulation of protein processing	2|339	23|23843	0.0418985	0.12337	0.0837384	C3/Src	2	Biological process
GO:0010959	regulation of metal ion transport	17|339	397|23843	6.08942e-05	0.000968889	0.000657643	Mylk/Nipsnap2/Coro1a/B2m/Ace/Icam1/Lgals3/Hspa2/Gnaq/Ptpn6/Slc9a3r1/G6pdx/Pml/Cyba/Plcg2/Trf/Glrx	17	Biological process
GO:0010963	regulation of L-arginine import	1|339	3|23843	0.0420522	0.12337	0.0837384	Arg2	1	Biological process
GO:0012506	vesicle membrane	12|342	304|23583	0.00172119	0.0105448	0.00689309	Cope/Myo6/Tmed2/Atp2a2/Calm1/Lamp2/Rab21/Ap2m1/Aqp1/Cd177/Trf/Cav2	12	Cellular component
GO:0014002	astrocyte development	4|339	30|23843	0.000821563	0.00757362	0.00514067	S100a8/S100a9/Egfr/Lamb2	4	Biological process
GO:0014031	mesenchymal cell development	4|339	83|23843	0.0307105	0.104178	0.0707118	Fn1/Cfl1/Nrp1/Lama5	4	Biological process
GO:0014032	neural crest cell development	4|339	78|23843	0.0251719	0.0980095	0.066525	Fn1/Cfl1/Nrp1/Lama5	4	Biological process
GO:0014033	neural crest cell differentiation	4|339	85|23843	0.0331111	0.109578	0.0743771	Fn1/Cfl1/Nrp1/Lama5	4	Biological process
GO:0014064	positive regulation of serotonin secretion	1|339	3|23843	0.0420522	0.12337	0.0837384	Lgals3	1	Biological process
GO:0014065	phosphatidylinositol 3-kinase signaling	7|339	119|23843	0.00158825	0.0126579	0.00859166	Ptk2/Ncf1/Dcn/Ptpn6/Hcls1/Slc9a3r1/Egfr	7	Biological process
GO:0014066	"regulation of phosphatidylinositol 3-kinase signaling"	7|339	89|23843	0.000280396	0.00328181	0.00222756	Ptk2/Ncf1/Dcn/Ptpn6/Hcls1/Slc9a3r1/Egfr	7	Biological process
GO:0014068	"positive regulation of phosphatidylinositol 3-kinase signaling"	5|339	66|23843	0.00248056	0.0182112	0.012361	Ptk2/Ncf1/Dcn/Ptpn6/Hcls1	5	Biological process
GO:0014074	response to purine-containing compound	5|339	103|23843	0.0159189	0.0713159	0.0484064	Stat1/Gpd1/Rap1a/Aqp1/Plcg2	5	Biological process
GO:0014704	intercalated disc	5|342	61|23583	0.00190643	0.0114172	0.00746337	Ptk2/Atp2a2/Des/Jup/Pgm5	5	Cellular component
GO:0014742	positive regulation of muscle hypertrophy	3|339	34|23843	0.0123067	0.0585979	0.0397739	Ptk2/Slc25a4/Adk	3	Biological process
GO:0014743	regulation of muscle hypertrophy	6|339	62|23843	0.000248626	0.00299624	0.00203373	Glrx3/Ptk2/Col14a1/Slc25a4/Adk/G6pdx	6	Biological process
GO:0014801	longitudinal sarcoplasmic reticulum	1|342	2|23583	0.0287942	0.0947366	0.0619291	Atp2a2	1	Cellular component
GO:0014805	smooth muscle adaptation	1|339	2|23843	0.0282345	0.0980095	0.066525	Cyba	1	Biological process
GO:0014812	muscle cell migration	7|339	99|23843	0.000536933	0.00551624	0.00374421	Ptk2/Fga/Src/Ace/Anxa1/Vtn/Naca	7	Biological process
GO:0014839	"myoblast migration involved in skeletal muscle regeneration"	1|339	2|23843	0.0282345	0.0980095	0.066525	Anxa1	1	Biological process
GO:0014896	muscle hypertrophy	8|339	94|23843	5.91932e-05	0.000948576	0.000643856	Glrx3/Ptk2/Col14a1/Atp2a2/Slc25a4/Adk/G6pdx/Cyba	8	Biological process
GO:0014897	striated muscle hypertrophy	7|339	92|23843	0.000343818	0.00392146	0.00266173	Glrx3/Ptk2/Col14a1/Atp2a2/Slc25a4/Adk/G6pdx	7	Biological process
GO:0014909	smooth muscle cell migration	5|339	87|23843	0.0080614	0.043635	0.0296177	Ptk2/Fga/Src/Ace/Vtn	5	Biological process
GO:0014910	regulation of smooth muscle cell migration	5|339	80|23843	0.00568192	0.0331643	0.0225106	Ptk2/Fga/Src/Ace/Vtn	5	Biological process
GO:0014911	"positive regulation of smooth muscle cell migration"	4|339	56|23843	0.00824992	0.0445476	0.0302371	Ptk2/Fga/Src/Vtn	4	Biological process
GO:0015035	protein disulfide oxidoreductase activity	4|333	21|23049	0.00021086	0.00341924	0.00232838	Glrx3/Txnl1/Ero1l/Glrx	4	Molecular function
GO:0015036	disulfide oxidoreductase activity	5|333	42|23049	0.000335095	0.00477799	0.00325365	Glrx3/Txnl1/Gsr/Ero1l/Glrx	5	Molecular function
GO:0015037	peptide disulfide oxidoreductase activity	2|333	12|23049	0.0124819	0.0707025	0.0481459	Gsr/Glrx	2	Molecular function
GO:0015038	glutathione disulfide oxidoreductase activity	2|333	4|23049	0.00122489	0.012506	0.00851612	Gsr/Glrx	2	Molecular function
GO:0015091	ferric iron transmembrane transporter activity	1|333	3|23049	0.0427211	0.124699	0.0849159	Trf	1	Molecular function
GO:0015132	prostaglandin transmembrane transporter activity	1|333	2|23049	0.0286869	0.104053	0.0708563	Slco2a1	1	Molecular function
GO:0015248	sterol transporter activity	2|333	21|23049	0.036474	0.124699	0.0849159	Osbp/Npc2	2	Molecular function
GO:0015250	water channel activity	2|333	12|23049	0.0124819	0.0707025	0.0481459	Aqp1/Aqp5	2	Molecular function
GO:0015433	peptide antigen-transporting ATPase activity	1|333	2|23049	0.0286869	0.104053	0.0708563	Tap1	1	Molecular function
GO:0015440	peptide-transporting ATPase activity	1|333	3|23049	0.0427211	0.124699	0.0849159	Tap1	1	Molecular function
GO:0015629	actin cytoskeleton	25|342	474|23583	3.35028e-08	2.23212e-06	1.45914e-06	Rdx/Ptk2/Sorbs1/Mylk/Myo6/Lmod1/Ncf1/Tnnt2/Coro1a/Src/Anxa1/Cfl1/Vcam1/Tmod1/Jup/Rac2/Capza1/Lcp1/Cyba/Pgm5/Myo1f/Stoml2/Arpc1a/Gbp2/Twf2	25	Cellular component
GO:0015662	"ATPase activity, coupled to transmembrane movement of ions, phosphorylative mechanism"	3|333	43|23049	0.0240941	0.104053	0.0708563	Atp2a2/Atp5l/Atp6v1c1	3	Molecular function
GO:0015669	gas transport	2|339	16|23843	0.0212063	0.0868441	0.0589463	Aqp1/Aqp5	2	Biological process
GO:0015670	carbon dioxide transport	2|339	8|23843	0.00533299	0.0317072	0.0215216	Aqp1/Aqp5	2	Biological process
GO:0015680	intracellular copper ion transport	1|339	2|23843	0.0282345	0.0980095	0.066525	Atox1	1	Biological process
GO:0015682	ferric iron transport	2|339	15|23843	0.0187293	0.0789989	0.0536213	B2m/Trf	2	Biological process
GO:0015688	iron chelate transport	1|339	2|23843	0.0282345	0.0980095	0.066525	Lcn2	1	Biological process
GO:0015749	monosaccharide transmembrane transport	6|339	127|23843	0.00971912	0.0502942	0.0341377	Osbpl8/Sorbs1/C3/Ace/Rap1a/Ak1	6	Biological process
GO:0015866	ADP transport	1|339	3|23843	0.0420522	0.12337	0.0837384	Slc25a4	1	Biological process
GO:0015891	siderophore transport	1|339	2|23843	0.0282345	0.0980095	0.066525	Lcn2	1	Biological process
GO:0015908	fatty acid transport	4|339	81|23843	0.028416	0.0984868	0.0668489	Ace/Anxa1/Cd36/Slco2a1	4	Biological process
GO:0015909	long-chain fatty acid transport	3|339	53|23843	0.0395987	0.12337	0.0837384	Ace/Anxa1/Cd36	3	Biological process
GO:0015934	large ribosomal subunit	7|342	149|23583	0.00616472	0.0312933	0.0204564	Rpl10/Rpl21/Rbm3/Rpl27a/Rpl12/Rplp2/Rpl15	7	Cellular component
GO:0015935	small ribosomal subunit	4|342	85|23583	0.0352119	0.111714	0.0730272	Fau/Rps7/Rps8/Ddx3x	4	Cellular component
GO:0015980	"energy derivation by oxidation of organic compounds"	9|339	247|23843	0.00915248	0.0479727	0.032562	Idh3a/Sorbs1/Gpd1/COX2/Fh1/Mtch2/Pgm5/Idh3b/Pygl	9	Biological process
GO:0015985	"energy coupled proton transport, down electrochemical gradient"	2|339	25|23843	0.0487737	0.13793	0.0936213	Stoml2/Atp5l	2	Biological process
GO:0015986	ATP synthesis coupled proton transport	2|339	25|23843	0.0487737	0.13793	0.0936213	Stoml2/Atp5l	2	Biological process
GO:0016010	dystrophin-associated glycoprotein complex	2|342	17|23583	0.0247028	0.0889635	0.0581552	Sgcd/Pgm5	2	Cellular component
GO:0016032	viral process	17|339	272|23843	4.1391e-07	1.5683e-05	1.0645e-05	Stat1/Pcx/Ltf/Ctsb/Icam1/Cfl1/Pabpc1/Vcam1/Mmp9/Fbln1/Pml/Ddx5/Ddx3x/Isg15/Ifitm3/Chmp4b/Cav2	17	Biological process
GO:0016049	cell growth	19|339	499|23843	0.000108443	0.00154904	0.00105142	Fn1/Ptk2/Cd44/Col14a1/Adam10/Sfn/Cfl1/Ahsg/Rab21/Slc25a4/Nrp1/G6pdx/Egfr/Csnk2a1/Pml/Lamb2/Cyba/Ddx3x/Twf2	19	Biological process
GO:0016051	carbohydrate biosynthetic process	11|339	204|23843	0.000173328	0.00224624	0.00152466	Sorbs1/Gpd1/Pcx/Gpi1/Bpgm/G6pdx/Pgm5/Plek/Mpdu1/Pgam1/Pgd	11	Biological process
GO:0016052	carbohydrate catabolic process	12|339	117|23843	1.13296e-07	5.11663e-06	3.47296e-06	Adpgk/Gpd1/Hk3/Chil3/Gpi1/Bpgm/Eno3/Pkm/Mtch2/Pgm5/Pgam1/Pygl	12	Biological process
GO:0016053	organic acid biosynthetic process	16|339	338|23843	3.05564e-05	0.000533664	0.00036223	Adpgk/Ldhb/Gpd1/Hk3/Gpi1/Anxa1/Glul/Bpgm/Eno3/Lta4h/Alox5ap/Pkm/Asns/Mtch2/Csad/Pgam1	16	Biological process
GO:0016054	organic acid catabolic process	11|339	210|23843	0.000222936	0.00274832	0.00186545	Scly/Cd44/Arg2/Hadh/Aldh4a1/Acat1/Aldh1l1/Etfa/Csad/Ivd/Padi4	11	Biological process
GO:0016125	sterol metabolic process	5|339	130|23843	0.038383	0.12337	0.0837384	Saa1/Fgf1/G6pdx/Acat1/Npc2	5	Biological process
GO:0016126	sterol biosynthetic process	3|339	52|23843	0.0377421	0.122102	0.082878	Fgf1/G6pdx/Acat1	3	Biological process
GO:0016155	formyltetrahydrofolate dehydrogenase activity	1|333	2|23049	0.0286869	0.104053	0.0708563	Aldh1l1	1	Molecular function
GO:0016175	superoxide-generating NADPH oxidase activity	4|333	8|23049	2.86145e-06	8.16006e-05	5.55671e-05	Ncf1/Ncf2/Cybb/Cyba	4	Molecular function
GO:0016176	"superoxide-generating NADPH oxidase activator activity"	3|333	8|23049	0.000158593	0.00262677	0.00178874	Ncf1/Ncf2/Ncf4	3	Molecular function
GO:0016208	AMP binding	2|333	15|23049	0.0193	0.0917304	0.0624652	Prps1/Pygl	2	Molecular function
GO:0016209	antioxidant activity	9|333	81|23049	2.57635e-06	7.89127e-05	5.37367e-05	Txnl1/Sod3/Mpo/S100a8/Alox5ap/S100a9/Gsr/Prdx5/Hp	9	Molecular function
GO:0016211	ammonia ligase activity	1|333	2|23049	0.0286869	0.104053	0.0708563	Glul	1	Molecular function
GO:0016323	basolateral plasma membrane	10|342	223|23583	0.00162456	0.0100685	0.00658177	Mpz/Ptk2/Cd44/Pcmt1/Ace/Egfr/Aqp1/Hpgd/Trf/Aqp5	10	Cellular component
GO:0016324	apical plasma membrane	15|342	306|23583	4.53187e-05	0.000719204	0.000470143	Fn1/Rdx/Ptk2/Cd44/Ocln/Emp2/Anxa1/Ctsb/Dpp4/Slc9a3r1/Egfr/Aqp1/Cyba/Trf/Aqp5	15	Cellular component
GO:0016327	apicolateral plasma membrane	3|342	21|23583	0.00331231	0.0185838	0.0121482	Ocln/Thbd/Jup	3	Cellular component
GO:0016480	"negative regulation of transcription by RNA polymerase III"	1|339	3|23843	0.0420522	0.12337	0.0837384	Prdx5	1	Biological process
GO:0016482	cytosolic transport	6|339	135|23843	0.0128656	0.0608699	0.0413161	Rdx/Arl1/Emp2/Coro1a/Src/Rab21	6	Biological process
GO:0016485	protein processing	11|339	255|23843	0.0011279	0.00983006	0.00667225	Cr1l/Cfh/Fga/Adam10/C3/Src/Ctsg/Fgg/Serpinf2/Fgb/Stoml2	11	Biological process
GO:0016504	peptidase activator activity	4|333	33|23049	0.00125783	0.0126857	0.00863853	Fn1/Psme1/Psme2/Fbln1	4	Molecular function
GO:0016525	negative regulation of angiogenesis	5|339	106|23843	0.0178119	0.0767162	0.0520719	Stat1/Ngp/Dcn/Cd36/Pml	5	Biological process
GO:0016530	metallochaperone activity	2|333	7|23049	0.00416557	0.0318975	0.0217211	Atox1/Trf	2	Molecular function
GO:0016597	amino acid binding	4|333	71|23049	0.0194959	0.0921323	0.0627388	Scly/Glul/Fmo3/Padi4	4	Molecular function
GO:0016614	"oxidoreductase activity, acting on CH-OH group of donors"	13|333	151|23049	3.16944e-07	1.6382e-05	1.11556e-05	Idh3a/Ldhb/Gpd1/Impdh1/Cbr2/G6pdx/Hadh/Hpgd/Idh3b/Akr1c14/Grhpr/Hsd17b10/Pgd	13	Molecular function
GO:0016616	"oxidoreductase activity, acting on the CH-OH group of donors, NAD or NADP as acceptor"	13|333	135|23049	8.51486e-08	6.40163e-06	4.35928e-06	Idh3a/Ldhb/Gpd1/Impdh1/Cbr2/G6pdx/Hadh/Hpgd/Idh3b/Akr1c14/Grhpr/Hsd17b10/Pgd	13	Molecular function
GO:0016618	hydroxypyruvate reductase activity	1|333	3|23049	0.0427211	0.124699	0.0849159	Grhpr	1	Molecular function
GO:0016620	"oxidoreductase activity, acting on the aldehyde or oxo group of donors, NAD or NADP as acceptor"	3|333	44|23049	0.0255874	0.104053	0.0708563	Aldh1a7/Aldh4a1/Aldh1l1	3	Molecular function
GO:0016646	"oxidoreductase activity, acting on the CH-NH group of donors, NAD or NADP as acceptor"	2|333	17|23049	0.0245293	0.104053	0.0708563	Aldh4a1/Aldh1l1	2	Molecular function
GO:0016651	oxidoreductase activity, acting on NAD(P)H	6|333	86|23049	0.00155022	0.0150827	0.0102708	Txnl1/Ncf1/Ncf2/Gsr/Cybb/Cyba	6	Molecular function
GO:0016667	"oxidoreductase activity, acting on a sulfur group of donors"	7|333	56|23049	1.55846e-05	0.000368241	0.000250759	Glrx3/Txnl1/Tmx3/Gsr/Qsox1/Ero1l/Glrx	7	Molecular function
GO:0016668	"oxidoreductase activity, acting on a sulfur group of donors, NAD(P) as acceptor"	2|333	15|23049	0.0193	0.0917304	0.0624652	Txnl1/Gsr	2	Molecular function
GO:0016670	"oxidoreductase activity, acting on a sulfur group of donors, oxygen as acceptor"	2|333	7|23049	0.00416557	0.0318975	0.0217211	Tmx3/Qsox1	2	Molecular function
GO:0016671	"oxidoreductase activity, acting on a sulfur group of donors, disulfide as acceptor"	3|333	16|23049	0.00145544	0.0143291	0.00975764	Txnl1/Ero1l/Glrx	3	Molecular function
GO:0016684	"oxidoreductase activity, acting on peroxide as acceptor"	3|333	47|23049	0.0303591	0.10822	0.0736938	Mpo/Alox5ap/Prdx5	3	Molecular function
GO:0016705	"oxidoreductase activity, acting on paired donors, with incorporation or reduction of molecular"	7|333	202|23049	0.0279129	0.104053	0.0708563	Cyp2s1/Cyp2f2/Fmo3/Cyp4b1/Cyp20a1/Akr1c14/Cyp2b10	7	Molecular function
GO:0016712	"oxidoreductase activity, acting on paired donors, with incorporation or reduction of molecular"	4|333	61|23049	0.0117053	0.0696421	0.0474238	Cyp2s1/Cyp2f2/Cyp4b1/Cyp2b10	4	Molecular function
GO:0016744	"transferase activity, transferring aldehyde or ketonic groups"	2|333	4|23049	0.00122489	0.012506	0.00851612	Taldo1/Tkt	2	Molecular function
GO:0016775	"phosphotransferase activity, nitrogenous group as acceptor"	3|333	11|23049	0.000452451	0.00593932	0.00404447	Nme2/Ckmt1/Ckmt2	3	Molecular function
GO:0016776	"phosphotransferase activity, phosphate group as acceptor"	4|333	36|23049	0.00175018	0.0168303	0.0114608	Nme2/Cmpk2/Ak1/Nme3	4	Molecular function
GO:0016799	"hydrolase activity, hydrolyzing N-glycosyl compounds"	2|333	23|23049	0.0431246	0.124699	0.0849159	Man2a1/Adprh	2	Molecular function
GO:0016801	hydrolase activity, acting on ether bonds	2|333	12|23049	0.0124819	0.0707025	0.0481459	Lta4h/Ephx1	2	Molecular function
GO:0016803	ether hydrolase activity	2|333	9|23049	0.00700577	0.0478824	0.0326062	Lta4h/Ephx1	2	Molecular function
GO:0016813	"hydrolase activity, acting on carbon-nitrogen (but not peptide) bonds, in linear amidines"	2|333	11|23049	0.0105011	0.0633897	0.0431662	Arg2/Padi4	2	Molecular function
GO:0016829	lyase activity	9|333	178|23049	0.00117434	0.012506	0.00851612	Scly/Glul/Car3/Eno3/Alox5ap/Fh1/Acat1/Csad/Gucy1a1	9	Molecular function
GO:0016830	carbon-carbon lyase activity	3|333	53|23049	0.0411999	0.124699	0.0849159	Glul/Acat1/Csad	3	Molecular function
GO:0016836	hydro-lyase activity	3|333	52|23049	0.0392745	0.124699	0.0849159	Car3/Eno3/Fh1	3	Molecular function
GO:0016846	carbon-sulfur lyase activity	2|333	11|23049	0.0105011	0.0633897	0.0431662	Scly/Alox5ap	2	Molecular function
GO:0016853	isomerase activity	9|333	147|23049	0.000295906	0.00444935	0.00302985	Fkbp5/Tmx3/Gpi1/Bpgm/Qsox1/Pgm3/Pgm5/Ero1l/Pgam1	9	Molecular function
GO:0016860	intramolecular oxidoreductase activity	4|333	51|23049	0.00626972	0.0439412	0.0299224	Tmx3/Gpi1/Qsox1/Ero1l	4	Molecular function
GO:0016864	"intramolecular oxidoreductase activity, transposing S-S bonds"	3|333	19|23049	0.00243894	0.0210104	0.0143074	Tmx3/Qsox1/Ero1l	3	Molecular function
GO:0016866	intramolecular transferase activity	5|333	26|23049	3.13082e-05	0.000681366	0.000463986	Gpi1/Bpgm/Pgm3/Pgm5/Pgam1	5	Molecular function
GO:0016868	"intramolecular transferase activity, phosphotransferases"	4|333	10|23049	8.38977e-06	0.000216823	0.000147649	Bpgm/Pgm3/Pgm5/Pgam1	4	Molecular function
GO:0016874	ligase activity	7|333	176|23049	0.014302	0.0774613	0.0527485	Pcx/Adssl1/Glul/Ctps/Asns/Acat1/Pcca	7	Molecular function
GO:0016879	ligase activity, forming carbon-nitrogen bonds	4|333	50|23049	0.00584325	0.0416584	0.0283679	Adssl1/Glul/Ctps/Asns	4	Molecular function
GO:0016885	ligase activity, forming carbon-carbon bonds	3|333	8|23049	0.000158593	0.00262677	0.00178874	Pcx/Acat1/Pcca	3	Molecular function
GO:0016901	"oxidoreductase activity, acting on the CH-OH group of donors, quinone or similar compound as"	1|333	2|23049	0.0286869	0.104053	0.0708563	Gpd1	1	Molecular function
GO:0016903	"oxidoreductase activity, acting on the aldehyde or oxo group of donors"	3|333	56|23049	0.0472557	0.134438	0.0915476	Aldh1a7/Aldh4a1/Aldh1l1	3	Molecular function
GO:0016971	flavin-linked sulfhydryl oxidase activity	1|333	3|23049	0.0427211	0.124699	0.0849159	Qsox1	1	Molecular function
GO:0016972	thiol oxidase activity	2|333	4|23049	0.00122489	0.012506	0.00851612	Tmx3/Qsox1	2	Molecular function
GO:0016999	antibiotic metabolic process	11|339	118|23843	1.00846e-06	3.3153e-05	2.2503e-05	Idh3a/Ncf1/Mpo/Fh1/Prdx5/Cybb/Cyba/Hp/Cyp4b1/Idh3b/Akr1c14	11	Biological process
GO:0017000	antibiotic biosynthetic process	3|339	15|23843	0.00114172	0.00983547	0.00667592	Ncf1/Cybb/Cyba	3	Biological process
GO:0017001	antibiotic catabolic process	3|339	35|23843	0.0133213	0.0625626	0.042465	Mpo/Prdx5/Hp	3	Biological process
GO:0017014	protein nitrosylation	3|339	15|23843	0.00114172	0.00983547	0.00667592	Ace/S100a8/S100a9	3	Biological process
GO:0017015	"regulation of transforming growth factor beta receptor signaling pathway"	4|339	94|23843	0.045237	0.130548	0.0886109	Itga8/Fbn1/Lrg1/Cav2	4	Biological process
GO:0017124	SH3 domain binding	5|333	128|23049	0.0384264	0.124699	0.0849159	Ncf1/Adam10/Ptpn6/Hcls1/Cyba	5	Molecular function
GO:0017133	"mitochondrial electron transfer flavoprotein complex"	1|342	3|23583	0.0428798	0.116552	0.0761896	Etfa	1	Cellular component
GO:0017157	regulation of exocytosis	12|339	196|23843	2.58835e-05	0.000468523	0.000318015	Itgam/Fga/Atp2a2/Anxa1/Itgb2/Rab21/Rap1a/Rac2/Fgg/Fgb/Cd177/Glrx	12	Biological process
GO:0017166	vinculin binding	2|333	12|23049	0.0124819	0.0707025	0.0481459	Sorbs3/Synm	2	Molecular function
GO:0017171	serine hydrolase activity	11|333	224|23049	0.000441385	0.00588751	0.00400919	Prtn3/Cfb/Clpp/Ltf/Ace/Ctsg/Dpp4/Mmp9/Elane/Hp/Scpep1	11	Molecular function
GO:0018108	peptidyl-tyrosine phosphorylation	16|339	310|23843	1.0596e-05	0.000228863	0.000155343	Ptk2/Cd44/Ncf1/Src/Ace/Itgb2/Icam1/Ptpn6/Vtn/Hcls1/Nrp1/Egfr/Cd36/Hpx/Plpp3/Cav2	16	Biological process
GO:0018119	peptidyl-cysteine S-nitrosylation	3|339	14|23843	0.000923055	0.00833401	0.00565679	Ace/S100a8/S100a9	3	Biological process
GO:0018149	peptide cross-linking	4|339	59|23843	0.00989037	0.0510033	0.034619	Fn1/Anxa1/Dcn/F13a1	4	Biological process
GO:0018195	peptidyl-arginine modification	2|339	24|23843	0.0452875	0.130548	0.0886109	Prmt1/Padi4	2	Biological process
GO:0018198	peptidyl-cysteine modification	4|339	46|23843	0.00409399	0.0260004	0.017648	Tmx3/Ace/S100a8/S100a9	4	Biological process
GO:0018212	peptidyl-tyrosine modification	16|339	313|23843	1.19422e-05	0.000249502	0.000169352	Ptk2/Cd44/Ncf1/Src/Ace/Itgb2/Icam1/Ptpn6/Vtn/Hcls1/Nrp1/Egfr/Cd36/Hpx/Plpp3/Cav2	16	Biological process
GO:0018479	benzaldehyde dehydrogenase (NAD+) activity	1|333	3|23049	0.0427211	0.124699	0.0849159	Aldh1a7	1	Molecular function
GO:0018879	biphenyl metabolic process	1|339	3|23843	0.0420522	0.12337	0.0837384	Cyp4b1	1	Biological process
GO:0018931	naphthalene metabolic process	1|339	2|23843	0.0282345	0.0980095	0.066525	Cyp2f2	1	Biological process
GO:0018995	host	4|342	19|23583	0.000141794	0.00160801	0.00105115	Aqp1/Gbp3/Iigp1/Gbp2	4	Cellular component
GO:0019001	guanyl nucleotide binding	19|333	367|23049	1.89839e-06	6.54152e-05	4.45454e-05	Sept4/Arl1/Prps1/Adssl1/Rras/Gnaq/Rab21/Eef2/Rras2/Rhob/Rap1a/Rac2/Irgm1/Gbp3/Srl/Gbp5/Gucy1a1/Iigp1/Gbp2	19	Molecular function
GO:0019003	GDP binding	5|333	63|23049	0.00216347	0.0192386	0.0131008	Prps1/Rras/Rab21/Rhob/Iigp1	5	Molecular function
GO:0019048	"modulation by virus of host morphology or physiology"	2|339	23|23843	0.0418985	0.12337	0.0837384	Mmp9/Fbln1	2	Biological process
GO:0019058	viral life cycle	12|339	191|23843	2.00348e-05	0.000379558	0.000257629	Pcx/Ltf/Ctsb/Icam1/Pabpc1/Pml/Ddx5/Ddx3x/Isg15/Ifitm3/Chmp4b/Cav2	12	Biological process
GO:0019065	"receptor-mediated endocytosis of virus by host cell"	1|339	3|23843	0.0420522	0.12337	0.0837384	Cav2	1	Biological process
GO:0019068	virion assembly	2|339	23|23843	0.0418985	0.12337	0.0837384	Pcx/Chmp4b	2	Biological process
GO:0019072	viral genome packaging	1|339	2|23843	0.0282345	0.0980095	0.066525	Pcx	1	Biological process
GO:0019074	viral RNA genome packaging	1|339	2|23843	0.0282345	0.0980095	0.066525	Pcx	1	Biological process
GO:0019076	viral release from host cell	4|339	34|23843	0.00132957	0.0109274	0.00741709	Pcx/Pml/Chmp4b/Cav2	4	Biological process
GO:0019079	viral genome replication	6|339	107|23843	0.00429442	0.0270809	0.0183814	Ltf/Pabpc1/Ddx5/Ddx3x/Isg15/Ifitm3	6	Biological process
GO:0019087	transformation of host cell by virus	2|339	5|23843	0.00195926	0.0148221	0.0100606	Mmp9/Fbln1	2	Biological process
GO:0019153	"protein-disulfide reductase (glutathione) activity"	1|333	3|23049	0.0427211	0.124699	0.0849159	Glrx	1	Molecular function
GO:0019200	carbohydrate kinase activity	2|333	22|23049	0.039746	0.124699	0.0849159	Hk3/Adk	2	Molecular function
GO:0019201	nucleotide kinase activity	3|333	21|23049	0.00327687	0.0273735	0.0186404	Pnkp/Cmpk2/Ak1	3	Molecular function
GO:0019205	nucleobase-containing compound kinase activity	6|333	43|23049	3.37748e-05	0.000716199	0.000487706	Nme2/Pnkp/Adk/Cmpk2/Ak1/Nme3	6	Molecular function
GO:0019215	intermediate filament binding	2|333	15|23049	0.0193	0.0917304	0.0624652	Nme2/Synm	2	Molecular function
GO:0019229	regulation of vasoconstriction	5|339	75|23843	0.00431989	0.0272032	0.0184644	Fga/Icam1/Egfr/Fgg/Fgb	5	Biological process
GO:0019255	glucose 1-phosphate metabolic process	1|339	2|23843	0.0282345	0.0980095	0.066525	Pgm3	1	Biological process
GO:0019318	hexose metabolic process	13|339	216|23843	1.43792e-05	0.000289592	0.000196563	Adpgk/Sorbs1/Gpd1/Pcx/Src/Gpi1/Cbr2/Bpgm/Man2a1/Pkm/G6pdx/Pgm5/Pgam1	13	Biological process
GO:0019319	hexose biosynthetic process	5|339	72|23843	0.00362467	0.0239025	0.0162241	Gpd1/Pcx/Gpi1/Bpgm/Pgam1	5	Biological process
GO:0019320	hexose catabolic process	2|339	21|23843	0.0354268	0.115869	0.0786474	Gpi1/Pgm5	2	Biological process
GO:0019321	pentose metabolic process	3|339	13|23843	0.000732952	0.00688921	0.00467612	Cbr2/G6pdx/Pgd	3	Biological process
GO:0019322	pentose biosynthetic process	2|339	2|23843	0.000201564	0.0025173	0.00170864	G6pdx/Pgd	2	Biological process
GO:0019359	nicotinamide nucleotide biosynthetic process	11|339	84|23843	3.00758e-08	1.89393e-06	1.28552e-06	Adpgk/Gpd1/Hk3/Gpi1/Bpgm/Eno3/Pkm/G6pdx/Mtch2/Nampt/Pgam1	11	Biological process
GO:0019362	pyridine nucleotide metabolic process	21|339	137|23843	5.66828e-16	8.44763e-13	5.73391e-13	Taldo1/Adpgk/Idh3a/Ldhb/Gpd1/Hk3/Ncf1/Ncf2/Gpi1/Cbr2/Bpgm/Eno3/Tkt/Pkm/Prdx5/G6pdx/Mtch2/Idh3b/Nampt/Pgam1/Pgd	21	Biological process
GO:0019363	pyridine nucleotide biosynthetic process	11|339	87|23843	4.36592e-08	2.40988e-06	1.63573e-06	Adpgk/Gpd1/Hk3/Gpi1/Bpgm/Eno3/Pkm/G6pdx/Mtch2/Nampt/Pgam1	11	Biological process
GO:0019364	pyridine nucleotide catabolic process	2|339	6|23843	0.00291129	0.0203063	0.0137831	Ncf1/Ncf2	2	Biological process
GO:0019370	leukotriene biosynthetic process	2|339	13|23843	0.0141756	0.0653391	0.0443496	Lta4h/Alox5ap	2	Biological process
GO:0019373	epoxygenase P450 pathway	3|339	32|23843	0.0104153	0.0522633	0.0354743	Cyp2s1/Cyp2f2/Cyp2b10	3	Biological process
GO:0019395	fatty acid oxidation	5|339	99|23843	0.0136105	0.0637866	0.0432958	Cd36/Hadh/Acat1/Etfa/Ivd	5	Biological process
GO:0019430	removal of superoxide radicals	3|339	20|23843	0.00271394	0.0194455	0.0131989	Sod3/Mpo/Cd36	3	Biological process
GO:0019439	aromatic compound catabolic process	18|339	455|23843	0.000102014	0.00147607	0.0010019	Adpgk/Gpd1/Hk3/Ncf1/Ncf2/Gpi1/Bpgm/Eno3/Pabpc1/Pkm/Magoh/Ybx1/Ddx5/Mtch2/Aldh1l1/Ephx1/Pgam1/Gda	18	Biological process
GO:0019448	L-cysteine catabolic process	1|339	3|23843	0.0420522	0.12337	0.0837384	Csad	1	Biological process
GO:0019452	L-cysteine catabolic process to taurine	1|339	2|23843	0.0282345	0.0980095	0.066525	Csad	1	Biological process
GO:0019520	aldonic acid metabolic process	1|339	2|23843	0.0282345	0.0980095	0.066525	Pgd	1	Biological process
GO:0019521	D-gluconate metabolic process	1|339	2|23843	0.0282345	0.0980095	0.066525	Pgd	1	Biological process
GO:0019547	arginine catabolic process to ornithine	1|339	2|23843	0.0282345	0.0980095	0.066525	Arg2	1	Biological process
GO:0019674	NAD metabolic process	7|339	41|23843	1.63846e-06	5.12278e-05	3.47714e-05	Idh3a/Ldhb/Gpd1/Gpi1/Cbr2/Idh3b/Nampt	7	Biological process
GO:0019676	ammonia assimilation cycle	1|339	3|23843	0.0420522	0.12337	0.0837384	Glul	1	Biological process
GO:0019682	glyceraldehyde-3-phosphate metabolic process	6|339	18|23843	1.27043e-07	5.62386e-06	3.81725e-06	Taldo1/Bpgm/Tkt/G6pdx/Pgam1/Pgd	6	Biological process
GO:0019693	ribose phosphate metabolic process	28|339	452|23843	8.49737e-11	1.26639e-08	8.59576e-09	Taldo1/Adpgk/Gpd1/Impdh1/Nme2/Hk3/Prps1/Adssl1/Nipsnap2/COX2/Gpi1/Bpgm/Eno3/Tkt/Pkm/Ctps/G6pdx/Aqp1/Mtch2/Acat1/Stoml2/Atp5l/Pgam1/Pgd/Gucy1a1/Pygl/Ak1/Nme3	28	Biological process
GO:0019730	antimicrobial humoral response	10|339	104|23843	2.36538e-06	6.95765e-05	4.72257e-05	Fau/Fga/Pglyrp1/Ltf/Ctsg/S100a9/Sftpd/Camp/Elane/Fgb	10	Biological process
GO:0019731	antibacterial humoral response	8|339	74|23843	1.02489e-05	0.000223527	0.000151721	Fau/Fga/Ltf/Ctsg/Sftpd/Camp/Elane/Fgb	8	Biological process
GO:0019748	secondary metabolic process	5|339	71|23843	0.00341192	0.0230434	0.0156409	Arl1/Bpgm/Gsta3/Akr1c14/Pgam1	5	Biological process
GO:0019755	one-carbon compound transport	2|339	13|23843	0.0141756	0.0653391	0.0443496	Aqp1/Aqp5	2	Biological process
GO:0019842	vitamin binding	6|333	133|23049	0.0129133	0.071673	0.0488068	Scly/Pcx/Gc/Tkt/Csad/Pygl	6	Molecular function
GO:0019843	rRNA binding	5|333	70|23049	0.00343264	0.0283879	0.0193312	Cavin1/Rpl12/Tst/Eef2/Ddx21	5	Molecular function
GO:0019865	immunoglobulin binding	2|333	18|23049	0.027336	0.104053	0.0708563	Vwf/Lgals3	2	Molecular function
GO:0019866	organelle inner membrane	17|342	468|23583	0.000531302	0.00422663	0.00276294	Pcx/COX2/Src/Lgals3/Ckmt1/Slc25a4/Tst/Hadh/Ckmt2/Mtch2/Sun2/Acat1/Stoml2/Sfxn1/Hsd17b10/Atp5l/Cav2	17	Cellular component
GO:0019882	antigen processing and presentation	7|339	101|23843	0.000605562	0.00589863	0.00400375	Bag6/Psme1/H2-D1/Psme2/B2m/Icam1/Tap1	7	Biological process
GO:0019883	"antigen processing and presentation of endogenous antigen"	3|339	13|23843	0.000732952	0.00688921	0.00467612	H2-D1/B2m/Tap1	3	Biological process
GO:0019884	"antigen processing and presentation of exogenous antigen"	3|339	27|23843	0.00647094	0.0369496	0.0250799	Psme1/Psme2/B2m	3	Biological process
GO:0019885	"antigen processing and presentation of endogenous peptide antigen via MHC class I"	3|339	8|23843	0.000151308	0.0020194	0.00137069	H2-D1/B2m/Tap1	3	Biological process
GO:0019897	extrinsic component of plasma membrane	10|342	183|23583	0.00035664	0.0032774	0.00214243	Ptk2/Atp2a2/Src/Anxa1/Gnaq/Jup/Trf/Stoml2/Cdh13/Cav2	10	Cellular component
GO:0019898	extrinsic component of membrane	12|342	296|23583	0.00137593	0.00894352	0.00584636	Ptk2/Ncf1/Atp2a2/Src/Anxa1/Gnaq/Jup/Pml/Trf/Stoml2/Cdh13/Cav2	12	Cellular component
GO:0019902	phosphatase binding	7|333	203|23049	0.0285668	0.104053	0.0708563	Stat1/Ptk2/Cfl1/Slc9a3r1/Egfr/Jup/Itga1	7	Molecular function
GO:0019932	second-messenger-mediated signaling	11|339	332|23843	0.0083202	0.0448729	0.0304579	Nme2/Atp2a2/Gnaq/Vcam1/Slc9a3r1/Egfr/Cd36/Inpp5a/Gucy1a1/Calcrl/Cdh13	11	Biological process
GO:0020003	symbiont-containing vacuole	4|342	11|23583	1.32334e-05	0.000293891	0.000192116	Aqp1/Gbp3/Iigp1/Gbp2	4	Cellular component
GO:0020005	symbiont-containing vacuole membrane	4|342	9|23583	5.17036e-06	0.0001531	0.000100081	Aqp1/Gbp3/Iigp1/Gbp2	4	Cellular component
GO:0020027	hemoglobin metabolic process	2|339	18|23843	0.0265394	0.0980095	0.066525	Prmt1/Hpx	2	Biological process
GO:0020037	heme binding	10|333	145|23049	5.09935e-05	0.000980735	0.000667846	Cyp2s1/Src/Mpo/Cyp2f2/Cybb/Cyba/Cyp4b1/Cyp20a1/Hpx/Cyp2b10	10	Molecular function
GO:0021649	vestibulocochlear nerve structural organization	1|339	2|23843	0.0282345	0.0980095	0.066525	Nrp1	1	Biological process
GO:0021782	glial cell development	5|339	93|23843	0.0105886	0.052778	0.0358236	Itgam/S100a8/S100a9/Egfr/Lamb2	5	Biological process
GO:0021795	cerebral cortex cell migration	3|339	54|23843	0.0415009	0.12337	0.0837384	Nrp1/Egfr/Sun2	3	Biological process
GO:0021817	"nucleokinesis involved in cell motility in cerebral cortex radial glia guided migration"	1|339	3|23843	0.0420522	0.12337	0.0837384	Sun2	1	Biological process
GO:0021824	"cerebral cortex tangential migration using cell-axon interactions"	1|339	3|23843	0.0420522	0.12337	0.0837384	Nrp1	1	Biological process
GO:0021828	"gonadotrophin-releasing hormone neuronal migration to the hypothalamus"	1|339	3|23843	0.0420522	0.12337	0.0837384	Nrp1	1	Biological process
GO:0021856	"hypothalamic tangential migration using cell-axon interactions"	1|339	3|23843	0.0420522	0.12337	0.0837384	Nrp1	1	Biological process
GO:0022407	regulation of cell-cell adhesion	20|339	363|23843	3.01043e-07	1.20175e-05	8.15702e-06	Rdx/Ptk2/Cd44/Fga/Arg2/Coro1a/Src/Anxa1/Icam1/Lgals3/Dpp4/Ptpn6/Vcam1/Sftpd/Adk/Fgg/Elane/Fgb/Fam49b/Plpp3	20	Biological process
GO:0022408	negative regulation of cell-cell adhesion	9|339	170|23843	0.000760392	0.00711237	0.0048276	Rdx/Ptk2/Cd44/Arg2/Anxa1/Lgals3/Ptpn6/Sftpd/Fgg	9	Biological process
GO:0022409	positive regulation of cell-cell adhesion	13|339	224|23843	2.11268e-05	0.000393574	0.000267142	Cd44/Fga/Coro1a/Anxa1/Icam1/Dpp4/Vcam1/Adk/Fgg/Elane/Fgb/Fam49b/Plpp3	13	Biological process
GO:0022411	cellular component disassembly	13|339	347|23843	0.0015023	0.0120806	0.0081998	Rdx/Lmod1/Lamc1/Lamp2/Hspa2/Cfl1/Dpp4/Tmod1/Capza1/Irgm1/Lcp1/Plek/Twf2	13	Biological process
GO:0022612	gland morphogenesis	8|339	146|23843	0.00118618	0.00997328	0.00676946	Cd44/Src/Slc9a3r1/Nrp1/Egfr/Pml/Lama5/Lims2	8	Biological process
GO:0022617	extracellular matrix disassembly	3|339	32|23843	0.0104153	0.0522633	0.0354743	Lamc1/Dpp4/Lcp1	3	Biological process
GO:0022625	cytosolic large ribosomal subunit	6|342	94|23583	0.00248679	0.0144072	0.00941794	Rpl10/Rpl21/Rpl27a/Rpl12/Rplp2/Rpl15	6	Cellular component
GO:0022626	cytosolic ribosome	10|342	157|23583	0.000102749	0.00136913	0.000894997	Fau/Rpl10/Rpl21/Rpl27a/Rpl12/Rps7/Rps8/Rplp2/Ddx3x/Rpl15	10	Cellular component
GO:0022627	cytosolic small ribosomal subunit	4|342	56|23583	0.00882762	0.0402147	0.0262883	Fau/Rps7/Rps8/Ddx3x	4	Cellular component
GO:0022898	regulation of transmembrane transporter activity	8|339	243|23843	0.0234634	0.0945088	0.0641488	Nipsnap2/Hspa2/Cfl1/Mmp9/Slc25a4/Slc9a3r1/Plcg2/Glrx	8	Biological process
GO:0023025	MHC class Ib protein complex binding	1|333	2|23049	0.0286869	0.104053	0.0708563	Fam49b	1	Molecular function
GO:0023029	MHC class Ib protein binding	2|333	4|23049	0.00122489	0.012506	0.00851612	Tap1/Fam49b	2	Molecular function
GO:0023030	"MHC class Ib protein binding, via antigen binding groove"	1|333	2|23049	0.0286869	0.104053	0.0708563	Fam49b	1	Molecular function
GO:0023061	signal release	12|339	466|23843	0.0355691	0.11625	0.0789055	Fga/Atp2a2/Anxa1/Glul/Rap1a/Egfr/Aqp1/Fgg/Oxct1/Hadh/Fgb/Glrx	12	Biological process
GO:0030002	cellular anion homeostasis	2|339	19|23843	0.0293875	0.100452	0.0681829	Ptk2/Slc9a3r1	2	Biological process
GO:0030016	myofibril	11|342	209|23583	0.000253183	0.00259513	0.00169643	Glrx3/Lmod1/Tnnt2/Des/Tmod1/Jup/Synm/Pgm5/Rpl15/Ak1/Twf2	11	Cellular component
GO:0030017	sarcomere	10|342	185|23583	0.000388702	0.00332157	0.00217131	Glrx3/Lmod1/Tnnt2/Des/Tmod1/Jup/Synm/Pgm5/Rpl15/Ak1	10	Cellular component
GO:0030018	Z disc	5|342	122|23583	0.0326979	0.105624	0.0690464	Glrx3/Des/Jup/Synm/Pgm5	5	Cellular component
GO:0030027	lamellipodium	10|342	160|23583	0.000120182	0.00152517	0.000997001	Rdx/Ptk2/Cd44/Mylk/Nme2/Coro1a/Cfl1/Dpp4/Rac2/Twf2	10	Cellular component
GO:0030032	lamellipodium assembly	5|339	63|23843	0.00201953	0.0152009	0.0103178	Cfl1/Aqp1/Rac2/Cdh13/Twf2	5	Biological process
GO:0030033	microvillus assembly	2|339	17|23843	0.023811	0.0948834	0.0644031	Rdx/Slc9a3r1	2	Biological process
GO:0030038	contractile actin filament bundle assembly	5|339	96|23843	0.0120352	0.0578338	0.0392553	Sorbs3/Sorbs1/Src/Nrp1/Serpinf2	5	Biological process
GO:0030041	actin filament polymerization	11|339	170|23843	3.37899e-05	0.000574429	0.000389899	Rdx/Lmod1/Coro1a/Icam1/Cfl1/Hcls1/Tmod1/Rac2/Capza1/Arpc1a/Twf2	11	Biological process
GO:0030042	actin filament depolymerization	7|339	53|23843	9.70616e-06	0.000214833	0.00014582	Rdx/Lmod1/Cfl1/Tmod1/Capza1/Plek/Twf2	7	Biological process
GO:0030055	cell-substrate junction	11|342	149|23583	1.18196e-05	0.000273906	0.000179052	Sorbs3/Rdx/Ptk2/Sorbs1/Nrp1/Itga1/Lcp1/Cyba/Pgm5/Lims2/Cav2	11	Cellular component
GO:0030072	peptide hormone secretion	10|339	262|23843	0.00448613	0.0280917	0.0190675	Fga/Anxa1/Glul/Egfr/Aqp1/Fgg/Oxct1/Hadh/Fgb/Glrx	10	Biological process
GO:0030099	myeloid cell differentiation	18|339	387|23843	1.24438e-05	0.000256388	0.000174026	Stat1/Prtn3/Itgam/Prmt1/Nme2/B2m/Src/Bpgm/Ptpn6/Hmgb2/Hcls1/Cldn18/G6pdx/Pml/Fbn1/Isg15/Trf/Sfxn1	18	Biological process
GO:0030100	regulation of endocytosis	19|339	247|23843	3.01523e-09	2.45111e-07	1.66371e-07	Prtn3/Ptk2/C3/B2m/Src/Cd14/Lgals3/Ahsg/Vtn/Rab21/Sftpd/Rap1a/Ap2m1/Cd36/Cyba/Plcg2/Cd177/Trf/Cdh13	19	Biological process
GO:0030111	regulation of Wnt signaling pathway	8|339	279|23843	0.0469016	0.135114	0.0917102	Src/Gnaq/Slc9a3r1/G3bp1/Egfr/Csnk2a1/Ddx3x/Plpp3	8	Biological process
GO:0030120	vesicle coat	3|342	51|23583	0.037754	0.116552	0.0761896	Cope/Ap2m1/Trf	3	Cellular component
GO:0030135	coated vesicle	6|342	169|23583	0.0370644	0.116552	0.0761896	Cope/Myo6/Vwf/Tmed2/Ap2m1/Trf	6	Cellular component
GO:0030137	COPI-coated vesicle	2|342	23|23583	0.0434202	0.116552	0.0761896	Cope/Tmed2	2	Cellular component
GO:0030139	endocytic vesicle	11|342	160|23583	2.30736e-05	0.000473008	0.000309205	Ocln/Myo6/Coro1a/Lamp2/Dpp4/Rap1a/Ap2m1/Egfr/Irgm1/Cybb/Trf	11	Cellular component
GO:0030141	secretory granule	19|342	398|23583	6.52147e-06	0.000182944	0.00011959	Prtn3/Fga/Vwf/Tmed2/Ncf2/Ltf/Mpo/Lamp2/Sftpc/Ctsg/Camp/Ap2m1/Aqp1/Fgg/Elane/Itga1/Fgb/Cd177/Cav2	19	Cellular component
GO:0030168	platelet activation	6|339	78|23843	0.000859187	0.00788794	0.00535402	Fga/Vwf/Ptpn6/Fgg/Plek/Fgb	6	Biological process
GO:0030169	low-density lipoprotein particle binding	2|333	19|23049	0.030265	0.10822	0.0736938	Cd36/Cdh13	2	Molecular function
GO:0030172	troponin C binding	1|333	3|23049	0.0427211	0.124699	0.0849159	Tnnt2	1	Molecular function
GO:0030175	filopodium	5|342	87|23583	0.00873472	0.0402147	0.0262883	Rdx/Cfl1/Vcam1/Lcp1/Twf2	5	Cellular component
GO:0030185	nitric oxide transport	1|339	2|23843	0.0282345	0.0980095	0.066525	Aqp1	1	Biological process
GO:0030193	regulation of blood coagulation	8|339	78|23843	1.51782e-05	0.000300274	0.000203814	Fga/Thbd/S100a9/Cd36/Fgg/Serpinf2/Plek/Fgb	8	Biological process
GO:0030194	positive regulation of blood coagulation	4|339	25|23843	0.000401046	0.00443831	0.00301255	S100a9/Cd36/Serpinf2/Plek	4	Biological process
GO:0030195	negative regulation of blood coagulation	5|339	49|23843	0.00064406	0.00619267	0.00420334	Fga/Thbd/Fgg/Serpinf2/Fgb	5	Biological process
GO:0030198	extracellular matrix organization	15|339	222|23843	7.50657e-07	2.56197e-05	1.73897e-05	Fn1/Ptk2/Itga8/Col14a1/Lamc1/Lgals3/Dpp4/Vtn/Mmp9/Fbln1/Serpinf2/Lcp1/Lamb2/Ero1l/Mfap4	15	Biological process
GO:0030203	glycosaminoglycan metabolic process	4|339	82|23843	0.02955	0.1007	0.068351	Cd44/Itih4/Pglyrp1/Dcn	4	Biological process
GO:0030218	erythrocyte differentiation	9|339	124|23843	7.22731e-05	0.00109537	0.000743491	Stat1/Prmt1/B2m/Bpgm/Hmgb2/Hcls1/G6pdx/Isg15/Sfxn1	9	Biological process
GO:0030219	megakaryocyte differentiation	3|339	49|23843	0.0324483	0.107784	0.0731594	Prmt1/Ptpn6/Hmgb2	3	Biological process
GO:0030235	nitric-oxide synthase regulator activity	2|333	8|23049	0.00550123	0.039561	0.0269397	Calm1/Egfr	2	Molecular function
GO:0030246	carbohydrate binding	14|333	268|23049	3.90633e-05	0.000769175	0.000523781	Taldo1/Hk3/Prps1/Chil3/Gpi1/Lgals3/Man2a1/Vtn/Tkt/Sftpd/G6pdx/Clec14a/Pgd/Pygl	14	Molecular function
GO:0030260	entry into host cell	3|339	57|23843	0.0474776	0.136159	0.0924196	Ctsb/Ifitm3/Cav2	3	Biological process
GO:0030267	glyoxylate reductase (NADP) activity	1|333	3|23049	0.0427211	0.124699	0.0849159	Grhpr	1	Molecular function
GO:0030283	testosterone dehydrogenase [NAD(P)] activity	1|333	2|23049	0.0286869	0.104053	0.0708563	Hsd17b10	1	Molecular function
GO:0030294	"receptor signaling protein tyrosine kinase inhibitor activity"	1|333	2|23049	0.0286869	0.104053	0.0708563	Ahsg	1	Molecular function
GO:0030307	positive regulation of cell growth	12|339	183|23843	1.30572e-05	0.000265358	0.000180114	Fn1/Ptk2/Adam10/Sfn/Cfl1/Slc25a4/Nrp1/Egfr/Csnk2a1/Cyba/Ddx3x/Twf2	12	Biological process
GO:0030308	negative regulation of cell growth	6|339	181|23843	0.0452092	0.130548	0.0886109	Cfl1/Ahsg/Nrp1/G6pdx/Pml/Ddx3x	6	Biological process
GO:0030320	cellular monovalent inorganic anion homeostasis	2|339	19|23843	0.0293875	0.100452	0.0681829	Ptk2/Slc9a3r1	2	Biological process
GO:0030323	respiratory tube development	7|339	217|23843	0.0361379	0.117422	0.0797013	Bag6/Ace/Man2a1/Sftpd/Fgf1/Lama5/Chil1	7	Biological process
GO:0030324	lung development	7|339	214|23843	0.0339081	0.112132	0.076111	Bag6/Ace/Man2a1/Sftpd/Fgf1/Lama5/Chil1	7	Biological process
GO:0030330	"DNA damage response, signal transduction by p53 class mediator"	4|339	60|23843	0.0104808	0.0524157	0.0355777	Cd44/Myo6/Pml/Ddx5	4	Biological process
GO:0030335	positive regulation of cell migration	27|339	494|23843	2.87836e-09	2.42814e-07	1.64812e-07	Fn1/Rdx/Ptk2/Mylk/Fga/Plvap/Adam10/Coro1a/Src/Anxa1/Icam1/Lgals3/Vtn/Mmp9/Fgf1/Rras2/Rhob/Nrp1/Egfr/Aqp1/Rac2/Fbln1/Elane/Sun2/Myo1f/Plpp3/Cdh13	27	Biological process
GO:0030336	negative regulation of cell migration	10|339	244|23843	0.00271322	0.0194455	0.0131989	Osbpl8/Ptk2/Rras/Dcn/Rhob/Slc9a3r1/Jup/Arhgdib/Arhgdia/Clic4	10	Biological process
GO:0030369	ICAM-3 receptor activity	1|333	2|23049	0.0286869	0.104053	0.0708563	Itgb2	1	Molecular function
GO:0030414	peptidase inhibitor activity	15|333	210|23049	4.49621e-07	2.18728e-05	1.48946e-05	Serpina1c/Serpina3k/Itih4/Serpina3n/Ngp/C3/Ltf/Serpina1b/Ahsg/Prdx5/Serpina1d/Serpina1e/Serpina3m/Serpinf2/Cstb	15	Molecular function
GO:0030430	host cell cytoplasm	4|342	14|23583	3.87809e-05	0.000645944	0.000422253	Aqp1/Gbp3/Iigp1/Gbp2	4	Cellular component
GO:0030449	regulation of complement activation	3|339	13|23843	0.000732952	0.00688921	0.00467612	Cr1l/Cfh/C3	3	Biological process
GO:0030511	"positive regulation of transforming growth factor beta receptor signaling pathway"	2|339	25|23843	0.0487737	0.13793	0.0936213	Itga8/Lrg1	2	Biological process
GO:0030574	collagen catabolic process	3|339	24|23843	0.00462044	0.0286917	0.0194748	Prtn3/Ctsb/Mmp9	3	Biological process
GO:0030593	neutrophil chemotaxis	7|339	88|23843	0.000261483	0.00310104	0.00210486	Itgam/Itgb2/Lgals3/S100a8/S100a9/Rac2/Itga1	7	Biological process
GO:0030595	leukocyte chemotaxis	10|339	193|23843	0.000465201	0.00492871	0.00334541	Itgam/Adam10/Coro1a/Anxa1/Itgb2/Lgals3/S100a8/S100a9/Rac2/Itga1	10	Biological process
GO:0030659	cytoplasmic vesicle membrane	9|342	274|23583	0.0190821	0.0726481	0.0474899	Cope/Tmed2/Calm1/Lamp2/Ap2m1/Aqp1/Cd177/Trf/Cav2	9	Cellular component
GO:0030666	endocytic vesicle membrane	2|342	22|23583	0.0400199	0.116552	0.0761896	Lamp2/Ap2m1	2	Cellular component
GO:0030667	secretory granule membrane	5|342	85|23583	0.00793682	0.0388103	0.0253702	Tmed2/Lamp2/Aqp1/Cd177/Cav2	5	Cellular component
GO:0030674	protein binding, bridging	8|333	127|23049	0.000527735	0.00671441	0.00457228	Sorbs1/Fga/Tnnt2/Anxa1/Fgg/Synm/Fgb/Cav2	8	Molecular function
GO:0030678	mitochondrial ribonuclease P complex	1|342	2|23583	0.0287942	0.0947366	0.0619291	Hsd17b10	1	Cellular component
GO:0030811	regulation of nucleotide catabolic process	3|339	38|23843	0.0166438	0.0727416	0.0493741	Gpd1/Mtch2/Pgam1	3	Biological process
GO:0030832	regulation of actin filament length	12|339	179|23843	1.04466e-05	0.000226731	0.000153896	Rdx/Lmod1/Coro1a/Icam1/Cfl1/Hcls1/Tmod1/Rac2/Capza1/Plek/Arpc1a/Twf2	12	Biological process
GO:0030833	regulation of actin filament polymerization	11|339	159|23843	1.81598e-05	0.000345521	0.000234526	Rdx/Lmod1/Coro1a/Icam1/Cfl1/Hcls1/Tmod1/Rac2/Capza1/Arpc1a/Twf2	11	Biological process
GO:0030834	regulation of actin filament depolymerization	7|339	49|23843	5.6789e-06	0.000137991	9.36629e-05	Rdx/Lmod1/Cfl1/Tmod1/Capza1/Plek/Twf2	7	Biological process
GO:0030835	"negative regulation of actin filament depolymerization"	6|339	40|23843	2.01796e-05	0.000380687	0.000258395	Rdx/Lmod1/Cfl1/Tmod1/Capza1/Twf2	6	Biological process
GO:0030836	"positive regulation of actin filament depolymerization"	2|339	12|23843	0.0121075	0.0578338	0.0392553	Cfl1/Plek	2	Biological process
GO:0030837	"negative regulation of actin filament polymerization"	6|339	58|23843	0.000171675	0.00223127	0.0015145	Rdx/Lmod1/Cfl1/Tmod1/Capza1/Twf2	6	Biological process
GO:0030838	"positive regulation of actin filament polymerization"	5|339	93|23843	0.0105886	0.052778	0.0358236	Lmod1/Coro1a/Icam1/Rac2/Arpc1a	5	Biological process
GO:0030863	cortical cytoskeleton	6|342	117|23583	0.00725193	0.0357896	0.0233956	Rdx/Coro1a/Cfl1/Tmod1/Capza1/Myo1f	6	Cellular component
GO:0030864	cortical actin cytoskeleton	4|342	81|23583	0.0302442	0.0988967	0.0646486	Rdx/Coro1a/Cfl1/Myo1f	4	Cellular component
GO:0030867	rough endoplasmic reticulum membrane	2|342	24|23583	0.0469237	0.124365	0.0812973	Ltf/Trf	2	Cellular component
GO:0030950	"establishment or maintenance of actin cytoskeleton polarity"	2|339	16|23843	0.0212063	0.0868441	0.0589463	Rhob/Aqp1	2	Biological process
GO:0030952	"establishment or maintenance of cytoskeleton polarity"	2|339	20|23843	0.0323512	0.107784	0.0731594	Rhob/Aqp1	2	Biological process
GO:0030955	potassium ion binding	2|333	16|23049	0.0218492	0.100507	0.0684419	Pkm/Adprh	2	Molecular function
GO:0031012	extracellular matrix	29|342	447|23583	2.0342e-11	3.32589e-09	2.17413e-09	Fn1/Col6a3/Prtn3/Col14a1/Vwf/Lamc1/Sod3/Icam1/Lgals3/Ctsg/Dcn/Ahsg/Vtn/Mmp9/Sftpd/Pkm/Fgf1/Col6a2/Col6a1/Lgals3bp/Fbln1/Lama5/Lamb2/Fbn1/Ogn/Trf/Mfap4/Bcam/Cdh13	29	Cellular component
GO:0031022	nuclear migration along microfilament	1|339	2|23843	0.0282345	0.0980095	0.066525	Sun2	1	Biological process
GO:0031032	actomyosin structure organization	10|339	194|23843	0.000484429	0.00507232	0.00344289	Sorbs3/Limch1/Sorbs1/Lmod1/Tnnt2/Src/Tmod1/Nrp1/Cnn1/Serpinf2	10	Biological process
GO:0031050	dsRNA fragmentation	3|339	42|23843	0.021731	0.0884876	0.0600618	Rbm3/Egfr/Ddx5	3	Biological process
GO:0031072	heat shock protein binding	7|333	135|23049	0.00353323	0.0289305	0.0197006	Itgam/Bag6/Fkbp5/Itgb2/Hspa2/Fgf1/Arhgdia	7	Molecular function
GO:0031088	platelet dense granule membrane	1|342	3|23583	0.0428798	0.116552	0.0761896	Lamp2	1	Cellular component
GO:0031091	platelet alpha granule	3|342	19|23583	0.00246552	0.0144072	0.00941794	Fga/Fgg/Fgb	3	Cellular component
GO:0031099	regeneration	6|339	125|23843	0.00902737	0.0473725	0.0321546	Ace/Anxa1/Vtn/Pkm/Naca/Lamb2	6	Biological process
GO:0031100	animal organ regeneration	3|339	24|23843	0.00462044	0.0286917	0.0194748	Ace/Vtn/Pkm	3	Biological process
GO:0031232	"extrinsic component of external side of plasma membrane"	2|342	7|23583	0.00419659	0.0232157	0.0151761	Anxa1/Trf	2	Cellular component
GO:0031234	"extrinsic component of cytoplasmic side of plasma membrane"	5|342	113|23583	0.0245545	0.0889635	0.0581552	Ptk2/Atp2a2/Src/Gnaq/Cav2	5	Cellular component
GO:0031252	cell leading edge	15|342	364|23583	0.00030519	0.00295757	0.00193336	Rdx/Ptk2/Cd44/Itga8/Mylk/Myo6/Nme2/Coro1a/Src/Cfl1/Dpp4/Rac2/Lcp1/Plek/Twf2	15	Cellular component
GO:0031253	cell projection membrane	13|342	282|23583	0.000263475	0.0026006	0.00170001	Cd44/Itga8/Pcmt1/Myo6/Src/Gpi1/Ace/Dpp4/Slc9a3r1/Aqp1/Cd36/Plek/Arpc1a	13	Cellular component
GO:0031330	negative regulation of cellular catabolic process	11|339	221|23843	0.000345267	0.00392796	0.00266615	Bag6/Ptk2/Usp7/Pabpc1/Rps7/Ybx1/Pml/Hp/Mtch2/Qsox1/Chmp4b	11	Biological process
GO:0031333	negative regulation of protein complex assembly	9|339	137|23843	0.000155347	0.00206099	0.00139892	Rdx/Lmod1/Src/Lamp2/Cfl1/Tmod1/Capza1/Ddx3x/Twf2	9	Biological process
GO:0031334	positive regulation of protein complex assembly	11|339	237|23843	0.000620528	0.00603126	0.00409378	Lmod1/Coro1a/Src/Icam1/Rac2/Cd36/Lcp1/Gbp5/Plek/Arpc1a/Gda	11	Biological process
GO:0031341	regulation of cell killing	5|339	88|23843	0.00845	0.0449227	0.0304917	H2-D1/Pglyrp1/B2m/Tap1/Fam49b	5	Biological process
GO:0031343	positive regulation of cell killing	4|339	62|23843	0.0117289	0.0570619	0.0387314	H2-D1/Pglyrp1/B2m/Fam49b	4	Biological process
GO:0031346	"positive regulation of cell projection organization"	12|339	434|23843	0.0222207	0.090153	0.0611922	Fn1/Nme2/Src/Lcn2/Cfl1/S100a9/Rab21/Rap1a/Nrp1/Aqp1/Rac2/Twf2	12	Biological process
GO:0031349	positive regulation of defense response	16|339	312|23843	1.14774e-05	0.000240918	0.000163526	C3/Ltf/Ace/Cd14/S100a8/Alox5ap/Hmgb2/S100a9/Egfr/Cd36/Irgm1/Bpifb1/Cyba/Gbp5/Rbm14/Hpx	16	Biological process
GO:0031386	protein tag	2|333	19|23049	0.030265	0.10822	0.0736938	Nedd8/Isg15	2	Molecular function
GO:0031406	carboxylic acid binding	17|333	214|23049	1.60609e-08	1.89748e-06	1.29212e-06	Scly/Cd44/Nme2/Pcx/Glul/S100a8/Alox5ap/S100a9/Rida/Fmo3/Cd36/Akr1c14/Grhpr/Arhgdia/Pgd/Pygl/Padi4	17	Molecular function
GO:0031416	NatB complex	1|342	2|23583	0.0287942	0.0947366	0.0619291	Naa25	1	Cellular component
GO:0031526	brush border membrane	5|342	69|23583	0.00327853	0.0185838	0.0121482	Pcmt1/Ace/Slc9a3r1/Aqp1/Cd36	5	Cellular component
GO:0031529	ruffle organization	3|339	49|23843	0.0324483	0.107784	0.0731594	Rdx/Icam1/Plek	3	Biological process
GO:0031532	actin cytoskeleton reorganization	7|339	101|23843	0.000605562	0.00589863	0.00400375	Anxa1/S100a9/Nrp1/Rac2/Arhgdib/Plek/Arhgdia	7	Biological process
GO:0031579	membrane raft organization	2|339	23|23843	0.0418985	0.12337	0.0837384	Emp2/Cav2	2	Biological process
GO:0031589	cell-substrate adhesion	27|339	306|23843	4.8996e-14	3.12945e-11	2.12414e-11	Fn1/Sorbs3/Ptk2/Sorbs1/Itga8/Fga/Vwf/Lamc1/Emp2/Coro1a/Src/Itgb2/Cfl1/Vcam1/Vtn/Crkl/Nrp1/Jup/Rac2/Cd36/Fbln1/Fgg/Itga1/Lama5/Fgb/Bcam/Cdh13	27	Biological process
GO:0031623	receptor internalization	5|339	100|23843	0.0141649	0.0653391	0.0443496	Itgb2/Ap2m1/Cd36/Plcg2/Calcrl	5	Biological process
GO:0031625	ubiquitin protein ligase binding	11|333	322|23049	0.00748759	0.0495379	0.0337336	Bag6/Ptk2/Sorbs1/Usp7/Src/Gpi1/Nedd8/Rangap1/Egfr/Pml/Isg15	11	Molecular function
GO:0031638	zymogen activation	4|339	61|23843	0.0110935	0.0548057	0.0372	Fga/Fgg/Serpinf2/Fgb	4	Biological process
GO:0031639	plasminogen activation	4|339	27|23843	0.000544073	0.00554111	0.00376109	Fga/Fgg/Serpinf2/Fgb	4	Biological process
GO:0031640	killing of cells of other organism	6|339	39|23843	1.73589e-05	0.000333098	0.000226094	Ncf1/Pglyrp1/Ltf/Ctsg/Camp/Elane	6	Biological process
GO:0031647	regulation of protein stability	8|339	249|23843	0.0266251	0.0980095	0.066525	Bag6/Usp7/Src/Lamp2/Gnaq/Rps7/Pml/Plpp3	8	Biological process
GO:0031663	lipopolysaccharide-mediated signaling pathway	3|339	46|23843	0.0275731	0.0980095	0.066525	Stat1/Ltf/Cd14	3	Biological process
GO:0031674	I band	5|342	135|23583	0.0471328	0.124365	0.0812973	Glrx3/Des/Jup/Synm/Pgm5	5	Cellular component
GO:0031711	bradykinin receptor binding	1|333	3|23049	0.0427211	0.124699	0.0849159	Ace	1	Molecular function
GO:0031800	type 3 metabotropic glutamate receptor binding	1|333	3|23049	0.0427211	0.124699	0.0849159	Calm1	1	Molecular function
GO:0031826	type 2A serotonin receptor binding	1|333	3|23049	0.0427211	0.124699	0.0849159	Gnaq	1	Molecular function
GO:0031915	positive regulation of synaptic plasticity	2|339	12|23843	0.0121075	0.0578338	0.0392553	Cfl1/Mmp9	2	Biological process
GO:0031954	"positive regulation of protein autophosphorylation"	2|339	23|23843	0.0418985	0.12337	0.0837384	Src/Ace	2	Biological process
GO:0031965	nuclear membrane	9|342	238|23583	0.00821675	0.0398139	0.0260262	Osbpl8/Myo6/Alox5ap/Rangap1/Ybx1/Aqp1/Pml/Sun2/Cav2	9	Cellular component
GO:0031983	vesicle lumen	2|342	10|23583	0.00873767	0.0402147	0.0262883	Prtn3/Egfr	2	Cellular component
GO:0032052	bile acid binding	2|333	15|23049	0.0193	0.0917304	0.0624652	Akr1c14/Pygl	2	Molecular function
GO:0032060	bleb assembly	2|339	13|23843	0.0141756	0.0653391	0.0443496	Mylk/Emp2	2	Biological process
GO:0032102	"negative regulation of response to external stimulus"	11|339	311|23843	0.00519766	0.0313191	0.0212581	Cd44/Fga/Arg2/Pglyrp1/Ltf/Thbd/Nrp1/Fgg/Serpinf2/Fgb/Calcrl	11	Biological process
GO:0032103	"positive regulation of response to external stimulus"	14|339	284|23843	6.18355e-05	0.000980378	0.000665442	Fn1/Adam10/C3/Ace/S100a8/Alox5ap/S100a9/Nrp1/Egfr/Rac2/Serpinf2/Cyba/Gbp5/Cdh13	14	Biological process
GO:0032127	dense core granule membrane	1|342	3|23583	0.0428798	0.116552	0.0761896	Aqp1	1	Cellular component
GO:0032147	activation of protein kinase activity	9|339	244|23843	0.00848838	0.0450731	0.0305938	Osbpl8/Emp2/Src/Fgf1/Egfr/Itga1/Chil1/Taok3/Trf	9	Biological process
GO:0032148	activation of protein kinase B activity	3|339	20|23843	0.00271394	0.0194455	0.0131989	Osbpl8/Src/Fgf1	3	Biological process
GO:0032153	cell division site	4|342	69|23583	0.0179608	0.0688713	0.045021	Sept4/Rdx/Mylk/Rhob	4	Cellular component
GO:0032154	cleavage furrow	3|342	40|23583	0.020106	0.0760034	0.0496833	Rdx/Mylk/Rhob	3	Cellular component
GO:0032155	cell division site part	3|342	52|23583	0.0396487	0.116552	0.0761896	Rdx/Mylk/Rhob	3	Cellular component
GO:0032210	regulation of telomere maintenance via telomerase	3|339	50|23843	0.0341667	0.112654	0.0764653	Pnkp/Src/Pml	3	Biological process
GO:0032211	"negative regulation of telomere maintenance via telomerase"	2|339	19|23843	0.0293875	0.100452	0.0681829	Src/Pml	2	Biological process
GO:0032231	regulation of actin filament bundle assembly	6|339	98|23843	0.00278048	0.0198587	0.0134793	Sorbs3/Rdx/Cfl1/Nrp1/Serpinf2/Plek	6	Biological process
GO:0032233	"positive regulation of actin filament bundle assembly"	4|339	58|23843	0.00932196	0.0485198	0.0329333	Sorbs3/Nrp1/Serpinf2/Plek	4	Biological process
GO:0032271	regulation of protein polymerization	12|339	211|23843	5.32031e-05	0.000855652	0.000580782	Rdx/Lmod1/Coro1a/Icam1/Cfl1/Hcls1/Tmod1/Rac2/Capza1/Arpc1a/Gda/Twf2	12	Biological process
GO:0032272	negative regulation of protein polymerization	6|339	71|23843	0.000520515	0.00538709	0.00365654	Rdx/Lmod1/Cfl1/Tmod1/Capza1/Twf2	6	Biological process
GO:0032273	positive regulation of protein polymerization	6|339	125|23843	0.00902737	0.0473725	0.0321546	Lmod1/Coro1a/Icam1/Rac2/Arpc1a/Gda	6	Biological process
GO:0032386	regulation of intracellular transport	13|339	417|23843	0.00708015	0.0391816	0.0265949	Itgam/Rdx/Tnnt2/Atp2a2/Sfn/Src/Rab21/Rangap1/Rap1a/Jup/Rac2/Lcp1/Ddx5	13	Biological process
GO:0032409	regulation of transporter activity	8|339	256|23843	0.0306748	0.104178	0.0707118	Nipsnap2/Hspa2/Cfl1/Mmp9/Slc25a4/Slc9a3r1/Plcg2/Glrx	8	Biological process
GO:0032411	positive regulation of transporter activity	6|339	103|23843	0.00356113	0.0237991	0.0161539	Nipsnap2/Hspa2/Cfl1/Slc25a4/Plcg2/Glrx	6	Biological process
GO:0032414	"positive regulation of ion transmembrane transporter activity"	5|339	94|23843	0.0110569	0.0548057	0.0372	Nipsnap2/Hspa2/Cfl1/Plcg2/Glrx	5	Biological process
GO:0032416	"negative regulation of sodium:proton antiporter activity"	1|339	2|23843	0.0282345	0.0980095	0.066525	Slc9a3r1	1	Biological process
GO:0032420	stereocilium	4|342	48|23583	0.00511788	0.0270082	0.0176552	Rdx/Coro1a/Slc9a3r1/Twf2	4	Cellular component
GO:0032421	stereocilium bundle	4|342	58|23583	0.00997042	0.0442853	0.0289492	Rdx/Coro1a/Slc9a3r1/Twf2	4	Cellular component
GO:0032426	stereocilium tip	2|342	19|23583	0.0304769	0.0990499	0.0647487	Coro1a/Slc9a3r1	2	Cellular component
GO:0032432	actin filament bundle	7|342	83|23583	0.000204906	0.0021843	0.00142787	Ptk2/Sorbs1/Mylk/Cfl1/Lcp1/Cyba/Pgm5	7	Cellular component
GO:0032460	negative regulation of protein oligomerization	2|339	16|23843	0.0212063	0.0868441	0.0589463	Src/Lamp2	2	Biological process
GO:0032462	regulation of protein homooligomerization	2|339	21|23843	0.0354268	0.115869	0.0786474	Src/Lamp2	2	Biological process
GO:0032463	"negative regulation of protein homooligomerization"	2|339	11|23843	0.0101845	0.0517443	0.035122	Src/Lamp2	2	Biological process
GO:0032469	endoplasmic reticulum calcium ion homeostasis	2|339	24|23843	0.0452875	0.130548	0.0886109	Atp2a2/Pml	2	Biological process
GO:0032470	"positive regulation of endoplasmic reticulum calcium ion concentration"	1|339	2|23843	0.0282345	0.0980095	0.066525	Atp2a2	1	Biological process
GO:0032479	regulation of type I interferon production	4|339	75|23843	0.0221625	0.0899986	0.0610875	Stat1/Cd14/Hmgb2/Plcg2	4	Biological process
GO:0032481	"positive regulation of type I interferon production"	4|339	49|23843	0.0051418	0.0311926	0.0211723	Stat1/Cd14/Hmgb2/Plcg2	4	Biological process
GO:0032493	response to bacterial lipoprotein	2|339	9|23843	0.00679254	0.0379019	0.0257263	Cd14/Cd36	2	Biological process
GO:0032496	response to lipopolysaccharide	12|339	363|23843	0.00609029	0.0351351	0.0238483	Stat1/Ncf2/Ltf/Ace/Cd14/Ctsg/Hmgb2/Cd36/Cmpk2/Elane/Plcg2/Gbp2	12	Biological process
GO:0032507	maintenance of protein location in cell	4|339	74|23843	0.0212109	0.0868441	0.0589463	Rangap1/Pml/Sun2/Twf2	4	Biological process
GO:0032528	microvillus organization	3|339	26|23843	0.00581239	0.0337496	0.0229079	Rdx/Slc9a3r1/Twf2	3	Biological process
GO:0032535	regulation of cellular component size	19|339	385|23843	3.05149e-06	8.27838e-05	5.61903e-05	Fn1/Rdx/Lmod1/Coro1a/Icam1/Cfl1/Rab21/Hcls1/Tmod1/Slc9a3r1/Ap2m1/Nrp1/Aqp1/Rac2/Hp1bp3/Capza1/Plek/Arpc1a/Twf2	19	Biological process
GO:0032549	ribonucleoside binding	19|333	354|23049	1.11351e-06	4.60435e-05	3.1354e-05	Sept4/Arl1/Prps1/Adssl1/Rras/Gnaq/Rab21/Eef2/Rras2/Rhob/Rap1a/Rac2/Irgm1/Gbp3/Srl/Gbp5/Gucy1a1/Iigp1/Gbp2	19	Molecular function
GO:0032550	purine ribonucleoside binding	19|333	349|23049	9.00551e-07	4.13753e-05	2.81751e-05	Sept4/Arl1/Prps1/Adssl1/Rras/Gnaq/Rab21/Eef2/Rras2/Rhob/Rap1a/Rac2/Irgm1/Gbp3/Srl/Gbp5/Gucy1a1/Iigp1/Gbp2	19	Molecular function
GO:0032561	guanyl ribonucleotide binding	19|333	366|23049	1.82372e-06	6.54152e-05	4.45454e-05	Sept4/Arl1/Prps1/Adssl1/Rras/Gnaq/Rab21/Eef2/Rras2/Rhob/Rap1a/Rac2/Irgm1/Gbp3/Srl/Gbp5/Gucy1a1/Iigp1/Gbp2	19	Molecular function
GO:0032606	type I interferon production	4|339	78|23843	0.0251719	0.0980095	0.066525	Stat1/Cd14/Hmgb2/Plcg2	4	Biological process
GO:0032611	interleukin-1 beta production	4|339	64|23843	0.0130686	0.0616452	0.0418423	Arg2/Cd36/Pml/Gbp5	4	Biological process
GO:0032612	interleukin-1 production	5|339	79|23843	0.00538815	0.0317816	0.0215721	Arg2/Anxa1/Cd36/Pml/Gbp5	5	Biological process
GO:0032637	interleukin-8 production	4|339	64|23843	0.0130686	0.0616452	0.0418423	Anxa1/Cd14/Elane/Chil1	4	Biological process
GO:0032640	tumor necrosis factor production	6|339	137|23843	0.013752	0.0642477	0.0436088	Arg2/Ltf/Cd14/Cd36/Cybb/Cyba	6	Biological process
GO:0032680	regulation of tumor necrosis factor production	6|339	135|23843	0.0128656	0.0608699	0.0413161	Arg2/Ltf/Cd14/Cd36/Cybb/Cyba	6	Biological process
GO:0032682	negative regulation of chemokine production	2|339	20|23843	0.0323512	0.107784	0.0731594	Arg2/Elane	2	Biological process
GO:0032717	negative regulation of interleukin-8 production	2|339	15|23843	0.0187293	0.0789989	0.0536213	Anxa1/Elane	2	Biological process
GO:0032760	"positive regulation of tumor necrosis factor production"	4|339	83|23843	0.0307105	0.104178	0.0707118	Cd14/Cd36/Cybb/Cyba	4	Biological process
GO:0032767	copper-dependent protein binding	1|333	3|23049	0.0427211	0.124699	0.0849159	Atox1	1	Molecular function
GO:0032780	negative regulation of ATPase activity	2|339	15|23843	0.0187293	0.0789989	0.0536213	Tnnt2/Ltf	2	Biological process
GO:0032796	uropod organization	1|339	2|23843	0.0282345	0.0980095	0.066525	Coro1a	1	Biological process
GO:0032868	response to insulin	9|339	209|23843	0.00314853	0.0216238	0.0146773	Stat1/Scly/Osbpl8/Sorbs1/Src/Ahsg/Pkm/Ybx1/Cav2	9	Biological process
GO:0032869	cellular response to insulin stimulus	8|339	180|23843	0.00435071	0.0273587	0.01857	Stat1/Osbpl8/Sorbs1/Src/Ahsg/Pkm/Ybx1/Cav2	8	Biological process
GO:0032928	regulation of superoxide anion generation	5|339	21|23843	9.51982e-06	0.000213885	0.000145177	Itgam/Itgb2/Egfr/Cyba/Cd177	5	Biological process
GO:0032930	"positive regulation of superoxide anion generation"	5|339	17|23843	3.03357e-06	8.27838e-05	5.61903e-05	Itgam/Itgb2/Egfr/Cyba/Cd177	5	Biological process
GO:0032941	secretion by tissue	3|339	49|23843	0.0324483	0.107784	0.0731594	Aqp1/Cyba/Aqp5	3	Biological process
GO:0032943	mononuclear cell proliferation	14|339	308|23843	0.000145688	0.00196196	0.0013317	Itgam/Cd44/Impdh1/Arg2/Coro1a/Anxa1/Itgb2/Lgals3/Ptpn6/Vcam1/Sftpd/Adk/Ctps/Rac2	14	Biological process
GO:0032944	regulation of mononuclear cell proliferation	10|339	222|23843	0.00135851	0.0110837	0.00752319	Cd44/Arg2/Coro1a/Anxa1/Lgals3/Ptpn6/Vcam1/Sftpd/Adk/Rac2	10	Biological process
GO:0032945	"negative regulation of mononuclear cell proliferation"	4|339	82|23843	0.02955	0.1007	0.068351	Cd44/Arg2/Ptpn6/Sftpd	4	Biological process
GO:0032947	protein-containing complex scaffold activity	4|333	83|23049	0.0322836	0.114586	0.0780292	Sept4/Akap12/Slc9a3r1/Cav2	4	Molecular function
GO:0032956	regulation of actin cytoskeleton organization	19|339	334|23843	3.67948e-07	1.41819e-05	9.62609e-06	Sorbs3/Rdx/Lmod1/Coro1a/Icam1/Cfl1/Hcls1/Tmod1/Rhob/Nrp1/Rac2/Serpinf2/Capza1/Arhgdib/Plek/Myo1f/Arhgdia/Arpc1a/Twf2	19	Biological process
GO:0032963	collagen metabolic process	7|339	88|23843	0.000261483	0.00310104	0.00210486	Prtn3/Ctsb/Mmp9/Rap1a/Prdx5/Serpinf2/Mfap4	7	Biological process
GO:0032964	collagen biosynthetic process	3|339	49|23843	0.0324483	0.107784	0.0731594	Rap1a/Prdx5/Serpinf2	3	Biological process
GO:0032965	regulation of collagen biosynthetic process	3|339	41|23843	0.0203885	0.0846396	0.05745	Rap1a/Prdx5/Serpinf2	3	Biological process
GO:0032970	regulation of actin filament-based process	22|339	380|23843	3.18784e-08	1.92606e-06	1.30733e-06	Sorbs3/Rdx/Lmod1/Tnnt2/Atp2a2/Coro1a/Icam1/Cfl1/Hcls1/Tmod1/Rhob/Nrp1/Jup/Rac2/Serpinf2/Capza1/Arhgdib/Plek/Myo1f/Arhgdia/Arpc1a/Twf2	22	Biological process
GO:0032972	regulation of muscle filament sliding speed	1|339	2|23843	0.0282345	0.0980095	0.066525	Tnnt2	1	Biological process
GO:0032984	protein-containing complex disassembly	9|339	198|23843	0.00219289	0.0163135	0.0110729	Rdx/Lmod1/Lamp2/Cfl1/Tmod1/Capza1/Irgm1/Plek/Twf2	9	Biological process
GO:0033002	muscle cell proliferation	14|339	216|23843	2.86562e-06	8.16063e-05	5.53911e-05	Stat1/Ptk2/Gnaq/Mmp9/Fgf1/Egfr/Cnn1/Elane/Serpinf2/Cyba/Hpgd/Nampt/Calcrl/Cdh13	14	Biological process
GO:0033028	myeloid cell apoptotic process	3|339	37|23843	0.0154896	0.0696022	0.0472432	Itgam/Cd44/Anxa1	3	Biological process
GO:0033029	regulation of neutrophil apoptotic process	2|339	9|23843	0.00679254	0.0379019	0.0257263	Cd44/Anxa1	2	Biological process
GO:0033031	"positive regulation of neutrophil apoptotic process"	2|339	5|23843	0.00195926	0.0148221	0.0100606	Cd44/Anxa1	2	Biological process
GO:0033034	"positive regulation of myeloid cell apoptotic process"	2|339	9|23843	0.00679254	0.0379019	0.0257263	Cd44/Anxa1	2	Biological process
GO:0033218	amide binding	14|333	341|23049	0.000479418	0.00619498	0.00421856	Memo1/Pcx/H2-D1/Ctsb/Cd14/Itgb2/Tap1/Lta4h/Dpp4/Gsr/Ap2m1/Mme/Hsd17b10/Calcrl	14	Molecular function
GO:0033220	amide-transporting ATPase activity	1|333	3|23049	0.0427211	0.124699	0.0849159	Tap1	1	Molecular function
GO:0033277	abortive mitotic cell cycle	1|339	2|23843	0.0282345	0.0980095	0.066525	Ptpn6	1	Biological process
GO:0033292	T-tubule organization	1|339	2|23843	0.0282345	0.0980095	0.066525	Atp2a2	1	Biological process
GO:0033293	monocarboxylic acid binding	10|333	75|23049	1.24963e-07	8.61201e-06	5.86448e-06	Nme2/Pcx/S100a8/Alox5ap/S100a9/Rida/Cd36/Akr1c14/Arhgdia/Pygl	10	Molecular function
GO:0033539	"fatty acid beta-oxidation using acyl-CoA dehydrogenase"	2|339	17|23843	0.023811	0.0948834	0.0644031	Etfa/Ivd	2	Biological process
GO:0033559	unsaturated fatty acid metabolic process	6|339	102|23843	0.00339335	0.0229526	0.0155793	Cyp2s1/Anxa1/Cyp2f2/Hpgd/Akr1c14/Cyp2b10	6	Biological process
GO:0033622	integrin activation	2|339	21|23843	0.0354268	0.115869	0.0786474	Fn1/Plek	2	Biological process
GO:0033627	cell adhesion mediated by integrin	6|339	50|23843	7.41397e-05	0.00110862	0.00075249	Ptk2/Icam1/Dpp4/Ptpn6/Vtn/Fbn1	6	Biological process
GO:0033628	regulation of cell adhesion mediated by integrin	3|339	34|23843	0.0123067	0.0585979	0.0397739	Ptk2/Dpp4/Ptpn6	3	Biological process
GO:0033643	host cell part	4|342	19|23583	0.000141794	0.00160801	0.00105115	Aqp1/Gbp3/Iigp1/Gbp2	4	Cellular component
GO:0033646	host intracellular part	4|342	17|23583	8.90859e-05	0.00121751	0.000795882	Aqp1/Gbp3/Iigp1/Gbp2	4	Cellular component
GO:0033655	host cell cytoplasm part	4|342	14|23583	3.87809e-05	0.000645944	0.000422253	Aqp1/Gbp3/Iigp1/Gbp2	4	Cellular component
GO:0033862	UMP kinase activity	1|333	2|23049	0.0286869	0.104053	0.0708563	Cmpk2	1	Molecular function
GO:0033864	positive regulation of NAD(P)H oxidase activity	1|339	3|23843	0.0420522	0.12337	0.0837384	Cyba	1	Biological process
GO:0034101	erythrocyte homeostasis	10|339	135|23843	2.42101e-05	0.000441809	0.000299882	Stat1/Prmt1/B2m/Gpi1/Bpgm/Hmgb2/Hcls1/G6pdx/Isg15/Sfxn1	10	Biological process
GO:0034103	regulation of tissue remodeling	5|339	79|23843	0.00538815	0.0317816	0.0215721	Ahsg/Cldn18/Egfr/Pml/Trf	5	Biological process
GO:0034105	positive regulation of tissue remodeling	4|339	36|23843	0.00165154	0.013046	0.00885508	Ahsg/Egfr/Pml/Trf	4	Biological process
GO:0034109	homotypic cell-cell adhesion	8|339	67|23843	4.83485e-06	0.000120763	8.19693e-05	Rdx/Fga/Ptpn6/Jup/Fgg/Plek/Fgb/Plpp3	8	Biological process
GO:0034111	"negative regulation of homotypic cell-cell adhesion"	2|339	18|23843	0.0265394	0.0980095	0.066525	Rdx/Fgg	2	Biological process
GO:0034113	heterotypic cell-cell adhesion	6|339	46|23843	4.58382e-05	0.000750705	0.000509549	Cd44/Fga/Itgb2/Jup/Fgg/Fgb	6	Biological process
GO:0034114	regulation of heterotypic cell-cell adhesion	4|339	21|23843	0.000198447	0.00251347	0.00170604	Cd44/Fga/Fgg/Fgb	4	Biological process
GO:0034116	"positive regulation of heterotypic cell-cell adhesion"	4|339	11|23843	1.22445e-05	0.00025345	0.000172032	Cd44/Fga/Fgg/Fgb	4	Biological process
GO:0034121	"regulation of toll-like receptor signaling pathway"	4|339	57|23843	0.00877525	0.046238	0.0313845	Ltf/Cd36/Bpifb1/Cyba	4	Biological process
GO:0034123	"positive regulation of toll-like receptor signaling pathway"	2|339	22|23843	0.0386105	0.12337	0.0837384	Ltf/Cyba	2	Biological process
GO:0034142	toll-like receptor 4 signaling pathway	3|339	30|23843	0.00870494	0.0460589	0.0312629	Ltf/Cd14/Bpifb1	3	Biological process
GO:0034143	"regulation of toll-like receptor 4 signaling pathway"	2|339	17|23843	0.023811	0.0948834	0.0644031	Ltf/Bpifb1	2	Biological process
GO:0034219	carbohydrate transmembrane transport	6|339	130|23843	0.0108263	0.0538427	0.0365463	Osbpl8/Sorbs1/C3/Ace/Rap1a/Ak1	6	Biological process
GO:0034238	macrophage fusion	2|339	5|23843	0.00195926	0.0148221	0.0100606	Stat1/Cd44	2	Biological process
GO:0034248	regulation of cellular amide metabolic process	12|339	441|23843	0.0247587	0.0980095	0.066525	Rpl10/Rbm3/Bpgm/S100a9/Rida/Eef2/Magoh/Egfr/Pml/Ddx5/Ddx3x/Pgam1	12	Biological process
GO:0034285	response to disaccharide	1|339	2|23843	0.0282345	0.0980095	0.066525	Calcrl	1	Biological process
GO:0034329	cell junction assembly	13|339	185|23843	2.66997e-06	7.70157e-05	5.22752e-05	Fn1/Ptk2/Sorbs1/Ocln/Lamc1/Src/Ace/Cfl1/Rap1a/Nrp1/Jup/Capza1/Cdh13	13	Biological process
GO:0034330	cell junction organization	18|339	230|23843	6.02354e-09	4.72478e-07	3.20699e-07	Fn1/Prtn3/Rdx/Mpz/Ptk2/Sorbs1/Ocln/Lamc1/Src/Ace/Cfl1/Rap1a/Nrp1/Jup/Capza1/Cd177/Lims2/Cdh13	18	Biological process
GO:0034331	cell junction maintenance	3|339	17|23843	0.00167072	0.0130495	0.00885746	Prtn3/Mpz/Cd177	3	Biological process
GO:0034332	adherens junction organization	8|339	112|23843	0.000202775	0.00252537	0.00171412	Rdx/Ptk2/Sorbs1/Src/Cfl1/Nrp1/Jup/Cdh13	8	Biological process
GO:0034333	adherens junction assembly	6|339	76|23843	0.000748824	0.00701885	0.00476412	Ptk2/Sorbs1/Src/Cfl1/Nrp1/Jup	6	Biological process
GO:0034340	response to type I interferon	3|339	39|23843	0.017845	0.0767162	0.0520719	Stat1/Isg15/Ifitm3	3	Biological process
GO:0034341	response to interferon-gamma	7|339	131|23843	0.00274014	0.0196019	0.013305	Stat1/Irgm1/Gbp3/Gbp5/Hpx/Ifitm3/Gbp2	7	Biological process
GO:0034404	"nucleobase-containing small molecule biosynthetic process"	17|339	167|23843	2.85853e-10	3.27705e-08	2.22433e-08	Adpgk/Gpd1/Impdh1/Nme2/Hk3/Ncf1/Ncf2/Gpi1/Bpgm/Eno3/Pkm/Adk/Ctps/Mtch2/Pgam1/Ak1/Nme3	17	Biological process
GO:0034418	urate biosynthetic process	1|339	2|23843	0.0282345	0.0980095	0.066525	Prps1	1	Biological process
GO:0034440	lipid oxidation	5|339	101|23843	0.0147344	0.067085	0.0455346	Cd36/Hadh/Acat1/Etfa/Ivd	5	Biological process
GO:0034446	substrate adhesion-dependent cell spreading	9|339	87|23843	4.13573e-06	0.000106269	7.21313e-05	Fn1/Ptk2/Itga8/Lamc1/Src/Crkl/Nrp1/Fbln1/Lama5	9	Biological process
GO:0034504	protein localization to nucleus	10|339	276|23843	0.00641263	0.0367575	0.0249495	Osbpl8/Src/Cfl1/Rangap1/Cldn18/Jup/Pml/Ddx5/Sun2/Cav2	10	Biological process
GO:0034599	cellular response to oxidative stress	21|339	249|23843	7.98892e-11	1.23167e-08	8.36009e-09	Scly/Txnl1/Hk3/Ncf1/Sod3/Atp2a2/Src/Anxa1/Mpo/Lcn2/Cfl1/Mmp9/Gsr/Rhob/Prdx5/G6pdx/Egfr/Aqp1/Cd36/Pml/Glrx	21	Biological process
GO:0034612	response to tumor necrosis factor	7|339	188|23843	0.0183364	0.0785267	0.0533008	Stat1/Gpd1/Plvap/Adam10/Cd14/Cfl1/Cldn18	7	Biological process
GO:0034614	cellular response to reactive oxygen species	15|339	141|23843	1.75104e-09	1.56578e-07	1.06279e-07	Hk3/Ncf1/Sod3/Src/Anxa1/Mpo/Lcn2/Cfl1/Mmp9/Rhob/Prdx5/Egfr/Aqp1/Cd36/Glrx	15	Biological process
GO:0034635	glutathione transport	1|339	3|23843	0.0420522	0.12337	0.0837384	Slc9a3r1	1	Biological process
GO:0034655	nucleobase-containing compound catabolic process	15|339	396|23843	0.000598128	0.00587303	0.00398638	Adpgk/Gpd1/Hk3/Ncf1/Ncf2/Gpi1/Bpgm/Eno3/Pabpc1/Pkm/Magoh/Ybx1/Ddx5/Mtch2/Pgam1	15	Biological process
GO:0034665	integrin alpha1-beta1 complex	1|342	2|23583	0.0287942	0.0947366	0.0619291	Itga1	1	Cellular component
GO:0034687	integrin alphaL-beta2 complex	1|342	2|23583	0.0287942	0.0947366	0.0619291	Itgb2	1	Cellular component
GO:0034709	methylosome	2|342	10|23583	0.00873767	0.0402147	0.0262883	Prmt1/Snrpd2	2	Cellular component
GO:0034756	regulation of iron ion transport	2|339	6|23843	0.00291129	0.0203063	0.0137831	B2m/Trf	2	Biological process
GO:0034764	positive regulation of transmembrane transport	12|339	209|23843	4.85188e-05	0.000785969	0.000533484	Osbpl8/Sorbs1/Nipsnap2/C3/Hspa2/Cfl1/Slc25a4/Rap1a/G6pdx/Plcg2/Glrx/Ak1	12	Biological process
GO:0034765	regulation of ion transmembrane transport	14|339	445|23843	0.00489889	0.029963	0.0203377	Nipsnap2/Coro1a/Hspa2/Cfl1/Ptpn6/Mmp9/Slc25a4/Slc9a3r1/G6pdx/Cybb/Cyba/Plcg2/Glrx/Clic4	14	Biological process
GO:0034767	"positive regulation of ion transmembrane transport"	7|339	151|23843	0.00596298	0.0345791	0.0234709	Nipsnap2/Hspa2/Cfl1/Slc25a4/G6pdx/Plcg2/Glrx	7	Biological process
GO:0034986	iron chaperone activity	1|333	2|23049	0.0286869	0.104053	0.0708563	Trf	1	Molecular function
GO:0034988	Fc-gamma receptor I complex binding	1|333	3|23049	0.0427211	0.124699	0.0849159	Lgals3	1	Molecular function
GO:0035150	regulation of tube size	12|339	171|23843	6.55816e-06	0.00015514	0.000105303	Ptk2/Fga/Ace/Icam1/G6pdx/Egfr/Fgg/Itga1/Serpinf2/Fgb/Scpep1/Gucy1a1	12	Biological process
GO:0035196	"production of miRNAs involved in gene silencing by miRNA"	3|339	41|23843	0.0203885	0.0846396	0.05745	Rbm3/Egfr/Ddx5	3	Biological process
GO:0035272	exocrine system development	3|339	55|23843	0.0434483	0.126883	0.0861229	Nrp1/Egfr/Lama5	3	Biological process
GO:0035296	regulation of tube diameter	12|339	159|23843	3.09213e-06	8.27838e-05	5.61903e-05	Ptk2/Fga/Ace/Icam1/G6pdx/Egfr/Fgg/Itga1/Serpinf2/Fgb/Scpep1/Gucy1a1	12	Biological process
GO:0035325	Toll-like receptor binding	3|333	13|23049	0.000767593	0.00857837	0.00584157	S100a8/S100a9/Cd36	3	Molecular function
GO:0035377	transepithelial water transport	1|339	2|23843	0.0282345	0.0980095	0.066525	Aqp1	1	Biological process
GO:0035441	cell migration involved in vasculogenesis	1|339	3|23843	0.0420522	0.12337	0.0837384	Nrp1	1	Biological process
GO:0035455	response to interferon-alpha	4|339	25|23843	0.000401046	0.00443831	0.00301255	Ifi204/Ifit1/Ifit3/Ifitm3	4	Biological process
GO:0035456	response to interferon-beta	12|339	50|23843	4.20481e-12	1.17498e-09	7.97531e-10	Stat1/Ifi204/Irgm1/Gbp3/Ifi47/Ifit1/Ifit3/Ifi205/Ifitm3/Igtp/Iigp1/Gbp2	12	Biological process
GO:0035457	cellular response to interferon-alpha	3|339	11|23843	0.000431887	0.00463987	0.00314936	Ifi204/Ifit1/Ifit3	3	Biological process
GO:0035458	cellular response to interferon-beta	11|339	39|23843	4.79773e-12	1.2618e-09	8.56462e-10	Stat1/Ifi204/Irgm1/Gbp3/Ifi47/Ifit1/Ifit3/Ifi205/Igtp/Iigp1/Gbp2	11	Biological process
GO:0035578	azurophil granule lumen	1|342	2|23583	0.0287942	0.0947366	0.0619291	Prtn3	1	Cellular component
GO:0035583	sequestering of TGFbeta in extracellular matrix	1|339	2|23843	0.0282345	0.0980095	0.066525	Fbn1	1	Biological process
GO:0035606	peptidyl-cysteine S-trans-nitrosylation	1|339	2|23843	0.0282345	0.0980095	0.066525	S100a9	1	Biological process
GO:0035634	response to stilbenoid	2|339	22|23843	0.0386105	0.12337	0.0837384	Cd36/Ifit3	2	Biological process
GO:0035662	Toll-like receptor 4 binding	2|333	4|23049	0.00122489	0.012506	0.00851612	S100a8/S100a9	2	Molecular function
GO:0035690	cellular response to drug	11|339	347|23843	0.0113249	0.0555843	0.0377284	Mylk/Hk3/Src/Anxa1/Lcn2/Cfl1/Rhob/Rap1a/Aqp1/Jup/Glrx	11	Biological process
GO:0035692	"macrophage migration inhibitory factor receptor complex"	1|342	2|23583	0.0287942	0.0947366	0.0619291	Cd44	1	Cellular component
GO:0035709	memory T cell activation	1|339	2|23843	0.0282345	0.0980095	0.066525	Fam49b	1	Biological process
GO:0035710	CD4-positive, alpha-beta T cell activation	4|339	84|23843	0.0318975	0.107471	0.0729468	Cd44/Arg2/Anxa1/Stoml2	4	Biological process
GO:0035739	CD4-positive, alpha-beta T cell proliferation	2|339	9|23843	0.00679254	0.0379019	0.0257263	Cd44/Arg2	2	Biological process
GO:0035821	"modification of morphology or physiology of other organism"	14|339	158|23843	6.40585e-08	3.45067e-06	2.34218e-06	Pcx/Ncf1/Pglyrp1/Ltf/Cfl1/Ctsg/S100a9/Mmp9/Sftpd/Camp/Aqp1/Fbln1/Elane/Cav2	14	Biological process
GO:0035890	exit from host	4|339	34|23843	0.00132957	0.0109274	0.00741709	Pcx/Pml/Chmp4b/Cav2	4	Biological process
GO:0035891	exit from host cell	4|339	34|23843	0.00132957	0.0109274	0.00741709	Pcx/Pml/Chmp4b/Cav2	4	Biological process
GO:0035924	"cellular response to vascular endothelial growth factor stimulus"	3|339	42|23843	0.021731	0.0884876	0.0600618	Anxa1/Dcn/Nrp1	3	Biological process
GO:0035928	rRNA import into mitochondrion	1|339	3|23843	0.0420522	0.12337	0.0837384	Tst	1	Biological process
GO:0036010	protein localization to endosome	2|339	19|23843	0.0293875	0.100452	0.0681829	Rdx/Nrp1	2	Biological process
GO:0036035	osteoclast development	3|339	16|23843	0.00139046	0.011276	0.00765372	Src/Cldn18/Fbn1	3	Biological process
GO:0036041	long-chain fatty acid binding	5|333	17|23049	3.27732e-06	8.74305e-05	5.95371e-05	S100a8/Alox5ap/S100a9/Rida/Cd36	5	Molecular function
GO:0036194	muscle cell projection	1|342	3|23583	0.0428798	0.116552	0.0761896	Arpc1a	1	Cellular component
GO:0036195	muscle cell projection membrane	1|342	3|23583	0.0428798	0.116552	0.0761896	Arpc1a	1	Cellular component
GO:0036230	granulocyte activation	4|339	32|23843	0.00105422	0.00929664	0.00631019	Itgam/Itgb2/Myo1f/Cd177	4	Biological process
GO:0036292	DNA rewinding	1|339	2|23843	0.0282345	0.0980095	0.066525	Anxa1	1	Biological process
GO:0036379	myofilament	3|342	34|23583	0.0129754	0.0540303	0.0353195	Lmod1/Tnnt2/Tmod1	3	Cellular component
GO:0036413	histone H3-R26 citrullination	1|339	2|23843	0.0282345	0.0980095	0.066525	Padi4	1	Biological process
GO:0036442	proton-exporting ATPase activity	3|333	29|23049	0.00826869	0.0534235	0.0363795	Atp2a2/Atp5l/Atp6v1c1	3	Molecular function
GO:0036506	maintenance of unfolded protein	1|339	3|23843	0.0420522	0.12337	0.0837384	Bag6	1	Biological process
GO:0038044	transforming growth factor-beta secretion	2|339	6|23843	0.00291129	0.0203063	0.0137831	Fn1/Fbln1	2	Biological process
GO:0038061	NIK/NF-kappaB signaling	4|339	94|23843	0.045237	0.130548	0.0886109	Cd14/Egfr/Chil1/Glrx	4	Biological process
GO:0038083	peptidyl-tyrosine autophosphorylation	4|339	55|23843	0.00774562	0.0423118	0.0287195	Ptk2/Src/Ace/Egfr	4	Biological process
GO:0038127	ERBB signaling pathway	7|339	109|23843	0.000952723	0.00851925	0.00578253	Ptk2/Ncf1/Src/Mmp9/Egfr/Itga1/Cdh13	7	Biological process
GO:0038179	neurotrophin signaling pathway	3|339	39|23843	0.017845	0.0767162	0.0520719	Coro1a/Src/Rap1a	3	Biological process
GO:0038180	nerve growth factor signaling pathway	2|339	11|23843	0.0101845	0.0517443	0.035122	Coro1a/Rap1a	2	Biological process
GO:0038187	pattern recognition receptor activity	2|333	14|23049	0.016886	0.0857192	0.0583717	Pglyrp1/Cd36	2	Molecular function
GO:0038189	neuropilin signaling pathway	1|339	3|23843	0.0420522	0.12337	0.0837384	Nrp1	1	Biological process
GO:0038190	VEGF-activated neuropilin signaling pathway	1|339	2|23843	0.0282345	0.0980095	0.066525	Nrp1	1	Biological process
GO:0040013	negative regulation of locomotion	14|339	305|23843	0.000131563	0.00180434	0.00122472	Osbpl8/Ptk2/Rras/Cfl1/Dcn/Rhob/Slc9a3r1/Nrp1/Jup/Fbln1/Pml/Arhgdib/Arhgdia/Clic4	14	Biological process
GO:0042026	protein refolding	2|339	22|23843	0.0386105	0.12337	0.0837384	B2m/Hspa2	2	Biological process
GO:0042044	fluid transport	2|339	23|23843	0.0418985	0.12337	0.0837384	Aqp1/Aqp5	2	Biological process
GO:0042056	chemoattractant activity	3|333	38|23049	0.0173585	0.087003	0.059246	Saa1/Lgals3/Hmgb2	3	Molecular function
GO:0042058	"regulation of epidermal growth factor receptor signaling pathway"	4|339	62|23843	0.0117289	0.0570619	0.0387314	Ncf1/Mmp9/Itga1/Cdh13	4	Biological process
GO:0042060	wound healing	21|339	337|23843	1.86959e-08	1.22925e-06	8.34368e-07	Fn1/Cd44/Mylk/Fga/Vwf/C3/Anxa1/Thbd/Ptpn6/S100a9/Pkm/Naca/Egfr/Aqp1/Cd36/Fbln1/Fgg/Serpinf2/F13a1/Plek/Fgb	21	Biological process
GO:0042063	gliogenesis	11|339	293|23843	0.00333483	0.0226596	0.0153804	Fn1/Itgam/Ptk2/S100a8/Vtn/S100a9/Egfr/Lamb2/Sun2/Trf/Plpp3	11	Biological process
GO:0042098	T cell proliferation	13|339	198|23843	5.63385e-06	0.000137644	9.34276e-05	Itgam/Cd44/Arg2/Coro1a/Anxa1/Itgb2/Lgals3/Ptpn6/Vcam1/Sftpd/Adk/Ctps/Rac2	13	Biological process
GO:0042101	T cell receptor complex	2|342	17|23583	0.0247028	0.0889635	0.0581552	Ptpn6/Stoml2	2	Cellular component
GO:0042102	positive regulation of T cell proliferation	4|339	96|23843	0.0482262	0.137776	0.0935169	Coro1a/Anxa1/Vcam1/Adk	4	Biological process
GO:0042110	T cell activation	19|339	484|23843	7.27899e-05	0.00109614	0.000744013	Itgam/Cd44/Arg2/Coro1a/B2m/Anxa1/Itgb2/Icam1/Lgals3/Dpp4/Ptpn6/Vcam1/Sftpd/Adk/Ctps/Rac2/Lcp1/Fam49b/Stoml2	19	Biological process
GO:0042117	monocyte activation	1|339	3|23843	0.0420522	0.12337	0.0837384	Adam10	1	Biological process
GO:0042119	neutrophil activation	4|339	27|23843	0.000544073	0.00554111	0.00376109	Itgam/Itgb2/Myo1f/Cd177	4	Biological process
GO:0042129	regulation of T cell proliferation	10|339	164|23843	0.000125501	0.00174259	0.0011828	Cd44/Arg2/Coro1a/Anxa1/Lgals3/Ptpn6/Vcam1/Sftpd/Adk/Rac2	10	Biological process
GO:0042130	negative regulation of T cell proliferation	4|339	69|23843	0.0168323	0.0733503	0.0497873	Cd44/Arg2/Ptpn6/Sftpd	4	Biological process
GO:0042169	SH2 domain binding	4|333	37|23049	0.00194025	0.0180291	0.0122772	Ptk2/Adam10/Src/Ptpn6	4	Molecular function
GO:0042175	"nuclear outer membrane-endoplasmic reticulum membrane network"	14|342	498|23583	0.014559	0.0576789	0.0377046	Tmx3/Atp2a2/Ltf/Tap1/Tkt/Irgm1/Pml/Ifi47/Lmf2/Ero1l/Trf/Plpp3/Igtp/Iigp1	14	Cellular component
GO:0042176	regulation of protein catabolic process	10|339	352|23843	0.0299097	0.101848	0.0691303	Bag6/Rdx/Ptk2/Usp7/Psme1/Psme2/Rps7/Egfr/Csnk2a1/Pml	10	Biological process
GO:0042177	negative regulation of protein catabolic process	5|339	114|23843	0.0235697	0.094596	0.064208	Bag6/Usp7/Rps7/Egfr/Pml	5	Biological process
GO:0042180	cellular ketone metabolic process	6|339	185|23843	0.0493267	0.139406	0.0946229	Gpd1/Gpi1/Anxa1/Oxct1/Akr1c14/Cyp2b10	6	Biological process
GO:0042246	tissue regeneration	3|339	47|23843	0.0291514	0.100452	0.0681829	Anxa1/Pkm/Naca	3	Biological process
GO:0042268	regulation of cytolysis	2|339	13|23843	0.0141756	0.0653391	0.0443496	Cfh/Pglyrp1	2	Biological process
GO:0042277	peptide binding	13|333	306|23049	0.000550949	0.00690356	0.00470108	Memo1/H2-D1/Ctsb/Cd14/Itgb2/Tap1/Lta4h/Dpp4/Gsr/Ap2m1/Mme/Hsd17b10/Calcrl	13	Molecular function
GO:0042278	purine nucleoside metabolic process	6|339	63|23843	0.000271549	0.0032119	0.00218011	Impdh1/Pcmt1/Nme2/Adk/Ak1/Nme3	6	Biological process
GO:0042310	vasoconstriction	7|339	98|23843	0.000505022	0.00526329	0.00357251	Fga/Ace/Icam1/G6pdx/Egfr/Fgg/Fgb	7	Biological process
GO:0042311	vasodilation	3|339	36|23843	0.0143822	0.0658166	0.0446737	G6pdx/Itga1/Gucy1a1	3	Biological process
GO:0042383	sarcolemma	15|342	154|23583	7.74468e-09	5.89702e-07	3.85487e-07	Col6a3/Rdx/Ptk2/Sgcd/Anxa1/Ctsb/Vcam1/Des/Aqp1/Col6a2/Col6a1/Cd36/Synm/Pgm5/Cav2	15	Cellular component
GO:0042392	sphingosine-1-phosphate phosphatase activity	1|333	3|23049	0.0427211	0.124699	0.0849159	Plpp3	1	Molecular function
GO:0042451	purine nucleoside biosynthetic process	5|339	21|23843	9.51982e-06	0.000213885	0.000145177	Impdh1/Nme2/Adk/Ak1/Nme3	5	Biological process
GO:0042455	ribonucleoside biosynthetic process	6|339	34|23843	7.59676e-06	0.000175985	0.000119452	Impdh1/Nme2/Adk/Ctps/Ak1/Nme3	6	Biological process
GO:0042542	response to hydrogen peroxide	8|339	111|23843	0.000190611	0.00242798	0.00164802	Hk3/Anxa1/Lcn2/Cfl1/Rhob/Aqp1/Hp/Glrx	8	Biological process
GO:0042554	superoxide anion generation	8|339	30|23843	6.85379e-09	5.19378e-07	3.52533e-07	Itgam/Ncf1/Ncf2/Itgb2/Egfr/Cybb/Cyba/Cd177	8	Biological process
GO:0042560	pteridine-containing compound catabolic process	1|339	3|23843	0.0420522	0.12337	0.0837384	Aldh1l1	1	Biological process
GO:0042562	hormone binding	5|333	107|23049	0.0196375	0.092274	0.0628354	Hk3/Pkm/Egfr/Calcrl/Cdh13	5	Molecular function
GO:0042581	specific granule	2|342	13|23583	0.0147173	0.0576789	0.0377046	Ltf/Camp	2	Cellular component
GO:0042582	azurophil granule	2|342	13|23583	0.0147173	0.0576789	0.0377046	Prtn3/Mpo	2	Cellular component
GO:0042611	MHC protein complex	2|342	23|23583	0.0434202	0.116552	0.0761896	H2-D1/B2m	2	Cellular component
GO:0042612	MHC class I protein complex	2|342	12|23583	0.0125725	0.052765	0.0344924	H2-D1/B2m	2	Cellular component
GO:0042623	ATPase activity, coupled	11|333	377|23049	0.0218758	0.100507	0.0684419	Tnnt2/Atp2a2/Anxa1/Hspa2/Tap1/Eif4a1/Ddx5/Ddx3x/Atp5l/Ddx21/Atp6v1c1	11	Molecular function
GO:0042641	actomyosin	6|342	85|23583	0.00148859	0.00955925	0.00624886	Ptk2/Sorbs1/Mylk/Lcp1/Cyba/Pgm5	6	Cellular component
GO:0042692	muscle cell differentiation	12|339	376|23843	0.00795437	0.0431079	0.0292599	Sgcd/Itga8/Col14a1/Lmod1/Tnnt2/Atp2a2/Slc25a4/Tmod1/Ybx1/Naca/G6pdx/Cav2	12	Biological process
GO:0042710	biofilm formation	1|339	2|23843	0.0282345	0.0980095	0.066525	Ltf	1	Biological process
GO:0042730	fibrinolysis	4|339	20|23843	0.000162461	0.00213009	0.00144582	Fga/Fgg/Serpinf2/Fgb	4	Biological process
GO:0042737	drug catabolic process	12|339	141|23843	8.68653e-07	2.92011e-05	1.98206e-05	Cyp2s1/Chil3/Ace/Mpo/Cyp2f2/Prdx5/Oxct1/Chil1/Hp/Cyp4b1/Acat1/Cyp2b10	12	Biological process
GO:0042738	exogenous drug catabolic process	4|339	53|23843	0.00679878	0.0379019	0.0257263	Cyp2s1/Cyp2f2/Cyp4b1/Cyp2b10	4	Biological process
GO:0042742	defense response to bacterium	21|339	442|23843	1.68226e-06	5.18717e-05	3.52085e-05	Fau/Fga/Ncf1/Arg2/Pglyrp1/Ltf/Mpo/Ctsg/Hmgb2/Sftpd/Camp/Cd36/Elane/Gbp3/Cyba/Hp/Isg15/Myo1f/Fgb/Iigp1/Gbp2	21	Biological process
GO:0042743	hydrogen peroxide metabolic process	6|339	39|23843	1.73589e-05	0.000333098	0.000226094	Ncf1/Mpo/Prdx5/Cybb/Cyba/Hp	6	Biological process
GO:0042744	hydrogen peroxide catabolic process	3|339	17|23843	0.00167072	0.0130495	0.00885746	Mpo/Prdx5/Hp	3	Biological process
GO:0042770	signal transduction in response to DNA damage	4|339	85|23843	0.0331111	0.109578	0.0743771	Cd44/Myo6/Pml/Ddx5	4	Biological process
GO:0042771	"intrinsic apoptotic signaling pathway in response to DNA damage by p53 class mediator"	4|339	42|23843	0.00293557	0.020412	0.0138549	Bag6/Cd44/Ifi204/Pml	4	Biological process
GO:0042832	defense response to protozoan	3|339	32|23843	0.0104153	0.0522633	0.0354743	Gbp3/Iigp1/Gbp2	3	Biological process
GO:0042866	pyruvate biosynthetic process	9|339	74|23843	1.04775e-06	3.41933e-05	2.32091e-05	Adpgk/Gpd1/Hk3/Gpi1/Bpgm/Eno3/Pkm/Mtch2/Pgam1	9	Biological process
GO:0042939	tripeptide transport	1|339	3|23843	0.0420522	0.12337	0.0837384	Slc9a3r1	1	Biological process
GO:0043020	NADPH oxidase complex	5|342	10|23583	1.47898e-07	6.56913e-06	4.29423e-06	Ncf1/Ncf2/Ncf4/Cybb/Cyba	5	Cellular component
GO:0043021	ribonucleoprotein complex binding	10|333	140|23049	3.78113e-05	0.000762854	0.000519477	Prmt1/Bag6/Rbm3/Ltf/Eef2/Snrpd2/Csnk2a1/Ddx5/Ddx3x/Trf	10	Molecular function
GO:0043034	costamere	2|342	20|23583	0.0335444	0.107061	0.0699854	Synm/Pgm5	2	Cellular component
GO:0043062	extracellular structure organization	17|339	267|23843	3.18802e-07	1.26138e-05	8.56178e-06	Fn1/Ptk2/Itga8/Col14a1/Lamc1/Mpo/Lgals3/Dpp4/Vtn/Mmp9/Cd36/Fbln1/Serpinf2/Lcp1/Lamb2/Ero1l/Mfap4	17	Biological process
GO:0043083	synaptic cleft	2|342	12|23583	0.0125725	0.052765	0.0344924	Lama5/Lamb2	2	Cellular component
GO:0043149	stress fiber assembly	5|339	96|23843	0.0120352	0.0578338	0.0392553	Sorbs3/Sorbs1/Src/Nrp1/Serpinf2	5	Biological process
GO:0043152	induction of bacterial agglutination	3|339	4|23843	1.12762e-05	0.000237811	0.000161417	Fga/Sftpd/Fgb	3	Biological process
GO:0043154	"negative regulation of cysteine-type endopeptidase activity involved in apoptotic"	8|339	86|23843	3.11295e-05	0.000537737	0.000364994	Cd44/Sfn/Src/Gpi1/Mmp9/Aqp1/Csnk2a1/Ddx3x	8	Biological process
GO:0043177	organic acid binding	17|333	219|23049	2.26276e-08	2.33913e-06	1.59287e-06	Scly/Cd44/Nme2/Pcx/Glul/S100a8/Alox5ap/S100a9/Rida/Fmo3/Cd36/Akr1c14/Grhpr/Arhgdia/Pgd/Pygl/Padi4	17	Molecular function
GO:0043204	perikaryon	5|342	132|23583	0.0435155	0.116552	0.0761896	Itga8/Pcmt1/Glul/Ckmt1/Itga1	5	Cellular component
GO:0043209	myelin sheath	16|342	213|23583	9.83797e-08	5.24364e-06	3.42776e-06	Idh3a/Sept4/Rdx/Mpz/Ldhb/Nme2/Gpi1/Calm1/Glul/Hspa2/Ckmt1/Tkt/Slc25a4/Pkm/Rap1a/Pgam1	16	Cellular component
GO:0043230	extracellular organelle	11|342	107|23583	4.55657e-07	1.86819e-05	1.22123e-05	Fn1/Bag6/Ace/Anxa1/Icam1/Lamp2/Aqp1/Gbp3/Qsox1/Iigp1/Gbp2	11	Cellular component
GO:0043235	receptor complex	15|342	374|23583	0.000405792	0.00337948	0.00220916	Cr1l/Itgam/Sorbs1/Cd44/Itga8/B2m/Cd14/Itgb2/Ptpn6/Egfr/Cd36/Itga1/Trf/Stoml2/Calcrl	15	Cellular component
GO:0043242	"negative regulation of protein complex disassembly"	6|339	77|23843	0.000802543	0.00745981	0.00506342	Rdx/Lmod1/Cfl1/Tmod1/Capza1/Twf2	6	Biological process
GO:0043243	"positive regulation of protein complex disassembly"	3|339	31|23843	0.00953766	0.0495272	0.0336171	Cfl1/Irgm1/Plek	3	Biological process
GO:0043244	regulation of protein complex disassembly	8|339	107|23843	0.000147781	0.00198417	0.00134678	Rdx/Lmod1/Cfl1/Tmod1/Capza1/Irgm1/Plek/Twf2	8	Biological process
GO:0043254	regulation of protein complex assembly	19|339	429|23843	1.42128e-05	0.000287536	0.000195168	Rdx/Lmod1/Coro1a/Src/Icam1/Lamp2/Cfl1/Hcls1/Tmod1/Rac2/Cd36/Capza1/Lcp1/Ddx3x/Gbp5/Plek/Arpc1a/Gda/Twf2	19	Biological process
GO:0043256	laminin complex	3|342	8|23583	0.000160397	0.00178108	0.00116429	Lamc1/Lama5/Lamb2	3	Cellular component
GO:0043259	laminin-10 complex	2|342	3|23583	0.000623056	0.00481288	0.00314617	Lamc1/Lama5	2	Cellular component
GO:0043270	positive regulation of ion transport	9|339	286|23843	0.0217854	0.0886284	0.0601575	Mylk/Nipsnap2/Lgals3/Hspa2/Cfl1/Slc25a4/G6pdx/Plcg2/Glrx	9	Biological process
GO:0043277	apoptotic cell clearance	4|339	39|23843	0.00223034	0.0165371	0.0112247	Tmx3/C3/Rac2/Cd36	4	Biological process
GO:0043280	"positive regulation of cysteine-type endopeptidase activity involved in apoptotic"	6|339	117|23843	0.00660955	0.0376449	0.0255519	Stat1/S100a8/S100a9/Pml/Ddx3x/Mtch2	6	Biological process
GO:0043281	"regulation of cysteine-type endopeptidase activity involved in apoptotic process"	14|339	204|23843	1.46162e-06	4.60205e-05	3.12369e-05	Stat1/Cd44/Sfn/Src/Gpi1/S100a8/S100a9/Mmp9/Aqp1/Csnk2a1/Pml/Ddx3x/Mtch2/Anp32b	14	Biological process
GO:0043292	contractile fiber	11|342	223|23583	0.000439541	0.00360424	0.00235608	Glrx3/Lmod1/Tnnt2/Des/Tmod1/Jup/Synm/Pgm5/Rpl15/Ak1/Twf2	11	Cellular component
GO:0043299	leukocyte degranulation	6|339	68|23843	0.000412214	0.00455063	0.00308879	Itgam/Coro1a/Itgb2/Rac2/Myo1f/Cd177	6	Biological process
GO:0043300	regulation of leukocyte degranulation	4|339	48|23843	0.00477464	0.0293637	0.0199309	Itgam/Itgb2/Rac2/Cd177	4	Biological process
GO:0043302	positive regulation of leukocyte degranulation	3|339	29|23843	0.0079166	0.0429552	0.0291563	Itgam/Itgb2/Cd177	3	Biological process
GO:0043312	neutrophil degranulation	4|339	12|23843	1.81609e-05	0.000345521	0.000234526	Itgam/Itgb2/Myo1f/Cd177	4	Biological process
GO:0043313	regulation of neutrophil degranulation	3|339	8|23843	0.000151308	0.0020194	0.00137069	Itgam/Itgb2/Cd177	3	Biological process
GO:0043315	positive regulation of neutrophil degranulation	3|339	4|23843	1.12762e-05	0.000237811	0.000161417	Itgam/Itgb2/Cd177	3	Biological process
GO:0043325	phosphatidylinositol-3,4-bisphosphate binding	2|333	24|23049	0.0466059	0.133367	0.0908183	Ncf1/Plek	2	Molecular function
GO:0043331	response to dsRNA	5|339	112|23843	0.022031	0.0895461	0.0607804	Stat1/Rbm3/Egfr/Ddx5/Ddx21	5	Biological process
GO:0043385	mycotoxin metabolic process	1|339	3|23843	0.0420522	0.12337	0.0837384	Gsta3	1	Biological process
GO:0043387	mycotoxin catabolic process	1|339	2|23843	0.0282345	0.0980095	0.066525	Gsta3	1	Biological process
GO:0043393	regulation of protein binding	7|339	220|23843	0.0384626	0.12337	0.0837384	B2m/Src/Ace/Vtn/Ckmt1/Mmp9/Cd36	7	Biological process
GO:0043394	proteoglycan binding	3|333	39|23049	0.0186082	0.0910591	0.062008	Itgam/Cfh/Ctsb	3	Molecular function
GO:0043395	heparan sulfate proteoglycan binding	2|333	23|23049	0.0431246	0.124699	0.0849159	Itgam/Cfh	2	Molecular function
GO:0043403	skeletal muscle tissue regeneration	3|339	33|23843	0.0113382	0.0555843	0.0377284	Anxa1/Pkm/Naca	3	Biological process
GO:0043434	response to peptide hormone	20|339	298|23843	1.19113e-08	8.16645e-07	5.54306e-07	Stat1/Serpina1c/Scly/Serpina3k/Osbpl8/Ptk2/Sorbs1/Serpina3n/Atp2a2/Src/Cfl1/Serpina1b/Ahsg/Rangap1/Pkm/Ybx1/Serpina1d/Serpina1e/Serpina3m/Cav2	20	Biological process
GO:0043455	regulation of secondary metabolic process	2|339	14|23843	0.0163843	0.071959	0.0488429	Bpgm/Pgam1	2	Biological process
GO:0043456	regulation of pentose-phosphate shunt	2|339	5|23843	0.00195926	0.0148221	0.0100606	Bpgm/Pgam1	2	Biological process
GO:0043462	regulation of ATPase activity	3|339	57|23843	0.0474776	0.136159	0.0924196	Tnnt2/Ltf/Hspa2	3	Biological process
GO:0043470	regulation of carbohydrate catabolic process	4|339	46|23843	0.00409399	0.0260004	0.017648	Gpd1/Bpgm/Mtch2/Pgam1	4	Biological process
GO:0043471	"regulation of cellular carbohydrate catabolic process"	2|339	13|23843	0.0141756	0.0653391	0.0443496	Bpgm/Pgam1	2	Biological process
GO:0043486	histone exchange	2|339	22|23843	0.0386105	0.12337	0.0837384	Ptma/Anp32b	2	Biological process
GO:0043491	protein kinase B signaling	8|339	168|23843	0.00286415	0.0203063	0.0137831	Osbpl8/Ptk2/Src/Rras/Hcls1/Slc9a3r1/Egfr/Chil1	8	Biological process
GO:0043500	muscle adaptation	8|339	103|23843	0.000113215	0.00159452	0.0010823	Glrx3/Ptk2/Col14a1/Atp2a2/Slc25a4/Adk/G6pdx/Cyba	8	Biological process
GO:0043502	regulation of muscle adaptation	8|339	85|23843	2.85829e-05	0.00050712	0.000344213	Glrx3/Ptk2/Col14a1/Atp2a2/Slc25a4/Adk/G6pdx/Srl	8	Biological process
GO:0043531	ADP binding	3|333	37|23049	0.0161574	0.0851093	0.0579564	Prps1/Tap1/Pkm	3	Molecular function
GO:0043534	blood vessel endothelial cell migration	5|339	106|23843	0.0178119	0.0767162	0.0520719	Emp2/Anxa1/Nrp1/Jup/Clec14a	5	Biological process
GO:0043542	endothelial cell migration	12|339	183|23843	1.30572e-05	0.000265358	0.000180114	Ptk2/Emp2/Anxa1/Itgb2/Dcn/Dpp4/Fgf1/Rhob/Nrp1/Jup/Clec14a/Cdh13	12	Biological process
GO:0043548	phosphatidylinositol 3-kinase binding	3|333	41|23049	0.0212536	0.0987458	0.0672424	Ptk2/Coro1a/Calm1	3	Molecular function
GO:0043578	nuclear matrix organization	1|339	3|23843	0.0420522	0.12337	0.0837384	Sun2	1	Biological process
GO:0043624	cellular protein complex disassembly	7|339	128|23843	0.00240582	0.0177206	0.012028	Rdx/Lmod1/Cfl1/Tmod1/Capza1/Plek/Twf2	7	Biological process
GO:0043647	inositol phosphate metabolic process	3|339	51|23843	0.0359314	0.116836	0.0793034	Inpp5a/Plek/Plcg2	3	Biological process
GO:0043648	dicarboxylic acid metabolic process	9|339	93|23843	7.19775e-06	0.000168488	0.000114363	Idh3a/Pcx/Adssl1/Glul/Fh1/Aldh4a1/Aldh1l1/Idh3b/Grhpr	9	Biological process
GO:0043656	intracellular region of host	4|342	17|23583	8.90859e-05	0.00121751	0.000795882	Aqp1/Gbp3/Iigp1/Gbp2	4	Cellular component
GO:0043657	host cell	4|342	19|23583	0.000141794	0.00160801	0.00105115	Aqp1/Gbp3/Iigp1/Gbp2	4	Cellular component
GO:0043900	regulation of multi-organism process	24|339	399|23843	3.53038e-09	2.81863e-07	1.91317e-07	Stat1/Pcx/Arg2/Pglyrp1/Ltf/Mpo/Cfl1/Ctsg/Pabpc1/Sftpd/Camp/Cd36/Fbln1/Osbp/Elane/Pml/Cyba/Arhgdib/Ddx5/Ddx3x/Isg15/Ifitm3/Chmp4b/Cav2	24	Biological process
GO:0043901	negative regulation of multi-organism process	13|339	182|23843	2.22633e-06	6.592e-05	4.47439e-05	Stat1/Arg2/Ltf/Mpo/Ctsg/Camp/Cd36/Fbln1/Elane/Pml/Arhgdib/Isg15/Ifitm3	13	Biological process
GO:0043902	positive regulation of multi-organism process	9|339	166|23843	0.00064131	0.00619267	0.00420334	Pcx/Pglyrp1/Cfl1/Pabpc1/Osbp/Cyba/Ddx3x/Chmp4b/Cav2	9	Biological process
GO:0043903	"regulation of symbiosis, encompassing mutualism through parasitism"	20|339	215|23843	3.89845e-11	7.26248e-09	4.92948e-09	Stat1/Pcx/Ltf/Mpo/Cfl1/Ctsg/Pabpc1/Sftpd/Camp/Cd36/Fbln1/Osbp/Elane/Pml/Ddx5/Ddx3x/Isg15/Ifitm3/Chmp4b/Cav2	20	Biological process
GO:0043954	cellular component maintenance	4|339	48|23843	0.00477464	0.0293637	0.0199309	Prtn3/Mpz/Cfl1/Cd177	4	Biological process
GO:0044010	single-species biofilm formation	1|339	2|23843	0.0282345	0.0980095	0.066525	Ltf	1	Biological process
GO:0044110	growth involved in symbiotic interaction	7|339	27|23843	7.67821e-08	3.85722e-06	2.61813e-06	Pglyrp1/Mpo/Ctsg/Camp/Cd36/Osbp/Elane	7	Biological process
GO:0044116	"growth of symbiont involved in interaction with host"	7|339	27|23843	7.67821e-08	3.85722e-06	2.61813e-06	Pglyrp1/Mpo/Ctsg/Camp/Cd36/Osbp/Elane	7	Biological process
GO:0044117	growth of symbiont in host	7|339	25|23843	4.25917e-08	2.38034e-06	1.61568e-06	Pglyrp1/Mpo/Ctsg/Camp/Cd36/Osbp/Elane	7	Biological process
GO:0044126	regulation of growth of symbiont in host	6|339	21|23843	3.58213e-07	1.39267e-05	9.4529e-06	Mpo/Ctsg/Camp/Cd36/Osbp/Elane	6	Biological process
GO:0044130	negative regulation of growth of symbiont in host	5|339	20|23843	7.33848e-06	0.000170887	0.000115991	Mpo/Ctsg/Camp/Cd36/Elane	5	Biological process
GO:0044133	growth of symbiont on or near host	1|339	3|23843	0.0420522	0.12337	0.0837384	Camp	1	Biological process
GO:0044139	modulation of growth of symbiont on or near host	1|339	3|23843	0.0420522	0.12337	0.0837384	Camp	1	Biological process
GO:0044140	"negative regulation of growth of symbiont on or near host surface"	1|339	3|23843	0.0420522	0.12337	0.0837384	Camp	1	Biological process
GO:0044144	"modulation of growth of symbiont involved in interaction with host"	6|339	23|23843	6.50573e-07	2.27243e-05	1.54244e-05	Mpo/Ctsg/Camp/Cd36/Osbp/Elane	6	Biological process
GO:0044146	"negative regulation of growth of symbiont involved in interaction with host"	5|339	22|23843	1.21766e-05	0.000253217	0.000171874	Mpo/Ctsg/Camp/Cd36/Elane	5	Biological process
GO:0044208	'de novo' AMP biosynthetic process	1|339	3|23843	0.0420522	0.12337	0.0837384	Adssl1	1	Biological process
GO:0044215	other organism	5|342	25|23583	2.60699e-05	0.000479147	0.000313217	Ltf/Aqp1/Gbp3/Iigp1/Gbp2	5	Cellular component
GO:0044216	other organism cell	5|342	25|23583	2.60699e-05	0.000479147	0.000313217	Ltf/Aqp1/Gbp3/Iigp1/Gbp2	5	Cellular component
GO:0044217	other organism part	5|342	25|23583	2.60699e-05	0.000479147	0.000313217	Ltf/Aqp1/Gbp3/Iigp1/Gbp2	5	Cellular component
GO:0044241	lipid digestion	2|339	14|23843	0.0163843	0.071959	0.0488429	Aqp1/Cd36	2	Biological process
GO:0044262	cellular carbohydrate metabolic process	12|339	266|23843	0.000458688	0.00488284	0.00331428	Sorbs1/Hk3/Src/Bpgm/Adk/Inpp5a/Mtch2/Pgm5/Plek/Pgam1/Pgd/Pygl	12	Biological process
GO:0044270	cellular nitrogen compound catabolic process	17|339	435|23843	0.000182826	0.00234889	0.00159433	Adpgk/Gpd1/Hk3/Ncf1/Ncf2/Gpi1/Bpgm/Eno3/Pabpc1/Pkm/Magoh/Ybx1/Ddx5/Mtch2/Aldh1l1/Pgam1/Gda	17	Biological process
GO:0044273	sulfur compound catabolic process	2|339	21|23843	0.0354268	0.115869	0.0786474	Acat1/Csad	2	Biological process
GO:0044275	cellular carbohydrate catabolic process	3|339	32|23843	0.0104153	0.0522633	0.0354743	Bpgm/Pgam1/Pygl	3	Biological process
GO:0044282	small molecule catabolic process	15|339	298|23843	2.67126e-05	0.000481581	0.000326878	Scly/Cd44/Arg2/Gpi1/Inpp5a/Oxct1/Hadh/Pgm5/Aldh4a1/Acat1/Aldh1l1/Etfa/Csad/Ivd/Padi4	15	Biological process
GO:0044291	cell-cell contact zone	5|342	79|23583	0.00584866	0.0299744	0.0195942	Ptk2/Atp2a2/Des/Jup/Pgm5	5	Cellular component
GO:0044330	"canonical Wnt signaling pathway involved in positive regulation of wound healing"	1|339	2|23843	0.0282345	0.0980095	0.066525	Plpp3	1	Biological process
GO:0044364	disruption of cells of other organism	6|339	39|23843	1.73589e-05	0.000333098	0.000226094	Ncf1/Pglyrp1/Ltf/Ctsg/Camp/Elane	6	Biological process
GO:0044381	glucose import in response to insulin stimulus	2|339	23|23843	0.0418985	0.12337	0.0837384	Osbpl8/Sorbs1	2	Biological process
GO:0044389	ubiquitin-like protein ligase binding	12|333	337|23049	0.00385526	0.0309543	0.0210788	Stat1/Bag6/Ptk2/Sorbs1/Usp7/Src/Gpi1/Nedd8/Rangap1/Egfr/Pml/Isg15	12	Molecular function
GO:0044391	ribosomal subunit	11|342	231|23583	0.000590085	0.00462522	0.0030235	Fau/Rpl10/Rpl21/Rbm3/Rpl27a/Rpl12/Rps7/Rps8/Rplp2/Ddx3x/Rpl15	11	Cellular component
GO:0044403	symbiont process	32|339	347|23843	5.55751e-17	2.48476e-13	1.68656e-13	Fn1/Stat1/Pcx/Ncf1/Pglyrp1/Ltf/Ctsb/Mpo/Icam1/Cfl1/Ctsg/Pabpc1/Vcam1/Mmp9/Sftpd/Camp/Aqp1/Cd36/Fbln1/Osbp/Elane/Irgm1/Pml/Gbp3/Ddx5/Ddx3x/Isg15/Ifitm3/Chmp4b/Gucy1a1/Cav2/Gbp2	32	Biological process
GO:0044406	adhesion of symbiont to host	5|339	16|23843	2.16655e-06	6.49033e-05	4.40538e-05	Ltf/Icam1/Sftpd/Gbp3/Gbp2	5	Biological process
GO:0044407	"single-species biofilm formation in or on host organism"	1|339	2|23843	0.0282345	0.0980095	0.066525	Ltf	1	Biological process
GO:0044409	entry into host	3|339	57|23843	0.0474776	0.136159	0.0924196	Ctsb/Ifitm3/Cav2	3	Biological process
GO:0044419	interspecies interaction between organisms	33|339	412|23843	1.14254e-15	1.07139e-12	7.27219e-13	Fn1/Stat1/Pcx/Ncf1/Pglyrp1/Ltf/Ctsb/Mpo/Icam1/Cfl1/Ctsg/Pabpc1/Vcam1/S100a9/Mmp9/Sftpd/Camp/Aqp1/Cd36/Fbln1/Osbp/Elane/Irgm1/Pml/Gbp3/Ddx5/Ddx3x/Isg15/Ifitm3/Chmp4b/Gucy1a1/Cav2/Gbp2	33	Biological process
GO:0044420	extracellular matrix component	9|342	129|23583	0.000113846	0.00148	0.000967472	Fn1/Lamc1/Vtn/Fbln1/Lama5/Lamb2/Fbn1/Trf/Mfap4	9	Cellular component
GO:0044431	Golgi apparatus part	12|342	474|23583	0.0448721	0.119584	0.0781718	Lrba/Cope/Arl1/H2-D1/Adam10/Lamp2/Man2a1/Vtn/Rab21/Ncf4/Osbp/Qsox1	12	Cellular component
GO:0044433	cytoplasmic vesicle part	15|342	475|23583	0.004225	0.0232157	0.0151761	Prtn3/Cope/Tmed2/Calm1/Lamp2/Rab21/Rhob/Ap2m1/Ncf4/Egfr/Aqp1/Cd177/Trf/Chmp4b/Cav2	15	Cellular component
GO:0044445	cytosolic part	13|342	294|23583	0.000392606	0.00332157	0.00217131	Bag6/Fau/Rpl10/Rpl21/Rpl27a/Eno3/Rpl12/Rps7/Rps8/Rplp2/Ddx3x/Rpl15/Gucy1a1	13	Cellular component
GO:0044448	cell cortex part	8|342	181|23583	0.00505293	0.0269321	0.0176055	Osbpl8/Sept4/Rdx/Coro1a/Cfl1/Tmod1/Capza1/Myo1f	8	Cellular component
GO:0044449	contractile fiber part	10|342	199|23583	0.000687191	0.00501744	0.00327989	Glrx3/Lmod1/Tnnt2/Des/Tmod1/Jup/Synm/Pgm5/Rpl15/Ak1	10	Cellular component
GO:0044546	NLRP3 inflammasome complex assembly	2|339	13|23843	0.0141756	0.0653391	0.0443496	Cd36/Gbp5	2	Biological process
GO:0044548	S100 protein binding	2|333	12|23049	0.0124819	0.0707025	0.0481459	Atp2a2/Fgf1	2	Molecular function
GO:0044571	[2Fe-2S] cluster assembly	1|339	2|23843	0.0282345	0.0980095	0.066525	Glrx3	1	Biological process
GO:0044614	nuclear pore cytoplasmic filaments	1|342	3|23583	0.0428798	0.116552	0.0761896	Rangap1	1	Cellular component
GO:0044650	adhesion of symbiont to host cell	2|339	7|23843	0.00403757	0.0258995	0.0175796	Icam1/Sftpd	2	Biological process
GO:0044706	multi-multicellular organism process	8|339	187|23843	0.00545715	0.0321039	0.0217908	Cr1l/Tmed2/Emp2/Ctsb/Thbd/Mmp9/Arhgdib/Hpgd	8	Biological process
GO:0044754	autolysosome	2|342	11|23583	0.0105777	0.045467	0.0297217	Lamp2/Irgm1	2	Cellular component
GO:0044770	cell cycle phase transition	13|339	384|23843	0.00360367	0.0237991	0.0161539	Rdx/Psme1/Psme2/Calm1/Anxa1/Hspa2/Ptpn6/Egfr/Pml/Ddx3x/Taok3/Chmp4b/Anp32b	13	Biological process
GO:0044772	mitotic cell cycle phase transition	13|339	350|23843	0.00162122	0.0128519	0.00872335	Rdx/Psme1/Psme2/Calm1/Anxa1/Hspa2/Ptpn6/Egfr/Pml/Ddx3x/Taok3/Chmp4b/Anp32b	13	Biological process
GO:0044788	modulation by host of viral process	4|339	27|23843	0.000544073	0.00554111	0.00376109	Pcx/Ltf/Cfl1/Cav2	4	Biological process
GO:0044789	"modulation by host of viral release from host cell"	2|339	6|23843	0.00291129	0.0203063	0.0137831	Pcx/Cav2	2	Biological process
GO:0044791	"positive regulation by host of viral release from host cell"	2|339	6|23843	0.00291129	0.0203063	0.0137831	Pcx/Cav2	2	Biological process
GO:0044794	positive regulation by host of viral process	3|339	15|23843	0.00114172	0.00983547	0.00667592	Pcx/Cfl1/Cav2	3	Biological process
GO:0044843	cell cycle G1/S phase transition	9|339	190|23843	0.00165579	0.0130495	0.00885746	Rdx/Psme1/Psme2/Anxa1/Ptpn6/Egfr/Pml/Ddx3x/Anp32b	9	Biological process
GO:0044853	plasma membrane raft	14|342	114|23583	1.18144e-09	1.04952e-07	6.86066e-08	Prtn3/Itgam/Sorbs1/Plvap/Cavin1/Src/Ctsb/Itgb2/Gnaq/Aqp1/Cd36/Cd177/Cdh13/Cav2	14	Cellular component
GO:0045010	actin nucleation	3|339	49|23843	0.0324483	0.107784	0.0731594	Lmod1/Coro1a/Arpc1a	3	Biological process
GO:0045022	early endosome to late endosome transport	4|339	39|23843	0.00223034	0.0165371	0.0112247	Rdx/Emp2/Src/Rab21	4	Biological process
GO:0045055	regulated exocytosis	9|339	197|23843	0.00211903	0.0158167	0.0107357	Itgam/Atp2a2/Coro1a/Itgb2/Rap1a/Rac2/Plek/Myo1f/Cd177	9	Biological process
GO:0045069	regulation of viral genome replication	6|339	90|23843	0.00180727	0.014004	0.00950534	Ltf/Pabpc1/Ddx5/Ddx3x/Isg15/Ifitm3	6	Biological process
GO:0045071	negative regulation of viral genome replication	3|339	54|23843	0.0415009	0.12337	0.0837384	Ltf/Isg15/Ifitm3	3	Biological process
GO:0045079	"negative regulation of chemokine biosynthetic process"	1|339	3|23843	0.0420522	0.12337	0.0837384	Elane	1	Biological process
GO:0045088	regulation of innate immune response	12|339	241|23843	0.000187116	0.00239713	0.00162708	Ltf/Cd14/Tap1/Hmgb2/Cd36/Irgm1/Bpifb1/Cyba/Gbp5/Rbm14/Myo1f/Hpx	12	Biological process
GO:0045089	positive regulation of innate immune response	10|339	198|23843	0.000568062	0.0057232	0.00388468	Ltf/Cd14/Hmgb2/Cd36/Irgm1/Bpifb1/Cyba/Gbp5/Rbm14/Hpx	10	Biological process
GO:0045111	intermediate filament cytoskeleton	7|342	163|23583	0.00987524	0.0442311	0.0289138	Nme2/S100a8/Ctsg/Des/Nrp1/Jup/Synm	7	Cellular component
GO:0045121	membrane raft	26|342	350|23583	1.17691e-11	3.13647e-09	2.05031e-09	Prtn3/Itgam/Sorbs1/Ldhb/H2-D1/Plvap/Cavin1/Emp2/Src/Ctsb/Cd14/Itgb2/Icam1/Lamp2/Gnaq/Slc25a4/Eef2/Slc9a3r1/Egfr/Aqp1/Cd36/Itga1/Cd177/Stoml2/Cdh13/Cav2	26	Cellular component
GO:0045123	cellular extravasation	9|339	56|23843	8.98944e-08	4.41668e-06	2.99787e-06	Prtn3/Itgam/Plvap/Itgb2/Icam1/Vcam1/Elane/Itga1/Cd177	9	Biological process
GO:0045124	regulation of bone resorption	4|339	48|23843	0.00477464	0.0293637	0.0199309	Ahsg/Cldn18/Egfr/Trf	4	Biological process
GO:0045159	myosin II binding	1|333	3|23049	0.0427211	0.124699	0.0849159	Slc9a3r1	1	Molecular function
GO:0045177	apical part of cell	22|342	403|23583	1.25871e-07	6.09904e-06	3.98693e-06	Fn1/Rdx/Ptk2/Cd44/Itga8/Ocln/Myo6/Emp2/Anxa1/Ctsb/Dpp4/Vcam1/Slc9a3r1/Egfr/Aqp1/Cd36/Cyba/Trf/Ifitm3/Clic4/Aqp5/Atp6v1c1	22	Cellular component
GO:0045178	basal part of cell	6|342	66|23583	0.000389054	0.00332157	0.00217131	Ace/Egfr/Aqp1/Itga1/Trf/Aqp5	6	Cellular component
GO:0045185	maintenance of protein location	5|339	102|23843	0.015319	0.0691132	0.0469113	Rangap1/Pml/Fbn1/Sun2/Twf2	5	Biological process
GO:0045216	cell-cell junction organization	14|339	211|23843	2.17748e-06	6.49033e-05	4.40538e-05	Prtn3/Rdx/Mpz/Ptk2/Sorbs1/Ocln/Src/Ace/Cfl1/Nrp1/Jup/Cd177/Lims2/Cdh13	14	Biological process
GO:0045217	cell-cell junction maintenance	3|339	12|23843	0.000569795	0.0057232	0.00388468	Prtn3/Mpz/Cd177	3	Biological process
GO:0045251	electron transfer flavoprotein complex	1|342	3|23583	0.0428798	0.116552	0.0761896	Etfa	1	Cellular component
GO:0045296	cadherin binding	20|333	321|23049	5.28564e-08	4.37122e-06	2.97665e-06	Stat1/Rdx/Myo6/Sfn/Src/Anxa1/Rangap1/Crkl/Pkm/Eef2/Egfr/Jup/Lrrfip1/Capza1/Ddx3x/Efhd2/Rpl15/Chmp4b/Cdh13/Twf2	20	Molecular function
GO:0045309	protein phosphorylated amino acid binding	3|333	50|23049	0.0355652	0.124699	0.0849159	Ptpn6/Crkl/Plcg2	3	Molecular function
GO:0045333	cellular respiration	6|339	158|23843	0.0257458	0.0980095	0.066525	Idh3a/Gpd1/COX2/Fh1/Mtch2/Idh3b	6	Biological process
GO:0045335	phagocytic vesicle	5|342	83|23583	0.00719101	0.0357896	0.0233956	Coro1a/Lamp2/Rap1a/Irgm1/Cybb	5	Cellular component
GO:0045429	"positive regulation of nitric oxide biosynthetic process"	3|339	46|23843	0.0275731	0.0980095	0.066525	Itgb2/Icam1/Cd36	3	Biological process
GO:0045453	bone resorption	6|339	70|23843	0.000482215	0.00506099	0.0034352	Src/Ahsg/Cldn18/Egfr/Rac2/Trf	6	Biological process
GO:0045454	cell redox homeostasis	8|339	63|23843	3.01602e-06	8.27838e-05	5.61903e-05	Glrx3/Txnl1/Tmx3/Gsr/Prdx5/Qsox1/Ero1l/Glrx	8	Biological process
GO:0045606	"positive regulation of epidermal cell differentiation"	2|339	22|23843	0.0386105	0.12337	0.0837384	Nme2/Sfn	2	Biological process
GO:0045620	negative regulation of lymphocyte differentiation	3|339	47|23843	0.0291514	0.100452	0.0681829	Cd44/Pglyrp1/Anxa1	3	Biological process
GO:0045637	regulation of myeloid cell differentiation	10|339	210|23843	0.000893517	0.0081863	0.00555653	Stat1/Itgam/Prmt1/Nme2/B2m/Hmgb2/Hcls1/Cldn18/Fbn1/Isg15	10	Biological process
GO:0045638	"negative regulation of myeloid cell differentiation"	4|339	94|23843	0.045237	0.130548	0.0886109	Prmt1/Nme2/Cldn18/Fbn1	4	Biological process
GO:0045639	"positive regulation of myeloid cell differentiation"	6|339	96|23843	0.00250716	0.0183162	0.0124323	Stat1/Itgam/Prmt1/Hmgb2/Hcls1/Isg15	6	Biological process
GO:0045646	regulation of erythrocyte differentiation	5|339	47|23843	0.000530239	0.00546244	0.00370769	Stat1/Prmt1/B2m/Hmgb2/Isg15	5	Biological process
GO:0045648	"positive regulation of erythrocyte differentiation"	4|339	25|23843	0.000401046	0.00443831	0.00301255	Stat1/Prmt1/Hmgb2/Isg15	4	Biological process
GO:0045730	respiratory burst	8|339	25|23843	1.34748e-09	1.22951e-07	8.34543e-08	Ncf1/Ncf2/Mpo/Ncf4/Rac2/Cybb/Cyba/Pgam1	8	Biological process
GO:0045765	regulation of angiogenesis	21|339	290|23843	1.31336e-09	1.22334e-07	8.30352e-08	Stat1/Ngp/Emp2/C3/Anxa1/Rras/Itgb2/Lgals3/Dcn/Mmp9/Camp/Fgf1/Rhob/Nrp1/Aqp1/Jup/Cd36/Pml/Cybb/Chil1/Lrg1	21	Biological process
GO:0045766	positive regulation of angiogenesis	15|339	174|23843	3.12794e-08	1.92606e-06	1.30733e-06	C3/Anxa1/Rras/Itgb2/Lgals3/Mmp9/Camp/Fgf1/Rhob/Nrp1/Aqp1/Jup/Cybb/Chil1/Lrg1	15	Biological process
GO:0045773	positive regulation of axon extension	3|339	51|23843	0.0359314	0.116836	0.0793034	Fn1/Nrp1/Twf2	3	Biological process
GO:0045776	negative regulation of blood pressure	4|339	58|23843	0.00932196	0.0485198	0.0329333	Smtn/G6pdx/Cd36/Scpep1	4	Biological process
GO:0045777	positive regulation of blood pressure	4|339	52|23843	0.0063555	0.0364768	0.024759	Ncf2/Ace/G6pdx/Cyba	4	Biological process
GO:0045780	positive regulation of bone resorption	3|339	26|23843	0.00581239	0.0337496	0.0229079	Ahsg/Egfr/Trf	3	Biological process
GO:0045785	positive regulation of cell adhesion	26|339	379|23843	4.47513e-11	7.6955e-09	5.2234e-09	Fn1/Ptk2/Cd44/Fga/Emp2/Coro1a/Src/Anxa1/Icam1/Cfl1/Dpp4/Ptpn6/Vcam1/Vtn/Crkl/Adk/Nrp1/Jup/Cd36/Fbln1/Fgg/Elane/Fgb/Fam49b/Plpp3/Cdh13	26	Biological process
GO:0045792	negative regulation of cell size	2|339	14|23843	0.0163843	0.071959	0.0488429	Rdx/Cfl1	2	Biological process
GO:0045806	negative regulation of endocytosis	3|339	49|23843	0.0324483	0.107784	0.0731594	Prtn3/Lgals3/Sftpd	3	Biological process
GO:0045807	positive regulation of endocytosis	14|339	156|23843	5.45514e-08	2.97438e-06	2.01889e-06	Ptk2/C3/B2m/Cd14/Ahsg/Vtn/Rab21/Sftpd/Rap1a/Ap2m1/Cd36/Cyba/Plcg2/Trf	14	Biological process
GO:0045834	positive regulation of lipid metabolic process	7|339	144|23843	0.00461742	0.0286917	0.0194748	Sorbs1/Pcx/Src/Anxa1/Fgf1/Cd36/Stoml2	7	Biological process
GO:0045838	positive regulation of membrane potential	2|339	21|23843	0.0354268	0.115869	0.0786474	Stoml2/Glrx	2	Biological process
GO:0045860	positive regulation of protein kinase activity	15|339	436|23843	0.00156468	0.0124923	0.00847924	Osbpl8/Ptk2/Ncf1/Emp2/Src/Ltf/Ace/Fgf1/Rap1a/Egfr/Itga1/Chil1/Ddx3x/Taok3/Trf	15	Biological process
GO:0045861	negative regulation of proteolysis	27|339	346|23843	9.31915e-13	2.97614e-10	2.02008e-10	Serpina1c/Cr1l/Serpina3k/Bag6/Cd44/Itih4/Usp7/Serpina3n/Ngp/Sfn/Src/Gpi1/Ltf/Serpina1b/Ahsg/Vtn/Mmp9/Rps7/Serpina1d/Serpina1e/Aqp1/Serpina3m/Serpinf2/Csnk2a1/Pml/Ddx3x/Cstb	27	Biological process
GO:0045862	positive regulation of proteolysis	13|339	312|23843	0.000570912	0.0057232	0.00388468	Stat1/Bag6/Ptk2/Psme1/Psme2/C3/Src/Cfl1/S100a8/S100a9/Pml/Ddx3x/Mtch2	13	Biological process
GO:0045907	positive regulation of vasoconstriction	5|339	45|23843	0.000432233	0.00463987	0.00314936	Fga/Icam1/Egfr/Fgg/Fgb	5	Biological process
GO:0045917	positive regulation of complement activation	1|339	3|23843	0.0420522	0.12337	0.0837384	C3	1	Biological process
GO:0045919	positive regulation of cytolysis	2|339	8|23843	0.00533299	0.0317072	0.0215216	Cfh/Pglyrp1	2	Biological process
GO:0045921	positive regulation of exocytosis	7|339	95|23843	0.000418248	0.00460588	0.00312629	Itgam/Fga/Itgb2/Fgg/Fgb/Cd177/Glrx	7	Biological process
GO:0045926	negative regulation of growth	12|339	261|23843	0.000387057	0.00434807	0.0029513	Ptk2/Mpo/Cfl1/Ctsg/Ahsg/Camp/Nrp1/G6pdx/Cd36/Elane/Pml/Ddx3x	12	Biological process
GO:0045927	positive regulation of growth	15|339	293|23843	2.19511e-05	0.000404126	0.000274305	Fn1/Ptk2/Adam10/Sfn/C3/Cfl1/Slc25a4/Naca/Nrp1/Egfr/Osbp/Csnk2a1/Cyba/Ddx3x/Twf2	15	Biological process
GO:0045931	positive regulation of mitotic cell cycle	6|339	153|23843	0.0224206	0.0908816	0.0616868	Rdx/Anxa1/Hspa2/Asns/Ddx3x/Anp32b	6	Biological process
GO:0045932	negative regulation of muscle contraction	4|339	30|23843	0.000821563	0.00757362	0.00514067	Ncf1/Arg2/Gucy1a1/Calcrl	4	Biological process
GO:0045986	negative regulation of smooth muscle contraction	3|339	20|23843	0.00271394	0.0194455	0.0131989	Ncf1/Gucy1a1/Calcrl	3	Biological process
GO:0046031	ADP metabolic process	10|339	78|23843	1.58035e-07	6.79399e-06	4.61149e-06	Adpgk/Gpd1/Hk3/Gpi1/Bpgm/Eno3/Pkm/Mtch2/Pgam1/Ak1	10	Biological process
GO:0046033	AMP metabolic process	3|339	13|23843	0.000732952	0.00688921	0.00467612	Prps1/Adssl1/Ak1	3	Biological process
GO:0046034	ATP metabolic process	14|339	221|23843	3.7413e-06	9.66898e-05	6.56292e-05	Adpgk/Gpd1/Hk3/Nipsnap2/COX2/Gpi1/Bpgm/Eno3/Pkm/Mtch2/Stoml2/Atp5l/Pgam1/Ak1	14	Biological process
GO:0046036	CTP metabolic process	3|339	10|23843	0.000317439	0.00365791	0.00248284	Nme2/Ctps/Nme3	3	Biological process
GO:0046039	GTP metabolic process	3|339	30|23843	0.00870494	0.0460589	0.0312629	Impdh1/Nme2/Nme3	3	Biological process
GO:0046051	UTP metabolic process	2|339	10|23843	0.00841131	0.0449227	0.0304917	Nme2/Nme3	2	Biological process
GO:0046072	dTDP metabolic process	1|339	2|23843	0.0282345	0.0980095	0.066525	Cmpk2	1	Biological process
GO:0046075	dTTP metabolic process	1|339	3|23843	0.0420522	0.12337	0.0837384	Cmpk2	1	Biological process
GO:0046077	dUDP metabolic process	1|339	3|23843	0.0420522	0.12337	0.0837384	Cmpk2	1	Biological process
GO:0046086	adenosine biosynthetic process	1|339	2|23843	0.0282345	0.0980095	0.066525	Adk	1	Biological process
GO:0046098	guanine metabolic process	1|339	3|23843	0.0420522	0.12337	0.0837384	Gda	1	Biological process
GO:0046103	inosine biosynthetic process	1|339	3|23843	0.0420522	0.12337	0.0837384	Ak1	1	Biological process
GO:0046128	purine ribonucleoside metabolic process	6|339	59|23843	0.000188849	0.00241241	0.00163745	Impdh1/Pcmt1/Nme2/Adk/Ak1/Nme3	6	Biological process
GO:0046129	purine ribonucleoside biosynthetic process	5|339	21|23843	9.51982e-06	0.000213885	0.000145177	Impdh1/Nme2/Adk/Ak1/Nme3	5	Biological process
GO:0046131	pyrimidine ribonucleoside metabolic process	3|339	21|23843	0.00313319	0.0215515	0.0146283	Nme2/Ctps/Nme3	3	Biological process
GO:0046132	pyrimidine ribonucleoside biosynthetic process	3|339	15|23843	0.00114172	0.00983547	0.00667592	Nme2/Ctps/Nme3	3	Biological process
GO:0046134	pyrimidine nucleoside biosynthetic process	3|339	17|23843	0.00167072	0.0130495	0.00885746	Nme2/Ctps/Nme3	3	Biological process
GO:0046165	alcohol biosynthetic process	6|339	112|23843	0.00536093	0.0317467	0.0215484	Fgf1/G6pdx/Plek/Plcg2/Acat1/Ephx1	6	Biological process
GO:0046166	glyceraldehyde-3-phosphate biosynthetic process	1|339	2|23843	0.0282345	0.0980095	0.066525	Tkt	1	Biological process
GO:0046168	glycerol-3-phosphate catabolic process	1|339	2|23843	0.0282345	0.0980095	0.066525	Gpd1	1	Biological process
GO:0046173	polyol biosynthetic process	3|339	54|23843	0.0415009	0.12337	0.0837384	Plek/Plcg2/Ephx1	3	Biological process
GO:0046184	aldehyde biosynthetic process	2|339	17|23843	0.023811	0.0948834	0.0644031	Gpi1/Tkt	2	Biological process
GO:0046222	aflatoxin metabolic process	1|339	3|23843	0.0420522	0.12337	0.0837384	Gsta3	1	Biological process
GO:0046223	aflatoxin catabolic process	1|339	2|23843	0.0282345	0.0980095	0.066525	Gsta3	1	Biological process
GO:0046323	glucose import	4|339	87|23843	0.0356184	0.116326	0.0789571	Osbpl8/Sorbs1/Ace/Rap1a	4	Biological process
GO:0046324	regulation of glucose import	4|339	73|23843	0.0202848	0.0846396	0.05745	Osbpl8/Sorbs1/Ace/Rap1a	4	Biological process
GO:0046326	positive regulation of glucose import	3|339	45|23843	0.0260419	0.0980095	0.066525	Osbpl8/Sorbs1/Rap1a	3	Biological process
GO:0046348	amino sugar catabolic process	2|339	17|23843	0.023811	0.0948834	0.0644031	Chil3/Chil1	2	Biological process
GO:0046356	acetyl-CoA catabolic process	1|339	2|23843	0.0282345	0.0980095	0.066525	Acat1	1	Biological process
GO:0046364	monosaccharide biosynthetic process	7|339	78|23843	0.000122812	0.00171057	0.00116107	Gpd1/Pcx/Gpi1/Bpgm/G6pdx/Pgam1/Pgd	7	Biological process
GO:0046365	monosaccharide catabolic process	2|339	25|23843	0.0487737	0.13793	0.0936213	Gpi1/Pgm5	2	Biological process
GO:0046385	deoxyribose phosphate biosynthetic process	2|339	11|23843	0.0101845	0.0517443	0.035122	Adk/Cmpk2	2	Biological process
GO:0046390	ribose phosphate biosynthetic process	25|339	266|23843	1.04684e-13	5.85051e-11	3.97109e-11	Adpgk/Gpd1/Impdh1/Nme2/Hk3/Prps1/Adssl1/Nipsnap2/Gpi1/Bpgm/Eno3/Tkt/Pkm/Ctps/G6pdx/Aqp1/Mtch2/Acat1/Stoml2/Atp5l/Pgam1/Gucy1a1/Pygl/Ak1/Nme3	25	Biological process
GO:0046391	5-phosphoribose 1-diphosphate metabolic process	2|339	3|23843	0.000598993	0.00587303	0.00398638	Prps1/Pygl	2	Biological process
GO:0046394	carboxylic acid biosynthetic process	15|339	337|23843	0.00010729	0.00153748	0.00104358	Adpgk/Ldhb/Gpd1/Hk3/Gpi1/Anxa1/Glul/Bpgm/Eno3/Lta4h/Alox5ap/Pkm/Asns/Mtch2/Pgam1	15	Biological process
GO:0046395	carboxylic acid catabolic process	11|339	210|23843	0.000222936	0.00274832	0.00186545	Scly/Cd44/Arg2/Hadh/Aldh4a1/Acat1/Aldh1l1/Etfa/Csad/Ivd/Padi4	11	Biological process
GO:0046403	polynucleotide 3'-phosphatase activity	1|333	2|23049	0.0286869	0.104053	0.0708563	Pnkp	1	Molecular function
GO:0046404	"ATP-dependent polydeoxyribonucleotide 5'-hydroxyl-kinase activity"	1|333	3|23049	0.0427211	0.124699	0.0849159	Pnkp	1	Molecular function
GO:0046434	organophosphate catabolic process	13|339	188|23843	3.19035e-06	8.4905e-05	5.76301e-05	Adpgk/Gpd1/Hk3/Ncf1/Ncf2/Gpi1/Bpgm/Eno3/Pkm/Inpp5a/Mtch2/Plcg2/Pgam1	13	Biological process
GO:0046456	icosanoid biosynthetic process	3|339	40|23843	0.0190932	0.0802307	0.0544574	Anxa1/Lta4h/Alox5ap	3	Biological process
GO:0046496	nicotinamide nucleotide metabolic process	21|339	135|23843	4.16391e-16	8.44763e-13	5.73391e-13	Taldo1/Adpgk/Idh3a/Ldhb/Gpd1/Hk3/Ncf1/Ncf2/Gpi1/Cbr2/Bpgm/Eno3/Tkt/Pkm/Prdx5/G6pdx/Mtch2/Idh3b/Nampt/Pgam1/Pgd	21	Biological process
GO:0046538	"2,3-bisphosphoglycerate-dependent phosphoglycerate mutase activity"	2|333	3|23049	0.000618358	0.00719169	0.00489729	Bpgm/Pgam1	2	Molecular function
GO:0046541	saliva secretion	2|339	15|23843	0.0187293	0.0789989	0.0536213	Aqp1/Aqp5	2	Biological process
GO:0046626	regulation of insulin receptor signaling pathway	4|339	61|23843	0.0110935	0.0548057	0.0372	Osbpl8/Src/Ahsg/Ybx1	4	Biological process
GO:0046628	"positive regulation of insulin receptor signaling pathway"	2|339	15|23843	0.0187293	0.0789989	0.0536213	Osbpl8/Src	2	Biological process
GO:0046636	"negative regulation of alpha-beta T cell activation"	3|339	35|23843	0.0133213	0.0625626	0.042465	Cd44/Arg2/Anxa1	3	Biological process
GO:0046642	"negative regulation of alpha-beta T cell proliferation"	2|339	11|23843	0.0101845	0.0517443	0.035122	Cd44/Arg2	2	Biological process
GO:0046651	lymphocyte proliferation	14|339	306|23843	0.000136133	0.00186132	0.00126339	Itgam/Cd44/Impdh1/Arg2/Coro1a/Anxa1/Itgb2/Lgals3/Ptpn6/Vcam1/Sftpd/Adk/Ctps/Rac2	14	Biological process
GO:0046677	response to antibiotic	10|339	300|23843	0.0111456	0.055002	0.0373331	Hk3/Anxa1/Lcn2/Cfl1/Rhob/G6pdx/Aqp1/Hp/Hpgd/Glrx	10	Biological process
GO:0046683	response to organophosphorus	5|339	90|23843	0.00926574	0.0484528	0.0328878	Stat1/Gpd1/Rap1a/Aqp1/Plcg2	5	Biological process
GO:0046686	response to cadmium ion	3|339	35|23843	0.0133213	0.0625626	0.042465	Ncf1/Mmp9/Egfr	3	Biological process
GO:0046688	response to copper ion	3|339	23|23843	0.00408547	0.0260004	0.017648	Cp/Sod3/Aqp1	3	Biological process
GO:0046689	response to mercury ion	2|339	11|23843	0.0101845	0.0517443	0.035122	Fn1/Aqp1	2	Biological process
GO:0046700	heterocycle catabolic process	19|339	441|23843	2.08131e-05	0.00039099	0.000265388	Adpgk/Gpd1/Hk3/Ncf1/Ncf2/Gpi1/Bpgm/Eno3/Pabpc1/Gsta3/Pkm/Magoh/Ybx1/Ddx5/Mtch2/Aldh4a1/Aldh1l1/Pgam1/Gda	19	Biological process
GO:0046718	viral entry into host cell	3|339	54|23843	0.0415009	0.12337	0.0837384	Ctsb/Ifitm3/Cav2	3	Biological process
GO:0046725	"negative regulation by virus of viral protein levels in host cell"	1|339	2|23843	0.0282345	0.0980095	0.066525	Stat1	1	Biological process
GO:0046835	carbohydrate phosphorylation	2|339	19|23843	0.0293875	0.100452	0.0681829	Hk3/Adk	2	Biological process
GO:0046849	bone remodeling	6|339	95|23843	0.00237832	0.017547	0.0119102	Src/Ahsg/Cldn18/Egfr/Rac2/Trf	6	Biological process
GO:0046850	regulation of bone remodeling	4|339	58|23843	0.00932196	0.0485198	0.0329333	Ahsg/Cldn18/Egfr/Trf	4	Biological process
GO:0046852	positive regulation of bone remodeling	3|339	26|23843	0.00581239	0.0337496	0.0229079	Ahsg/Egfr/Trf	3	Biological process
GO:0046879	hormone secretion	10|339	348|23843	0.0279653	0.0980095	0.066525	Fga/Anxa1/Glul/Egfr/Aqp1/Fgg/Oxct1/Hadh/Fgb/Glrx	10	Biological process
GO:0046883	regulation of hormone secretion	9|339	290|23843	0.0235647	0.094596	0.064208	Fga/Anxa1/Glul/Egfr/Fgg/Oxct1/Hadh/Fgb/Glrx	9	Biological process
GO:0046887	positive regulation of hormone secretion	7|339	156|23843	0.00708966	0.0391816	0.0265949	Fga/Glul/Egfr/Fgg/Oxct1/Fgb/Glrx	7	Biological process
GO:0046889	positive regulation of lipid biosynthetic process	4|339	83|23843	0.0307105	0.104178	0.0707118	Sorbs1/Pcx/Anxa1/Fgf1	4	Biological process
GO:0046906	tetrapyrrole binding	10|333	154|23049	8.46688e-05	0.0015222	0.00103656	Cyp2s1/Src/Mpo/Cyp2f2/Cybb/Cyba/Cyp4b1/Cyp20a1/Hpx/Cyp2b10	10	Molecular function
GO:0046916	cellular transition metal ion homeostasis	4|339	94|23843	0.045237	0.130548	0.0886109	Cp/Atox1/Hpx/Trf	4	Biological process
GO:0046939	nucleotide phosphorylation	14|339	88|23843	2.63129e-11	5.88226e-09	3.99264e-09	Adpgk/Gpd1/Nme2/Hk3/Pnkp/Gpi1/Bpgm/Eno3/Pkm/Cmpk2/Mtch2/Pgam1/Ak1/Nme3	14	Biological process
GO:0046949	fatty-acyl-CoA biosynthetic process	1|339	2|23843	0.0282345	0.0980095	0.066525	Acat1	1	Biological process
GO:0046950	cellular ketone body metabolic process	2|339	7|23843	0.00403757	0.0258995	0.0175796	Oxct1/Acat1	2	Biological process
GO:0046952	ketone body catabolic process	2|339	4|23843	0.00118671	0.00997328	0.00676946	Oxct1/Acat1	2	Biological process
GO:0046967	cytosol to ER transport	1|339	2|23843	0.0282345	0.0980095	0.066525	Tap1	1	Biological process
GO:0046977	TAP binding	2|333	11|23049	0.0105011	0.0633897	0.0431662	H2-D1/Tap1	2	Molecular function
GO:0046978	TAP1 binding	1|333	3|23049	0.0427211	0.124699	0.0849159	Tap1	1	Molecular function
GO:0046979	TAP2 binding	1|333	3|23049	0.0427211	0.124699	0.0849159	Tap1	1	Molecular function
GO:0046980	tapasin binding	1|333	2|23049	0.0286869	0.104053	0.0708563	Tap1	1	Molecular function
GO:0046985	"positive regulation of hemoglobin biosynthetic process"	1|339	3|23843	0.0420522	0.12337	0.0837384	Prmt1	1	Biological process
GO:0047485	protein N-terminus binding	6|333	126|23049	0.0100775	0.0626622	0.0426708	Vwf/Calm1/Dcn/Alox5ap/Csnk2a1/Glrx	6	Molecular function
GO:0047805	cytidylate cyclase activity	1|333	2|23049	0.0286869	0.104053	0.0708563	Gucy1a1	1	Molecular function
GO:0048002	"antigen processing and presentation of peptide antigen"	4|339	63|23843	0.0123872	0.0589181	0.0399912	Bag6/H2-D1/B2m/Tap1	4	Biological process
GO:0048008	"platelet-derived growth factor receptor signaling pathway"	4|339	57|23843	0.00877525	0.046238	0.0313845	Src/Slc9a3r1/Nrp1/Glrx	4	Biological process
GO:0048015	phosphatidylinositol-mediated signaling	7|339	142|23843	0.0042789	0.0270593	0.0183668	Ptk2/Ncf1/Dcn/Ptpn6/Hcls1/Slc9a3r1/Egfr	7	Biological process
GO:0048017	inositol lipid-mediated signaling	7|339	145|23843	0.00479407	0.0294427	0.0199845	Ptk2/Ncf1/Dcn/Ptpn6/Hcls1/Slc9a3r1/Egfr	7	Biological process
GO:0048027	mRNA 5'-UTR binding	2|333	22|23049	0.039746	0.124699	0.0849159	Rps7/Ddx3x	2	Molecular function
GO:0048029	monosaccharide binding	7|333	80|23049	0.000158813	0.00262677	0.00178874	Taldo1/Hk3/Gpi1/Lgals3/Tkt/Sftpd/G6pdx	7	Molecular function
GO:0048030	disaccharide binding	1|333	3|23049	0.0427211	0.124699	0.0849159	Lgals3	1	Molecular function
GO:0048041	focal adhesion assembly	5|339	67|23843	0.00264994	0.0192336	0.013055	Ptk2/Sorbs1/Src/Cfl1/Nrp1	5	Biological process
GO:0048144	fibroblast proliferation	6|339	105|23843	0.00391507	0.0256285	0.0173956	Fn1/Mmp9/Egfr/Aqp1/Fbln1/Pml	6	Biological process
GO:0048145	regulation of fibroblast proliferation	6|339	103|23843	0.00356113	0.0237991	0.0161539	Fn1/Mmp9/Egfr/Aqp1/Fbln1/Pml	6	Biological process
GO:0048146	positive regulation of fibroblast proliferation	5|339	67|23843	0.00264994	0.0192336	0.013055	Fn1/Egfr/Aqp1/Fbln1/Pml	5	Biological process
GO:0048259	regulation of receptor-mediated endocytosis	6|339	84|23843	0.00126654	0.0105451	0.00715759	B2m/Vtn/Rab21/Ap2m1/Plcg2/Trf	6	Biological process
GO:0048260	"positive regulation of receptor-mediated endocytosis"	6|339	54|23843	0.000114889	0.00161025	0.00109297	B2m/Vtn/Rab21/Ap2m1/Plcg2/Trf	6	Biological process
GO:0048286	lung alveolus development	3|339	58|23843	0.0495589	0.139797	0.0948884	Ace/Man2a1/Sftpd	3	Biological process
GO:0048306	calcium-dependent protein binding	6|333	71|23049	0.000565557	0.00698083	0.0047537	S100a4/Calm1/Anxa1/S100a11/Ddx5/Cd177	6	Molecular function
GO:0048408	epidermal growth factor binding	1|333	3|23049	0.0427211	0.124699	0.0849159	Egfr	1	Molecular function
GO:0048524	positive regulation of viral process	6|339	79|23843	0.000918863	0.00833401	0.00565679	Pcx/Cfl1/Pabpc1/Ddx3x/Chmp4b/Cav2	6	Biological process
GO:0048525	negative regulation of viral process	6|339	97|23843	0.00264117	0.0192336	0.013055	Stat1/Ltf/Fbln1/Pml/Isg15/Ifitm3	6	Biological process
GO:0048588	developmental cell growth	8|339	238|23843	0.0210383	0.0868441	0.0589463	Fn1/Col14a1/Rab21/Slc25a4/Nrp1/G6pdx/Lamb2/Twf2	8	Biological process
GO:0048638	regulation of developmental growth	11|339	372|23843	0.0180928	0.0775577	0.0526431	Fn1/Ptk2/Col14a1/C3/Cfl1/Rab21/Slc25a4/Naca/Nrp1/G6pdx/Twf2	11	Biological process
GO:0048659	smooth muscle cell proliferation	13|339	154|23843	3.33721e-07	1.30883e-05	8.88383e-06	Stat1/Ptk2/Gnaq/Mmp9/Egfr/Cnn1/Elane/Serpinf2/Cyba/Hpgd/Nampt/Calcrl/Cdh13	13	Biological process
GO:0048660	regulation of smooth muscle cell proliferation	13|339	149|23843	2.2743e-07	9.68418e-06	6.57324e-06	Stat1/Ptk2/Gnaq/Mmp9/Egfr/Cnn1/Elane/Serpinf2/Cyba/Hpgd/Nampt/Calcrl/Cdh13	13	Biological process
GO:0048661	"positive regulation of smooth muscle cell proliferation"	12|339	96|23843	1.20552e-08	8.16645e-07	5.54306e-07	Stat1/Ptk2/Gnaq/Mmp9/Egfr/Elane/Serpinf2/Cyba/Hpgd/Nampt/Calcrl/Cdh13	12	Biological process
GO:0048675	axon extension	5|339	129|23843	0.0373231	0.121097	0.0821958	Fn1/Rab21/Nrp1/Lamb2/Twf2	5	Biological process
GO:0048708	astrocyte differentiation	5|339	78|23843	0.00510529	0.0310554	0.0210792	S100a8/S100a9/Egfr/Lamb2/Plpp3	5	Biological process
GO:0048732	gland development	14|339	460|23843	0.00649891	0.037062	0.0251562	Cd44/Vwf/Src/Man2a1/Vtn/Crkl/Pkm/Slc9a3r1/Nrp1/Egfr/Pml/Lama5/Hp/Lims2	14	Biological process
GO:0048754	branching morphogenesis of an epithelial tube	7|339	182|23843	0.0156264	0.070146	0.0476123	Cd44/Src/Fgf1/Nrp1/Pml/Lama5/Clic4	7	Biological process
GO:0048771	tissue remodeling	9|339	181|23843	0.00118336	0.00997328	0.00676946	Src/Anxa1/Ahsg/Mmp9/Cldn18/Egfr/Rac2/Pml/Trf	9	Biological process
GO:0048864	stem cell development	4|339	84|23843	0.0318975	0.107471	0.0729468	Fn1/Cfl1/Nrp1/Lama5	4	Biological process
GO:0048871	multicellular organismal homeostasis	15|339	351|23843	0.000167478	0.00218946	0.00148612	Col14a1/Sfn/Coro1a/Src/Ahsg/Sftpd/Cldn18/Fh1/Prdx5/Egfr/Aqp1/Rac2/Cd36/Trf/Chmp4b	15	Biological process
GO:0048872	homeostasis of number of cells	18|339	306|23843	4.60416e-07	1.71543e-05	1.16437e-05	Stat1/Itgam/Prmt1/Cd44/Col14a1/Coro1a/B2m/Gpi1/Anxa1/Bpgm/Hmgb2/Hcls1/Fh1/Prdx5/G6pdx/Isg15/Mtch2/Sfxn1	18	Biological process
GO:0048873	homeostasis of number of cells within a tissue	4|339	40|23843	0.00245075	0.0180219	0.0122325	Col14a1/Coro1a/Fh1/Prdx5	4	Biological process
GO:0050038	L-xylulose reductase (NADP+) activity	1|333	2|23049	0.0286869	0.104053	0.0708563	Cbr2	1	Molecular function
GO:0050435	amyloid-beta metabolic process	3|339	38|23843	0.0166438	0.0727416	0.0493741	Adam10/Ace/Mme	3	Biological process
GO:0050542	icosanoid binding	3|333	10|23049	0.00033261	0.00477799	0.00325365	S100a8/Alox5ap/S100a9	3	Molecular function
GO:0050543	icosatetraenoic acid binding	3|333	10|23049	0.00033261	0.00477799	0.00325365	S100a8/Alox5ap/S100a9	3	Molecular function
GO:0050544	arachidonic acid binding	3|333	9|23049	0.000235344	0.00374287	0.00254877	S100a8/Alox5ap/S100a9	3	Molecular function
GO:0050660	flavin adenine dinucleotide binding	5|333	83|23049	0.00707797	0.0479793	0.0326722	Gsr/Fmo3/Cybb/Etfa/Ivd	5	Molecular function
GO:0050661	NADP binding	5|333	43|23049	0.000374743	0.0051652	0.00351732	Gsr/Fmo3/G6pdx/Grhpr/Pgd	5	Molecular function
GO:0050662	coenzyme binding	19|333	281|23049	3.14593e-08	2.89076e-06	1.96851e-06	Idh3a/Ldhb/Gpd1/Pcx/Tkt/Gsr/Fmo3/G6pdx/Cybb/Hadh/Acat1/Hpgd/Grhpr/Etfa/Hsd17b10/Csad/Pgd/Pygl/Ivd	19	Molecular function
GO:0050663	cytokine secretion	10|339	211|23843	0.000926415	0.00833401	0.00565679	Fn1/Arg2/Src/Anxa1/Cd14/Cd36/Fbln1/Pml/Chil1/Gbp5	10	Biological process
GO:0050664	"oxidoreductase activity, acting on NAD(P)H, oxygen as acceptor"	4|333	12|23049	1.9328e-05	0.000444008	0.000302354	Ncf1/Ncf2/Cybb/Cyba	4	Molecular function
GO:0050665	hydrogen peroxide biosynthetic process	3|339	11|23843	0.000431887	0.00463987	0.00314936	Ncf1/Cybb/Cyba	3	Biological process
GO:0050670	regulation of lymphocyte proliferation	10|339	220|23843	0.00126966	0.0105514	0.00716188	Cd44/Arg2/Coro1a/Anxa1/Lgals3/Ptpn6/Vcam1/Sftpd/Adk/Rac2	10	Biological process
GO:0050672	negative regulation of lymphocyte proliferation	4|339	82|23843	0.02955	0.1007	0.068351	Cd44/Arg2/Ptpn6/Sftpd	4	Biological process
GO:0050673	epithelial cell proliferation	14|339	403|23843	0.0020295	0.0152246	0.0103339	Stat1/Nme2/Sfn/Glul/Hmgb2/Rida/Adk/Fgf1/Egfr/Cyba/Lims2/Lrg1/Cdh13/Cav2	14	Biological process
GO:0050678	regulation of epithelial cell proliferation	13|339	340|23843	0.00125274	0.0104692	0.00710608	Stat1/Nme2/Sfn/Glul/Hmgb2/Rida/Fgf1/Egfr/Cyba/Lims2/Lrg1/Cdh13/Cav2	13	Biological process
GO:0050679	"positive regulation of epithelial cell proliferation"	9|339	188|23843	0.00153959	0.012314	0.00835822	Nme2/Glul/Hmgb2/Fgf1/Egfr/Cyba/Lrg1/Cdh13/Cav2	9	Biological process
GO:0050680	"negative regulation of epithelial cell proliferation"	5|339	138|23843	0.0475222	0.1362	0.0924471	Stat1/Sfn/Rida/Lims2/Cav2	5	Biological process
GO:0050701	interleukin-1 secretion	4|339	43|23843	0.00320091	0.0218826	0.0148531	Arg2/Cd36/Pml/Gbp5	4	Biological process
GO:0050702	interleukin-1 beta secretion	4|339	37|23843	0.00183121	0.0141405	0.009598	Arg2/Cd36/Pml/Gbp5	4	Biological process
GO:0050707	regulation of cytokine secretion	8|339	186|23843	0.00528718	0.0317072	0.0215216	Fn1/Arg2/Src/Anxa1/Cd14/Cd36/Fbln1/Pml	8	Biological process
GO:0050708	regulation of protein secretion	17|339	444|23843	0.000232367	0.00282313	0.00191623	Fn1/Fga/Arg2/Src/Gpi1/Anxa1/Cd14/Glul/Egfr/Cd36/Fbln1/Fgg/Oxct1/Pml/Hadh/Fgb/Glrx	17	Biological process
GO:0050709	negative regulation of protein secretion	6|339	133|23843	0.0120201	0.0578338	0.0392553	Fn1/Arg2/Anxa1/Fbln1/Pml/Hadh	6	Biological process
GO:0050710	negative regulation of cytokine secretion	5|339	58|23843	0.00139469	0.011276	0.00765372	Fn1/Arg2/Anxa1/Fbln1/Pml	5	Biological process
GO:0050714	positive regulation of protein secretion	11|339	273|23843	0.00193696	0.0148221	0.0100606	Fga/Src/Gpi1/Cd14/Glul/Egfr/Cd36/Fgg/Oxct1/Fgb/Glrx	11	Biological process
GO:0050727	regulation of inflammatory response	14|339	314|23843	0.000177917	0.00229903	0.00156049	Cr1l/Cd44/Cfh/Pglyrp1/C3/Ace/Anxa1/S100a8/Ahsg/Alox5ap/S100a9/Egfr/Gbp5/Calcrl	14	Biological process
GO:0050729	positive regulation of inflammatory response	7|339	118|23843	0.00151288	0.012122	0.00822795	C3/Ace/S100a8/Alox5ap/S100a9/Egfr/Gbp5	7	Biological process
GO:0050730	regulation of peptidyl-tyrosine phosphorylation	15|339	245|23843	2.57154e-06	7.46581e-05	5.06749e-05	Cd44/Ncf1/Src/Ace/Itgb2/Icam1/Ptpn6/Vtn/Hcls1/Nrp1/Egfr/Cd36/Hpx/Plpp3/Cav2	15	Biological process
GO:0050731	"positive regulation of peptidyl-tyrosine phosphorylation"	12|339	180|23843	1.10522e-05	0.000236432	0.00016048	Cd44/Ncf1/Src/Ace/Icam1/Vtn/Hcls1/Nrp1/Cd36/Hpx/Plpp3/Cav2	12	Biological process
GO:0050764	regulation of phagocytosis	8|339	88|23843	3.67943e-05	0.000616133	0.000418206	Prtn3/Ptk2/C3/Ahsg/Sftpd/Rap1a/Cd36/Cyba	8	Biological process
GO:0050765	negative regulation of phagocytosis	2|339	18|23843	0.0265394	0.0980095	0.066525	Prtn3/Sftpd	2	Biological process
GO:0050766	positive regulation of phagocytosis	7|339	64|23843	3.42214e-05	0.000579561	0.000393383	Ptk2/C3/Ahsg/Sftpd/Rap1a/Cd36/Cyba	7	Biological process
GO:0050777	negative regulation of immune response	7|339	157|23843	0.00733272	0.0401772	0.0272707	Cr1l/Arg2/Pglyrp1/Anxa1/Lgals3/Tap1/Ptpn6	7	Biological process
GO:0050780	dopamine receptor binding	2|333	23|23049	0.0431246	0.124699	0.0849159	Slc9a3r1/Cav2	2	Molecular function
GO:0050785	advanced glycation end-product receptor activity	1|333	2|23049	0.0286869	0.104053	0.0708563	Lgals3	1	Molecular function
GO:0050786	RAGE receptor binding	4|333	8|23049	2.86145e-06	8.16006e-05	5.55671e-05	S100a4/S100a8/Hmgb2/S100a9	4	Molecular function
GO:0050792	regulation of viral process	13|339	178|23843	1.73702e-06	5.31934e-05	3.61056e-05	Stat1/Pcx/Ltf/Cfl1/Pabpc1/Fbln1/Pml/Ddx5/Ddx3x/Isg15/Ifitm3/Chmp4b/Cav2	13	Biological process
GO:0050817	coagulation	13|339	163|23843	6.41458e-07	2.27243e-05	1.54244e-05	Fga/Vwf/C3/Thbd/Ptpn6/S100a9/Cd36/Fbln1/Fgg/Serpinf2/F13a1/Plek/Fgb	13	Biological process
GO:0050818	regulation of coagulation	8|339	82|23843	2.19643e-05	0.000404126	0.000274305	Fga/Thbd/S100a9/Cd36/Fgg/Serpinf2/Plek/Fgb	8	Biological process
GO:0050819	negative regulation of coagulation	5|339	51|23843	0.000775249	0.0072362	0.00491164	Fga/Thbd/Fgg/Serpinf2/Fgb	5	Biological process
GO:0050820	positive regulation of coagulation	4|339	28|23843	0.00062769	0.00607446	0.0041231	S100a9/Cd36/Serpinf2/Plek	4	Biological process
GO:0050821	protein stabilization	7|339	155|23843	0.00685263	0.0381546	0.0258978	Bag6/Usp7/Lamp2/Gnaq/Rps7/Pml/Plpp3	7	Biological process
GO:0050828	regulation of liquid surface tension	1|339	2|23843	0.0282345	0.0980095	0.066525	Sftpd	1	Biological process
GO:0050829	defense response to Gram-negative bacterium	6|339	112|23843	0.00536093	0.0317467	0.0215484	Ltf/Ctsg/Hmgb2/Camp/Elane/Iigp1	6	Biological process
GO:0050830	defense response to Gram-positive bacterium	10|339	129|23843	1.62953e-05	0.000318149	0.000215947	Fau/Ncf1/Pglyrp1/Ctsg/Hmgb2/Camp/Cd36/Gbp3/Myo1f/Gbp2	10	Biological process
GO:0050832	defense response to fungus	6|339	25|23843	1.11429e-06	3.58417e-05	2.43279e-05	Ncf1/Ltf/Mpo/Ctsg/Elane/Cotl1	6	Biological process
GO:0050839	cell adhesion molecule binding	40|333	480|23049	3.55917e-19	2.94343e-16	2.00437e-16	Fn1/Stat1/Rdx/Ptk2/Fga/Myo6/Vwf/Sfn/Emp2/Src/Anxa1/Itgb2/Icam1/Ptpn6/Vcam1/Vtn/Rangap1/Crkl/Pkm/Eef2/Fgf1/Egfr/Jup/Fbln1/Fgg/Lrrfip1/Capza1/Lama5/Lcp1/Lamb2/Fbn1/Ddx3x/Efhd2/Fgb/Cd177/Plpp3/Rpl15/Chmp4b/Cdh13/Twf2	40	Molecular function
GO:0050840	extracellular matrix binding	4|333	58|23049	0.00984105	0.0616557	0.0419854	Lgals3/Dcn/Vtn/Bcam	4	Molecular function
GO:0050858	"negative regulation of antigen receptor-mediated signaling pathway"	2|339	22|23843	0.0386105	0.12337	0.0837384	Lgals3/Ptpn6	2	Biological process
GO:0050860	"negative regulation of T cell receptor signaling pathway"	2|339	18|23843	0.0265394	0.0980095	0.066525	Lgals3/Ptpn6	2	Biological process
GO:0050863	regulation of T cell activation	12|339	293|23843	0.00106774	0.00936049	0.00635353	Cd44/Arg2/Coro1a/Anxa1/Lgals3/Dpp4/Ptpn6/Vcam1/Sftpd/Adk/Rac2/Fam49b	12	Biological process
GO:0050866	negative regulation of cell activation	8|339	183|23843	0.00480146	0.0294476	0.0199879	Cd44/Arg2/Pglyrp1/Anxa1/Lgals3/Ptpn6/Sftpd/Fgg	8	Biological process
GO:0050868	negative regulation of T cell activation	6|339	110|23843	0.00491341	0.0300107	0.0203701	Cd44/Arg2/Anxa1/Lgals3/Ptpn6/Sftpd	6	Biological process
GO:0050870	positive regulation of T cell activation	6|339	179|23843	0.0432337	0.126504	0.0858658	Coro1a/Anxa1/Dpp4/Vcam1/Adk/Fam49b	6	Biological process
GO:0050878	regulation of body fluid levels	18|339	337|23843	1.84302e-06	5.60553e-05	3.80481e-05	Fga/Vwf/Sfn/Emp2/C3/Thbd/Ptpn6/S100a9/Aqp1/Cd36/Fbln1/Fgg/Serpinf2/Cyba/F13a1/Plek/Fgb/Aqp5	18	Biological process
GO:0050880	regulation of blood vessel size	12|339	170|23843	6.17555e-06	0.000146866	9.96871e-05	Ptk2/Fga/Ace/Icam1/G6pdx/Egfr/Fgg/Itga1/Serpinf2/Fgb/Scpep1/Gucy1a1	12	Biological process
GO:0050886	endocrine process	5|339	100|23843	0.0141649	0.0653391	0.0443496	Ace/G6pdx/Aqp1/Serpinf2/Cyba	5	Biological process
GO:0050900	leukocyte migration	17|339	310|23843	2.50377e-06	7.31658e-05	4.9662e-05	Prtn3/Itgam/Plvap/Adam10/Coro1a/Anxa1/Itgb2/Icam1/Lgals3/S100a8/Vcam1/S100a9/Mmp9/Rac2/Elane/Itga1/Cd177	17	Biological process
GO:0050901	leukocyte tethering or rolling	2|339	25|23843	0.0487737	0.13793	0.0936213	Vcam1/Elane	2	Biological process
GO:0050918	positive chemotaxis	4|339	42|23843	0.00293557	0.020412	0.0138549	Coro1a/Lgals3/Nrp1/Cdh13	4	Biological process
GO:0050921	positive regulation of chemotaxis	5|339	135|23843	0.0439569	0.128284	0.0870741	Fn1/Adam10/Nrp1/Rac2/Cdh13	5	Biological process
GO:0050998	nitric-oxide synthase binding	2|333	22|23049	0.039746	0.124699	0.0849159	Arg2/Calm1	2	Molecular function
GO:0051015	actin filament binding	12|333	177|23049	1.08957e-05	0.000273053	0.000185939	Myo6/Adssl1/Coro1a/Cfl1/Tagln/Tmod1/Eef2/Egfr/Capza1/Lcp1/Arpc1a/Twf2	12	Molecular function
GO:0051016	barbed-end actin filament capping	4|339	19|23843	0.000131436	0.00180434	0.00122472	Rdx/Cfl1/Capza1/Twf2	4	Biological process
GO:0051017	actin filament bundle assembly	10|339	159|23843	9.71286e-05	0.00140994	0.000957012	Sorbs3/Rdx/Sorbs1/Src/Cfl1/Rhob/Nrp1/Serpinf2/Lcp1/Plek	10	Biological process
GO:0051047	positive regulation of secretion	19|339	492|23843	9.02393e-05	0.0013185	0.000894943	Itgam/Fga/Src/Gpi1/Cd14/Itgb2/Glul/Lgals3/S100a8/S100a9/Egfr/Aqp1/Cd36/Fgg/Oxct1/Cyba/Fgb/Cd177/Glrx	19	Biological process
GO:0051048	negative regulation of secretion	8|339	239|23843	0.0215084	0.0879819	0.0597186	Fn1/Arg2/Ace/Anxa1/Rap1a/Fbln1/Pml/Hadh	8	Biological process
GO:0051051	negative regulation of transport	17|339	498|23843	0.000850011	0.00781975	0.00530774	Fn1/Prtn3/Arg2/Coro1a/Ace/Anxa1/Icam1/Lgals3/Gnaq/Mmp9/Rangap1/Sftpd/Rap1a/Slc9a3r1/Fbln1/Pml/Hadh	17	Biological process
GO:0051087	chaperone binding	4|333	92|23049	0.0444582	0.128108	0.0872369	Fn1/Cp/Vwf/Fgb	4	Molecular function
GO:0051088	"PMA-inducible membrane protein ectodomain proteolysis"	1|339	3|23843	0.0420522	0.12337	0.0837384	Adam10	1	Biological process
GO:0051091	"positive regulation of DNA binding transcription factor activity"	7|339	225|23843	0.0425511	0.124588	0.0845655	Ltf/Itgb2/Icam1/Jup/Cd36/Lrrfip1/Plpp3	7	Biological process
GO:0051092	"positive regulation of NF-kappaB transcription factor activity"	5|339	117|23843	0.0260049	0.0980095	0.066525	Ltf/Itgb2/Icam1/Cd36/Lrrfip1	5	Biological process
GO:0051146	striated muscle cell differentiation	9|339	295|23843	0.0259318	0.0980095	0.066525	Col14a1/Lmod1/Tnnt2/Slc25a4/Tmod1/Ybx1/Naca/G6pdx/Cav2	9	Biological process
GO:0051153	"regulation of striated muscle cell differentiation"	5|339	114|23843	0.0235697	0.094596	0.064208	Col14a1/Slc25a4/Ybx1/Naca/G6pdx	5	Biological process
GO:0051156	glucose 6-phosphate metabolic process	7|339	20|23843	7.30175e-09	5.39963e-07	3.66505e-07	Taldo1/Gpi1/Bpgm/Tkt/G6pdx/Pgam1/Pgd	7	Biological process
GO:0051181	cofactor transport	3|339	32|23843	0.0104153	0.0522633	0.0354743	Lcn2/Slc9a3r1/Hpx	3	Biological process
GO:0051186	cofactor metabolic process	32|339	465|23843	2.12735e-13	8.65061e-11	5.87169e-11	Taldo1/Glrx3/Adpgk/Idh3a/Ldhb/Gpd1/Pcmt1/Hk3/Ncf1/Ncf2/Gpi1/Cbr2/Mpo/Bpgm/Eno3/Tkt/Gsr/Pkm/Prdx5/G6pdx/Cybb/Cyba/Hp/Mtch2/Acat1/Aldh1l1/Idh3b/Akr1c14/Hpx/Nampt/Pgam1/Pgd	32	Biological process
GO:0051187	cofactor catabolic process	7|339	46|23843	3.67021e-06	9.54041e-05	6.47565e-05	Ncf1/Ncf2/Mpo/Prdx5/Hp/Acat1/Aldh1l1	7	Biological process
GO:0051188	cofactor biosynthetic process	15|339	216|23843	5.3e-07	1.94232e-05	1.31837e-05	Adpgk/Gpd1/Hk3/Ncf1/Gpi1/Bpgm/Eno3/Pkm/G6pdx/Cybb/Cyba/Mtch2/Acat1/Nampt/Pgam1	15	Biological process
GO:0051193	regulation of cofactor metabolic process	5|339	60|23843	0.00162443	0.0128546	0.00872516	Gpd1/Bpgm/Hp/Mtch2/Pgam1	5	Biological process
GO:0051195	negative regulation of cofactor metabolic process	2|339	18|23843	0.0265394	0.0980095	0.066525	Hp/Mtch2	2	Biological process
GO:0051196	regulation of coenzyme metabolic process	4|339	47|23843	0.00442551	0.027751	0.0188362	Gpd1/Bpgm/Mtch2/Pgam1	4	Biological process
GO:0051208	sequestering of calcium ion	5|339	108|23843	0.0191532	0.080332	0.0545261	Coro1a/Ptpn6/Cyba/Plcg2/Ero1l	5	Biological process
GO:0051209	release of sequestered calcium ion into cytosol	5|339	106|23843	0.0178119	0.0767162	0.0520719	Coro1a/Ptpn6/Cyba/Plcg2/Ero1l	5	Biological process
GO:0051219	phosphoprotein binding	7|333	100|23049	0.000626121	0.00719169	0.00489729	Cd44/Sfn/Src/Ptpn6/Crkl/Plcg2/Cav2	7	Molecular function
GO:0051222	positive regulation of protein transport	15|339	464|23843	0.0028355	0.0201871	0.0137022	Itgam/Fga/Sfn/Src/Gpi1/Cd14/Glul/Egfr/Jup/Rac2/Cd36/Fgg/Oxct1/Fgb/Glrx	15	Biological process
GO:0051224	negative regulation of protein transport	7|339	183|23843	0.0160569	0.0716471	0.0486312	Fn1/Arg2/Anxa1/Rangap1/Fbln1/Pml/Hadh	7	Biological process
GO:0051235	maintenance of location	13|339	303|23843	0.000433788	0.00463987	0.00314936	Osbpl8/Coro1a/C3/Ptpn6/Rangap1/Cd36/Pml/Cyba/Fbn1/Sun2/Plcg2/Ero1l/Twf2	13	Biological process
GO:0051250	negative regulation of lymphocyte activation	7|339	141|23843	0.00411685	0.0260714	0.0176963	Cd44/Arg2/Pglyrp1/Anxa1/Lgals3/Ptpn6/Sftpd	7	Biological process
GO:0051258	protein polymerization	16|339	268|23843	1.65724e-06	5.1455e-05	3.49256e-05	Rdx/Fga/Lmod1/Coro1a/Icam1/Cfl1/Vtn/Hcls1/Tmod1/Rac2/Fgg/Capza1/Fgb/Arpc1a/Gda/Twf2	16	Biological process
GO:0051260	protein homooligomerization	14|339	349|23843	0.000516716	0.00536017	0.00363827	Sept4/Vwf/Clpp/Src/Lcn2/Glul/Lamp2/Sftpc/Alox5ap/Pkm/Gbp5/Acat1/Hsd17b10/Chmp4b	14	Biological process
GO:0051261	protein depolymerization	7|339	110|23843	0.0010053	0.0089608	0.00608223	Rdx/Lmod1/Cfl1/Tmod1/Capza1/Plek/Twf2	7	Biological process
GO:0051271	"negative regulation of cellular component movement"	13|339	287|23843	0.00025838	0.00308881	0.00209656	Osbpl8/Ptk2/Rras/Cfl1/Dcn/Rhob/Slc9a3r1/Nrp1/Jup/Fbln1/Arhgdib/Arhgdia/Clic4	13	Biological process
GO:0051282	regulation of sequestering of calcium ion	5|339	107|23843	0.0184745	0.0789989	0.0536213	Coro1a/Ptpn6/Cyba/Plcg2/Ero1l	5	Biological process
GO:0051283	"negative regulation of sequestering of calcium ion"	5|339	106|23843	0.0178119	0.0767162	0.0520719	Coro1a/Ptpn6/Cyba/Plcg2/Ero1l	5	Biological process
GO:0051286	cell tip	2|342	10|23583	0.00873767	0.0402147	0.0262883	Rdx/Trf	2	Cellular component
GO:0051287	NAD binding	7|333	64|23049	3.78199e-05	0.000762854	0.000519477	Idh3a/Ldhb/Gpd1/Hadh/Hpgd/Grhpr/Hsd17b10	7	Molecular function
GO:0051341	regulation of oxidoreductase activity	5|339	77|23843	0.0048331	0.0296011	0.020092	Arg2/Prdx5/Egfr/Cyba/Hp	5	Biological process
GO:0051345	positive regulation of hydrolase activity	21|339	495|23843	9.67651e-06	0.000214833	0.00014582	Stat1/Prtn3/Arl1/Psme1/Psme2/Tnnt2/Icam1/Hspa2/Gnaq/S100a8/Hmgb2/S100a9/Rangap1/Adprh/Rap1a/Itga1/Pml/Ddx3x/Mtch2/Plek/Cav2	21	Biological process
GO:0051346	negative regulation of hydrolase activity	25|339	397|23843	6.42973e-10	6.38829e-08	4.33612e-08	Serpina1c/Serpina3k/Rdx/Cd44/Itih4/Serpina3n/Tnnt2/Ngp/Sfn/Src/Gpi1/Ltf/Anxa1/Serpina1b/Ahsg/Vtn/Mmp9/Serpina1d/Serpina1e/Aqp1/Serpina3m/Serpinf2/Csnk2a1/Ddx3x/Cstb	25	Biological process
GO:0051354	negative regulation of oxidoreductase activity	3|339	28|23843	0.00717212	0.0393455	0.0267061	Arg2/Prdx5/Hp	3	Biological process
GO:0051451	myoblast migration	2|339	12|23843	0.0121075	0.0578338	0.0392553	Anxa1/Naca	2	Biological process
GO:0051457	maintenance of protein location in nucleus	3|339	23|23843	0.00408547	0.0260004	0.017648	Rangap1/Pml/Sun2	3	Biological process
GO:0051494	negative regulation of cytoskeleton organization	8|339	146|23843	0.00118618	0.00997328	0.00676946	Rdx/Lmod1/Coro1a/Cfl1/Tmod1/Capza1/Rbm14/Twf2	8	Biological process
GO:0051495	positive regulation of cytoskeleton organization	11|339	212|23843	0.000241935	0.00292349	0.00198435	Sorbs3/Lmod1/Coro1a/Icam1/Cfl1/Nrp1/Rac2/Serpinf2/Plek/Arpc1a/Gda	11	Biological process
GO:0051496	positive regulation of stress fiber assembly	3|339	49|23843	0.0324483	0.107784	0.0731594	Sorbs3/Nrp1/Serpinf2	3	Biological process
GO:0051591	response to cAMP	4|339	61|23843	0.0110935	0.0548057	0.0372	Stat1/Gpd1/Rap1a/Aqp1	4	Biological process
GO:0051592	response to calcium ion	8|339	103|23843	0.000113215	0.00159452	0.0010823	Mylk/Fga/Tnnt2/Alox5ap/Egfr/Fgg/Fgb/Clic4	8	Biological process
GO:0051604	protein maturation	15|339	309|23843	4.05156e-05	0.000675914	0.000458784	Cr1l/Glrx3/Cfh/Fga/Adam10/C3/Src/Ctsg/Fgg/Serpinf2/Naa25/Lmf2/Fgb/Ero1l/Stoml2	15	Biological process
GO:0051647	nucleus localization	3|339	32|23843	0.0104153	0.0522633	0.0354743	Ptk2/Slc9a3r1/Sun2	3	Biological process
GO:0051693	actin filament capping	6|339	35|23843	9.05941e-06	0.000207716	0.000140989	Rdx/Lmod1/Cfl1/Tmod1/Capza1/Twf2	6	Biological process
GO:0051694	pointed-end actin filament capping	2|339	7|23843	0.00403757	0.0258995	0.0175796	Lmod1/Tmod1	2	Biological process
GO:0051701	interaction with host	9|339	116|23843	4.28777e-05	0.000704802	0.000478392	Pcx/Ctsb/Mmp9/Fbln1/Pml/Ifitm3/Chmp4b/Gucy1a1/Cav2	9	Biological process
GO:0051702	interaction with symbiont	11|339	77|23843	1.18206e-08	8.16645e-07	5.54306e-07	Fn1/Pcx/Ncf1/Ltf/Cfl1/Ctsg/Sftpd/Camp/Aqp1/Elane/Cav2	11	Biological process
GO:0051710	regulation of cytolysis in other organism	1|339	3|23843	0.0420522	0.12337	0.0837384	Pglyrp1	1	Biological process
GO:0051714	"positive regulation of cytolysis in other organism"	1|339	3|23843	0.0420522	0.12337	0.0837384	Pglyrp1	1	Biological process
GO:0051733	polydeoxyribonucleotide kinase activity	1|333	3|23049	0.0427211	0.124699	0.0849159	Pnkp	1	Molecular function
GO:0051734	ATP-dependent polynucleotide kinase activity	1|333	3|23049	0.0427211	0.124699	0.0849159	Pnkp	1	Molecular function
GO:0051764	actin crosslink formation	2|339	13|23843	0.0141756	0.0653391	0.0443496	Tnnt2/Lcp1	2	Biological process
GO:0051767	nitric-oxide synthase biosynthetic process	2|339	24|23843	0.0452875	0.130548	0.0886109	Stat1/Nampt	2	Biological process
GO:0051769	"regulation of nitric-oxide synthase biosynthetic process"	2|339	24|23843	0.0452875	0.130548	0.0886109	Stat1/Nampt	2	Biological process
GO:0051770	"positive regulation of nitric-oxide synthase biosynthetic process"	2|339	19|23843	0.0293875	0.100452	0.0681829	Stat1/Nampt	2	Biological process
GO:0051787	misfolded protein binding	2|333	24|23049	0.0466059	0.133367	0.0908183	Bag6/Hspa2	2	Molecular function
GO:0051806	"entry into cell of other organism involved in symbiotic interaction"	3|339	57|23843	0.0474776	0.136159	0.0924196	Ctsb/Ifitm3/Cav2	3	Biological process
GO:0051817	"modification of morphology or physiology of other organism involved in symbiotic interaction"	12|339	92|23843	7.36697e-09	5.39963e-07	3.66505e-07	Pcx/Ncf1/Ltf/Cfl1/Ctsg/Mmp9/Sftpd/Camp/Aqp1/Fbln1/Elane/Cav2	12	Biological process
GO:0051818	"disruption of cells of other organism involved in symbiotic interaction"	4|339	20|23843	0.000162461	0.00213009	0.00144582	Ncf1/Ctsg/Camp/Elane	4	Biological process
GO:0051828	"entry into other organism involved in symbiotic interaction"	3|339	57|23843	0.0474776	0.136159	0.0924196	Ctsb/Ifitm3/Cav2	3	Biological process
GO:0051851	"modification by host of symbiont morphology or physiology"	10|339	72|23843	7.26189e-08	3.77533e-06	2.56254e-06	Pcx/Ncf1/Ltf/Cfl1/Ctsg/Sftpd/Camp/Aqp1/Elane/Cav2	10	Biological process
GO:0051852	disruption by host of symbiont cells	4|339	16|23843	6.38332e-05	0.00099812	0.000677484	Ncf1/Ctsg/Camp/Elane	4	Biological process
GO:0051861	glycolipid binding	2|333	19|23049	0.030265	0.10822	0.0736938	Lamc1/Hspa2	2	Molecular function
GO:0051873	killing by host of symbiont cells	4|339	16|23843	6.38332e-05	0.00099812	0.000677484	Ncf1/Ctsg/Camp/Elane	4	Biological process
GO:0051881	regulation of mitochondrial membrane potential	4|339	71|23843	0.0185086	0.0789989	0.0536213	Src/Dcn/Mtch2/Stoml2	4	Biological process
GO:0051882	mitochondrial depolarization	2|339	22|23843	0.0386105	0.12337	0.0837384	Src/Dcn	2	Biological process
GO:0051883	"killing of cells in other organism involved in symbiotic interaction"	4|339	20|23843	0.000162461	0.00213009	0.00144582	Ncf1/Ctsg/Camp/Elane	4	Biological process
GO:0051893	regulation of focal adhesion assembly	4|339	50|23843	0.0055274	0.0324318	0.0220134	Ptk2/Src/Cfl1/Nrp1	4	Biological process
GO:0051894	positive regulation of focal adhesion assembly	2|339	24|23843	0.0452875	0.130548	0.0886109	Cfl1/Nrp1	2	Biological process
GO:0051896	regulation of protein kinase B signaling	8|339	140|23843	0.000904457	0.00825271	0.00560161	Osbpl8/Ptk2/Src/Rras/Hcls1/Slc9a3r1/Egfr/Chil1	8	Biological process
GO:0051897	positive regulation of protein kinase B signaling	6|339	90|23843	0.00180727	0.014004	0.00950534	Osbpl8/Ptk2/Src/Hcls1/Egfr/Chil1	6	Biological process
GO:0051900	regulation of mitochondrial depolarization	2|339	19|23843	0.0293875	0.100452	0.0681829	Src/Dcn	2	Biological process
GO:0051924	regulation of calcium ion transport	12|339	254|23843	0.000302817	0.0035075	0.00238075	Mylk/Nipsnap2/Coro1a/Ace/Icam1/Lgals3/Hspa2/Ptpn6/G6pdx/Pml/Cyba/Plcg2	12	Biological process
GO:0051928	positive regulation of calcium ion transport	6|339	119|23843	0.0071637	0.0393455	0.0267061	Mylk/Nipsnap2/Lgals3/Hspa2/G6pdx/Plcg2	6	Biological process
GO:0051972	regulation of telomerase activity	3|339	47|23843	0.0291514	0.100452	0.0681829	Pnkp/Src/Pml	3	Biological process
GO:0051974	negative regulation of telomerase activity	2|339	12|23843	0.0121075	0.0578338	0.0392553	Src/Pml	2	Biological process
GO:0052047	"interaction with other organism via secreted substance involved in symbiotic interaction"	1|339	2|23843	0.0282345	0.0980095	0.066525	Fn1	1	Biological process
GO:0052126	movement in host environment	4|339	34|23843	0.00132957	0.0109274	0.00741709	Pcx/Pml/Chmp4b/Cav2	4	Biological process
GO:0052192	"movement in environment of other organism involved in symbiotic interaction"	4|339	34|23843	0.00132957	0.0109274	0.00741709	Pcx/Pml/Chmp4b/Cav2	4	Biological process
GO:0052547	regulation of peptidase activity	30|339	407|23843	2.12831e-13	8.65061e-11	5.87169e-11	Stat1/Serpina1c/Serpina3k/Cd44/Itih4/Psme1/Serpina3n/Psme2/Ngp/Sfn/Src/Gpi1/Ltf/Serpina1b/S100a8/Ahsg/Vtn/S100a9/Mmp9/Serpina1d/Serpina1e/Aqp1/Serpina3m/Serpinf2/Csnk2a1/Pml/Ddx3x/Cstb/Mtch2/Anp32b	30	Biological process
GO:0052548	regulation of endopeptidase activity	27|339	349|23843	1.14267e-12	3.40592e-10	2.3118e-10	Stat1/Serpina1c/Serpina3k/Cd44/Psme1/Serpina3n/Psme2/Sfn/Src/Gpi1/Ltf/Serpina1b/S100a8/Ahsg/Vtn/S100a9/Mmp9/Serpina1d/Serpina1e/Aqp1/Serpina3m/Serpinf2/Csnk2a1/Pml/Ddx3x/Mtch2/Anp32b	27	Biological process
GO:0052551	"response to defense-related nitric oxide production by other organism involved in"	1|339	2|23843	0.0282345	0.0980095	0.066525	Gucy1a1	1	Biological process
GO:0052564	"response to immune response of other organism involved in symbiotic interaction"	1|339	3|23843	0.0420522	0.12337	0.0837384	Gucy1a1	1	Biological process
GO:0052565	"response to defense-related host nitric oxide production"	1|339	2|23843	0.0282345	0.0980095	0.066525	Gucy1a1	1	Biological process
GO:0052572	response to host immune response	1|339	3|23843	0.0420522	0.12337	0.0837384	Gucy1a1	1	Biological process
GO:0055001	muscle cell development	10|339	193|23843	0.000465201	0.00492871	0.00334541	Sgcd/Col14a1/Lmod1/Tnnt2/Atp2a2/Slc25a4/Tmod1/Naca/G6pdx/Cav2	10	Biological process
GO:0055002	striated muscle cell development	8|339	176|23843	0.00380121	0.0249197	0.0169145	Col14a1/Lmod1/Tnnt2/Slc25a4/Tmod1/Naca/G6pdx/Cav2	8	Biological process
GO:0055017	cardiac muscle tissue growth	4|339	92|23843	0.0423549	0.124095	0.0842306	Col14a1/Slc25a4/Fgf1/G6pdx	4	Biological process
GO:0055072	iron ion homeostasis	7|339	89|23843	0.000280396	0.00328181	0.00222756	Cp/B2m/Ltf/Lcn2/Hpx/Trf/Sfxn1	7	Biological process
GO:0055076	transition metal ion homeostasis	8|339	131|23843	0.000584795	0.00584926	0.00397024	Cp/Atox1/B2m/Ltf/Lcn2/Hpx/Trf/Sfxn1	8	Biological process
GO:0055094	response to lipoprotein particle	3|339	20|23843	0.00271394	0.0194455	0.0131989	Itgb2/Cd36/Cdh13	3	Biological process
GO:0055095	lipoprotein particle mediated signaling	2|339	3|23843	0.000598993	0.00587303	0.00398638	Cd36/Cdh13	2	Biological process
GO:0055096	"low-density lipoprotein particle mediated signaling"	2|339	3|23843	0.000598993	0.00587303	0.00398638	Cd36/Cdh13	2	Biological process
GO:0055100	adiponectin binding	1|333	3|23049	0.0427211	0.124699	0.0849159	Cdh13	1	Molecular function
GO:0060047	heart contraction	7|339	202|23843	0.0259098	0.0980095	0.066525	Glrx3/Sgcd/Smtn/Tnnt2/Atp2a2/Ace/Jup	7	Biological process
GO:0060053	neurofilament cytoskeleton	1|342	3|23583	0.0428798	0.116552	0.0761896	Synm	1	Cellular component
GO:0060090	molecular adaptor activity	8|333	178|23049	0.00446977	0.0339128	0.0230934	Sorbs1/Fga/Tnnt2/Anxa1/Fgg/Synm/Fgb/Cav2	8	Molecular function
GO:0060148	"positive regulation of posttranscriptional gene silencing"	2|339	23|23843	0.0418985	0.12337	0.0837384	Egfr/Ddx5	2	Biological process
GO:0060158	"phospholipase C-activating dopamine receptor signaling pathway"	2|339	15|23843	0.0187293	0.0789989	0.0536213	Gnaq/Slc9a3r1	2	Biological process
GO:0060177	regulation of angiotensin metabolic process	1|339	2|23843	0.0282345	0.0980095	0.066525	Ace	1	Biological process
GO:0060249	anatomical structure homeostasis	15|339	361|23843	0.000226708	0.0027685	0.00187915	Col14a1/Pnkp/Coro1a/Src/Lamp2/Ahsg/Sftpd/Cldn18/Fh1/Prdx5/Egfr/Rac2/Pml/Trf/Chmp4b	15	Biological process
GO:0060326	cell chemotaxis	15|339	274|23843	9.97063e-06	0.000218523	0.000148325	Itgam/Adam10/Coro1a/Saa1/Anxa1/Itgb2/Lgals3/S100a8/Vcam1/Hmgb2/S100a9/Fgf1/Nrp1/Rac2/Itga1	15	Biological process
GO:0060330	regulation of response to interferon-gamma	2|339	14|23843	0.0163843	0.071959	0.0488429	Irgm1/Hpx	2	Biological process
GO:0060332	"positive regulation of response to interferon-gamma"	2|339	7|23843	0.00403757	0.0258995	0.0175796	Irgm1/Hpx	2	Biological process
GO:0060333	interferon-gamma-mediated signaling pathway	3|339	20|23843	0.00271394	0.0194455	0.0131989	Stat1/Irgm1/Hpx	3	Biological process
GO:0060334	"regulation of interferon-gamma-mediated signaling pathway"	2|339	14|23843	0.0163843	0.071959	0.0488429	Irgm1/Hpx	2	Biological process
GO:0060335	"positive regulation of interferon-gamma-mediated signaling pathway"	2|339	7|23843	0.00403757	0.0258995	0.0175796	Irgm1/Hpx	2	Biological process
GO:0060376	positive regulation of mast cell differentiation	1|339	2|23843	0.0282345	0.0980095	0.066525	Itgam	1	Biological process
GO:0060401	cytosolic calcium ion transport	7|339	156|23843	0.00708966	0.0391816	0.0265949	Atp2a2/Coro1a/Ptpn6/Pml/Cyba/Plcg2/Ero1l	7	Biological process
GO:0060402	calcium ion transport into cytosol	6|339	144|23843	0.0171892	0.0746144	0.0506453	Coro1a/Ptpn6/Pml/Cyba/Plcg2/Ero1l	6	Biological process
GO:0060491	regulation of cell projection assembly	8|339	174|23843	0.00354743	0.0237991	0.0161539	Rdx/Src/Icam1/Cfl1/Nrp1/Aqp1/Rac2/Twf2	8	Biological process
GO:0060537	muscle tissue development	12|339	445|23843	0.0263013	0.0980095	0.066525	Sgcd/Cops2/Itga8/Mylk/Col14a1/Tnnt2/Slc25a4/Fgf1/Naca/G6pdx/Ddx5/Cav2	12	Biological process
GO:0060562	epithelial tube morphogenesis	11|339	371|23843	0.0177748	0.0767162	0.0520719	Cd44/Tmed2/Src/Cfl1/Fgf1/Rps7/Rhob/Nrp1/Pml/Lama5/Clic4	11	Biological process
GO:0060977	coronary vasculature morphogenesis	3|339	31|23843	0.00953766	0.0495272	0.0336171	Ace/Fgf1/Nrp1	3	Biological process
GO:0060978	"angiogenesis involved in coronary vascular morphogenesis"	2|339	7|23843	0.00403757	0.0258995	0.0175796	Ace/Nrp1	2	Biological process
GO:0060979	"vasculogenesis involved in coronary vascular morphogenesis"	2|339	16|23843	0.0212063	0.0868441	0.0589463	Fgf1/Nrp1	2	Biological process
GO:0061008	hepaticobiliary system development	6|339	118|23843	0.00688258	0.0381787	0.0259142	Vwf/Man2a1/Vtn/Pkm/Hp/Lims2	6	Biological process
GO:0061028	establishment of endothelial barrier	3|339	41|23843	0.0203885	0.0846396	0.05745	Rdx/Icam1/Rap1a	3	Biological process
GO:0061041	regulation of wound healing	11|339	132|23843	3.0575e-06	8.27838e-05	5.61903e-05	Mylk/Fga/Anxa1/Thbd/S100a9/Cd36/Fgg/Serpinf2/Plek/Fgb/Plpp3	11	Biological process
GO:0061045	negative regulation of wound healing	5|339	68|23843	0.00282754	0.0201625	0.0136855	Fga/Thbd/Fgg/Serpinf2/Fgb	5	Biological process
GO:0061049	"cell growth involved in cardiac muscle cell development"	3|339	32|23843	0.0104153	0.0522633	0.0354743	Col14a1/Slc25a4/G6pdx	3	Biological process
GO:0061050	"regulation of cell growth involved in cardiac muscle cell development"	3|339	21|23843	0.00313319	0.0215515	0.0146283	Col14a1/Slc25a4/G6pdx	3	Biological process
GO:0061133	endopeptidase activator activity	2|333	7|23049	0.00416557	0.0318975	0.0217211	Psme1/Psme2	2	Molecular function
GO:0061134	peptidase regulator activity	19|333	242|23049	2.76092e-09	5.7082e-07	3.88708e-07	Fn1/Serpina1c/Serpina3k/Itih4/Psme1/Serpina3n/Psme2/Ngp/C3/Ltf/Serpina1b/Ahsg/Prdx5/Serpina1d/Serpina1e/Serpina3m/Fbln1/Serpinf2/Cstb	19	Molecular function
GO:0061135	endopeptidase regulator activity	17|333	207|23049	9.77206e-09	1.34692e-06	9.17202e-07	Serpina1c/Serpina3k/Itih4/Psme1/Serpina3n/Psme2/Ngp/C3/Ltf/Serpina1b/Ahsg/Prdx5/Serpina1d/Serpina1e/Serpina3m/Serpinf2/Cstb	17	Molecular function
GO:0061138	morphogenesis of a branching epithelium	7|339	219|23843	0.0376771	0.122068	0.0828551	Cd44/Src/Fgf1/Nrp1/Pml/Lama5/Clic4	7	Biological process
GO:0061154	endothelial tube morphogenesis	2|339	14|23843	0.0163843	0.071959	0.0488429	Fgf1/Rhob	2	Biological process
GO:0061299	"retina vasculature morphogenesis in camera-type eye"	2|339	12|23843	0.0121075	0.0578338	0.0392553	Nrp1/Clic4	2	Biological process
GO:0061326	renal tubule development	5|339	102|23843	0.015319	0.0691132	0.0469113	Stat1/Cd44/Fgf1/Aqp1/Lama5	5	Biological process
GO:0061502	early endosome to recycling endosome transport	1|339	3|23843	0.0420522	0.12337	0.0837384	Coro1a	1	Biological process
GO:0061515	myeloid cell development	7|339	73|23843	8.04727e-05	0.00119533	0.00081134	Itgam/Src/Bpgm/Ptpn6/Cldn18/G6pdx/Fbn1	7	Biological process
GO:0061552	ganglion morphogenesis	1|339	2|23843	0.0282345	0.0980095	0.066525	Nrp1	1	Biological process
GO:0061572	actin filament bundle organization	10|339	162|23843	0.00011341	0.00159452	0.0010823	Sorbs3/Rdx/Sorbs1/Src/Cfl1/Rhob/Nrp1/Serpinf2/Lcp1/Plek	10	Biological process
GO:0061621	canonical glycolysis	1|339	3|23843	0.0420522	0.12337	0.0837384	Gpi1	1	Biological process
GO:0061640	cytoskeleton-dependent cytokinesis	4|339	77|23843	0.0241429	0.09612	0.0652424	Sept4/Cfl1/Rhob/Chmp4b	4	Biological process
GO:0061718	glucose catabolic process to pyruvate	1|339	3|23843	0.0420522	0.12337	0.0837384	Gpi1	1	Biological process
GO:0061740	"protein targeting to lysosome involved in chaperone-mediated autophagy"	1|339	2|23843	0.0282345	0.0980095	0.066525	Lamp2	1	Biological process
GO:0061756	leukocyte adhesion to vascular endothelial cell	4|339	29|23843	0.000720024	0.00686231	0.00465786	Itgam/Icam1/Vcam1/Elane	4	Biological process
GO:0061844	"antimicrobial humoral immune response mediated by antimicrobial peptide"	6|339	85|23843	0.00134672	0.0110437	0.00749602	Fau/Pglyrp1/Ltf/S100a9/Camp/Elane	6	Biological process
GO:0061857	"endoplasmic reticulum stress-induced pre-emptive quality control"	1|339	2|23843	0.0282345	0.0980095	0.066525	Bag6	1	Biological process
GO:0062013	"positive regulation of small molecule metabolic process"	6|339	183|23843	0.0472401	0.135914	0.092253	Sorbs1/Gpd1/Src/Anxa1/Fgf1/Gucy1a1	6	Biological process
GO:0065010	extracellular membrane-bounded organelle	4|342	13|23583	2.80207e-05	0.000497834	0.000325433	Aqp1/Gbp3/Iigp1/Gbp2	4	Cellular component
GO:0070035	purine NTP-dependent helicase activity	4|333	94|23049	0.0474679	0.134438	0.0915476	Eif4a1/Ddx5/Ddx3x/Ddx21	4	Molecular function
GO:0070062	extracellular exosome	8|342	89|23583	4.5878e-05	0.000719204	0.000470143	Fn1/Bag6/Ace/Anxa1/Icam1/Lamp2/Aqp1/Qsox1	8	Cellular component
GO:0070141	response to UV-A	2|339	7|23843	0.00403757	0.0258995	0.0175796	Egfr/Mme	2	Biological process
GO:0070161	anchoring junction	16|342	303|23583	1.01727e-05	0.000258193	0.00016878	Sorbs3/Rdx/Ptk2/Sorbs1/Anxa1/Des/Nrp1/Jup/Itga1/Lcp1/Cyba/Synm/Pgm5/Lims2/Cdh13/Cav2	16	Cellular component
GO:0070193	synaptonemal complex organization	2|339	25|23843	0.0487737	0.13793	0.0936213	Bag6/Hspa2	2	Biological process
GO:0070194	synaptonemal complex disassembly	1|339	2|23843	0.0282345	0.0980095	0.066525	Hspa2	1	Biological process
GO:0070206	protein trimerization	5|339	59|23843	0.00150634	0.0120913	0.00820708	Lcn2/Gnaq/Alox5ap/Col6a2/Col6a1	5	Biological process
GO:0070208	protein heterotrimerization	3|339	19|23843	0.00233122	0.0172564	0.011713	Gnaq/Col6a2/Col6a1	3	Biological process
GO:0070279	vitamin B6 binding	3|333	52|23049	0.0392745	0.124699	0.0849159	Scly/Csad/Pygl	3	Molecular function
GO:0070293	renal absorption	2|339	14|23843	0.0163843	0.071959	0.0488429	Slc9a3r1/Aqp1	2	Biological process
GO:0070301	cellular response to hydrogen peroxide	7|339	80|23843	0.000144141	0.00195289	0.00132554	Hk3/Anxa1/Lcn2/Cfl1/Rhob/Aqp1/Glrx	7	Biological process
GO:0070330	aromatase activity	3|333	34|23049	0.0128435	0.071673	0.0488068	Cyp2s1/Cyp4b1/Cyp2b10	3	Molecular function
GO:0070339	response to bacterial lipopeptide	2|339	6|23843	0.00291129	0.0203063	0.0137831	Cd14/Cd36	2	Biological process
GO:0070371	ERK1 and ERK2 cascade	19|339	336|23843	4.02968e-07	1.53989e-05	1.04521e-05	Fn1/Cd44/Fga/C3/Src/Rras/Icam1/Ptpn6/Rap1a/Slc9a3r1/Nrp1/Egfr/Cd36/Fbln1/Fgg/Serpinf2/Chil1/Fgb/Trf	19	Biological process
GO:0070372	regulation of ERK1 and ERK2 cascade	18|339	318|23843	8.04458e-07	2.7248e-05	1.84948e-05	Fn1/Cd44/Fga/C3/Src/Rras/Icam1/Ptpn6/Rap1a/Slc9a3r1/Nrp1/Egfr/Cd36/Fbln1/Fgg/Serpinf2/Chil1/Fgb	18	Biological process
GO:0070374	positive regulation of ERK1 and ERK2 cascade	13|339	242|23843	4.71888e-05	0.000770004	0.000522648	Cd44/Fga/C3/Src/Icam1/Rap1a/Nrp1/Egfr/Cd36/Fgg/Serpinf2/Chil1/Fgb	13	Biological process
GO:0070391	response to lipoteichoic acid	2|339	10|23843	0.00841131	0.0449227	0.0304917	Cd14/Cd36	2	Biological process
GO:0070403	NAD+ binding	2|333	14|23049	0.016886	0.0857192	0.0583717	Hadh/Hpgd	2	Molecular function
GO:0070459	prolactin secretion	2|339	7|23843	0.00403757	0.0258995	0.0175796	Anxa1/Egfr	2	Biological process
GO:0070486	leukocyte aggregation	4|339	14|23843	3.59073e-05	0.00060354	0.000409659	Cd44/S100a8/S100a9/Rac2	4	Biological process
GO:0070488	neutrophil aggregation	2|339	3|23843	0.000598993	0.00587303	0.00398638	S100a8/S100a9	2	Biological process
GO:0070527	platelet aggregation	5|339	43|23843	0.00034854	0.0039481	0.00267982	Fga/Ptpn6/Fgg/Plek/Fgb	5	Biological process
GO:0070538	oleic acid binding	1|333	3|23049	0.0427211	0.124699	0.0849159	Cd36	1	Molecular function
GO:0070560	protein secretion by platelet	1|339	2|23843	0.0282345	0.0980095	0.066525	Plek	1	Biological process
GO:0070573	metallodipeptidase activity	1|333	3|23049	0.0427211	0.124699	0.0849159	Ace	1	Molecular function
GO:0070588	calcium ion transmembrane transport	10|339	269|23843	0.00538216	0.0317816	0.0215721	Nipsnap2/Atp2a2/Coro1a/Hspa2/Ptpn6/G6pdx/Cyba/Plcg2/Ero1l/Stoml2	10	Biological process
GO:0070613	regulation of protein processing	5|339	78|23843	0.00510529	0.0310554	0.0210792	Cr1l/Cfh/C3/Src/Serpinf2	5	Biological process
GO:0070628	proteasome binding	3|333	25|23049	0.00543048	0.039561	0.0269397	Bag6/Nedd8/Isg15	3	Molecular function
GO:0070661	leukocyte proliferation	14|339	321|23843	0.000223135	0.00274832	0.00186545	Itgam/Cd44/Impdh1/Arg2/Coro1a/Anxa1/Itgb2/Lgals3/Ptpn6/Vcam1/Sftpd/Adk/Ctps/Rac2	14	Biological process
GO:0070663	regulation of leukocyte proliferation	10|339	230|23843	0.00176593	0.0137552	0.00933649	Cd44/Arg2/Coro1a/Anxa1/Lgals3/Ptpn6/Vcam1/Sftpd/Adk/Rac2	10	Biological process
GO:0070664	negative regulation of leukocyte proliferation	4|339	85|23843	0.0331111	0.109578	0.0743771	Cd44/Arg2/Ptpn6/Sftpd	4	Biological process
GO:0070717	poly-purine tract binding	3|333	29|23049	0.00826869	0.0534235	0.0363795	Hnrnpdl/Pabpc1/Ddx3x	3	Molecular function
GO:0070821	tertiary granule membrane	1|342	3|23583	0.0428798	0.116552	0.0761896	Cd177	1	Cellular component
GO:0070838	divalent metal ion transport	17|339	445|23843	0.000238534	0.0028902	0.00196175	Mylk/Nipsnap2/Atp2a2/Coro1a/Ace/Icam1/Lgals3/Hspa2/Ptpn6/G6pdx/Pml/Cyba/Srl/Plcg2/Ero1l/Stoml2/Calcrl	17	Biological process
GO:0070901	mitochondrial tRNA methylation	1|339	2|23843	0.0282345	0.0980095	0.066525	Hsd17b10	1	Biological process
GO:0070918	"production of small RNA involved in gene silencing by RNA"	3|339	42|23843	0.021731	0.0884876	0.0600618	Rbm3/Egfr/Ddx5	3	Biological process
GO:0070920	"regulation of production of small RNA involved in gene silencing by RNA"	2|339	17|23843	0.023811	0.0948834	0.0644031	Egfr/Ddx5	2	Biological process
GO:0070942	neutrophil mediated cytotoxicity	3|339	13|23843	0.000732952	0.00688921	0.00467612	Ncf1/Ctsg/Elane	3	Biological process
GO:0070943	neutrophil mediated killing of symbiont cell	3|339	11|23843	0.000431887	0.00463987	0.00314936	Ncf1/Ctsg/Elane	3	Biological process
GO:0070944	neutrophil mediated killing of bacterium	3|339	9|23843	0.000224571	0.00275084	0.00186716	Ncf1/Ctsg/Elane	3	Biological process
GO:0070946	"neutrophil mediated killing of gram-positive bacterium"	2|339	2|23843	0.000201564	0.0025173	0.00170864	Ncf1/Ctsg	2	Biological process
GO:0070947	neutrophil mediated killing of fungus	2|339	4|23843	0.00118671	0.00997328	0.00676946	Ncf1/Elane	2	Biological process
GO:0071065	"alpha9-beta1 integrin-vascular cell adhesion molecule-1 complex"	1|342	2|23583	0.0287942	0.0947366	0.0619291	Vcam1	1	Cellular component
GO:0071211	"protein targeting to vacuole involved in autophagy"	1|339	3|23843	0.0420522	0.12337	0.0837384	Lamp2	1	Biological process
GO:0071214	cellular response to abiotic stimulus	9|339	275|23843	0.0173925	0.0753507	0.051145	Mylk/Myo6/Rhob/Aqp1/Mme/Ddx3x/Mtch2/Arhgdia/Mfap4	9	Biological process
GO:0071220	cellular response to bacterial lipoprotein	2|339	6|23843	0.00291129	0.0203063	0.0137831	Cd14/Cd36	2	Biological process
GO:0071221	cellular response to bacterial lipopeptide	2|339	6|23843	0.00291129	0.0203063	0.0137831	Cd14/Cd36	2	Biological process
GO:0071223	cellular response to lipoteichoic acid	2|339	10|23843	0.00841131	0.0449227	0.0304917	Cd14/Cd36	2	Biological process
GO:0071236	cellular response to antibiotic	7|339	189|23843	0.0188182	0.0792988	0.0538249	Hk3/Anxa1/Lcn2/Cfl1/Rhob/Aqp1/Glrx	7	Biological process
GO:0071241	cellular response to inorganic substance	10|339	188|23843	0.000378306	0.00426046	0.00289183	Fn1/Mylk/Ncf1/B2m/Alox5ap/Mmp9/Egfr/Aqp1/Trf/Clic4	10	Biological process
GO:0071248	cellular response to metal ion	10|339	121|23843	9.26691e-06	0.000211389	0.000143483	Fn1/Mylk/Ncf1/B2m/Alox5ap/Mmp9/Egfr/Aqp1/Trf/Clic4	10	Biological process
GO:0071276	cellular response to cadmium ion	3|339	23|23843	0.00408547	0.0260004	0.017648	Ncf1/Mmp9/Egfr	3	Biological process
GO:0071277	cellular response to calcium ion	3|339	53|23843	0.0395987	0.12337	0.0837384	Mylk/Alox5ap/Clic4	3	Biological process
GO:0071281	cellular response to iron ion	2|339	12|23843	0.0121075	0.0578338	0.0392553	B2m/Trf	2	Biological process
GO:0071283	cellular response to iron(III) ion	1|339	2|23843	0.0282345	0.0980095	0.066525	B2m	1	Biological process
GO:0071288	cellular response to mercury ion	2|339	3|23843	0.000598993	0.00587303	0.00398638	Fn1/Aqp1	2	Biological process
GO:0071320	cellular response to cAMP	3|339	36|23843	0.0143822	0.0658166	0.0446737	Gpd1/Rap1a/Aqp1	3	Biological process
GO:0071346	cellular response to interferon-gamma	6|339	108|23843	0.00449395	0.0281014	0.0190741	Stat1/Irgm1/Gbp3/Gbp5/Hpx/Gbp2	6	Biological process
GO:0071375	cellular response to peptide hormone stimulus	11|339	227|23843	0.000433006	0.00463987	0.00314936	Stat1/Osbpl8/Ptk2/Sorbs1/Src/Cfl1/Ahsg/Rangap1/Pkm/Ybx1/Cav2	11	Biological process
GO:0071392	cellular response to estradiol stimulus	2|339	24|23843	0.0452875	0.130548	0.0886109	Egfr/Glrx	2	Biological process
GO:0071393	cellular response to progesterone stimulus	1|339	2|23843	0.0282345	0.0980095	0.066525	Src	1	Biological process
GO:0071402	"cellular response to lipoprotein particle stimulus"	3|339	22|23843	0.00359003	0.0237991	0.0161539	Itgb2/Cd36/Cdh13	3	Biological process
GO:0071404	"cellular response to low-density lipoprotein particle stimulus"	3|339	15|23843	0.00114172	0.00983547	0.00667592	Itgb2/Cd36/Cdh13	3	Biological process
GO:0071450	cellular response to oxygen radical	3|339	22|23843	0.00359003	0.0237991	0.0161539	Sod3/Mpo/Cd36	3	Biological process
GO:0071451	cellular response to superoxide	3|339	22|23843	0.00359003	0.0237991	0.0161539	Sod3/Mpo/Cd36	3	Biological process
GO:0071460	cellular response to cell-matrix adhesion	1|339	2|23843	0.0282345	0.0980095	0.066525	Mmp9	1	Biological process
GO:0071470	cellular response to osmotic stress	3|339	41|23843	0.0203885	0.0846396	0.05745	Mylk/Aqp1/Ddx3x	3	Biological process
GO:0071492	cellular response to UV-A	1|339	3|23843	0.0420522	0.12337	0.0837384	Mme	1	Biological process
GO:0071493	cellular response to UV-B	2|339	8|23843	0.00533299	0.0317072	0.0215216	Mme/Mfap4	2	Biological process
GO:0071559	response to transforming growth factor beta	8|339	187|23843	0.00545715	0.0321039	0.0217908	Ptk2/Itga8/Src/Pml/Fbn1/Hpgd/Lrg1/Cav2	8	Biological process
GO:0071560	"cellular response to transforming growth factor beta stimulus"	8|339	185|23843	0.00512128	0.0311104	0.0211165	Ptk2/Itga8/Src/Pml/Fbn1/Hpgd/Lrg1/Cav2	8	Biological process
GO:0071621	granulocyte chemotaxis	8|339	109|23843	0.000168076	0.00219087	0.00148708	Itgam/Anxa1/Itgb2/Lgals3/S100a8/S100a9/Rac2/Itga1	8	Biological process
GO:0071641	"negative regulation of macrophage inflammatory protein 1 alpha production"	1|339	2|23843	0.0282345	0.0980095	0.066525	Arg2	1	Biological process
GO:0071650	"negative regulation of chemokine (C-C motif) ligand 5 production"	1|339	3|23843	0.0420522	0.12337	0.0837384	Arg2	1	Biological process
GO:0071706	"tumor necrosis factor superfamily cytokine production"	6|339	140|23843	0.0151601	0.0688831	0.0467551	Arg2/Ltf/Cd14/Cd36/Cybb/Cyba	6	Biological process
GO:0071714	icosanoid transmembrane transporter activity	1|333	2|23049	0.0286869	0.104053	0.0708563	Slco2a1	1	Molecular function
GO:0071715	icosanoid transport	3|339	51|23843	0.0359314	0.116836	0.0793034	Ace/Anxa1/Slco2a1	3	Biological process
GO:0071724	response to diacyl bacterial lipopeptide	2|339	4|23843	0.00118671	0.00997328	0.00676946	Cd14/Cd36	2	Biological process
GO:0071725	response to triacyl bacterial lipopeptide	1|339	3|23843	0.0420522	0.12337	0.0837384	Cd14	1	Biological process
GO:0071726	cellular response to diacyl bacterial lipopeptide	2|339	4|23843	0.00118671	0.00997328	0.00676946	Cd14/Cd36	2	Biological process
GO:0071727	"cellular response to triacyl bacterial lipopeptide"	1|339	3|23843	0.0420522	0.12337	0.0837384	Cd14	1	Biological process
GO:0071800	podosome assembly	3|339	25|23843	0.00519581	0.0313191	0.0212581	Ncf1/Src/Lcp1	3	Biological process
GO:0071801	regulation of podosome assembly	2|339	18|23843	0.0265394	0.0980095	0.066525	Src/Lcp1	2	Biological process
GO:0071803	positive regulation of podosome assembly	2|339	14|23843	0.0163843	0.071959	0.0488429	Src/Lcp1	2	Biological process
GO:0071818	BAT3 complex	1|342	3|23583	0.0428798	0.116552	0.0761896	Bag6	1	Cellular component
GO:0071838	cell proliferation in bone marrow	2|339	12|23843	0.0121075	0.0578338	0.0392553	Ace/Lgals3	2	Biological process
GO:0071887	leukocyte apoptotic process	6|339	132|23843	0.0116124	0.0567419	0.0385142	Itgam/Cd44/Arg2/Anxa1/Lgals3/Hcls1	6	Biological process
GO:0071900	"regulation of protein serine/threonine kinase activity"	11|339	418|23843	0.0377696	0.122103	0.0828785	Sfn/Src/Ltf/Ptpn6/Fgf1/Egfr/Itga1/Chil1/Ddx3x/Taok3/Trf	11	Biological process
GO:0071902	"positive regulation of protein serine/threonine kinase activity"	9|339	298|23843	0.0274303	0.0980095	0.066525	Src/Ltf/Fgf1/Egfr/Itga1/Chil1/Ddx3x/Taok3/Trf	9	Biological process
GO:0071953	elastic fiber	2|342	4|23583	0.00123415	0.00823295	0.00538186	Fbln1/Mfap4	2	Cellular component
GO:0071963	"establishment or maintenance of cell polarity regulating cell shape"	1|339	3|23843	0.0420522	0.12337	0.0837384	Cfl1	1	Biological process
GO:0072001	renal system development	13|339	291|23843	0.000295218	0.00343729	0.0023331	Stat1/Bag6/Cd44/Itga8/Arg2/Ace/Gsta3/Fgf1/Nrp1/Aqp1/Lama5/Lamb2/Fbn1	13	Biological process
GO:0072006	nephron development	5|339	140|23843	0.0499917	0.140751	0.0955363	Cd44/Fgf1/Aqp1/Lama5/Lamb2	5	Biological process
GO:0072009	nephron epithelium development	5|339	108|23843	0.0191532	0.080332	0.0545261	Cd44/Fgf1/Aqp1/Lama5/Lamb2	5	Biological process
GO:0072073	kidney epithelium development	7|339	141|23843	0.00411685	0.0260714	0.0176963	Cd44/Arg2/Gsta3/Fgf1/Aqp1/Lama5/Lamb2	7	Biological process
GO:0072080	nephron tubule development	4|339	96|23843	0.0482262	0.137776	0.0935169	Cd44/Fgf1/Aqp1/Lama5	4	Biological process
GO:0072163	mesonephric epithelium development	5|339	102|23843	0.015319	0.0691132	0.0469113	Cd44/Arg2/Gsta3/Fgf1/Lama5	5	Biological process
GO:0072164	mesonephric tubule development	5|339	102|23843	0.015319	0.0691132	0.0469113	Cd44/Arg2/Gsta3/Fgf1/Lama5	5	Biological process
GO:0072207	metanephric epithelium development	2|339	23|23843	0.0418985	0.12337	0.0837384	Aqp1/Lamb2	2	Biological process
GO:0072224	metanephric glomerulus development	2|339	14|23843	0.0163843	0.071959	0.0488429	Aqp1/Lamb2	2	Biological process
GO:0072243	metanephric nephron epithelium development	2|339	20|23843	0.0323512	0.107784	0.0731594	Aqp1/Lamb2	2	Biological process
GO:0072244	metanephric glomerular epithelium development	1|339	3|23843	0.0420522	0.12337	0.0837384	Lamb2	1	Biological process
GO:0072248	"metanephric glomerular visceral epithelial cell differentiation"	1|339	2|23843	0.0282345	0.0980095	0.066525	Lamb2	1	Biological process
GO:0072249	"metanephric glomerular visceral epithelial cell development"	1|339	2|23843	0.0282345	0.0980095	0.066525	Lamb2	1	Biological process
GO:0072312	"metanephric glomerular epithelial cell differentiation"	1|339	2|23843	0.0282345	0.0980095	0.066525	Lamb2	1	Biological process
GO:0072313	"metanephric glomerular epithelial cell development"	1|339	2|23843	0.0282345	0.0980095	0.066525	Lamb2	1	Biological process
GO:0072330	monocarboxylic acid biosynthetic process	12|339	236|23843	0.000154021	0.00204949	0.00139111	Adpgk/Ldhb/Gpd1/Hk3/Gpi1/Anxa1/Bpgm/Eno3/Pkm/Asns/Mtch2/Pgam1	12	Biological process
GO:0072331	signal transduction by p53 class mediator	7|339	136|23843	0.00337525	0.0228994	0.0155432	Bag6/Cd44/Myo6/Ifi204/Rps7/Pml/Ddx5	7	Biological process
GO:0072332	"intrinsic apoptotic signaling pathway by p53 class mediator"	6|339	82|23843	0.00111717	0.00975557	0.00662169	Bag6/Cd44/Ifi204/Rps7/Pml/Ddx5	6	Biological process
GO:0072350	tricarboxylic acid metabolic process	3|339	38|23843	0.0166438	0.0727416	0.0493741	Idh3a/Fh1/Idh3b	3	Biological process
GO:0072376	protein activation cascade	9|339	200|23843	0.00234675	0.0173427	0.0117715	Cr1l/Cfb/Cfh/Fga/C3/Fbln1/Fgg/F13a1/Fgb	9	Biological process
GO:0072378	blood coagulation, fibrin clot formation	5|339	9|23843	6.78399e-08	3.61086e-06	2.45091e-06	Fga/Fbln1/Fgg/F13a1/Fgb	5	Biological process
GO:0072379	ER membrane insertion complex	1|342	3|23583	0.0428798	0.116552	0.0761896	Bag6	1	Cellular component
GO:0072510	"trivalent inorganic cation transmembrane transporter activity"	1|333	3|23049	0.0427211	0.124699	0.0849159	Trf	1	Molecular function
GO:0072511	divalent inorganic cation transport	17|339	448|23843	0.000257896	0.00308881	0.00209656	Mylk/Nipsnap2/Atp2a2/Coro1a/Ace/Icam1/Lgals3/Hspa2/Ptpn6/G6pdx/Pml/Cyba/Srl/Plcg2/Ero1l/Stoml2/Calcrl	17	Biological process
GO:0072512	trivalent inorganic cation transport	2|339	15|23843	0.0187293	0.0789989	0.0536213	B2m/Trf	2	Biological process
GO:0072521	purine-containing compound metabolic process	25|339	486|23843	3.71746e-08	2.18694e-06	1.48441e-06	Adpgk/Gpd1/Impdh1/Pcmt1/Nme2/Hk3/Prps1/Adssl1/Nipsnap2/COX2/Gpi1/Bpgm/Eno3/Pkm/Adk/Aqp1/Mtch2/Acat1/Stoml2/Atp5l/Pgam1/Gucy1a1/Ak1/Gda/Nme3	25	Biological process
GO:0072522	purine-containing compound biosynthetic process	22|339	266|23843	4.10583e-11	7.34286e-09	4.98404e-09	Adpgk/Gpd1/Impdh1/Nme2/Hk3/Prps1/Adssl1/Nipsnap2/Gpi1/Bpgm/Eno3/Pkm/Adk/Aqp1/Mtch2/Acat1/Stoml2/Atp5l/Pgam1/Gucy1a1/Ak1/Nme3	22	Biological process
GO:0072524	pyridine-containing compound metabolic process	21|339	142|23843	1.19816e-15	1.07139e-12	7.27219e-13	Taldo1/Adpgk/Idh3a/Ldhb/Gpd1/Hk3/Ncf1/Ncf2/Gpi1/Cbr2/Bpgm/Eno3/Tkt/Pkm/Prdx5/G6pdx/Mtch2/Idh3b/Nampt/Pgam1/Pgd	21	Biological process
GO:0072525	pyridine-containing compound biosynthetic process	11|339	91|23843	7.01412e-08	3.68943e-06	2.50424e-06	Adpgk/Gpd1/Hk3/Gpi1/Bpgm/Eno3/Pkm/G6pdx/Mtch2/Nampt/Pgam1	11	Biological process
GO:0072526	pyridine-containing compound catabolic process	2|339	8|23843	0.00533299	0.0317072	0.0215216	Ncf1/Ncf2	2	Biological process
GO:0072527	pyrimidine-containing compound metabolic process	4|339	52|23843	0.0063555	0.0364768	0.024759	Nme2/Ctps/Cmpk2/Nme3	4	Biological process
GO:0072528	"pyrimidine-containing compound biosynthetic process"	4|339	29|23843	0.000720024	0.00686231	0.00465786	Nme2/Ctps/Cmpk2/Nme3	4	Biological process
GO:0072564	blood microparticle formation	1|339	2|23843	0.0282345	0.0980095	0.066525	Cd36	1	Biological process
GO:0072577	endothelial cell apoptotic process	4|339	52|23843	0.0063555	0.0364768	0.024759	Fga/Icam1/Fgg/Fgb	4	Biological process
GO:0072593	reactive oxygen species metabolic process	16|339	256|23843	9.08356e-07	3.03079e-05	2.05718e-05	Itgam/Ncf1/Arg2/Sod3/Ncf2/Mpo/Itgb2/Icam1/Prdx5/G6pdx/Egfr/Cd36/Cybb/Cyba/Hp/Cd177	16	Biological process
GO:0072595	maintenance of protein localization in organelle	3|339	38|23843	0.0166438	0.0727416	0.0493741	Rangap1/Pml/Sun2	3	Biological process
GO:0072606	interleukin-8 secretion	3|339	25|23843	0.00519581	0.0313191	0.0212581	Anxa1/Cd14/Chil1	3	Biological process
GO:0072657	protein localization to membrane	15|339	472|23843	0.00332525	0.0226289	0.0153596	Itgam/Bag6/Rdx/Sorbs1/Ncf1/Emp2/Itgb2/Slc9a3r1/Ap2m1/Egfr/Jup/Csnk2a1/Lama5/Mtch2/Chmp4b	15	Biological process
GO:0072659	protein localization to plasma membrane	9|339	249|23843	0.00961659	0.0498791	0.0338559	Rdx/Sorbs1/Emp2/Slc9a3r1/Ap2m1/Egfr/Jup/Csnk2a1/Lama5	9	Biological process
GO:0072672	neutrophil extravasation	2|339	15|23843	0.0187293	0.0789989	0.0536213	Prtn3/Cd177	2	Biological process
GO:0072673	lamellipodium morphogenesis	2|339	16|23843	0.0212063	0.0868441	0.0589463	Cd44/Src	2	Biological process
GO:0075509	"endocytosis involved in viral entry into host cell"	1|339	3|23843	0.0420522	0.12337	0.0837384	Cav2	1	Biological process
GO:0086098	"angiotensin-activated signaling pathway involved in heart process"	1|339	2|23843	0.0282345	0.0980095	0.066525	Src	1	Biological process
GO:0090050	"positive regulation of cell migration involved in sprouting angiogenesis"	2|339	20|23843	0.0323512	0.107784	0.0731594	Anxa1/Nrp1	2	Biological process
GO:0090109	regulation of cell-substrate junction assembly	4|339	50|23843	0.0055274	0.0324318	0.0220134	Ptk2/Src/Cfl1/Nrp1	4	Biological process
GO:0090130	tissue migration	15|339	265|23843	6.68567e-06	0.000157324	0.000106786	Ptk2/Emp2/Src/Anxa1/Itgb2/Dcn/Dpp4/Mmp9/Fgf1/Rhob/Nrp1/Aqp1/Jup/Clec14a/Cdh13	15	Biological process
GO:0090132	epithelium migration	15|339	263|23843	6.10261e-06	0.000145908	9.90365e-05	Ptk2/Emp2/Src/Anxa1/Itgb2/Dcn/Dpp4/Mmp9/Fgf1/Rhob/Nrp1/Aqp1/Jup/Clec14a/Cdh13	15	Biological process
GO:0090204	protein localization to nuclear pore	1|339	3|23843	0.0420522	0.12337	0.0837384	Osbpl8	1	Biological process
GO:0090257	regulation of muscle system process	15|339	222|23843	7.50657e-07	2.56197e-05	1.73897e-05	Glrx3/Ptk2/Col14a1/Smtn/Ncf1/Tnnt2/Arg2/Atp2a2/Slc25a4/Adk/G6pdx/Jup/Srl/Gucy1a1/Calcrl	15	Biological process
GO:0090276	regulation of peptide hormone secretion	8|339	217|23843	0.0127714	0.0606119	0.0411409	Fga/Glul/Egfr/Fgg/Oxct1/Hadh/Fgb/Glrx	8	Biological process
GO:0090277	positive regulation of peptide hormone secretion	7|339	113|23843	0.00117684	0.00997328	0.00676946	Fga/Glul/Egfr/Fgg/Oxct1/Fgb/Glrx	7	Biological process
GO:0090292	nuclear matrix anchoring at nuclear membrane	1|339	3|23843	0.0420522	0.12337	0.0837384	Sun2	1	Biological process
GO:0090303	positive regulation of wound healing	7|339	53|23843	9.70616e-06	0.000214833	0.00014582	Mylk/Anxa1/S100a9/Cd36/Serpinf2/Plek/Plpp3	7	Biological process
GO:0090322	regulation of superoxide metabolic process	6|339	31|23843	4.31106e-06	0.000110141	7.47596e-05	Itgam/Itgb2/Egfr/Cd36/Cyba/Cd177	6	Biological process
GO:0090420	naphthalene-containing compound metabolic process	1|339	2|23843	0.0282345	0.0980095	0.066525	Cyp2f2	1	Biological process
GO:0090665	glycoprotein complex	2|342	17|23583	0.0247028	0.0889635	0.0581552	Sgcd/Pgm5	2	Cellular component
GO:0097038	perinuclear endoplasmic reticulum	2|342	16|23583	0.0220046	0.082017	0.0536143	Adam10/Cyba	2	Cellular component
GO:0097066	response to thyroid hormone	2|339	13|23843	0.0141756	0.0653391	0.0443496	Rdx/Cfb	2	Biological process
GO:0097176	epoxide metabolic process	1|339	3|23843	0.0420522	0.12337	0.0837384	Ephx1	1	Biological process
GO:0097191	extrinsic apoptotic signaling pathway	11|339	228|23843	0.000449304	0.00479436	0.00325422	Fga/Src/Lcn2/Icam1/Lgals3/Hmgb2/Nrp1/Fgg/Pml/Ddx3x/Fgb	11	Biological process
GO:0097193	intrinsic apoptotic signaling pathway	17|339	291|23843	1.05785e-06	3.42727e-05	2.32629e-05	Bag6/Sept4/Cd44/Sfn/Src/Ifi204/S100a8/S100a9/Mmp9/Rps7/Tpt1/Slc9a3r1/Pml/Ddx5/Ddx3x/Mtch2/Ero1l	17	Biological process
GO:0097205	renal filtration	2|339	19|23843	0.0293875	0.100452	0.0681829	Emp2/Aqp1	2	Biological process
GO:0097237	cellular response to toxic substance	10|339	153|23843	7.04316e-05	0.00107721	0.000731167	Hk3/Sod3/Anxa1/Mpo/Lcn2/Cfl1/Rhob/Aqp1/Cd36/Glrx	10	Biological process
GO:0097242	amyloid-beta clearance	4|339	19|23843	0.000131436	0.00180434	0.00122472	Itgam/C3/Itgb2/Mme	4	Biological process
GO:0097286	iron ion import	2|339	16|23843	0.0212063	0.0868441	0.0589463	B2m/Trf	2	Biological process
GO:0097374	sensory neuron axon guidance	1|339	3|23843	0.0420522	0.12337	0.0837384	Nrp1	1	Biological process
GO:0097386	glial cell projection	2|342	20|23583	0.0335444	0.107061	0.0699854	Glul/Lgals3	2	Cellular component
GO:0097468	"programmed cell death in response to reactive oxygen species"	2|339	14|23843	0.0163843	0.071959	0.0488429	Hk3/Glrx	2	Biological process
GO:0097512	cardiac myofibril	2|342	9|23583	0.00705741	0.0354868	0.0231976	Tnnt2/Des	2	Cellular component
GO:0097517	contractile actin filament bundle	6|342	74|23583	0.000720047	0.00511713	0.00334506	Ptk2/Sorbs1/Mylk/Lcp1/Cyba/Pgm5	6	Cellular component
GO:0097529	myeloid leukocyte migration	10|339	179|23843	0.000255851	0.00307503	0.00208721	Prtn3/Itgam/Anxa1/Itgb2/Lgals3/S100a8/S100a9/Rac2/Itga1/Cd177	10	Biological process
GO:0097530	granulocyte migration	10|339	129|23843	1.62953e-05	0.000318149	0.000215947	Prtn3/Itgam/Anxa1/Itgb2/Lgals3/S100a8/S100a9/Rac2/Itga1/Cd177	10	Biological process
GO:0097553	calcium ion transmembrane import into cytosol	5|339	124|23843	0.0322955	0.107784	0.0731594	Coro1a/Ptpn6/Cyba/Plcg2/Ero1l	5	Biological process
GO:0097581	lamellipodium organization	7|339	81|23843	0.000155878	0.00206192	0.00139955	Cd44/Src/Cfl1/Aqp1/Rac2/Cdh13/Twf2	7	Biological process
GO:0097617	annealing activity	2|333	13|23049	0.0146118	0.0774613	0.0527485	Anxa1/Ddx3x	2	Molecular function
GO:0097636	intrinsic component of autophagosome membrane	1|342	3|23583	0.0428798	0.116552	0.0761896	Lamp2	1	Cellular component
GO:0097637	integral component of autophagosome membrane	1|342	3|23583	0.0428798	0.116552	0.0761896	Lamp2	1	Cellular component
GO:0097718	disordered domain specific binding	3|333	34|23049	0.0128435	0.071673	0.0488068	Fn1/Hspa2/Ap2m1	3	Molecular function
GO:0097745	mitochondrial tRNA 5'-end processing	1|339	3|23843	0.0420522	0.12337	0.0837384	Hsd17b10	1	Biological process
GO:0097746	regulation of blood vessel diameter	12|339	159|23843	3.09213e-06	8.27838e-05	5.61903e-05	Ptk2/Fga/Ace/Icam1/G6pdx/Egfr/Fgg/Itga1/Serpinf2/Fgb/Scpep1/Gucy1a1	12	Biological process
GO:0097755	positive regulation of blood vessel diameter	6|339	75|23843	0.000697927	0.00668186	0.00453538	Ptk2/G6pdx/Egfr/Itga1/Scpep1/Gucy1a1	6	Biological process
GO:0097756	negative regulation of blood vessel diameter	7|339	104|23843	0.000721379	0.00686231	0.00465786	Fga/Ace/Icam1/G6pdx/Egfr/Fgg/Fgb	7	Biological process
GO:0098501	polynucleotide dephosphorylation	1|339	2|23843	0.0282345	0.0980095	0.066525	Pnkp	1	Biological process
GO:0098559	cytoplasmic side of early endosome membrane	1|342	3|23583	0.0428798	0.116552	0.0761896	Rab21	1	Cellular component
GO:0098562	cytoplasmic side of membrane	10|342	197|23583	0.00063559	0.00483956	0.00316361	Ptk2/Atp2a2/Src/Gnaq/Rab21/G6pdx/Jup/Pgm5/Chmp4b/Cav2	10	Cellular component
GO:0098589	membrane region	26|342	362|23583	2.49598e-11	3.32589e-09	2.17413e-09	Prtn3/Itgam/Sorbs1/Ldhb/H2-D1/Plvap/Cavin1/Emp2/Src/Ctsb/Cd14/Itgb2/Icam1/Lamp2/Gnaq/Slc25a4/Eef2/Slc9a3r1/Egfr/Aqp1/Cd36/Itga1/Cd177/Stoml2/Cdh13/Cav2	26	Cellular component
GO:0098631	cell adhesion mediator activity	3|333	35|23049	0.0139001	0.0761284	0.0518408	Anxa1/Itga1/Bcam	3	Molecular function
GO:0098636	protein complex involved in cell adhesion	4|342	36|23583	0.00177494	0.0107505	0.00702757	Itgam/Itga8/Itgb2/Itga1	4	Cellular component
GO:0098693	regulation of synaptic vesicle cycle	3|339	46|23843	0.0275731	0.0980095	0.066525	Atp2a2/Rap1a/Ap2m1	3	Biological process
GO:0098751	bone cell development	4|339	34|23843	0.00132957	0.0109274	0.00741709	Src/Ptpn6/Cldn18/Fbn1	4	Biological process
GO:0098754	detoxification	4|339	41|23843	0.00268567	0.0194455	0.0131989	Sod3/Mpo/Gsta3/Cd36	4	Biological process
GO:0098801	regulation of renal system process	3|339	38|23843	0.0166438	0.0727416	0.0493741	Emp2/Ace/Cyba	3	Biological process
GO:0098802	plasma membrane receptor complex	10|342	175|23583	0.000249533	0.00259513	0.00169643	Itgam/Sorbs1/Itga8/B2m/Itgb2/Ptpn6/Itga1/Trf/Stoml2/Calcrl	10	Cellular component
GO:0098827	endoplasmic reticulum subcompartment	15|342	489|23583	0.00549113	0.0286939	0.0187571	Osbpl8/Tmx3/Atp2a2/Ltf/Tap1/Tkt/Irgm1/Pml/Ifi47/Lmf2/Ero1l/Trf/Plpp3/Igtp/Iigp1	15	Cellular component
GO:0098857	membrane microdomain	26|342	350|23583	1.17691e-11	3.13647e-09	2.05031e-09	Prtn3/Itgam/Sorbs1/Ldhb/H2-D1/Plvap/Cavin1/Emp2/Src/Ctsb/Cd14/Itgb2/Icam1/Lamp2/Gnaq/Slc25a4/Eef2/Slc9a3r1/Egfr/Aqp1/Cd36/Itga1/Cd177/Stoml2/Cdh13/Cav2	26	Cellular component
GO:0098858	actin-based cell projection	11|342	199|23583	0.000165482	0.00180004	0.00117668	Rdx/Cd44/Myo6/Coro1a/Cfl1/Vcam1/Slc9a3r1/Lcp1/Clic4/Aqp5/Twf2	11	Cellular component
GO:0098862	cluster of actin-based cell projections	11|342	182|23583	7.49827e-05	0.00108016	0.000706096	Rdx/Pcmt1/Myo6/Coro1a/Ace/Slc9a3r1/Aqp1/Cd36/Capza1/Mme/Twf2	11	Cellular component
GO:0098869	cellular oxidant detoxification	3|339	23|23843	0.00408547	0.0260004	0.017648	Sod3/Mpo/Cd36	3	Biological process
GO:0098901	"regulation of cardiac muscle cell action potential"	2|339	25|23843	0.0487737	0.13793	0.0936213	Atp2a2/Jup	2	Biological process
GO:0098927	"vesicle-mediated transport between endosomal compartments"	5|339	41|23843	0.000277718	0.00327619	0.00222375	Rdx/Emp2/Coro1a/Src/Rab21	5	Biological process
GO:0099568	cytoplasmic region	14|342	444|23583	0.00568982	0.0294434	0.0192471	Osbpl8/Sept4/Rdx/Fga/Coro1a/Itgb2/Cfl1/Rangap1/Tmod1/Rhob/Fgg/Capza1/Myo1f/Fgb	14	Cellular component
GO:0104004	cellular response to environmental stimulus	9|339	275|23843	0.0173925	0.0753507	0.051145	Mylk/Myo6/Rhob/Aqp1/Mme/Ddx3x/Mtch2/Arhgdia/Mfap4	9	Biological process
GO:0110053	regulation of actin filament organization	15|339	250|23843	3.29577e-06	8.71916e-05	5.91822e-05	Sorbs3/Rdx/Lmod1/Coro1a/Icam1/Cfl1/Hcls1/Tmod1/Nrp1/Rac2/Serpinf2/Capza1/Plek/Arpc1a/Twf2	15	Biological process
GO:0120031	plasma membrane bounded cell projection assembly	13|339	487|23843	0.0228941	0.0927168	0.0629325	Sept4/Rdx/Mylk/Emp2/Icam1/Cfl1/Slc9a3r1/Nrp1/Aqp1/Rac2/Lama5/Cdh13/Twf2	13	Biological process
GO:0120032	"regulation of plasma membrane bounded cell projection assembly"	7|339	172|23843	0.0117623	0.0571621	0.0387993	Rdx/Icam1/Cfl1/Nrp1/Aqp1/Rac2/Twf2	7	Biological process
GO:0120034	"positive regulation of plasma membrane bounded cell projection assembly"	5|339	99|23843	0.0136105	0.0637866	0.0432958	Cfl1/Nrp1/Aqp1/Rac2/Twf2	5	Biological process
GO:0140031	phosphorylation-dependent protein binding	1|333	2|23049	0.0286869	0.104053	0.0708563	Ptpn6	1	Molecular function
GO:0150018	basal dendrite development	1|339	3|23843	0.0420522	0.12337	0.0837384	Nrp1	1	Biological process
GO:0150019	basal dendrite morphogenesis	1|339	3|23843	0.0420522	0.12337	0.0837384	Nrp1	1	Biological process
GO:0150020	basal dendrite arborization	1|339	3|23843	0.0420522	0.12337	0.0837384	Nrp1	1	Biological process
GO:1900024	"regulation of substrate adhesion-dependent cell spreading"	4|339	48|23843	0.00477464	0.0293637	0.0199309	Ptk2/Crkl/Nrp1/Fbln1	4	Biological process
GO:1900046	regulation of hemostasis	8|339	78|23843	1.51782e-05	0.000300274	0.000203814	Fga/Thbd/S100a9/Cd36/Fgg/Serpinf2/Plek/Fgb	8	Biological process
GO:1900047	negative regulation of hemostasis	5|339	49|23843	0.00064406	0.00619267	0.00420334	Fga/Thbd/Fgg/Serpinf2/Fgb	5	Biological process
GO:1900048	positive regulation of hemostasis	4|339	25|23843	0.000401046	0.00443831	0.00301255	S100a9/Cd36/Serpinf2/Plek	4	Biological process
GO:1900076	"regulation of cellular response to insulin stimulus"	5|339	83|23843	0.00663076	0.0376698	0.0255688	Osbpl8/Sorbs1/Src/Ahsg/Ybx1	5	Biological process
GO:1900078	"positive regulation of cellular response to insulin stimulus"	3|339	30|23843	0.00870494	0.0460589	0.0312629	Osbpl8/Sorbs1/Src	3	Biological process
GO:1900087	"positive regulation of G1/S transition of mitotic cell cycle"	4|339	30|23843	0.000821563	0.00757362	0.00514067	Rdx/Anxa1/Ddx3x/Anp32b	4	Biological process
GO:1900120	regulation of receptor binding	2|339	21|23843	0.0354268	0.115869	0.0786474	B2m/Mmp9	2	Biological process
GO:1900122	positive regulation of receptor binding	2|339	7|23843	0.00403757	0.0258995	0.0175796	B2m/Mmp9	2	Biological process
GO:1900180	regulation of protein localization to nucleus	5|339	123|23843	0.0313438	0.105925	0.0718974	Src/Cldn18/Jup/Ddx5/Cav2	5	Biological process
GO:1900190	regulation of single-species biofilm formation	1|339	2|23843	0.0282345	0.0980095	0.066525	Ltf	1	Biological process
GO:1900191	"negative regulation of single-species biofilm formation"	1|339	2|23843	0.0282345	0.0980095	0.066525	Ltf	1	Biological process
GO:1900208	regulation of cardiolipin metabolic process	1|339	2|23843	0.0282345	0.0980095	0.066525	Stoml2	1	Biological process
GO:1900210	"positive regulation of cardiolipin metabolic process"	1|339	2|23843	0.0282345	0.0980095	0.066525	Stoml2	1	Biological process
GO:1900225	regulation of NLRP3 inflammasome complex assembly	2|339	12|23843	0.0121075	0.0578338	0.0392553	Cd36/Gbp5	2	Biological process
GO:1900227	"positive regulation of NLRP3 inflammasome complex assembly"	2|339	6|23843	0.00291129	0.0203063	0.0137831	Cd36/Gbp5	2	Biological process
GO:1900228	"regulation of single-species biofilm formation in or on host organism"	1|339	2|23843	0.0282345	0.0980095	0.066525	Ltf	1	Biological process
GO:1900229	"negative regulation of single-species biofilm formation in or on host organism"	1|339	2|23843	0.0282345	0.0980095	0.066525	Ltf	1	Biological process
GO:1900390	regulation of iron ion import	2|339	3|23843	0.000598993	0.00587303	0.00398638	B2m/Trf	2	Biological process
GO:1900407	"regulation of cellular response to oxidative stress"	4|339	81|23843	0.028416	0.0984868	0.0668489	Scly/Hk3/Cd36/Glrx	4	Biological process
GO:1900408	"negative regulation of cellular response to oxidative stress"	3|339	50|23843	0.0341667	0.112654	0.0764653	Scly/Hk3/Glrx	3	Biological process
GO:1900424	regulation of defense response to bacterium	2|339	19|23843	0.0293875	0.100452	0.0681829	Arg2/Cyba	2	Biological process
GO:1900623	regulation of monocyte aggregation	1|339	3|23843	0.0420522	0.12337	0.0837384	Cd44	1	Biological process
GO:1900625	positive regulation of monocyte aggregation	1|339	3|23843	0.0420522	0.12337	0.0837384	Cd44	1	Biological process
GO:1900745	positive regulation of p38MAPK cascade	2|339	22|23843	0.0386105	0.12337	0.0837384	Prmt1/Ncf1	2	Biological process
GO:1901021	"positive regulation of calcium ion transmembrane transporter activity"	3|339	33|23843	0.0113382	0.0555843	0.0377284	Nipsnap2/Hspa2/Plcg2	3	Biological process
GO:1901031	regulation of response to reactive oxygen species	3|339	43|23843	0.0231208	0.0932893	0.0633211	Hk3/Cd36/Glrx	3	Biological process
GO:1901032	"negative regulation of response to reactive oxygen species"	2|339	25|23843	0.0487737	0.13793	0.0936213	Hk3/Glrx	2	Biological process
GO:1901068	guanosine-containing compound metabolic process	3|339	37|23843	0.0154896	0.0696022	0.0472432	Impdh1/Nme2/Nme3	3	Biological process
GO:1901070	"guanosine-containing compound biosynthetic process"	3|339	14|23843	0.000923055	0.00833401	0.00565679	Impdh1/Nme2/Nme3	3	Biological process
GO:1901072	glucosamine-containing compound catabolic process	2|339	13|23843	0.0141756	0.0653391	0.0443496	Chil3/Chil1	2	Biological process
GO:1901136	carbohydrate derivative catabolic process	5|339	118|23843	0.026851	0.0980095	0.066525	Cd44/Gpd1/Chil3/Pglyrp1/Chil1	5	Biological process
GO:1901166	"neural crest cell migration involved in autonomic nervous system development"	2|339	7|23843	0.00403757	0.0258995	0.0175796	Fn1/Nrp1	2	Biological process
GO:1901184	regulation of ERBB signaling pathway	4|339	66|23843	0.0145021	0.0661619	0.0449081	Ncf1/Mmp9/Itga1/Cdh13	4	Biological process
GO:1901222	regulation of NIK/NF-kappaB signaling	4|339	88|23843	0.0369121	0.11985	0.0813496	Cd14/Egfr/Chil1/Glrx	4	Biological process
GO:1901224	positive regulation of NIK/NF-kappaB signaling	4|339	62|23843	0.0117289	0.0570619	0.0387314	Cd14/Egfr/Chil1/Glrx	4	Biological process
GO:1901292	nucleoside phosphate catabolic process	11|339	134|23843	3.54089e-06	9.25808e-05	6.28402e-05	Adpgk/Gpd1/Hk3/Ncf1/Ncf2/Gpi1/Bpgm/Eno3/Pkm/Mtch2/Pgam1	11	Biological process
GO:1901293	nucleoside phosphate biosynthetic process	26|339	313|23843	5.95756e-13	2.04894e-10	1.39074e-10	Adpgk/Gpd1/Impdh1/Nme2/Hk3/Prps1/Adssl1/Nipsnap2/Gpi1/Bpgm/Eno3/Pkm/Adk/Ctps/G6pdx/Aqp1/Cmpk2/Mtch2/Acat1/Stoml2/Nampt/Atp5l/Pgam1/Gucy1a1/Ak1/Nme3	26	Biological process
GO:1901298	"regulation of hydrogen peroxide-mediated programmed cell death"	2|339	12|23843	0.0121075	0.0578338	0.0392553	Hk3/Glrx	2	Biological process
GO:1901299	"negative regulation of hydrogen peroxide-mediated programmed cell death"	2|339	8|23843	0.00533299	0.0317072	0.0215216	Hk3/Glrx	2	Biological process
GO:1901342	regulation of vasculature development	22|339	316|23843	1.10377e-09	1.04999e-07	7.12691e-08	Stat1/Ngp/Emp2/C3/Anxa1/Rras/Itgb2/Lgals3/Dcn/Mmp9/Camp/Fgf1/Rhob/Rap1a/Nrp1/Aqp1/Jup/Cd36/Pml/Cybb/Chil1/Lrg1	22	Biological process
GO:1901343	negative regulation of vasculature development	5|339	116|23843	0.025176	0.0980095	0.066525	Stat1/Ngp/Dcn/Cd36/Pml	5	Biological process
GO:1901361	organic cyclic compound catabolic process	19|339	483|23843	7.08342e-05	0.00107721	0.000731167	Adpgk/Gpd1/Hk3/Ncf1/Ncf2/Gpi1/Bpgm/Eno3/Pabpc1/Gsta3/Pkm/Magoh/Ybx1/Ddx5/Mtch2/Aldh4a1/Aldh1l1/Pgam1/Gda	19	Biological process
GO:1901376	"organic heteropentacyclic compound metabolic process"	1|339	3|23843	0.0420522	0.12337	0.0837384	Gsta3	1	Biological process
GO:1901377	"organic heteropentacyclic compound catabolic process"	1|339	2|23843	0.0282345	0.0980095	0.066525	Gsta3	1	Biological process
GO:1901509	regulation of endothelial tube morphogenesis	1|339	3|23843	0.0420522	0.12337	0.0837384	Fgf1	1	Biological process
GO:1901567	fatty acid derivative binding	3|333	33|23049	0.0118346	0.069909	0.0476055	S100a8/Alox5ap/S100a9	3	Molecular function
GO:1901568	fatty acid derivative metabolic process	11|339	131|23843	2.83825e-06	8.1345e-05	5.52137e-05	Cyp2s1/Ncf1/Anxa1/Lta4h/Alox5ap/Cyp2f2/Oxct1/Acat1/Hpgd/Akr1c14/Cyp2b10	11	Biological process
GO:1901569	fatty acid derivative catabolic process	2|339	7|23843	0.00403757	0.0258995	0.0175796	Oxct1/Acat1	2	Biological process
GO:1901570	fatty acid derivative biosynthetic process	4|339	48|23843	0.00477464	0.0293637	0.0199309	Anxa1/Lta4h/Alox5ap/Acat1	4	Biological process
GO:1901571	fatty acid derivative transport	3|339	51|23843	0.0359314	0.116836	0.0793034	Ace/Anxa1/Slco2a1	3	Biological process
GO:1901605	alpha-amino acid metabolic process	13|339	195|23843	4.76868e-06	0.00011978	8.13016e-05	Scly/Pcmt1/Adssl1/Arg2/Glul/Ctps/Asns/Aldh4a1/Acat1/Ero1l/Csad/Ivd/Padi4	13	Biological process
GO:1901606	alpha-amino acid catabolic process	7|339	77|23843	0.000113153	0.00159452	0.0010823	Scly/Arg2/Aldh4a1/Acat1/Csad/Ivd/Padi4	7	Biological process
GO:1901611	phosphatidylglycerol binding	2|333	10|23049	0.00867406	0.0551804	0.0375759	Ckmt2/Stoml2	2	Molecular function
GO:1901612	cardiolipin binding	2|333	8|23049	0.00550123	0.039561	0.0269397	Ckmt2/Stoml2	2	Molecular function
GO:1901615	organic hydroxy compound metabolic process	13|339	437|23843	0.0102316	0.0519242	0.0352441	Itgam/Ldhb/Saa1/Gc/Fgf1/G6pdx/Inpp5a/Mtch2/Plek/Plcg2/Acat1/Ephx1/Npc2	13	Biological process
GO:1901617	organic hydroxy compound biosynthetic process	7|339	210|23843	0.0310802	0.105273	0.0714548	Ldhb/Fgf1/G6pdx/Plek/Plcg2/Acat1/Ephx1	7	Biological process
GO:1901652	response to peptide	21|339	353|23843	4.15178e-08	2.37982e-06	1.61533e-06	Stat1/Serpina1c/Scly/Serpina3k/Osbpl8/Ptk2/Sorbs1/Serpina3n/Atp2a2/Src/Cfl1/Serpina1b/Ahsg/Rangap1/Pkm/Ybx1/Serpina1d/Serpina1e/Serpina3m/Cd36/Cav2	21	Biological process
GO:1901653	cellular response to peptide	12|339	257|23843	0.000336787	0.00386096	0.00262066	Stat1/Osbpl8/Ptk2/Sorbs1/Src/Cfl1/Ahsg/Rangap1/Pkm/Ybx1/Cd36/Cav2	12	Biological process
GO:1901657	glycosyl compound metabolic process	9|339	121|23843	5.9719e-05	0.000953585	0.000647256	Impdh1/Pcmt1/Nme2/Prps1/Adk/Ctps/Akr1c14/Ak1/Nme3	9	Biological process
GO:1901659	glycosyl compound biosynthetic process	6|339	38|23843	1.4865e-05	0.000296704	0.000201391	Impdh1/Nme2/Adk/Ctps/Ak1/Nme3	6	Biological process
GO:1901678	iron coordination entity transport	2|339	10|23843	0.00841131	0.0449227	0.0304917	Lcn2/Hpx	2	Biological process
GO:1901681	sulfur compound binding	15|333	237|23049	2.06316e-06	6.82492e-05	4.64753e-05	Fn1/Itgam/Cfh/Pcx/Saa1/Ltf/Mpo/Ctsg/Vtn/Tkt/Gsr/Fgf1/Nrp1/Elane/Fbn1	15	Molecular function
GO:1901798	"positive regulation of signal transduction by p53 class mediator"	2|339	24|23843	0.0452875	0.130548	0.0886109	Rps7/Ddx5	2	Biological process
GO:1901860	"positive regulation of mitochondrial DNA metabolic process"	1|339	2|23843	0.0282345	0.0980095	0.066525	Stoml2	1	Biological process
GO:1901879	regulation of protein depolymerization	7|339	83|23843	0.000181673	0.00234081	0.00158885	Rdx/Lmod1/Cfl1/Tmod1/Capza1/Plek/Twf2	7	Biological process
GO:1901880	negative regulation of protein depolymerization	6|339	70|23843	0.000482215	0.00506099	0.0034352	Rdx/Lmod1/Cfl1/Tmod1/Capza1/Twf2	6	Biological process
GO:1901881	positive regulation of protein depolymerization	2|339	16|23843	0.0212063	0.0868441	0.0589463	Cfl1/Plek	2	Biological process
GO:1901888	regulation of cell junction assembly	6|339	75|23843	0.000697927	0.00668186	0.00453538	Ptk2/Src/Ace/Cfl1/Rap1a/Nrp1	6	Biological process
GO:1901889	negative regulation of cell junction assembly	2|339	19|23843	0.0293875	0.100452	0.0681829	Src/Ace	2	Biological process
GO:1901981	phosphatidylinositol phosphate binding	7|333	155|23049	0.00744525	0.0495379	0.0337336	Osbpl8/Ncf1/Cfl1/Ncf4/Osbp/Plek/Twf2	7	Molecular function
GO:1901987	regulation of cell cycle phase transition	11|339	282|23843	0.0024908	0.0182564	0.0123917	Rdx/Psme1/Psme2/Anxa1/Hspa2/Ptpn6/Egfr/Pml/Ddx3x/Taok3/Anp32b	11	Biological process
GO:1901989	"positive regulation of cell cycle phase transition"	5|339	81|23843	0.0059868	0.0346274	0.0235037	Rdx/Anxa1/Hspa2/Ddx3x/Anp32b	5	Biological process
GO:1901990	regulation of mitotic cell cycle phase transition	11|339	253|23843	0.00105857	0.00931213	0.0063207	Rdx/Psme1/Psme2/Anxa1/Hspa2/Ptpn6/Egfr/Pml/Ddx3x/Taok3/Anp32b	11	Biological process
GO:1901992	"positive regulation of mitotic cell cycle phase transition"	5|339	69|23843	0.00301358	0.0208895	0.014179	Rdx/Anxa1/Hspa2/Ddx3x/Anp32b	5	Biological process
GO:1902031	regulation of NADP metabolic process	2|339	7|23843	0.00403757	0.0258995	0.0175796	Bpgm/Pgam1	2	Biological process
GO:1902041	"regulation of extrinsic apoptotic signaling pathway via death domain receptors"	6|339	49|23843	6.60258e-05	0.00102146	0.000693325	Fga/Icam1/Lgals3/Hmgb2/Fgg/Fgb	6	Biological process
GO:1902042	"negative regulation of extrinsic apoptotic signaling pathway via death domain receptors"	5|339	28|23843	4.23699e-05	0.000699025	0.00047447	Fga/Icam1/Hmgb2/Fgg/Fgb	5	Biological process
GO:1902068	"regulation of sphingolipid mediated signaling pathway"	1|339	2|23843	0.0282345	0.0980095	0.066525	Plpp3	1	Biological process
GO:1902105	regulation of leukocyte differentiation	10|339	283|23843	0.0075904	0.0415382	0.0281945	Itgam/Cd44/Nme2/Pglyrp1/Anxa1/Ptpn6/Hcls1/Cldn18/Fbn1/Tmem176b	10	Biological process
GO:1902106	negative regulation of leukocyte differentiation	7|339	94|23843	0.000392135	0.00439407	0.00298252	Cd44/Nme2/Pglyrp1/Anxa1/Cldn18/Fbn1/Tmem176b	7	Biological process
GO:1902186	regulation of viral release from host cell	4|339	32|23843	0.00105422	0.00929664	0.00631019	Pcx/Pml/Chmp4b/Cav2	4	Biological process
GO:1902188	"positive regulation of viral release from host cell"	3|339	16|23843	0.00139046	0.011276	0.00765372	Pcx/Chmp4b/Cav2	3	Biological process
GO:1902224	ketone body metabolic process	2|339	9|23843	0.00679254	0.0379019	0.0257263	Oxct1/Acat1	2	Biological process
GO:1902229	"regulation of intrinsic apoptotic signaling pathway in response to DNA damage"	3|339	36|23843	0.0143822	0.0658166	0.0446737	Cd44/Tpt1/Mtch2	3	Biological process
GO:1902230	"negative regulation of intrinsic apoptotic signaling pathway in response to DNA damage"	2|339	24|23843	0.0452875	0.130548	0.0886109	Cd44/Tpt1	2	Biological process
GO:1902271	D3 vitamins binding	1|333	2|23049	0.0286869	0.104053	0.0708563	Gc	1	Molecular function
GO:1902336	"positive regulation of retinal ganglion cell axon guidance"	1|339	3|23843	0.0420522	0.12337	0.0837384	Nrp1	1	Biological process
GO:1902563	regulation of neutrophil activation	3|339	9|23843	0.000224571	0.00275084	0.00186716	Itgam/Itgb2/Cd177	3	Biological process
GO:1902565	positive regulation of neutrophil activation	3|339	4|23843	1.12762e-05	0.000237811	0.000161417	Itgam/Itgb2/Cd177	3	Biological process
GO:1902600	proton transmembrane transport	5|339	88|23843	0.00845	0.0449227	0.0304917	Slc25a4/Slc9a3r1/Stoml2/Atp5l/Atp6v1c1	5	Biological process
GO:1902652	secondary alcohol metabolic process	5|339	124|23843	0.0322955	0.107784	0.0731594	Saa1/Fgf1/G6pdx/Acat1/Npc2	5	Biological process
GO:1902653	secondary alcohol biosynthetic process	3|339	46|23843	0.0275731	0.0980095	0.066525	Fgf1/G6pdx/Acat1	3	Biological process
GO:1902722	positive regulation of prolactin secretion	1|339	3|23843	0.0420522	0.12337	0.0837384	Egfr	1	Biological process
GO:1902743	regulation of lamellipodium organization	6|339	43|23843	3.09222e-05	0.000537737	0.000364994	Cd44/Src/Cfl1/Aqp1/Rac2/Twf2	6	Biological process
GO:1902745	positive regulation of lamellipodium organization	5|339	28|23843	4.23699e-05	0.000699025	0.00047447	Src/Cfl1/Aqp1/Rac2/Twf2	5	Biological process
GO:1902806	regulation of cell cycle G1/S phase transition	9|339	123|23843	6.78629e-05	0.00104626	0.000710159	Rdx/Psme1/Psme2/Anxa1/Ptpn6/Egfr/Pml/Ddx3x/Anp32b	9	Biological process
GO:1902808	"positive regulation of cell cycle G1/S phase transition"	4|339	38|23843	0.00202399	0.0152088	0.0103231	Rdx/Anxa1/Ddx3x/Anp32b	4	Biological process
GO:1902882	regulation of response to oxidative stress	4|339	90|23843	0.0395799	0.12337	0.0837384	Scly/Hk3/Cd36/Glrx	4	Biological process
GO:1902883	"negative regulation of response to oxidative stress"	3|339	53|23843	0.0395987	0.12337	0.0837384	Scly/Hk3/Glrx	3	Biological process
GO:1902903	regulation of supramolecular fiber organization	16|339	336|23843	2.8445e-05	0.000506683	0.000343917	Sorbs3/Rdx/Lmod1/Coro1a/Icam1/Cfl1/Hcls1/Tmod1/Nrp1/Rac2/Serpinf2/Capza1/Plek/Arpc1a/Gda/Twf2	16	Biological process
GO:1902904	"negative regulation of supramolecular fiber organization"	7|339	137|23843	0.0035147	0.023666	0.0160636	Rdx/Lmod1/Coro1a/Cfl1/Tmod1/Capza1/Twf2	7	Biological process
GO:1902905	"positive regulation of supramolecular fiber organization"	11|339	189|23843	8.83162e-05	0.00129463	0.000878743	Sorbs3/Lmod1/Coro1a/Icam1/Cfl1/Nrp1/Rac2/Serpinf2/Plek/Arpc1a/Gda	11	Biological process
GO:1902946	protein localization to early endosome	2|339	9|23843	0.00679254	0.0379019	0.0257263	Rdx/Nrp1	2	Biological process
GO:1903010	regulation of bone development	2|339	24|23843	0.0452875	0.130548	0.0886109	Cldn18/Fbn1	2	Biological process
GO:1903011	negative regulation of bone development	2|339	9|23843	0.00679254	0.0379019	0.0257263	Cldn18/Fbn1	2	Biological process
GO:1903034	regulation of response to wounding	11|339	165|23843	2.56458e-05	0.000466107	0.000316375	Mylk/Fga/Anxa1/Thbd/S100a9/Cd36/Fgg/Serpinf2/Plek/Fgb/Plpp3	11	Biological process
GO:1903035	negative regulation of response to wounding	5|339	83|23843	0.00663076	0.0376698	0.0255688	Fga/Thbd/Fgg/Serpinf2/Fgb	5	Biological process
GO:1903036	positive regulation of response to wounding	7|339	66|23843	4.18727e-05	0.000695958	0.000472388	Mylk/Anxa1/S100a9/Cd36/Serpinf2/Plek/Plpp3	7	Biological process
GO:1903037	regulation of leukocyte cell-cell adhesion	13|339	269|23843	0.000137148	0.00186948	0.00126893	Cd44/Arg2/Coro1a/Anxa1/Icam1/Lgals3/Dpp4/Ptpn6/Vcam1/Sftpd/Adk/Elane/Fam49b	13	Biological process
GO:1903038	"negative regulation of leukocyte cell-cell adhesion"	6|339	118|23843	0.00688258	0.0381787	0.0259142	Cd44/Arg2/Anxa1/Lgals3/Ptpn6/Sftpd	6	Biological process
GO:1903039	"positive regulation of leukocyte cell-cell adhesion"	9|339	189|23843	0.00159684	0.0127037	0.00862277	Cd44/Coro1a/Anxa1/Icam1/Dpp4/Vcam1/Adk/Elane/Fam49b	9	Biological process
GO:1903050	"regulation of proteolysis involved in cellular protein catabolic process"	7|339	193|23843	0.0208342	0.0862499	0.058543	Bag6/Ptk2/Usp7/Psme1/Psme2/Rps7/Pml	7	Biological process
GO:1903051	"negative regulation of proteolysis involved in cellular protein catabolic process"	4|339	61|23843	0.0110935	0.0548057	0.0372	Bag6/Usp7/Rps7/Pml	4	Biological process
GO:1903076	"regulation of protein localization to plasma membrane"	4|339	97|23843	0.0497609	0.140278	0.0952151	Sorbs1/Ap2m1/Egfr/Csnk2a1	4	Biological process
GO:1903115	regulation of actin filament-based movement	3|339	43|23843	0.0231208	0.0932893	0.0633211	Tnnt2/Atp2a2/Jup	3	Biological process
GO:1903143	adrenomedullin receptor complex	1|342	3|23583	0.0428798	0.116552	0.0761896	Calcrl	1	Cellular component
GO:1903169	regulation of calcium ion transmembrane transport	7|339	149|23843	0.00555199	0.0325333	0.0220823	Nipsnap2/Coro1a/Hspa2/Ptpn6/G6pdx/Cyba/Plcg2	7	Biological process
GO:1903206	"negative regulation of hydrogen peroxide-induced cell death"	2|339	25|23843	0.0487737	0.13793	0.0936213	Hk3/Glrx	2	Biological process
GO:1903233	"regulation of calcium ion-dependent exocytosis of neurotransmitter"	1|339	2|23843	0.0282345	0.0980095	0.066525	Atp2a2	1	Biological process
GO:1903305	regulation of regulated secretory pathway	6|339	130|23843	0.0108263	0.0538427	0.0365463	Itgam/Atp2a2/Itgb2/Rap1a/Rac2/Cd177	6	Biological process
GO:1903307	"positive regulation of regulated secretory pathway"	3|339	58|23843	0.0495589	0.139797	0.0948884	Itgam/Itgb2/Cd177	3	Biological process
GO:1903317	regulation of protein maturation	5|339	80|23843	0.00568192	0.0331643	0.0225106	Cr1l/Cfh/C3/Src/Serpinf2	5	Biological process
GO:1903319	positive regulation of protein maturation	2|339	25|23843	0.0487737	0.13793	0.0936213	C3/Src	2	Biological process
GO:1903362	regulation of cellular protein catabolic process	8|339	222|23843	0.0144752	0.0661619	0.0449081	Bag6/Rdx/Ptk2/Usp7/Psme1/Psme2/Rps7/Pml	8	Biological process
GO:1903363	"negative regulation of cellular protein catabolic process"	4|339	71|23843	0.0185086	0.0789989	0.0536213	Bag6/Usp7/Rps7/Pml	4	Biological process
GO:1903375	facioacoustic ganglion development	1|339	3|23843	0.0420522	0.12337	0.0837384	Nrp1	1	Biological process
GO:1903391	regulation of adherens junction organization	5|339	53|23843	0.000925409	0.00833401	0.00565679	Rdx/Ptk2/Src/Cfl1/Nrp1	5	Biological process
GO:1903392	"negative regulation of adherens junction organization"	2|339	15|23843	0.0187293	0.0789989	0.0536213	Rdx/Src	2	Biological process
GO:1903409	reactive oxygen species biosynthetic process	8|339	104|23843	0.000121155	0.00169276	0.00114898	Ncf1/Arg2/Mpo/Itgb2/Icam1/Cd36/Cybb/Cyba	8	Biological process
GO:1903426	"regulation of reactive oxygen species biosynthetic process"	5|339	88|23843	0.00845	0.0449227	0.0304917	Arg2/Itgb2/Icam1/Cd36/Cyba	5	Biological process
GO:1903428	"positive regulation of reactive oxygen species biosynthetic process"	4|339	57|23843	0.00877525	0.046238	0.0313845	Itgb2/Icam1/Cd36/Cyba	4	Biological process
GO:1903522	regulation of blood circulation	10|339	227|23843	0.00160293	0.0127295	0.00864027	Glrx3/Smtn/Fga/Tnnt2/Atp2a2/Icam1/Egfr/Jup/Fgg/Fgb	10	Biological process
GO:1903524	positive regulation of blood circulation	6|339	84|23843	0.00126654	0.0105451	0.00715759	Smtn/Fga/Icam1/Egfr/Fgg/Fgb	6	Biological process
GO:1903531	negative regulation of secretion by cell	7|339	211|23843	0.0317718	0.10729	0.072824	Fn1/Arg2/Anxa1/Rap1a/Fbln1/Pml/Hadh	7	Biological process
GO:1903532	positive regulation of secretion by cell	15|339	439|23843	0.00167241	0.0130495	0.00885746	Itgam/Fga/Src/Gpi1/Cd14/Itgb2/Glul/Lgals3/Egfr/Cd36/Fgg/Oxct1/Fgb/Cd177/Glrx	15	Biological process
GO:1903555	"regulation of tumor necrosis factor superfamily cytokine production"	6|339	137|23843	0.013752	0.0642477	0.0436088	Arg2/Ltf/Cd14/Cd36/Cybb/Cyba	6	Biological process
GO:1903557	"positive regulation of tumor necrosis factor superfamily cytokine production"	4|339	84|23843	0.0318975	0.107471	0.0729468	Cd14/Cd36/Cybb/Cyba	4	Biological process
GO:1903561	extracellular vesicle	8|342	95|23583	7.32417e-05	0.00108016	0.000706096	Fn1/Bag6/Ace/Anxa1/Icam1/Lamp2/Aqp1/Qsox1	8	Cellular component
GO:1903608	"protein localization to cytoplasmic stress granule"	2|339	7|23843	0.00403757	0.0258995	0.0175796	Ybx1/Ddx3x	2	Biological process
GO:1903649	regulation of cytoplasmic transport	3|339	22|23843	0.00359003	0.0237991	0.0161539	Rdx/Src/Rab21	3	Biological process
GO:1903651	positive regulation of cytoplasmic transport	2|339	11|23843	0.0101845	0.0517443	0.035122	Rdx/Rab21	2	Biological process
GO:1903672	positive regulation of sprouting angiogenesis	3|339	37|23843	0.0154896	0.0696022	0.0472432	Anxa1/Fgf1/Nrp1	3	Biological process
GO:1903706	regulation of hemopoiesis	16|339	386|23843	0.000145107	0.00196004	0.0013304	Stat1/Itgam/Prmt1/Cd44/Nme2/Pglyrp1/B2m/Ace/Anxa1/Ptpn6/Hmgb2/Hcls1/Cldn18/Fbn1/Isg15/Tmem176b	16	Biological process
GO:1903707	negative regulation of hemopoiesis	8|339	146|23843	0.00118618	0.00997328	0.00676946	Prmt1/Cd44/Nme2/Pglyrp1/Anxa1/Cldn18/Fbn1/Tmem176b	8	Biological process
GO:1903708	positive regulation of hemopoiesis	7|339	198|23843	0.0235597	0.094596	0.064208	Stat1/Itgam/Prmt1/Anxa1/Hmgb2/Hcls1/Isg15	7	Biological process
GO:1903727	"positive regulation of phospholipid metabolic process"	3|339	42|23843	0.021731	0.0884876	0.0600618	Pcx/Src/Stoml2	3	Biological process
GO:1903798	"regulation of production of miRNAs involved in gene silencing by miRNA"	2|339	16|23843	0.0212063	0.0868441	0.0589463	Egfr/Ddx5	2	Biological process
GO:1903800	"positive regulation of production of miRNAs involved in gene silencing by miRNA"	2|339	8|23843	0.00533299	0.0317072	0.0215216	Egfr/Ddx5	2	Biological process
GO:1903829	"positive regulation of cellular protein localization"	11|339	340|23843	0.00983383	0.050829	0.0345007	Itgam/Rdx/Sorbs1/Sfn/Src/Cfl1/Egfr/Jup/Rac2/Pml/Cav2	11	Biological process
GO:1903844	"regulation of cellular response to transforming growth factor beta stimulus"	4|339	96|23843	0.0482262	0.137776	0.0935169	Itga8/Fbn1/Lrg1/Cav2	4	Biological process
GO:1903846	"positive regulation of cellular response to transforming growth factor beta stimulus"	2|339	25|23843	0.0487737	0.13793	0.0936213	Itga8/Lrg1	2	Biological process
GO:1903900	regulation of viral life cycle	10|339	139|23843	3.11505e-05	0.000537737	0.000364994	Pcx/Ltf/Pabpc1/Pml/Ddx5/Ddx3x/Isg15/Ifitm3/Chmp4b/Cav2	10	Biological process
GO:1903901	negative regulation of viral life cycle	4|339	79|23843	0.0262271	0.0980095	0.066525	Ltf/Pml/Isg15/Ifitm3	4	Biological process
GO:1903902	positive regulation of viral life cycle	5|339	54|23843	0.00100811	0.0089608	0.00608223	Pcx/Pabpc1/Ddx3x/Chmp4b/Cav2	5	Biological process
GO:1904018	positive regulation of vasculature development	16|339	191|23843	1.62824e-08	1.08655e-06	7.37507e-07	C3/Anxa1/Rras/Itgb2/Lgals3/Mmp9/Camp/Fgf1/Rhob/Rap1a/Nrp1/Aqp1/Jup/Cybb/Chil1/Lrg1	16	Biological process
GO:1904019	epithelial cell apoptotic process	5|339	102|23843	0.015319	0.0691132	0.0469113	Fga/Icam1/Fgg/Mtch2/Fgb	5	Biological process
GO:1904035	regulation of epithelial cell apoptotic process	4|339	79|23843	0.0262271	0.0980095	0.066525	Fga/Icam1/Fgg/Fgb	4	Biological process
GO:1904036	"negative regulation of epithelial cell apoptotic process"	4|339	47|23843	0.00442551	0.027751	0.0188362	Fga/Icam1/Fgg/Fgb	4	Biological process
GO:1904062	regulation of cation transmembrane transport	12|339	315|23843	0.00196425	0.0148348	0.0100692	Nipsnap2/Coro1a/Hspa2/Cfl1/Ptpn6/Mmp9/Slc25a4/Slc9a3r1/G6pdx/Cyba/Plcg2/Glrx	12	Biological process
GO:1904064	"positive regulation of cation transmembrane transport"	7|339	135|23843	0.00324005	0.0220827	0.0149889	Nipsnap2/Hspa2/Cfl1/Slc25a4/G6pdx/Plcg2/Glrx	7	Biological process
GO:1904235	"regulation of substrate-dependent cell migration, cell attachment to substrate"	2|339	2|23843	0.000201564	0.0025173	0.00170864	Fn1/Fbln1	2	Biological process
GO:1904237	"positive regulation of substrate-dependent cell migration, cell attachment to substrate"	2|339	2|23843	0.000201564	0.0025173	0.00170864	Fn1/Fbln1	2	Biological process
GO:1904356	"regulation of telomere maintenance via telomere lengthening"	3|339	58|23843	0.0495589	0.139797	0.0948884	Pnkp/Src/Pml	3	Biological process
GO:1904357	"negative regulation of telomere maintenance via telomere lengthening"	2|339	25|23843	0.0487737	0.13793	0.0936213	Src/Pml	2	Biological process
GO:1904378	"maintenance of unfolded protein involved in ERAD pathway"	1|339	3|23843	0.0420522	0.12337	0.0837384	Bag6	1	Biological process
GO:1904407	"positive regulation of nitric oxide metabolic process"	3|339	46|23843	0.0275731	0.0980095	0.066525	Itgb2/Icam1/Cd36	3	Biological process
GO:1904427	"positive regulation of calcium ion transmembrane transport"	4|339	68|23843	0.0160313	0.0716041	0.048602	Nipsnap2/Hspa2/G6pdx/Plcg2	4	Biological process
GO:1904432	regulation of ferrous iron binding	1|339	2|23843	0.0282345	0.0980095	0.066525	B2m	1	Biological process
GO:1904434	positive regulation of ferrous iron binding	1|339	2|23843	0.0282345	0.0980095	0.066525	B2m	1	Biological process
GO:1904435	regulation of transferrin receptor binding	1|339	2|23843	0.0282345	0.0980095	0.066525	B2m	1	Biological process
GO:1904437	"positive regulation of transferrin receptor binding"	1|339	2|23843	0.0282345	0.0980095	0.066525	B2m	1	Biological process
GO:1904659	glucose transmembrane transport	6|339	123|23843	0.00837157	0.0449227	0.0304917	Osbpl8/Sorbs1/C3/Ace/Rap1a/Ak1	6	Biological process
GO:1904705	"regulation of vascular smooth muscle cell proliferation"	3|339	36|23843	0.0143822	0.0658166	0.0446737	Mmp9/Cnn1/Hpgd	3	Biological process
GO:1904707	"positive regulation of vascular smooth muscle cell proliferation"	2|339	23|23843	0.0418985	0.12337	0.0837384	Mmp9/Hpgd	2	Biological process
GO:1904783	"positive regulation of NMDA glutamate receptor activity"	1|339	3|23843	0.0420522	0.12337	0.0837384	Cfl1	1	Biological process
GO:1904835	dorsal root ganglion morphogenesis	1|339	2|23843	0.0282345	0.0980095	0.066525	Nrp1	1	Biological process
GO:1904879	"positive regulation of calcium ion transmembrane transport via high voltage-gated calcium channel"	1|339	2|23843	0.0282345	0.0980095	0.066525	G6pdx	1	Biological process
GO:1904950	"negative regulation of establishment of protein localization"	7|339	187|23843	0.0178633	0.0767213	0.0520753	Fn1/Arg2/Anxa1/Rangap1/Fbln1/Pml/Hadh	7	Biological process
GO:1904951	"positive regulation of establishment of protein localization"	15|339	476|23843	0.00359504	0.0237991	0.0161539	Itgam/Fga/Sfn/Src/Gpi1/Cd14/Glul/Egfr/Jup/Rac2/Cd36/Fgg/Oxct1/Fgb/Glrx	15	Biological process
GO:1904994	"regulation of leukocyte adhesion to vascular endothelial cell"	2|339	12|23843	0.0121075	0.0578338	0.0392553	Icam1/Elane	2	Biological process
GO:1904996	"positive regulation of leukocyte adhesion to vascular endothelial cell"	2|339	8|23843	0.00533299	0.0317072	0.0215216	Icam1/Elane	2	Biological process
GO:1905207	regulation of cardiocyte differentiation	4|339	52|23843	0.0063555	0.0364768	0.024759	Col14a1/Slc25a4/G6pdx/Egfr	4	Biological process
GO:1905208	negative regulation of cardiocyte differentiation	2|339	20|23843	0.0323512	0.107784	0.0731594	G6pdx/Egfr	2	Biological process
GO:1905397	"activated CD8-positive, alpha-beta T cell apoptotic process"	1|339	2|23843	0.0282345	0.0980095	0.066525	Arg2	1	Biological process
GO:1905402	"regulation of activated CD8-positive, alpha-beta T cell apoptotic process"	1|339	2|23843	0.0282345	0.0980095	0.066525	Arg2	1	Biological process
GO:1905449	"regulation of Fc-gamma receptor signaling pathway involved in phagocytosis"	1|339	2|23843	0.0282345	0.0980095	0.066525	Rap1a	1	Biological process
GO:1905451	"positive regulation of Fc-gamma receptor signaling pathway involved in phagocytosis"	1|339	2|23843	0.0282345	0.0980095	0.066525	Rap1a	1	Biological process
GO:1905809	negative regulation of synapse organization	2|339	24|23843	0.0452875	0.130548	0.0886109	Ptk2/Cfl1	2	Biological process
[truncated: 84 more rows]
