# Supplementary material for: Insulin reverses impaired alveolar fluid clearance in ARDS by inhibiting LPS-induced autophagy and inflammatory
Source: Front Immunol. 2023 Aug 15;14:1162159. doi: 10.3389/fimmu.2023.1162159 (PMC10466042; doi:10.3389/fimmu.2023.1162159)
Supplement: Supplementary file 1 [file DataSheet_1.zip › enrichGO.LPS+Insulin--LPS.ALL.xls]

## Sheet: enrichGO.LPS+Insulin--LPS.ALL
enrichGO.LPS+Insulin--LPS.ALL #Column A : "ID", stands for the ID of gene ontology term. #Column B : "Description", stands for the name of gene ontology term. #Column C : "GeneRatio", stands for the Gene Ratio value genes associated with the ID, it equals (Count/the total number of DE genes). #Column D : "BgRatio", stands for the Ratio with the number of background population genes associated wit…
ID	Description	GeneRatio	BgRatio	pvalue	p.adjust	qvalue	geneID	Count	type
GO:0000052	citrulline metabolic process	1|66	8|23843	0.0219347	0.185974	0.149442	Ddah1	1	Biological process
GO:0000054	ribosomal subunit export from nucleus	1|66	17|23843	0.0460451	0.202806	0.162967	Xpo1	1	Biological process
GO:0000055	ribosomal large subunit export from nucleus	1|66	10|23843	0.0273439	0.191627	0.153985	Xpo1	1	Biological process
GO:0000056	ribosomal small subunit export from nucleus	1|66	8|23843	0.0219347	0.185974	0.149442	Xpo1	1	Biological process
GO:0000137	Golgi cis cisterna	1|66	11|23583	0.0303641	0.114877	0.0756438	Lyz2	1	Cellular component
GO:0000244	spliceosomal tri-snRNP complex assembly	1|66	9|23843	0.024643	0.190378	0.152981	Usp4	1	Biological process
GO:0000338	protein deneddylation	1|66	10|23843	0.0273439	0.191627	0.153985	Cops2	1	Biological process
GO:0000502	proteasome complex	2|66	72|23583	0.0173843	0.107691	0.0709115	Uchl5/Psme2	2	Cellular component
GO:0001505	regulation of neurotransmitter levels	4|66	310|23843	0.0107418	0.171232	0.137596	Naalad2/Ppt1/Icam1/Ddah1	4	Biological process
GO:0001520	outer dense fiber	1|66	9|23583	0.0249117	0.110881	0.0730126	Ctsh	1	Cellular component
GO:0001664	G-protein coupled receptor binding	3|62	286|23049	0.0418305	0.0977971	0.054793	Usp4/Saa1/Gnai2	3	Molecular function
GO:0001725	stress fiber	2|66	74|23583	0.018305	0.107691	0.0709115	Pdlim7/Cyba	2	Cellular component
GO:0001846	opsonin binding	1|62	16|23049	0.0421947	0.0977971	0.054793	Cfh	1	Molecular function
GO:0001851	complement component C3b binding	1|62	4|23049	0.010717	0.0738285	0.041364	Cfh	1	Molecular function
GO:0001927	exocyst assembly	1|66	4|23843	0.0110272	0.171232	0.137596	Ralb	1	Biological process
GO:0001928	regulation of exocyst assembly	1|66	2|23843	0.00552867	0.163505	0.131386	Ralb	1	Biological process
GO:0001967	suckling behavior	1|66	17|23843	0.0460451	0.202806	0.162967	App	1	Biological process
GO:0001973	adenosine receptor signaling pathway	1|66	12|23843	0.0327236	0.191627	0.153985	Gnai2	1	Biological process
GO:0001977	"renal system process involved in regulation of blood volume"	1|66	15|23843	0.0407384	0.201403	0.16184	Cyba	1	Biological process
GO:0002016	regulation of blood volume by renin-angiotensin	1|66	12|23843	0.0327236	0.191627	0.153985	Cyba	1	Biological process
GO:0002019	regulation of renal output by angiotensin	1|66	3|23843	0.0082817	0.163505	0.131386	Cyba	1	Biological process
GO:0002084	protein depalmitoylation	2|66	12|23843	0.000489244	0.0891597	0.0716456	Lypla1/Ppt1	2	Biological process
GO:0002221	pattern recognition receptor signaling pathway	2|66	121|23843	0.0443807	0.202806	0.162967	Lrrfip2/Cyba	2	Biological process
GO:0002224	toll-like receptor signaling pathway	2|66	92|23843	0.0269247	0.191627	0.153985	Lrrfip2/Cyba	2	Biological process
GO:0002253	activation of immune response	4|66	488|23843	0.0462794	0.202806	0.162967	Cr1l/Lrrfip2/Cfh/Cyba	4	Biological process
GO:0002265	astrocyte activation involved in immune response	1|66	3|23843	0.0082817	0.163505	0.131386	App	1	Biological process
GO:0002291	"T cell activation via T cell receptor contact with antigen bound to MHC molecule on antigen"	1|66	5|23843	0.0137653	0.180674	0.145183	Icam1	1	Biological process
GO:0002456	T cell mediated immunity	2|66	96|23843	0.0291247	0.191627	0.153985	Icam1/Ctsh	2	Biological process
GO:0002457	T cell antigen processing and presentation	1|66	6|23843	0.0164959	0.180674	0.145183	Icam1	1	Biological process
GO:0002526	acute inflammatory response	4|66	131|23843	0.000481905	0.0891597	0.0716456	Cr1l/Cfh/Saa1/Icam1	4	Biological process
GO:0002673	regulation of acute inflammatory response	2|66	62|23843	0.0128244	0.180674	0.145183	Cr1l/Cfh	2	Biological process
GO:0002756	"MyD88-independent toll-like receptor signaling pathway"	1|66	10|23843	0.0273439	0.191627	0.153985	Lrrfip2	1	Biological process
GO:0002758	"innate immune response-activating signal transduction"	2|66	123|23843	0.0457061	0.202806	0.162967	Lrrfip2/Cyba	2	Biological process
GO:0002920	regulation of humoral immune response	2|66	35|23843	0.0042333	0.163505	0.131386	Cr1l/Cfh	2	Biological process
GO:0002921	negative regulation of humoral immune response	1|66	11|23843	0.0300374	0.191627	0.153985	Cr1l	1	Biological process
GO:0003013	circulatory system process	4|66	471|23843	0.0415432	0.202063	0.16237	Icam1/Adh5/Cyba/Ddah1	4	Biological process
GO:0003073	regulation of systemic arterial blood pressure	2|66	114|23843	0.0398595	0.201403	0.16184	Cyba/Ddah1	2	Biological process
GO:0003093	regulation of glomerular filtration	1|66	12|23843	0.0327236	0.191627	0.153985	Cyba	1	Biological process
GO:0003105	negative regulation of glomerular filtration	1|66	6|23843	0.0164959	0.180674	0.145183	Cyba	1	Biological process
GO:0003756	protein disulfide isomerase activity	1|62	19|23049	0.0499089	0.106702	0.059782	Pdia4	1	Molecular function
GO:0003796	lysozyme activity	1|62	15|23049	0.0396097	0.0972594	0.0544917	Lyz2	1	Molecular function
GO:0003857	3-hydroxyacyl-CoA dehydrogenase activity	1|62	9|23049	0.0239546	0.0792097	0.044379	Cryl1	1	Molecular function
GO:0003924	GTPase activity	3|62	278|23049	0.0389835	0.0972594	0.0544917	Gnai2/Rab8a/Ralb	3	Molecular function
GO:0003955	NAD(P)H dehydrogenase (quinone) activity	1|62	3|23049	0.00804843	0.0688279	0.0385623	Nqo2	1	Molecular function
GO:0003993	acid phosphatase activity	1|62	9|23049	0.0239546	0.0792097	0.044379	Acp1	1	Molecular function
GO:0004022	alcohol dehydrogenase (NAD) activity	1|62	6|23049	0.0160331	0.0789198	0.0442165	Adh5	1	Molecular function
GO:0004029	aldehyde dehydrogenase (NAD) activity	1|62	18|23049	0.0473443	0.104834	0.0587354	Adh5	1	Molecular function
GO:0004111	creatine kinase activity	1|62	5|23049	0.0133786	0.0754067	0.0422482	Ckmt1	1	Molecular function
GO:0004177	aminopeptidase activity	2|62	40|23049	0.00519951	0.0644413	0.0361047	Metap2/Ctsh	2	Molecular function
GO:0004332	fructose-bisphosphate aldolase activity	1|62	4|23049	0.010717	0.0738285	0.041364	Aldoa	1	Molecular function
GO:0004485	methylcrotonoyl-CoA carboxylase activity	1|62	2|23049	0.00537272	0.0644413	0.0361047	Mccc2	1	Molecular function
GO:0004614	phosphoglucomutase activity	1|62	5|23049	0.0133786	0.0754067	0.0422482	Pgm3	1	Molecular function
GO:0004622	lysophospholipase activity	1|62	17|23049	0.0447729	0.100943	0.0565553	Lypla1	1	Molecular function
GO:0004726	"non-membrane spanning protein tyrosine phosphatase activity"	1|62	5|23049	0.0133786	0.0754067	0.0422482	Acp1	1	Molecular function
GO:0004830	tryptophan-tRNA ligase activity	1|62	2|23049	0.00537272	0.0644413	0.0361047	Wars	1	Molecular function
GO:0004843	"thiol-dependent ubiquitin-specific protease activity"	2|62	80|23049	0.0196655	0.0789198	0.0442165	Uchl5/Usp4	2	Molecular function
GO:0004857	enzyme inhibitor activity	5|62	405|23049	0.00465433	0.0644413	0.0361047	Uchl5/App/Wars/Serpina3m/Serpinb1a	5	Molecular function
GO:0004866	endopeptidase inhibitor activity	4|62	200|23049	0.00207171	0.057087	0.0319843	Uchl5/App/Serpina3m/Serpinb1a	4	Molecular function
GO:0004867	serine-type endopeptidase inhibitor activity	3|62	119|23049	0.00406585	0.0644413	0.0361047	App/Serpina3m/Serpinb1a	3	Molecular function
GO:0005047	signal recognition particle binding	1|62	9|23049	0.0239546	0.0792097	0.044379	Srp68	1	Molecular function
GO:0005048	signal sequence binding	2|62	41|23049	0.00545673	0.0644413	0.0361047	Srp68/Kpnb1	2	Molecular function
GO:0005049	nuclear export signal receptor activity	1|62	8|23049	0.0213211	0.0789198	0.0442165	Xpo1	1	Molecular function
GO:0005086	ARF guanyl-nucleotide exchange factor activity	1|62	19|23049	0.0499089	0.106702	0.059782	Iqsec1	1	Molecular function
GO:0005319	lipid transporter activity	2|62	123|23049	0.0433934	0.0996441	0.0558278	Pitpnb/Osbp	2	Molecular function
GO:0005504	fatty acid binding	2|62	43|23049	0.00598837	0.0645702	0.0361769	Adh5/Dbt	2	Molecular function
GO:0005521	lamin binding	1|62	16|23049	0.0421947	0.0977971	0.054793	Tor1aip1	1	Molecular function
GO:0005527	macrolide binding	1|62	14|23049	0.0370177	0.0956292	0.0535783	Fkbp1a	1	Molecular function
GO:0005528	FK506 binding	1|62	14|23049	0.0370177	0.0956292	0.0535783	Fkbp1a	1	Molecular function
GO:0005539	glycosaminoglycan binding	3|62	196|23049	0.0158615	0.0789198	0.0442165	App/Cfh/Saa1	3	Molecular function
GO:0005578	proteinaceous extracellular matrix	4|66	361|23583	0.0185019	0.107691	0.0709115	Col6a3/Glg1/Col6a2/Ogn	4	Cellular component
GO:0005581	collagen trimer	2|66	82|23583	0.022188	0.110881	0.0730126	Col6a3/Col6a2	2	Cellular component
GO:0005635	nuclear envelope	5|66	399|23583	0.00519051	0.0785497	0.0517229	Apeh/App/Tor1aip1/Kpnb1/Xpo1	5	Cellular component
GO:0005641	nuclear envelope lumen	1|66	13|23583	0.0357864	0.117526	0.0773882	App	1	Cellular component
GO:0005642	annulate lamellae	1|66	5|23583	0.0139162	0.107691	0.0709115	Xpo1	1	Cellular component
GO:0005750	mitochondrial respiratory chain complex III	1|66	11|23583	0.0303641	0.114877	0.0756438	Uqcrq	1	Cellular component
GO:0005786	"signal recognition particle, endoplasmic reticulum targeting"	1|66	7|23583	0.0194291	0.11026	0.0726036	Srp68	1	Cellular component
GO:0005788	endoplasmic reticulum lumen	2|66	54|23583	0.0100513	0.0954511	0.0628521	Pdia4/Lyz2	2	Cellular component
GO:0005791	rough endoplasmic reticulum	2|66	100|23583	0.0320293	0.117526	0.0773882	App/Lyz2	2	Cellular component
GO:0005795	Golgi stack	3|66	82|23583	0.00158339	0.0473911	0.0312058	Gorasp2/Glg1/Lyz2	3	Cellular component
GO:0005797	Golgi medial cisterna	2|66	22|23583	0.00171865	0.0473911	0.0312058	Gorasp2/Glg1	2	Cellular component
GO:0005798	Golgi-associated vesicle	3|66	123|23583	0.00498772	0.0785497	0.0517229	App/Lyz2/Rab8a	3	Cellular component
GO:0005912	adherens junction	4|66	287|23583	0.00857405	0.0926814	0.0610283	Srp68/Sdc4/Pdlim7/Cyba	4	Cellular component
GO:0005924	cell-substrate adherens junction	4|66	141|23583	0.000662064	0.0369466	0.0243284	Srp68/Sdc4/Pdlim7/Cyba	4	Cellular component
GO:0005925	focal adhesion	4|66	135|23583	0.000562301	0.0369466	0.0243284	Srp68/Sdc4/Pdlim7/Cyba	4	Cellular component
GO:0005956	protein kinase CK2 complex	1|66	3|23583	0.00837276	0.0926814	0.0610283	Csnk2a1	1	Cellular component
GO:0006000	fructose metabolic process	1|66	10|23843	0.0273439	0.191627	0.153985	Aldoa	1	Biological process
GO:0006047	UDP-N-acetylglucosamine metabolic process	1|66	12|23843	0.0327236	0.191627	0.153985	Pgm3	1	Biological process
GO:0006048	UDP-N-acetylglucosamine biosynthetic process	1|66	6|23843	0.0164959	0.180674	0.145183	Pgm3	1	Biological process
GO:0006066	alcohol metabolic process	3|66	267|23843	0.037914	0.19856	0.159556	App/Saa1/Adh5	3	Biological process
GO:0006067	ethanol metabolic process	1|66	6|23843	0.0164959	0.180674	0.145183	Adh5	1	Biological process
GO:0006068	ethanol catabolic process	1|66	5|23843	0.0137653	0.180674	0.145183	Adh5	1	Biological process
GO:0006069	ethanol oxidation	1|66	4|23843	0.0110272	0.171232	0.137596	Adh5	1	Biological process
GO:0006122	"mitochondrial electron transport, ubiquinol to cytochrome c"	1|66	12|23843	0.0327236	0.191627	0.153985	Uqcrq	1	Biological process
GO:0006436	tryptophanyl-tRNA aminoacylation	1|66	2|23843	0.00552867	0.163505	0.131386	Wars	1	Biological process
GO:0006520	cellular amino acid metabolic process	3|66	270|23843	0.0389854	0.201403	0.16184	Wars/Mccc2/Ddah1	3	Biological process
GO:0006527	arginine catabolic process	1|66	11|23843	0.0300374	0.191627	0.153985	Ddah1	1	Biological process
GO:0006551	leucine metabolic process	1|66	7|23843	0.019219	0.180674	0.145183	Mccc2	1	Biological process
GO:0006552	leucine catabolic process	1|66	4|23843	0.0110272	0.171232	0.137596	Mccc2	1	Biological process
GO:0006607	NLS-bearing protein import into nucleus	1|66	16|23843	0.0433954	0.202063	0.16237	Kpnb1	1	Biological process
GO:0006610	ribosomal protein import into nucleus	1|66	7|23843	0.019219	0.180674	0.145183	Kpnb1	1	Biological process
GO:0006613	cotranslational protein targeting to membrane	1|66	16|23843	0.0433954	0.202063	0.16237	Srp68	1	Biological process
GO:0006614	"SRP-dependent cotranslational protein targeting to membrane"	1|66	13|23843	0.0354025	0.192932	0.155033	Srp68	1	Biological process
GO:0006809	nitric oxide biosynthetic process	2|66	70|23843	0.016148	0.180674	0.145183	Icam1/Ddah1	2	Biological process
GO:0006816	calcium ion transport	4|66	399|23843	0.0246967	0.190378	0.152981	Gnai2/Icam1/Fkbp1a/Cyba	4	Biological process
GO:0006878	cellular copper ion homeostasis	1|66	16|23843	0.0433954	0.202063	0.16237	App	1	Biological process
GO:0006887	exocytosis	4|66	324|23843	0.0124667	0.180674	0.145183	Arhgap17/Sdc4/Rab8a/Ralb	4	Biological process
GO:0006904	vesicle docking involved in exocytosis	2|66	44|23843	0.00662372	0.163505	0.131386	Rab8a/Ralb	2	Biological process
GO:0006907	pinocytosis	2|66	19|23843	0.00125183	0.11478	0.092233	Ppt1/Snx5	2	Biological process
GO:0006957	complement activation, alternative pathway	1|66	11|23843	0.0300374	0.191627	0.153985	Cfh	1	Biological process
GO:0006971	hypotonic response	1|66	8|23843	0.0219347	0.185974	0.149442	Oxsr1	1	Biological process
GO:0007042	lysosomal lumen acidification	1|66	8|23843	0.0219347	0.185974	0.149442	Ppt1	1	Biological process
GO:0007079	mitotic chromosome movement towards spindle pole	1|66	2|23843	0.00552867	0.163505	0.131386	Kpnb1	1	Biological process
GO:0007183	SMAD protein complex assembly	1|66	14|23843	0.0380741	0.19856	0.159556	Fkbp1a	1	Biological process
GO:0007193	"adenylate cyclase-inhibiting G-protein coupled receptor signaling pathway"	2|66	79|23843	0.0202764	0.185974	0.149442	Akap12/Gnai2	2	Biological process
GO:0007213	"G-protein coupled acetylcholine receptor signaling pathway"	1|66	11|23843	0.0300374	0.191627	0.153985	Gnai2	1	Biological process
GO:0007264	small GTPase mediated signal transduction	5|66	495|23843	0.0119669	0.180674	0.145183	Arhgap17/Iqsec1/Rab8a/Kpnb1/Ralb	5	Biological process
GO:0007265	Ras protein signal transduction	5|66	426|23843	0.00650968	0.163505	0.131386	Arhgap17/Iqsec1/Rab8a/Kpnb1/Ralb	5	Biological process
GO:0008015	blood circulation	4|66	467|23843	0.0404711	0.201403	0.16184	Icam1/Adh5/Cyba/Ddah1	4	Biological process
GO:0008047	enzyme activator activity	5|62	441|23049	0.00663423	0.0646838	0.0362405	Arhgap17/App/Tor1aip1/Psme2/Ctsh	5	Molecular function
GO:0008121	ubiquinol-cytochrome-c reductase activity	1|62	7|23049	0.0186806	0.0789198	0.0442165	Uqcrq	1	Molecular function
GO:0008179	adenylate cyclase binding	1|62	15|23049	0.0396097	0.0972594	0.0544917	Akap12	1	Molecular function
GO:0008201	heparin binding	3|62	145|23049	0.00703357	0.0646838	0.0362405	App/Cfh/Saa1	3	Molecular function
GO:0008203	cholesterol metabolic process	2|66	119|23843	0.0430701	0.202063	0.16237	App/Saa1	2	Biological process
GO:0008217	regulation of blood pressure	3|66	196|23843	0.0171364	0.180674	0.145183	Adh5/Cyba/Ddah1	3	Biological process
GO:0008234	cysteine-type peptidase activity	3|62	182|23049	0.0130239	0.0754067	0.0422482	Uchl5/Usp4/Ctsh	3	Molecular function
GO:0008238	exopeptidase activity	4|62	99|23049	0.000147558	0.0121981	0.00683424	Apeh/Naalad2/Metap2/Ctsh	4	Molecular function
GO:0008242	omega peptidase activity	1|62	9|23049	0.0239546	0.0792097	0.044379	Apeh	1	Molecular function
GO:0008306	associative learning	2|66	96|23843	0.0291247	0.191627	0.153985	App/Ppt1	2	Biological process
GO:0008312	7S RNA binding	1|62	6|23049	0.0160331	0.0789198	0.0442165	Srp68	1	Molecular function
GO:0008327	methyl-CpG binding	1|62	17|23049	0.0447729	0.100943	0.0565553	Prmt1	1	Molecular function
GO:0008344	adult locomotory behavior	2|66	107|23843	0.0355277	0.192932	0.155033	App/Ppt1	2	Biological process
GO:0008469	histone-arginine N-methyltransferase activity	1|62	9|23049	0.0239546	0.0792097	0.044379	Prmt1	1	Molecular function
GO:0008474	palmitoyl-(protein) hydrolase activity	2|62	13|23049	0.000544804	0.0225185	0.0126165	Lypla1/Ppt1	2	Molecular function
GO:0008525	phosphatidylcholine transporter activity	1|62	9|23049	0.0239546	0.0792097	0.044379	Pitpnb	1	Molecular function
GO:0008526	phosphatidylinositol transporter activity	1|62	8|23049	0.0213211	0.0789198	0.0442165	Pitpnb	1	Molecular function
GO:0008536	Ran GTPase binding	2|62	35|23049	0.00400066	0.0644413	0.0361047	Kpnb1/Xpo1	2	Molecular function
GO:0008565	protein transporter activity	3|62	78|23049	0.00122135	0.0378619	0.021213	Kpnb1/Xpo1/Vps26b	3	Molecular function
GO:0008656	"cysteine-type endopeptidase activator activity involved in apoptotic process"	1|62	10|23049	0.0265811	0.0822927	0.0461062	Ctsh	1	Molecular function
GO:0009055	electron transfer activity	3|62	72|23049	0.000968511	0.034313	0.0192246	Nqo2/Cyba/Uqcrq	3	Molecular function
GO:0009063	cellular amino acid catabolic process	2|66	88|23843	0.024796	0.190378	0.152981	Mccc2/Ddah1	2	Biological process
GO:0009083	branched-chain amino acid catabolic process	1|66	15|23843	0.0407384	0.201403	0.16184	Mccc2	1	Biological process
GO:0009226	nucleotide-sugar biosynthetic process	1|66	13|23843	0.0354025	0.192932	0.155033	Pgm3	1	Biological process
GO:0009898	cytoplasmic side of plasma membrane	3|66	182|23583	0.0144974	0.107691	0.0709115	Gnai2/Acp1/Snx5	3	Cellular component
GO:0010466	negative regulation of peptidase activity	4|66	251|23843	0.00518589	0.163505	0.131386	App/Serpina3m/Csnk2a1/Serpinb1a	4	Biological process
GO:0010522	regulation of calcium ion transport into cytosol	2|66	96|23843	0.0291247	0.191627	0.153985	Fkbp1a/Cyba	2	Biological process
GO:0010739	positive regulation of protein kinase A signaling	1|66	11|23843	0.0300374	0.191627	0.153985	Akap12	1	Biological process
GO:0010813	neuropeptide catabolic process	1|66	2|23843	0.00552867	0.163505	0.131386	Ctsh	1	Biological process
GO:0010815	bradykinin catabolic process	1|66	6|23843	0.0164959	0.180674	0.145183	Ctsh	1	Biological process
GO:0010835	regulation of protein ADP-ribosylation	1|66	9|23843	0.024643	0.190378	0.152981	Wars	1	Biological process
GO:0010951	negative regulation of endopeptidase activity	3|66	201|23843	0.01831	0.180674	0.145183	Serpina3m/Csnk2a1/Serpinb1a	3	Biological process
GO:0010955	negative regulation of protein processing	2|66	41|23843	0.00577219	0.163505	0.131386	Cr1l/Glg1	2	Biological process
GO:0010959	regulation of metal ion transport	5|66	397|23843	0.00485559	0.163505	0.131386	Gnai2/Icam1/Fkbp1a/Cyba/Oxsr1	5	Biological process
GO:0014004	microglia differentiation	1|66	4|23843	0.0110272	0.171232	0.137596	App	1	Biological process
GO:0014005	microglia development	1|66	4|23843	0.0110272	0.171232	0.137596	App	1	Biological process
GO:0014805	smooth muscle adaptation	1|66	2|23843	0.00552867	0.163505	0.131386	Cyba	1	Biological process
GO:0015037	peptide disulfide oxidoreductase activity	1|62	12|23049	0.0318132	0.0866998	0.0485754	Pdia4	1	Molecular function
GO:0015936	coenzyme A metabolic process	1|66	14|23843	0.0380741	0.19856	0.159556	Mccc2	1	Biological process
GO:0016049	cell growth	4|66	499|23843	0.0494992	0.20984	0.16862	App/Ppt1/Csnk2a1/Cyba	4	Biological process
GO:0016175	superoxide-generating NADPH oxidase activity	1|62	8|23049	0.0213211	0.0789198	0.0442165	Cyba	1	Molecular function
GO:0016198	axon choice point recognition	1|66	7|23843	0.019219	0.180674	0.145183	App	1	Biological process
GO:0016199	axon midline choice point recognition	1|66	5|23843	0.0137653	0.180674	0.145183	App	1	Biological process
GO:0016273	arginine N-methyltransferase activity	1|62	11|23049	0.0292006	0.0822927	0.0461062	Prmt1	1	Molecular function
GO:0016274	protein-arginine N-methyltransferase activity	1|62	11|23049	0.0292006	0.0822927	0.0461062	Prmt1	1	Molecular function
GO:0016290	palmitoyl-CoA hydrolase activity	1|62	15|23049	0.0396097	0.0972594	0.0544917	Ppt1	1	Molecular function
GO:0016322	neuron remodeling	1|66	14|23843	0.0380741	0.19856	0.159556	App	1	Biological process
GO:0016403	dimethylargininase activity	1|62	2|23049	0.00537272	0.0644413	0.0361047	Ddah1	1	Molecular function
GO:0016421	CoA carboxylase activity	1|62	6|23049	0.0160331	0.0789198	0.0442165	Mccc2	1	Molecular function
GO:0016485	protein processing	5|66	255|23843	0.000706597	0.0891597	0.0716456	Cr1l/Cfh/Glg1/Metap2/Ctsh	5	Biological process
GO:0016504	peptidase activator activity	3|62	33|23049	9.54644e-05	0.0118376	0.00663226	App/Psme2/Ctsh	3	Molecular function
GO:0016505	"peptidase activator activity involved in apoptotic process"	1|62	12|23049	0.0318132	0.0866998	0.0485754	Ctsh	1	Molecular function
GO:0016579	protein deubiquitination	2|66	114|23843	0.0398595	0.201403	0.16184	Uchl5/Usp4	2	Biological process
GO:0016580	Sin3 complex	1|66	13|23583	0.0357864	0.117526	0.0773882	Csnk2a1	1	Cellular component
GO:0016581	NuRD complex	1|66	18|23583	0.0492119	0.131425	0.0865399	Csnk2a1	1	Cellular component
GO:0016651	oxidoreductase activity, acting on NAD(P)H	2|62	86|23049	0.0225137	0.0792097	0.044379	Nqo2/Cyba	2	Molecular function
GO:0016661	"oxidoreductase activity, acting on other nitrogenous compounds as donors"	1|62	8|23049	0.0213211	0.0789198	0.0442165	Nqo2	1	Molecular function
GO:0016679	"oxidoreductase activity, acting on diphenols and related substances as donors"	1|62	8|23049	0.0213211	0.0789198	0.0442165	Uqcrq	1	Molecular function
GO:0016681	"oxidoreductase activity, acting on diphenols and related substances as donors, cytochrome as"	1|62	7|23049	0.0186806	0.0789198	0.0442165	Uqcrq	1	Molecular function
GO:0016775	"phosphotransferase activity, nitrogenous group as acceptor"	1|62	11|23049	0.0292006	0.0822927	0.0461062	Ckmt1	1	Molecular function
GO:0016790	thiolester hydrolase activity	2|62	47|23049	0.00711955	0.0646838	0.0362405	Lypla1/Ppt1	2	Molecular function
GO:0016805	dipeptidase activity	1|62	16|23049	0.0421947	0.0977971	0.054793	Naalad2	1	Molecular function
GO:0016810	"hydrolase activity, acting on carbon-nitrogen (but not peptide) bonds"	3|62	136|23049	0.00589518	0.0645702	0.0361769	Naalad2/Ddah1/Asah1	3	Molecular function
GO:0016811	"hydrolase activity, acting on carbon-nitrogen (but not peptide) bonds, in linear amides"	2|62	83|23049	0.0210693	0.0789198	0.0442165	Naalad2/Asah1	2	Molecular function
GO:0016813	"hydrolase activity, acting on carbon-nitrogen (but not peptide) bonds, in linear amidines"	1|62	11|23049	0.0292006	0.0822927	0.0461062	Ddah1	1	Molecular function
GO:0016832	aldehyde-lyase activity	1|62	11|23049	0.0292006	0.0822927	0.0461062	Aldoa	1	Molecular function
GO:0016853	isomerase activity	3|62	147|23049	0.00730301	0.0646838	0.0362405	Pdia4/Fkbp1a/Pgm3	3	Molecular function
GO:0016864	"intramolecular oxidoreductase activity, transposing S-S bonds"	1|62	19|23049	0.0499089	0.106702	0.059782	Pdia4	1	Molecular function
GO:0016868	"intramolecular transferase activity, phosphotransferases"	1|62	10|23049	0.0265811	0.0822927	0.0461062	Pgm3	1	Molecular function
GO:0016885	ligase activity, forming carbon-carbon bonds	1|62	8|23049	0.0213211	0.0789198	0.0442165	Mccc2	1	Molecular function
GO:0016998	cell wall macromolecule catabolic process	1|66	16|23843	0.0433954	0.202063	0.16237	Lyz2	1	Biological process
GO:0016999	antibiotic metabolic process	2|66	118|23843	0.0424204	0.202063	0.16237	Adh5/Cyba	2	Biological process
GO:0017000	antibiotic biosynthetic process	1|66	15|23843	0.0407384	0.201403	0.16184	Cyba	1	Biological process
GO:0017014	protein nitrosylation	2|66	15|23843	0.00077418	0.0891597	0.0716456	Adh5/Ddah1	2	Biological process
GO:0017040	N-acylsphingosine amidohydrolase activity	1|62	5|23049	0.0133786	0.0754067	0.0422482	Asah1	1	Molecular function
GO:0017124	SH3 domain binding	2|62	128|23049	0.0466111	0.10414	0.0583467	Arhgap17/Cyba	2	Molecular function
GO:0017157	regulation of exocytosis	3|66	196|23843	0.0171364	0.180674	0.145183	Sdc4/Rab8a/Ralb	3	Biological process
GO:0018107	peptidyl-threonine phosphorylation	3|66	121|23843	0.00462283	0.163505	0.131386	App/Csnk2a1/Oxsr1	3	Biological process
GO:0018119	peptidyl-cysteine S-nitrosylation	1|66	14|23843	0.0380741	0.19856	0.159556	Adh5	1	Biological process
GO:0018206	peptidyl-methionine modification	1|66	10|23843	0.0273439	0.191627	0.153985	Metap2	1	Biological process
GO:0018210	peptidyl-threonine modification	3|66	140|23843	0.00692249	0.163505	0.131386	App/Csnk2a1/Oxsr1	3	Biological process
GO:0018216	peptidyl-arginine methylation	1|66	13|23843	0.0354025	0.192932	0.155033	Prmt1	1	Biological process
GO:0019003	GDP binding	2|62	63|23049	0.0125135	0.0754067	0.0422482	Rab8a/Ralb	2	Molecular function
GO:0019062	virion attachment to host cell	1|66	6|23843	0.0164959	0.180674	0.145183	Icam1	1	Biological process
GO:0019255	glucose 1-phosphate metabolic process	1|66	2|23843	0.00552867	0.163505	0.131386	Pgm3	1	Biological process
GO:0019783	ubiquitin-like protein-specific protease activity	2|62	109|23049	0.0348612	0.0929631	0.0520846	Uchl5/Usp4	2	Molecular function
GO:0019835	cytolysis	2|66	44|23843	0.00662372	0.163505	0.131386	Cfh/Lyz2	2	Biological process
GO:0019882	antigen processing and presentation	2|66	101|23843	0.0319722	0.191627	0.153985	Psme2/Icam1	2	Biological process
GO:0019919	"peptidyl-arginine methylation, to asymmetrical-dimethyl arginine"	1|66	8|23843	0.0219347	0.185974	0.149442	Prmt1	1	Biological process
GO:0020027	hemoglobin metabolic process	1|66	18|23843	0.0486877	0.207674	0.166879	Prmt1	1	Biological process
GO:0021539	subthalamus development	1|66	2|23843	0.00552867	0.163505	0.131386	Uqcrq	1	Biological process
GO:0021548	pons development	1|66	13|23843	0.0354025	0.192932	0.155033	Uqcrq	1	Biological process
GO:0021670	lateral ventricle development	1|66	12|23843	0.0327236	0.191627	0.153985	Uchl5	1	Biological process
GO:0021794	thalamus development	1|66	13|23843	0.0354025	0.192932	0.155033	Uqcrq	1	Biological process
GO:0021854	hypothalamus development	1|66	18|23843	0.0486877	0.207674	0.166879	Uqcrq	1	Biological process
GO:0021859	pyramidal neuron differentiation	1|66	12|23843	0.0327236	0.191627	0.153985	Uqcrq	1	Biological process
GO:0021860	pyramidal neuron development	1|66	11|23843	0.0300374	0.191627	0.153985	Uqcrq	1	Biological process
GO:0022406	membrane docking	2|66	73|23843	0.0174793	0.180674	0.145183	Rab8a/Ralb	2	Biological process
GO:0030016	myofibril	3|66	209|23583	0.0208648	0.110881	0.0730126	Sdc4/Aldoa/Fkbp1a	3	Cellular component
GO:0030018	Z disc	2|66	122|23583	0.0459337	0.128728	0.084764	Aldoa/Fkbp1a	2	Cellular component
GO:0030055	cell-substrate junction	4|66	149|23583	0.000813802	0.0369466	0.0243284	Srp68/Sdc4/Pdlim7/Cyba	4	Cellular component
GO:0030133	transport vesicle	3|66	291|23583	0.0481872	0.131425	0.0865399	Ppt1/Lyz2/Rab8a	3	Cellular component
GO:0030135	coated vesicle	3|66	169|23583	0.0118932	0.0999906	0.0658412	App/Lyz2/Rab8a	3	Cellular component
GO:0030136	clathrin-coated vesicle	2|66	95|23583	0.0291488	0.114877	0.0756438	Lyz2/Rab8a	2	Cellular component
GO:0030140	trans-Golgi network transport vesicle	2|66	30|23583	0.00319009	0.0603459	0.0397362	Lyz2/Rab8a	2	Cellular component
GO:0030159	receptor signaling complex scaffold activity	1|62	15|23049	0.0396097	0.0972594	0.0544917	Akap12	1	Molecular function
GO:0030335	positive regulation of cell migration	4|66	494|23843	0.0480206	0.207674	0.166879	App/Aldoa/Icam1/Ctsh	4	Biological process
GO:0030388	fructose 1,6-bisphosphate metabolic process	1|66	10|23843	0.0273439	0.191627	0.153985	Aldoa	1	Biological process
GO:0030414	peptidase inhibitor activity	4|62	210|23049	0.00247203	0.0613063	0.0343482	Uchl5/App/Serpina3m/Serpinb1a	4	Molecular function
GO:0030449	regulation of complement activation	2|66	13|23843	0.000577164	0.0891597	0.0716456	Cr1l/Cfh	2	Biological process
GO:0030901	midbrain development	2|66	51|23843	0.00881706	0.169238	0.135994	Uchl5/Uqcrq	2	Biological process
GO:0030904	retromer complex	2|66	23|23583	0.00187894	0.0473911	0.0312058	Vps26b/Snx5	2	Cellular component
GO:0030942	endoplasmic reticulum signal peptide binding	1|62	4|23049	0.010717	0.0738285	0.041364	Srp68	1	Molecular function
GO:0030953	astral microtubule organization	1|66	11|23843	0.0300374	0.191627	0.153985	Kpnb1	1	Biological process
GO:0030984	kininogen binding	1|62	4|23049	0.010717	0.0738285	0.041364	Ctsh	1	Molecular function
GO:0031000	response to caffeine	1|66	14|23843	0.0380741	0.19856	0.159556	Fkbp1a	1	Biological process
GO:0031011	Ino80 complex	1|66	15|23583	0.0411789	0.122995	0.0809889	Uchl5	1	Cellular component
GO:0031012	extracellular matrix	6|66	447|23583	0.00156015	0.0473911	0.0312058	Col6a3/Glg1/Icam1/Col6a2/Ogn/Serpinb1a	6	Cellular component
GO:0031098	stress-activated protein kinase signaling cascade	3|66	270|23843	0.0389854	0.201403	0.16184	Prmt1/App/Oxsr1	3	Biological process
GO:0031234	"extrinsic component of cytoplasmic side of plasma membrane"	2|66	113|23583	0.0400127	0.122742	0.0808222	Gnai2/Snx5	2	Cellular component
GO:0031291	Ran protein signal transduction	1|66	3|23843	0.0082817	0.163505	0.131386	Kpnb1	1	Biological process
GO:0031313	extrinsic component of endosome membrane	1|66	8|23583	0.0221742	0.110881	0.0730126	Snx5	1	Cellular component
GO:0031404	chloride ion binding	1|62	7|23049	0.0186806	0.0789198	0.0442165	Nqo2	1	Molecular function
GO:0031405	lipoic acid binding	1|62	2|23049	0.00537272	0.0644413	0.0361047	Dbt	1	Molecular function
GO:0031406	carboxylic acid binding	3|62	214|23049	0.0199831	0.0789198	0.0442165	Adh5/Dbt/Ddah1	3	Molecular function
GO:0031503	protein-containing complex localization	3|66	191|23843	0.0160065	0.180674	0.145183	Rab8a/Xpo1/Ralb	3	Biological process
GO:0031597	cytosolic proteasome complex	1|66	13|23583	0.0357864	0.117526	0.0773882	Uchl5	1	Cellular component
GO:0031685	adenosine receptor binding	1|62	7|23049	0.0186806	0.0789198	0.0442165	Usp4	1	Molecular function
GO:0031965	nuclear membrane	4|66	238|23583	0.00446891	0.0780341	0.0513834	Apeh/Tor1aip1/Kpnb1/Xpo1	4	Cellular component
GO:0031985	Golgi cisterna	3|66	59|23583	0.000608489	0.0369466	0.0243284	Gorasp2/Glg1/Lyz2	3	Cellular component
GO:0032091	negative regulation of protein binding	2|66	98|23843	0.0302508	0.191627	0.153985	Ckmt1/Ralb	2	Biological process
GO:0032092	positive regulation of protein binding	3|66	100|23843	0.00270489	0.163505	0.131386	App/Fkbp1a/Ralb	3	Biological process
GO:0032393	MHC class I receptor activity	1|62	2|23049	0.00537272	0.0644413	0.0361047	Ctsh	1	Molecular function
GO:0032429	regulation of phospholipase A2 activity	1|66	8|23843	0.0219347	0.185974	0.149442	Ppt1	1	Biological process
GO:0032432	actin filament bundle	2|66	83|23583	0.0226953	0.110881	0.0730126	Pdlim7/Cyba	2	Cellular component
GO:0032640	tumor necrosis factor production	3|66	137|23843	0.00652202	0.163505	0.131386	Lrrfip2/App/Cyba	3	Biological process
GO:0032760	"positive regulation of tumor necrosis factor production"	2|66	83|23843	0.0222381	0.187396	0.150585	Lrrfip2/Cyba	2	Biological process
GO:0032930	"positive regulation of superoxide anion generation"	1|66	17|23843	0.0460451	0.202806	0.162967	Cyba	1	Biological process
GO:0033202	DNA helicase complex	1|66	16|23583	0.043864	0.124464	0.0819564	Uchl5	1	Cellular component
GO:0033293	monocarboxylic acid binding	2|62	75|23049	0.017418	0.0789198	0.0442165	Adh5/Dbt	2	Molecular function
GO:0033750	ribosome localization	1|66	17|23843	0.0460451	0.202806	0.162967	Xpo1	1	Biological process
GO:0033860	regulation of NAD(P)H oxidase activity	1|66	7|23843	0.019219	0.180674	0.145183	Cyba	1	Biological process
GO:0033864	positive regulation of NAD(P)H oxidase activity	1|66	3|23843	0.0082817	0.163505	0.131386	Cyba	1	Biological process
GO:0034134	toll-like receptor 2 signaling pathway	1|66	14|23843	0.0380741	0.19856	0.159556	Cyba	1	Biological process
GO:0034135	"regulation of toll-like receptor 2 signaling pathway"	1|66	9|23843	0.024643	0.190378	0.152981	Cyba	1	Biological process
GO:0034137	"positive regulation of toll-like receptor 2 signaling pathway"	1|66	5|23843	0.0137653	0.180674	0.145183	Cyba	1	Biological process
GO:0034310	primary alcohol catabolic process	1|66	8|23843	0.0219347	0.185974	0.149442	Adh5	1	Biological process
GO:0034452	dynactin binding	1|62	9|23049	0.0239546	0.0792097	0.044379	Snx5	1	Molecular function
GO:0034504	protein localization to nucleus	3|66	276|23843	0.0411743	0.202063	0.16237	Tor1aip1/Kpnb1/Xpo1	3	Biological process
GO:0034663	endoplasmic reticulum chaperone complex	1|66	12|23583	0.033079	0.117526	0.0773882	Pdia4	1	Cellular component
GO:0034709	methylosome	1|66	10|23583	0.0276416	0.114085	0.0751218	Prmt1	1	Cellular component
GO:0034713	"type I transforming growth factor beta receptor binding"	1|62	10|23049	0.0265811	0.0822927	0.0461062	Fkbp1a	1	Molecular function
GO:0034969	histone arginine methylation	1|66	12|23843	0.0327236	0.191627	0.153985	Prmt1	1	Biological process
GO:0035020	regulation of Rac protein signal transduction	1|66	17|23843	0.0460451	0.202806	0.162967	Arhgap17	1	Biological process
GO:0035091	phosphatidylinositol binding	3|62	242|23049	0.0274626	0.0822927	0.0461062	Pitpnb/Osbp/Snx5	3	Molecular function
GO:0035235	ionotropic glutamate receptor signaling pathway	1|66	16|23843	0.0433954	0.202063	0.16237	App	1	Biological process
GO:0035241	"protein-arginine omega-N monomethyltransferase activity"	1|62	5|23049	0.0133786	0.0754067	0.0422482	Prmt1	1	Molecular function
GO:0035242	"protein-arginine omega-N asymmetric methyltransferase activity"	1|62	8|23049	0.0213211	0.0789198	0.0442165	Prmt1	1	Molecular function
GO:0035246	peptidyl-arginine N-methylation	1|66	10|23843	0.0273439	0.191627	0.153985	Prmt1	1	Biological process
GO:0035247	peptidyl-arginine omega-N-methylation	1|66	10|23843	0.0273439	0.191627	0.153985	Prmt1	1	Biological process
GO:0035253	ciliary rootlet	1|66	14|23583	0.0384864	0.121339	0.0798986	App	1	Cellular component
GO:0035587	purinergic receptor signaling pathway	1|66	18|23843	0.0486877	0.207674	0.166879	Gnai2	1	Biological process
GO:0035588	"G-protein coupled purinergic receptor signaling pathway"	1|66	15|23843	0.0407384	0.201403	0.16184	Gnai2	1	Biological process
GO:0035601	protein deacylation	2|66	95|23843	0.0285681	0.191627	0.153985	Lypla1/Ppt1	2	Biological process
GO:0035686	sperm fibrous sheath	1|66	14|23583	0.0384864	0.121339	0.0798986	Aldoa	1	Cellular component
GO:0035751	regulation of lysosomal lumen pH	1|66	12|23843	0.0327236	0.191627	0.153985	Ppt1	1	Biological process
GO:0036126	sperm flagellum	2|66	112|23583	0.0393741	0.122437	0.0806219	Aldoa/Ctsh	2	Cellular component
GO:0036270	response to diuretic	1|66	14|23843	0.0380741	0.19856	0.159556	Fkbp1a	1	Biological process
GO:0036459	thiol-dependent ubiquitinyl hydrolase activity	2|62	95|23049	0.0270835	0.0822927	0.0461062	Uchl5/Usp4	2	Molecular function
GO:0042133	neurotransmitter metabolic process	3|66	141|23843	0.00705916	0.163505	0.131386	Naalad2/Icam1/Ddah1	3	Biological process
GO:0042135	neurotransmitter catabolic process	1|66	17|23843	0.0460451	0.202806	0.162967	Naalad2	1	Biological process
GO:0042136	neurotransmitter biosynthetic process	2|66	99|23843	0.0308203	0.191627	0.153985	Icam1/Ddah1	2	Biological process
GO:0042147	retrograde transport, endosome to Golgi	2|66	72|23843	0.0170305	0.180674	0.145183	Vps26b/Snx5	2	Biological process
GO:0042157	lipoprotein metabolic process	2|66	128|23843	0.0490827	0.208715	0.167716	Lypla1/Ppt1	2	Biological process
GO:0042159	lipoprotein catabolic process	2|66	17|23843	0.00099917	0.0986324	0.0792575	Lypla1/Ppt1	2	Biological process
GO:0042176	regulation of protein catabolic process	5|66	352|23843	0.00291621	0.163505	0.131386	Uchl5/Psme2/Csnk2a1/Xpo1/Serpinb1a	5	Biological process
GO:0042268	regulation of cytolysis	1|66	13|23843	0.0354025	0.192932	0.155033	Cfh	1	Biological process
GO:0042383	sarcolemma	3|66	154|23583	0.0092531	0.0954511	0.0628521	Col6a3/Col6a2/Acp1	3	Cellular component
GO:0042541	hemoglobin biosynthetic process	1|66	12|23843	0.0327236	0.191627	0.153985	Prmt1	1	Biological process
GO:0042562	hormone binding	2|62	107|23049	0.0337023	0.0908497	0.0509005	Nqo2/Ctsh	2	Molecular function
GO:0042599	lamellar body	1|66	16|23583	0.043864	0.124464	0.0819564	Ctsh	1	Cellular component
GO:0042641	actomyosin	2|66	85|23583	0.0237244	0.110881	0.0730126	Pdlim7/Cyba	2	Cellular component
GO:0042982	amyloid precursor protein metabolic process	2|66	50|23843	0.00848633	0.165185	0.132737	App/Fkbp1a	2	Biological process
GO:0042987	amyloid precursor protein catabolic process	2|66	36|23843	0.00447435	0.163505	0.131386	App/Fkbp1a	2	Biological process
GO:0042996	"regulation of Golgi to plasma membrane protein transport"	1|66	9|23843	0.024643	0.190378	0.152981	Lypla1	1	Biological process
GO:0042997	"negative regulation of Golgi to plasma membrane protein transport"	1|66	5|23843	0.0137653	0.180674	0.145183	Lypla1	1	Biological process
GO:0043020	NADPH oxidase complex	1|66	10|23583	0.0276416	0.114085	0.0751218	Cyba	1	Cellular component
GO:0043021	ribonucleoprotein complex binding	3|62	140|23049	0.00638627	0.0646838	0.0362405	Prmt1/Srp68/Csnk2a1	3	Molecular function
GO:0043116	negative regulation of vascular permeability	1|66	13|23843	0.0354025	0.192932	0.155033	Ddah1	1	Biological process
GO:0043129	surfactant homeostasis	1|66	14|23843	0.0380741	0.19856	0.159556	Ctsh	1	Biological process
GO:0043177	organic acid binding	3|62	219|23049	0.0212232	0.0789198	0.0442165	Adh5/Dbt/Ddah1	3	Molecular function
GO:0043230	extracellular organelle	2|66	107|23583	0.0362416	0.117526	0.0773882	Aldoa/Icam1	2	Cellular component
GO:0043292	contractile fiber	3|66	223|23583	0.0246815	0.110881	0.0730126	Sdc4/Aldoa/Fkbp1a	3	Cellular component
GO:0043393	regulation of protein binding	4|66	220|23843	0.00325091	0.163505	0.131386	App/Fkbp1a/Ckmt1/Ralb	4	Biological process
GO:0043985	histone H4-R3 methylation	1|66	4|23843	0.0110272	0.171232	0.137596	Prmt1	1	Biological process
GO:0044020	"histone methyltransferase activity (H4-R3 specific)"	1|62	4|23049	0.010717	0.0738285	0.041364	Prmt1	1	Molecular function
GO:0044036	cell wall macromolecule metabolic process	1|66	17|23843	0.0460451	0.202806	0.162967	Lyz2	1	Biological process
GO:0044090	positive regulation of vacuole organization	1|66	12|23843	0.0327236	0.191627	0.153985	Ralb	1	Biological process
GO:0044282	small molecule catabolic process	3|66	298|23843	0.0497205	0.210134	0.168856	Adh5/Mccc2/Ddah1	3	Biological process
GO:0044406	adhesion of symbiont to host	1|66	16|23843	0.0433954	0.202063	0.16237	Icam1	1	Biological process
GO:0044431	Golgi apparatus part	5|66	474|23583	0.0105122	0.0954511	0.0628521	Ap1m2/Gorasp2/Glg1/Lyz2/Osbp	5	Cellular component
GO:0044441	ciliary part	4|66	437|23583	0.0340893	0.117526	0.0773882	App/Aldoa/Ctsh/Rab8a	4	Cellular component
GO:0044449	contractile fiber part	3|66	199|23583	0.0183545	0.107691	0.0709115	Sdc4/Aldoa/Fkbp1a	3	Cellular component
GO:0044650	adhesion of symbiont to host cell	1|66	7|23843	0.019219	0.180674	0.145183	Icam1	1	Biological process
GO:0045121	membrane raft	5|66	350|23583	0.00298214	0.0603459	0.0397362	App/Sdc4/Ppt1/Gnai2/Icam1	5	Cellular component
GO:0045275	respiratory chain complex III	1|66	12|23583	0.033079	0.117526	0.0773882	Uqcrq	1	Cellular component
GO:0045335	phagocytic vesicle	2|66	83|23583	0.0226953	0.110881	0.0730126	Rab8a/Vps26b	2	Cellular component
GO:0045428	regulation of nitric oxide biosynthetic process	2|66	62|23843	0.0128244	0.180674	0.145183	Icam1/Ddah1	2	Biological process
GO:0045429	"positive regulation of nitric oxide biosynthetic process"	2|66	46|23843	0.00722118	0.163505	0.131386	Icam1/Ddah1	2	Biological process
GO:0045653	"negative regulation of megakaryocyte differentiation"	1|66	17|23843	0.0460451	0.202806	0.162967	Prmt1	1	Biological process
GO:0045765	regulation of angiogenesis	3|66	290|23843	0.0465191	0.202806	0.162967	Wars/Ctsh/Ddah1	3	Biological process
GO:0045777	positive regulation of blood pressure	2|66	52|23843	0.00915349	0.170948	0.137367	Adh5/Cyba	2	Biological process
GO:0045860	positive regulation of protein kinase activity	4|66	436|23843	0.0327084	0.191627	0.153985	Sdc4/Gnai2/Oxsr1/Ralb	4	Biological process
GO:0045861	negative regulation of proteolysis	6|66	346|23843	0.00039056	0.0891597	0.0716456	Cr1l/App/Glg1/Serpina3m/Csnk2a1/Serpinb1a	6	Biological process
GO:0045916	negative regulation of complement activation	1|66	7|23843	0.019219	0.180674	0.145183	Cr1l	1	Biological process
GO:0045919	positive regulation of cytolysis	1|66	8|23843	0.0219347	0.185974	0.149442	Cfh	1	Biological process
GO:0045927	positive regulation of growth	3|66	293|23843	0.0477072	0.207331	0.166604	Osbp/Csnk2a1/Cyba	3	Biological process
GO:0046185	aldehyde catabolic process	1|66	13|23843	0.0354025	0.192932	0.155033	Adh5	1	Biological process
GO:0046209	nitric oxide metabolic process	2|66	73|23843	0.0174793	0.180674	0.145183	Icam1/Ddah1	2	Biological process
GO:0046292	formaldehyde metabolic process	1|66	4|23843	0.0110272	0.171232	0.137596	Adh5	1	Biological process
GO:0046294	formaldehyde catabolic process	1|66	2|23843	0.00552867	0.163505	0.131386	Adh5	1	Biological process
GO:0046349	amino sugar biosynthetic process	1|66	8|23843	0.0219347	0.185974	0.149442	Pgm3	1	Biological process
GO:0046716	muscle cell cellular homeostasis	1|66	18|23843	0.0486877	0.207674	0.166879	Aldoa	1	Biological process
GO:0046813	receptor-mediated virion attachment to host cell	1|66	4|23843	0.0110272	0.171232	0.137596	Icam1	1	Biological process
GO:0046984	regulation of hemoglobin biosynthetic process	1|66	5|23843	0.0137653	0.180674	0.145183	Prmt1	1	Biological process
GO:0046985	"positive regulation of hemoglobin biosynthetic process"	1|66	3|23843	0.0082817	0.163505	0.131386	Prmt1	1	Biological process
GO:0048143	astrocyte activation	1|66	12|23843	0.0327236	0.191627	0.153985	App	1	Biological process
GO:0048168	regulation of neuronal synaptic plasticity	2|66	65|23843	0.0140315	0.180674	0.145183	App/Rab8a	2	Biological process
GO:0048169	"regulation of long-term neuronal synaptic plasticity"	2|66	36|23843	0.00447435	0.163505	0.131386	App/Rab8a	2	Biological process
GO:0048185	activin binding	1|62	11|23049	0.0292006	0.0822927	0.0461062	Fkbp1a	1	Molecular function
GO:0048210	Golgi vesicle fusion to target membrane	1|66	4|23843	0.0110272	0.171232	0.137596	Rab8a	1	Biological process
GO:0048237	rough endoplasmic reticulum lumen	1|66	6|23583	0.0166765	0.107691	0.0709115	Lyz2	1	Cellular component
GO:0048273	mitogen-activated protein kinase p38 binding	1|62	7|23049	0.0186806	0.0789198	0.0442165	Prmt1	1	Molecular function
GO:0048278	vesicle docking	2|66	64|23843	0.0136239	0.180674	0.145183	Rab8a/Ralb	2	Biological process
GO:0048500	signal recognition particle	1|66	10|23583	0.0276416	0.114085	0.0751218	Srp68	1	Cellular component
GO:0048548	regulation of pinocytosis	1|66	9|23843	0.024643	0.190378	0.152981	Ppt1	1	Biological process
GO:0048549	positive regulation of pinocytosis	1|66	4|23843	0.0110272	0.171232	0.137596	Ppt1	1	Biological process
GO:0048661	"positive regulation of smooth muscle cell proliferation"	2|66	96|23843	0.0291247	0.191627	0.153985	Nqo2/Cyba	2	Biological process
GO:0048669	collateral sprouting in absence of injury	1|66	5|23843	0.0137653	0.180674	0.145183	App	1	Biological process
GO:0048711	positive regulation of astrocyte differentiation	1|66	16|23843	0.0433954	0.202063	0.16237	App	1	Biological process
GO:0048853	forebrain morphogenesis	1|66	17|23843	0.0460451	0.202806	0.162967	Uchl5	1	Biological process
GO:0048875	chemical homeostasis within a tissue	1|66	16|23843	0.0433954	0.202063	0.16237	Ctsh	1	Biological process
GO:0050435	amyloid-beta metabolic process	2|66	38|23843	0.00497507	0.163505	0.131386	Apeh/App	2	Biological process
GO:0050662	coenzyme binding	3|62	281|23049	0.040039	0.0973498	0.0545424	Nqo2/Dbt/Cryl1	3	Molecular function
GO:0050664	"oxidoreductase activity, acting on NAD(P)H, oxygen as acceptor"	1|62	12|23049	0.0318132	0.0866998	0.0485754	Cyba	1	Molecular function
GO:0050665	hydrogen peroxide biosynthetic process	1|66	11|23843	0.0300374	0.191627	0.153985	Cyba	1	Biological process
GO:0051091	"positive regulation of DNA binding transcription factor activity"	3|66	225|23843	0.0245545	0.190378	0.152981	Lrrfip2/App/Icam1	3	Biological process
GO:0051092	"positive regulation of NF-kappaB transcription factor activity"	3|66	117|23843	0.00420864	0.163505	0.131386	Lrrfip2/App/Icam1	3	Biological process
GO:0051098	regulation of binding	4|66	370|23843	0.0193486	0.180674	0.145183	App/Fkbp1a/Ckmt1/Ralb	4	Biological process
GO:0051099	positive regulation of binding	3|66	194|23843	0.0166792	0.180674	0.145183	App/Fkbp1a/Ralb	3	Biological process
GO:0051117	ATPase binding	2|62	90|23049	0.0245016	0.0799524	0.0447951	Tor1aip1/Ralb	2	Molecular function
GO:0051124	synaptic growth at neuromuscular junction	1|66	10|23843	0.0273439	0.191627	0.153985	App	1	Biological process
GO:0051186	cofactor metabolic process	5|66	465|23843	0.00931136	0.171232	0.137596	Ppt1/Aldoa/Dbt/Mccc2/Cyba	5	Biological process
GO:0051208	sequestering of calcium ion	2|66	108|23843	0.0361346	0.19507	0.156751	Fkbp1a/Cyba	2	Biological process
GO:0051209	release of sequestered calcium ion into cytosol	2|66	106|23843	0.0349248	0.192932	0.155033	Fkbp1a/Cyba	2	Biological process
GO:0051279	"regulation of release of sequestered calcium ion into cytosol"	2|66	76|23843	0.0188557	0.180674	0.145183	Fkbp1a/Cyba	2	Biological process
GO:0051282	regulation of sequestering of calcium ion	2|66	107|23843	0.0355277	0.192932	0.155033	Fkbp1a/Cyba	2	Biological process
GO:0051283	"negative regulation of sequestering of calcium ion"	2|66	106|23843	0.0349248	0.192932	0.155033	Fkbp1a/Cyba	2	Biological process
GO:0051304	chromosome separation	2|66	86|23843	0.0237589	0.190378	0.152981	Bub3/Csnk2a1	2	Biological process
GO:0051305	chromosome movement towards spindle pole	1|66	5|23843	0.0137653	0.180674	0.145183	Kpnb1	1	Biological process
GO:0051345	positive regulation of hydrolase activity	5|66	495|23843	0.0119669	0.180674	0.145183	Iqsec1/Tor1aip1/Psme2/Icam1/Ctsh	5	Biological process
GO:0051346	negative regulation of hydrolase activity	5|66	397|23843	0.00485559	0.163505	0.131386	App/Fkbp1a/Serpina3m/Csnk2a1/Serpinb1a	5	Biological process
GO:0051402	neuron apoptotic process	3|66	275|23843	0.0408052	0.201403	0.16184	Nqo2/App/Ppt1	3	Biological process
GO:0051409	response to nitrosative stress	1|66	9|23843	0.024643	0.190378	0.152981	Adh5	1	Biological process
GO:0051425	PTB domain binding	1|62	4|23049	0.010717	0.0738285	0.041364	App	1	Molecular function
GO:0051563	"smooth endoplasmic reticulum calcium ion homeostasis"	1|66	2|23843	0.00552867	0.163505	0.131386	App	1	Biological process
GO:0051601	exocyst localization	1|66	11|23843	0.0300374	0.191627	0.153985	Ralb	1	Biological process
GO:0051604	protein maturation	6|66	309|23843	0.000213436	0.0891597	0.0716456	Cr1l/Cfh/Glg1/Metap2/Ctsh/Lmf2	6	Biological process
GO:0051775	response to redox state	1|66	8|23843	0.0219347	0.185974	0.149442	Adh5	1	Biological process
GO:0051924	regulation of calcium ion transport	4|66	254|23843	0.00540646	0.163505	0.131386	Gnai2/Icam1/Fkbp1a/Cyba	4	Biological process
GO:0051983	regulation of chromosome segregation	2|66	100|23843	0.0313941	0.191627	0.153985	Bub3/Csnk2a1	2	Biological process
GO:0052547	regulation of peptidase activity	6|66	407|23843	0.000913498	0.0971118	0.0780356	App/Psme2/Ctsh/Serpina3m/Csnk2a1/Serpinb1a	6	Biological process
GO:0052548	regulation of endopeptidase activity	4|66	349|23843	0.0159697	0.180674	0.145183	Psme2/Serpina3m/Csnk2a1/Serpinb1a	4	Biological process
GO:0055070	copper ion homeostasis	1|66	17|23843	0.0460451	0.202806	0.162967	App	1	Biological process
GO:0060178	regulation of exocyst localization	1|66	3|23843	0.0082817	0.163505	0.131386	Ralb	1	Biological process
GO:0060314	"regulation of ryanodine-sensitive calcium-release channel activity"	1|66	17|23843	0.0460451	0.202806	0.162967	Fkbp1a	1	Biological process
GO:0060347	heart trabecula formation	1|66	15|23843	0.0407384	0.201403	0.16184	Fkbp1a	1	Biological process
GO:0060448	"dichotomous subdivision of terminal units involved in lung branching"	1|66	3|23843	0.0082817	0.163505	0.131386	Ctsh	1	Biological process
GO:0060600	"dichotomous subdivision of an epithelial terminal unit"	1|66	11|23843	0.0300374	0.191627	0.153985	Ctsh	1	Biological process
GO:0061077	chaperone-mediated protein folding	2|66	72|23843	0.0170305	0.180674	0.145183	Pdia4/Fkbp1a	2	Biological process
GO:0061133	endopeptidase activator activity	1|62	7|23049	0.0186806	0.0789198	0.0442165	Psme2	1	Molecular function
GO:0061134	peptidase regulator activity	6|62	242|23049	4.73472e-05	0.0117421	0.00657877	Uchl5/App/Psme2/Ctsh/Serpina3m/Serpinb1a	6	Molecular function
GO:0061135	endopeptidase regulator activity	5|62	207|23049	0.000237705	0.0147377	0.00825713	Uchl5/App/Psme2/Serpina3m/Serpinb1a	5	Molecular function
GO:0061574	ASAP complex	1|66	4|23583	0.0111483	0.0973333	0.0640915	Sap18b	1	Cellular component
GO:0061615	glycolytic process through fructose-6-phosphate	1|66	11|23843	0.0300374	0.191627	0.153985	Aldoa	1	Biological process
GO:0061783	peptidoglycan muralytic activity	1|62	19|23049	0.0499089	0.106702	0.059782	Lyz2	1	Molecular function
GO:0061827	sperm head	1|66	17|23583	0.0465416	0.128841	0.0848384	Aldoa	1	Cellular component
GO:0061888	regulation of astrocyte activation	1|66	4|23843	0.0110272	0.171232	0.137596	App	1	Biological process
GO:0061890	positive regulation of astrocyte activation	1|66	3|23843	0.0082817	0.163505	0.131386	App	1	Biological process
GO:0070053	thrombospondin receptor activity	1|62	4|23049	0.010717	0.0738285	0.041364	Sdc4	1	Molecular function
GO:0070061	fructose binding	1|62	5|23049	0.0133786	0.0754067	0.0422482	Aldoa	1	Molecular function
GO:0070062	extracellular exosome	2|66	89|23583	0.0258391	0.112798	0.0742743	Aldoa/Icam1	2	Cellular component
GO:0070161	anchoring junction	4|66	303|23583	0.0103166	0.0954511	0.0628521	Srp68/Sdc4/Pdlim7/Cyba	4	Cellular component
GO:0070254	mucus secretion	1|66	15|23843	0.0407384	0.201403	0.16184	Cyba	1	Biological process
GO:0070255	regulation of mucus secretion	1|66	13|23843	0.0354025	0.192932	0.155033	Cyba	1	Biological process
GO:0070257	positive regulation of mucus secretion	1|66	10|23843	0.0273439	0.191627	0.153985	Cyba	1	Biological process
GO:0070324	thyroid hormone binding	1|62	7|23049	0.0186806	0.0789198	0.0442165	Ctsh	1	Molecular function
GO:0070371	ERK1 and ERK2 cascade	4|66	336|23843	0.0140792	0.180674	0.145183	Nqo2/App/Icam1/Ctsh	4	Biological process
GO:0070374	positive regulation of ERK1 and ERK2 cascade	3|66	242|23843	0.0295907	0.191627	0.153985	Nqo2/App/Icam1	3	Biological process
GO:0070403	NAD+ binding	1|62	14|23049	0.0370177	0.0956292	0.0535783	Cryl1	1	Molecular function
GO:0070603	SWI/SNF superfamily-type complex	2|66	72|23583	0.0173843	0.107691	0.0709115	Uchl5/Csnk2a1	2	Cellular component
GO:0070613	regulation of protein processing	3|66	78|23843	0.00132885	0.11478	0.092233	Cr1l/Cfh/Glg1	3	Biological process
GO:0070646	protein modification by small protein removal	3|66	135|23843	0.00626294	0.163505	0.131386	Uchl5/Usp4/Cops2	3	Biological process
GO:0070822	Sin3-type complex	1|66	16|23583	0.043864	0.124464	0.0819564	Csnk2a1	1	Cellular component
GO:0070838	divalent metal ion transport	4|66	445|23843	0.0348627	0.192932	0.155033	Gnai2/Icam1/Fkbp1a/Cyba	4	Biological process
GO:0071360	cellular response to exogenous dsRNA	1|66	16|23843	0.0433954	0.202063	0.16237	Ralb	1	Biological process
GO:0071476	cellular hypotonic response	1|66	6|23843	0.0164959	0.180674	0.145183	Oxsr1	1	Biological process
GO:0071554	cell wall organization or biogenesis	1|66	17|23843	0.0460451	0.202806	0.162967	Lyz2	1	Biological process
GO:0071706	"tumor necrosis factor superfamily cytokine production"	3|66	140|23843	0.00692249	0.163505	0.131386	Lrrfip2/App/Cyba	3	Biological process
GO:0071763	nuclear membrane organization	1|66	6|23843	0.0164959	0.180674	0.145183	Tor1aip1	1	Biological process
GO:0071873	response to norepinephrine	1|66	3|23843	0.0082817	0.163505	0.131386	App	1	Biological process
GO:0071874	cellular response to norepinephrine stimulus	1|66	2|23843	0.00552867	0.163505	0.131386	App	1	Biological process
GO:0071971	extracellular exosome assembly	1|66	7|23843	0.019219	0.180674	0.145183	Sdc4	1	Biological process
GO:0072511	divalent inorganic cation transport	4|66	448|23843	0.0355988	0.192932	0.155033	Gnai2/Icam1/Fkbp1a/Cyba	4	Biological process
GO:0072593	reactive oxygen species metabolic process	4|66	256|23843	0.00555694	0.163505	0.131386	Nqo2/Icam1/Cyba/Ddah1	4	Biological process
GO:0072657	protein localization to membrane	4|66	472|23843	0.0418137	0.202063	0.16237	Srp68/Lypla1/Rab8a/Csnk2a1	4	Biological process
GO:0072659	protein localization to plasma membrane	3|66	249|23843	0.0318117	0.191627	0.153985	Lypla1/Rab8a/Csnk2a1	3	Biological process
GO:0072676	lymphocyte migration	2|66	88|23843	0.024796	0.190378	0.152981	App/Icam1	2	Biological process
GO:0072678	T cell migration	2|66	52|23843	0.00915349	0.170948	0.137367	App/Icam1	2	Biological process
GO:0072683	T cell extravasation	1|66	9|23843	0.024643	0.190378	0.152981	Icam1	1	Biological process
GO:0090036	regulation of protein kinase C signaling	1|66	17|23843	0.0460451	0.202806	0.162967	Akap12	1	Biological process
GO:0090150	establishment of protein localization to membrane	3|66	198|23843	0.0176006	0.180674	0.145183	Srp68/Lypla1/Rab8a	3	Biological process
GO:0090545	CHD-type complex	1|66	18|23583	0.0492119	0.131425	0.0865399	Csnk2a1	1	Cellular component
GO:0090557	establishment of endothelial intestinal barrier	1|66	11|23843	0.0300374	0.191627	0.153985	Icam1	1	Biological process
GO:0090647	modulation of age-related behavioral decline	1|66	7|23843	0.019219	0.180674	0.145183	App	1	Biological process
GO:0097038	perinuclear endoplasmic reticulum	1|66	16|23583	0.043864	0.124464	0.0819564	Cyba	1	Cellular component
GO:0097208	alveolar lamellar body	1|66	9|23583	0.0249117	0.110881	0.0730126	Ctsh	1	Cellular component
GO:0097368	establishment of Sertoli cell barrier	1|66	6|23843	0.0164959	0.180674	0.145183	Icam1	1	Biological process
GO:0097422	tubular endosome	1|66	5|23583	0.0139162	0.107691	0.0709115	Snx5	1	Cellular component
GO:0097449	astrocyte projection	1|66	13|23583	0.0357864	0.117526	0.0773882	App	1	Cellular component
GO:0097517	contractile actin filament bundle	2|66	74|23583	0.018305	0.107691	0.0709115	Pdlim7/Cyba	2	Cellular component
GO:0097553	calcium ion transmembrane import into cytosol	2|66	124|23843	0.0463742	0.202806	0.162967	Fkbp1a/Cyba	2	Biological process
GO:0097729	9+2 motile cilium	2|66	114|23583	0.0406551	0.122995	0.0809889	Aldoa/Ctsh	2	Cellular component
GO:0098562	cytoplasmic side of membrane	3|66	197|23583	0.0178739	0.107691	0.0709115	Gnai2/Acp1/Snx5	3	Cellular component
GO:0098589	membrane region	6|66	362|23583	0.000525154	0.0369466	0.0243284	App/Sdc4/Ppt1/Gnai2/Icam1/Xpo1	6	Cellular component
GO:0098599	palmitoyl hydrolase activity	2|62	13|23049	0.000544804	0.0225185	0.0126165	Lypla1/Ppt1	2	Molecular function
GO:0098732	macromolecule deacylation	2|66	96|23843	0.0291247	0.191627	0.153985	Lypla1/Ppt1	2	Biological process
GO:0098734	macromolecule depalmitoylation	2|66	13|23843	0.000577164	0.0891597	0.0716456	Lypla1/Ppt1	2	Biological process
GO:0098791	Golgi subcompartment	5|66	416|23583	0.00617359	0.0824356	0.0542817	Ap1m2/Gorasp2/Glg1/Lyz2/Osbp	5	Cellular component
GO:0098793	presynapse	4|66	391|23583	0.0239694	0.110881	0.0730126	App/Ppt1/Fkbp1a/Rab8a	4	Cellular component
GO:0098814	spontaneous synaptic transmission	1|66	9|23843	0.024643	0.190378	0.152981	App	1	Biological process
GO:0098857	membrane microdomain	5|66	350|23583	0.00298214	0.0603459	0.0397362	App/Sdc4/Ppt1/Gnai2/Icam1	5	Cellular component
GO:0098876	vesicle-mediated transport to the plasma membrane	2|66	75|23843	0.018392	0.180674	0.145183	Lypla1/Rab8a	2	Biological process
GO:0098877	"neurotransmitter receptor transport to plasma membrane"	1|66	13|23843	0.0354025	0.192932	0.155033	Rab8a	1	Biological process
GO:0098969	"neurotransmitter receptor transport to postsynaptic membrane"	1|66	12|23843	0.0327236	0.191627	0.153985	Rab8a	1	Biological process
GO:0101005	ubiquitinyl hydrolase activity	2|62	95|23049	0.0270835	0.0822927	0.0461062	Uchl5/Usp4	2	Molecular function
GO:0106020	regulation of vesicle docking	1|66	3|23843	0.0082817	0.163505	0.131386	Ralb	1	Biological process
GO:0110095	cellular detoxification of aldehyde	1|66	3|23843	0.0082817	0.163505	0.131386	Adh5	1	Biological process
GO:0110096	cellular response to aldehyde	1|66	4|23843	0.0110272	0.171232	0.137596	Adh5	1	Biological process
GO:0140029	exocytic process	2|66	84|23843	0.0227404	0.18932	0.152131	Rab8a/Ralb	2	Biological process
GO:0140056	organelle localization by membrane tethering	2|66	68|23843	0.0152859	0.180674	0.145183	Rab8a/Ralb	2	Biological process
GO:0140142	nucleocytoplasmic carrier activity	1|62	16|23049	0.0421947	0.0977971	0.054793	Xpo1	1	Molecular function
GO:0150003	regulation of spontaneous synaptic transmission	1|66	5|23843	0.0137653	0.180674	0.145183	App	1	Biological process
GO:1900037	regulation of cellular response to hypoxia	1|66	15|23843	0.0407384	0.201403	0.16184	Ddah1	1	Biological process
GO:1900038	"negative regulation of cellular response to hypoxia"	1|66	10|23843	0.0273439	0.191627	0.153985	Ddah1	1	Biological process
GO:1900272	"negative regulation of long-term synaptic potentiation"	1|66	8|23843	0.0219347	0.185974	0.149442	App	1	Biological process
GO:1900426	"positive regulation of defense response to bacterium"	1|66	12|23843	0.0327236	0.191627	0.153985	Cyba	1	Biological process
GO:1901017	"negative regulation of potassium ion transmembrane transporter activity"	1|66	18|23843	0.0486877	0.207674	0.166879	Oxsr1	1	Biological process
GO:1901606	alpha-amino acid catabolic process	2|66	77|23843	0.0193244	0.180674	0.145183	Mccc2/Ddah1	2	Biological process
GO:1901681	sulfur compound binding	4|62	237|23049	0.00381278	0.0644413	0.0361047	App/Cfh/Saa1/Dbt	4	Molecular function
GO:1901987	regulation of cell cycle phase transition	3|66	282|23843	0.0434245	0.202063	0.16237	Bub3/App/Psme2	3	Biological process
GO:1901990	regulation of mitotic cell cycle phase transition	3|66	253|23843	0.0331192	0.192932	0.155033	Bub3/App/Psme2	3	Biological process
GO:1902004	positive regulation of amyloid-beta formation	1|66	11|23843	0.0300374	0.191627	0.153985	App	1	Biological process
GO:1902117	positive regulation of organelle assembly	2|66	72|23843	0.0170305	0.180674	0.145183	Sdc4/Ralb	2	Biological process
GO:1902652	secondary alcohol metabolic process	2|66	124|23843	0.0463742	0.202806	0.162967	App/Saa1	2	Biological process
GO:1902905	"positive regulation of supramolecular fiber organization"	3|66	189|23843	0.0155668	0.180674	0.145183	App/Sdc4/Icam1	3	Biological process
GO:1902991	"regulation of amyloid precursor protein catabolic process"	2|66	26|23843	0.00234968	0.162363	0.130469	App/Fkbp1a	2	Biological process
GO:1902993	"positive regulation of amyloid precursor protein catabolic process"	1|66	13|23843	0.0354025	0.192932	0.155033	App	1	Biological process
GO:1903076	"regulation of protein localization to plasma membrane"	2|66	97|23843	0.0296856	0.191627	0.153985	Lypla1/Csnk2a1	2	Biological process
GO:1903317	regulation of protein maturation	3|66	80|23843	0.00142949	0.116209	0.0933813	Cr1l/Cfh/Glg1	3	Biological process
GO:1903318	negative regulation of protein maturation	2|66	41|23843	0.00577219	0.163505	0.131386	Cr1l/Glg1	2	Biological process
GO:1903332	regulation of protein folding	1|66	8|23843	0.0219347	0.185974	0.149442	Pdia4	1	Biological process
GO:1903334	positive regulation of protein folding	1|66	3|23843	0.0082817	0.163505	0.131386	Pdia4	1	Biological process
GO:1903409	reactive oxygen species biosynthetic process	3|66	104|23843	0.00302237	0.163505	0.131386	Icam1/Cyba/Ddah1	3	Biological process
GO:1903426	"regulation of reactive oxygen species biosynthetic process"	3|66	88|23843	0.00187946	0.136706	0.109852	Icam1/Cyba/Ddah1	3	Biological process
GO:1903428	"positive regulation of reactive oxygen species biosynthetic process"	3|66	57|23843	0.000532697	0.0891597	0.0716456	Icam1/Cyba/Ddah1	3	Biological process
GO:1903539	protein localization to postsynaptic membrane	1|66	16|23843	0.0433954	0.202063	0.16237	Rab8a	1	Biological process
GO:1903540	"establishment of protein localization to postsynaptic membrane"	1|66	12|23843	0.0327236	0.191627	0.153985	Rab8a	1	Biological process
GO:1903541	regulation of exosomal secretion	1|66	16|23843	0.0433954	0.202063	0.16237	Sdc4	1	Biological process
GO:1903543	positive regulation of exosomal secretion	1|66	15|23843	0.0407384	0.201403	0.16184	Sdc4	1	Biological process
GO:1903551	regulation of extracellular exosome assembly	1|66	6|23843	0.0164959	0.180674	0.145183	Sdc4	1	Biological process
GO:1903553	"positive regulation of extracellular exosome assembly"	1|66	4|23843	0.0110272	0.171232	0.137596	Sdc4	1	Biological process
GO:1903557	"positive regulation of tumor necrosis factor superfamily cytokine production"	2|66	84|23843	0.0227404	0.18932	0.152131	Lrrfip2/Cyba	2	Biological process
GO:1903561	extracellular vesicle	2|66	95|23583	0.0291488	0.114877	0.0756438	Aldoa/Icam1	2	Cellular component
GO:1903978	regulation of microglial cell activation	1|66	9|23843	0.024643	0.190378	0.152981	App	1	Biological process
GO:1903980	positive regulation of microglial cell activation	1|66	7|23843	0.019219	0.180674	0.145183	App	1	Biological process
GO:1904375	"regulation of protein localization to cell periphery"	2|66	105|23843	0.034326	0.192932	0.155033	Lypla1/Csnk2a1	2	Biological process
GO:1904407	"positive regulation of nitric oxide metabolic process"	2|66	46|23843	0.00722118	0.163505	0.131386	Icam1/Ddah1	2	Biological process
GO:1904469	"positive regulation of tumor necrosis factor secretion"	1|66	15|23843	0.0407384	0.201403	0.16184	Lrrfip2	1	Biological process
GO:1904949	ATPase complex	2|66	86|23583	0.0242461	0.110881	0.0730126	Uchl5/Csnk2a1	2	Cellular component
GO:1904994	"regulation of leukocyte adhesion to vascular endothelial cell"	1|66	12|23843	0.0327236	0.191627	0.153985	Icam1	1	Biological process
GO:1904996	"positive regulation of leukocyte adhesion to vascular endothelial cell"	1|66	8|23843	0.0219347	0.185974	0.149442	Icam1	1	Biological process
GO:1905202	methylcrotonoyl-CoA carboxylase complex	1|66	2|23583	0.00558954	0.0793016	0.0522181	Mccc2	1	Cellular component
GO:1905368	peptidase complex	2|66	97|23583	0.0302879	0.114877	0.0756438	Uchl5/Psme2	2	Cellular component
GO:1905369	endopeptidase complex	2|66	73|23583	0.0178421	0.107691	0.0709115	Uchl5/Psme2	2	Cellular component
GO:1905818	regulation of chromosome separation	2|66	60|23843	0.0120464	0.180674	0.145183	Bub3/Csnk2a1	2	Biological process
GO:1905906	regulation of amyloid fibril formation	1|66	7|23843	0.019219	0.180674	0.145183	App	1	Biological process
GO:1905908	positive regulation of amyloid fibril formation	1|66	2|23843	0.00552867	0.163505	0.131386	App	1	Biological process
GO:1990000	amyloid fibril formation	2|66	15|23843	0.00077418	0.0891597	0.0716456	App/Fkbp1a	2	Biological process
GO:1990204	oxidoreductase complex	2|66	106|23583	0.0356273	0.117526	0.0773882	Cyba/Uqcrq	2	Cellular component
GO:1990535	neuron projection maintenance	1|66	6|23843	0.0164959	0.180674	0.145183	App	1	Biological process
GO:1990761	growth cone lamellipodium	1|66	3|23583	0.00837276	0.0926814	0.0610283	App	1	Cellular component
GO:1990778	protein localization to cell periphery	3|66	283|23843	0.0438054	0.202806	0.162967	Lypla1/Rab8a/Csnk2a1	3	Biological process
GO:1990812	growth cone filopodium	1|66	3|23583	0.00837276	0.0926814	0.0610283	App	1	Cellular component
GO:2000257	regulation of protein activation cascade	2|66	14|23843	0.000672156	0.0891597	0.0716456	Cr1l/Cfh	2	Biological process
GO:2000258	negative regulation of protein activation cascade	1|66	7|23843	0.019219	0.180674	0.145183	Cr1l	1	Biological process
GO:2000377	"regulation of reactive oxygen species metabolic process"	4|66	182|23843	0.00163713	0.125695	0.101004	Nqo2/Icam1/Cyba/Ddah1	4	Biological process
GO:2000379	"positive regulation of reactive oxygen species metabolic process"	4|66	101|23843	0.00017869	0.0891597	0.0716456	Nqo2/Icam1/Cyba/Ddah1	4	Biological process
GO:2000786	positive regulation of autophagosome assembly	1|66	11|23843	0.0300374	0.191627	0.153985	Ralb	1	Biological process
GO:2001057	reactive nitrogen species metabolic process	2|66	78|23843	0.019798	0.183629	0.147558	Icam1/Ddah1	2	Biological process
