# Supplementary material for: Insulin reverses impaired alveolar fluid clearance in ARDS by inhibiting LPS-induced autophagy and inflammatory
Source: Front Immunol. 2023 Aug 15;14:1162159. doi: 10.3389/fimmu.2023.1162159 (PMC10466042; doi:10.3389/fimmu.2023.1162159)
Supplement: Supplementary file 1 [file DataSheet_1.zip › enrichGO.LPS--Control.ALL.xls]

## Sheet: enrichGO.LPS--Control.ALL
enrichGO.LPS--Control.ALL #Column A : "ID", stands for the ID of gene ontology term. #Column B : "Description", stands for the name of gene ontology term. #Column C : "GeneRatio", stands for the Gene Ratio value genes associated with the ID, it equals (Count/the total number of DE genes). #Column D : "BgRatio", stands for the Ratio with the number of background population genes associated with th…
ID	Description	GeneRatio	BgRatio	pvalue	p.adjust	qvalue	geneID	Count	type
GO:0000082	G1/S transition of mitotic cell cycle	5|267	177|23843	0.0493833	0.135722	0.090503	Rdx/Anxa1/Ptpn6/Egfr/Ddx3x	5	Biological process
GO:0000272	polysaccharide catabolic process	3|267	22|23843	0.0018266	0.0142563	0.00950646	Chil3/Pygl/Pygm	3	Biological process
GO:0000281	mitotic cytokinesis	3|267	66|23843	0.037914	0.115363	0.0769269	Cfl1/Rhob/Chmp4b	3	Biological process
GO:0000287	magnesium ion binding	6|262	186|23049	0.0198684	0.0971907	0.0660082	Idh3a/Prps1/Snca/Tkt/Pkm/Adprh	6	Molecular function
GO:0000302	response to reactive oxygen species	15|267	194|23843	5.62554e-09	8.1454e-07	5.43156e-07	Rela/Hk3/Ncf1/Src/Anxa1/Mpo/Lcn2/Cfl1/Mmp9/Rhob/Prdx5/Egfr/Aqp1/Hp/Glrx	15	Biological process
GO:0000323	lytic vacuole	13|269	433|23583	0.00150704	0.0103305	0.00629425	Lrba/Prtn3/Plbd1/Mpz/Src/Ace/Anxa1/Mpo/Grn/Atp6v0d1/Ctsc/Ifitm3/Calcrl	13	Cellular component
GO:0000964	mitochondrial RNA 5'-end processing	1|267	4|23843	0.0440489	0.12339	0.0822795	Hsd17b10	1	Biological process
GO:0000983	"transcription factor activity, RNA polymerase II core promoter sequence-specific DNA binding"	2|262	22|23049	0.025602	0.106465	0.0723071	Stat1/Rela	2	Molecular function
GO:0001047	core promoter binding	5|262	157|23049	0.0338794	0.11308	0.0767997	Stat1/Rela/Ifi204/Top1/Mybbp1a	5	Molecular function
GO:0001525	angiogenesis	21|267	492|23843	1.9327e-07	1.26803e-05	8.45554e-06	Fn1/Stat1/Ngp/Emp2/C3/Ace/Anxa1/Itgb2/Dcn/Mmp9/Camp/Rhob/Nrp1/Aqp1/Jup/Cybb/Chil1/Lrg1/Calcrl/Cdh13/Pf4	21	Biological process
GO:0001530	lipopolysaccharide binding	3|262	25|23049	0.00277543	0.0240011	0.0163006	Ltf/Cd14/Sftpd	3	Molecular function
GO:0001540	amyloid-beta binding	3|262	51|23049	0.0202506	0.0971907	0.0660082	Itgb2/Clu/Hsd17b10	3	Molecular function
GO:0001545	primary ovarian follicle growth	1|267	4|23843	0.0440489	0.12339	0.0822795	Src	1	Biological process
GO:0001558	regulation of cell growth	9|267	415|23843	0.0449986	0.125326	0.0835703	Fn1/Cd44/Cfl1/Slc25a4/Nrp1/G6pdx/Egfr/Ddx3x/Twf2	9	Biological process
GO:0001562	response to protozoan	4|267	36|23843	0.000683154	0.00671795	0.0044797	Gbp3/Iigp1/Gbp2/Pf4	4	Biological process
GO:0001605	adrenomedullin receptor activity	1|262	4|23049	0.0447018	0.129346	0.0878471	Calcrl	1	Molecular function
GO:0001635	calcitonin gene-related peptide receptor activity	1|262	3|23049	0.0337165	0.113032	0.0767671	Calcrl	1	Molecular function
GO:0001655	urogenital system development	9|267	333|23843	0.0131635	0.0614833	0.0409986	Stat1/Bag6/Cd44/Ace/Nrp1/Aqp1/Lama5/Lamb2/Fbn1	9	Biological process
GO:0001664	G-protein coupled receptor binding	9|262	286|23049	0.00564655	0.0429703	0.0291838	Stat1/Usp4/C1qbp/C3/Saa1/Ace/Gnao1/Cav2/Pf4	9	Molecular function
GO:0001667	ameboidal-type cell migration	17|267	378|23843	1.43627e-06	5.58417e-05	3.72366e-05	Fn1/C1qbp/Emp2/Src/Anxa1/Itgb2/Cfl1/Dcn/Mmp9/Rhob/Nrp1/Aqp1/Jup/Lama5/Arhgdib/Epb41l5/Cdh13	17	Biological process
GO:0001725	stress fiber	4|269	74|23583	0.0102046	0.0409147	0.0249288	Mylk/Ablim1/Lcp1/Fscn1	4	Cellular component
GO:0001726	ruffle	5|269	139|23583	0.0217716	0.0730337	0.0444986	Rdx/Src/Lcp1/Fscn1/Epb41l5	5	Cellular component
GO:0001755	neural crest cell migration	4|267	53|23843	0.00292718	0.0203834	0.0135922	Fn1/Cfl1/Nrp1/Lama5	4	Biological process
GO:0001765	membrane raft assembly	2|267	11|23843	0.00642815	0.0364156	0.0242828	Emp2/Cav2	2	Biological process
GO:0001774	microglial cell activation	3|267	29|23843	0.00409107	0.0268833	0.0179265	Itgam/Snca/Clu	3	Biological process
GO:0001776	leukocyte homeostasis	4|267	109|23843	0.0343285	0.105989	0.0706764	Itgam/Cd44/Coro1a/Anxa1	4	Biological process
GO:0001779	natural killer cell differentiation	2|267	31|23843	0.0469539	0.129913	0.0866293	Lgals9/Pglyrp1	2	Biological process
GO:0001780	neutrophil homeostasis	3|267	21|23843	0.0015906	0.0128194	0.00854833	Itgam/Cd44/Anxa1	3	Biological process
GO:0001781	neutrophil apoptotic process	3|267	12|23843	0.000283468	0.00343099	0.00228787	Itgam/Cd44/Anxa1	3	Biological process
GO:0001784	phosphotyrosine residue binding	3|262	39|23049	0.00981393	0.0617223	0.0419194	Ptpn6/Crkl/Plcg2	3	Molecular function
GO:0001818	negative regulation of cytokine production	8|267	231|23843	0.0046616	0.0289557	0.0193084	Fn1/Lgals9/C1qbp/Pglyrp1/Apoa2/Anxa1/Sftpd/Elane	8	Biological process
GO:0001819	positive regulation of cytokine production	18|267	404|23843	8.01693e-07	3.50657e-05	2.33827e-05	Stat1/Rela/Lgals9/C1qbp/C3/B2m/Src/Apoa2/Anxa1/Cd14/Hmgb2/Clu/Elane/Cybb/Gbp5/Plcg2/Fam49b/Pf4	18	Biological process
GO:0001822	kidney development	8|267	269|23843	0.0112072	0.055104	0.0367448	Bag6/Cd44/Ace/Nrp1/Aqp1/Lama5/Lamb2/Fbn1	8	Biological process
GO:0001846	opsonin binding	4|262	16|23049	2.66682e-05	0.000596896	0.000405389	Itgam/C1qbp/C4b/Itgb2	4	Molecular function
GO:0001848	complement binding	5|262	24|23049	6.50591e-06	0.000164189	0.000111511	Itgam/C1qbp/C4b/Itgb2/Serping1	5	Molecular function
GO:0001849	complement component C1q binding	2|262	10|23049	0.00545412	0.0419251	0.0284739	C1qbp/C4b	2	Molecular function
GO:0001851	complement component C3b binding	2|262	4|23049	0.00076077	0.00877191	0.00595755	Itgam/Itgb2	2	Molecular function
GO:0001868	"regulation of complement activation, lectin pathway"	1|267	2|23843	0.0222716	0.0823225	0.0548947	Serping1	1	Biological process
GO:0001869	"negative regulation of complement activation, lectin pathway"	1|267	2|23843	0.0222716	0.0823225	0.0548947	Serping1	1	Biological process
GO:0001878	response to yeast	3|267	5|23843	1.36574e-05	0.000306671	0.000204496	Ncf1/Mpo/Elane	3	Biological process
GO:0001882	nucleoside binding	16|262	364|23049	4.72546e-06	0.000142482	9.67684e-05	Arl1/Prps1/Gnao1/Tgm2/Rab8a/Eef2/Eif5/Rras2/Rhob/Rac2/Gbp3/Srl/Gbp5/Gucy1a1/Iigp1/Gbp2	16	Molecular function
GO:0001883	purine nucleoside binding	16|262	353|23049	3.19775e-06	0.000109699	7.45036e-05	Arl1/Prps1/Gnao1/Tgm2/Rab8a/Eef2/Eif5/Rras2/Rhob/Rac2/Gbp3/Srl/Gbp5/Gucy1a1/Iigp1/Gbp2	16	Molecular function
GO:0001889	liver development	7|267	115|23843	0.000319771	0.00381077	0.00254112	Rela/Vwf/Man2a1/Vtn/Pkm/Hp/Lims2	7	Biological process
GO:0001891	phagocytic cup	2|269	18|23583	0.0175839	0.0644237	0.0392526	Coro1a/Lcp1	2	Cellular component
GO:0001894	tissue homeostasis	9|267	218|23843	0.000823589	0.00773657	0.00515894	Coro1a/Src/Sftpd/Prdx5/Egfr/Rac2/Lpcat1/Trf/Chmp4b	9	Biological process
GO:0001905	activation of membrane attack complex	1|267	4|23843	0.0440489	0.12339	0.0822795	C3	1	Biological process
GO:0001906	cell killing	18|267	139|23843	2.38907e-14	5.48568e-11	3.65799e-11	Lgals9/Ncf1/H2-D1/Pglyrp1/Emp2/Coro1a/B2m/Ptprc/Ltf/Tap1/Ctsg/Ptpn6/Tap2/Camp/Ctsc/Elane/Fam49b/Pf4	18	Biological process
GO:0001909	leukocyte mediated cytotoxicity	14|267	107|23843	1.66764e-11	6.36582e-09	4.24489e-09	Lgals9/Ncf1/H2-D1/Emp2/Coro1a/B2m/Ptprc/Tap1/Ctsg/Ptpn6/Tap2/Ctsc/Elane/Fam49b	14	Biological process
GO:0001910	regulation of leukocyte mediated cytotoxicity	7|267	73|23843	1.77099e-05	0.000377481	0.000251714	Lgals9/H2-D1/B2m/Ptprc/Tap1/Tap2/Fam49b	7	Biological process
GO:0001911	"negative regulation of leukocyte mediated cytotoxicity"	4|267	22|23843	9.59452e-05	0.00145969	0.000973357	Lgals9/Ptprc/Tap1/Tap2	4	Biological process
GO:0001912	"positive regulation of leukocyte mediated cytotoxicity"	5|267	50|23843	0.000238108	0.00300245	0.00200211	H2-D1/B2m/Ptprc/Tap2/Fam49b	5	Biological process
GO:0001913	T cell mediated cytotoxicity	7|267	43|23843	4.66178e-07	2.35841e-05	1.57265e-05	H2-D1/Emp2/B2m/Ptprc/Tap2/Ctsc/Fam49b	7	Biological process
GO:0001914	regulation of T cell mediated cytotoxicity	5|267	27|23843	1.11921e-05	0.000258219	0.000172187	H2-D1/B2m/Ptprc/Tap2/Fam49b	5	Biological process
GO:0001915	"negative regulation of T cell mediated cytotoxicity"	1|267	4|23843	0.0440489	0.12339	0.0822795	Ptprc	1	Biological process
GO:0001916	"positive regulation of T cell mediated cytotoxicity"	5|267	22|23843	3.82196e-06	0.000109173	7.27992e-05	H2-D1/B2m/Ptprc/Tap2/Fam49b	5	Biological process
GO:0001935	endothelial cell proliferation	5|267	132|23843	0.0166176	0.0733724	0.0489266	Stat1/Hmgb2/Lrg1/Cdh13/Cav2	5	Biological process
GO:0001936	regulation of endothelial cell proliferation	5|267	118|23843	0.0106486	0.0531881	0.0354672	Stat1/Hmgb2/Lrg1/Cdh13/Cav2	5	Biological process
GO:0001938	"positive regulation of endothelial cell proliferation"	4|267	81|23843	0.0130487	0.061083	0.0407317	Hmgb2/Lrg1/Cdh13/Cav2	4	Biological process
GO:0001952	regulation of cell-matrix adhesion	7|267	102|23843	0.000152423	0.00209158	0.00139472	Emp2/Src/Cfl1/Nrp1/Jup/Epb41l5/Cdh13	7	Biological process
GO:0001954	positive regulation of cell-matrix adhesion	6|267	49|23843	1.74084e-05	0.00037308	0.000248779	Emp2/Cfl1/Nrp1/Jup/Epb41l5/Cdh13	6	Biological process
GO:0001969	"regulation of activation of membrane attack complex"	1|267	4|23843	0.0440489	0.12339	0.0822795	C3	1	Biological process
GO:0001970	"positive regulation of activation of membrane attack complex"	1|267	2|23843	0.0222716	0.0823225	0.0548947	C3	1	Biological process
GO:0001980	"regulation of systemic arterial blood pressure by ischemic conditions"	1|267	2|23843	0.0222716	0.0823225	0.0548947	Manf	1	Biological process
GO:0001998	"angiotensin-mediated vasoconstriction involved in regulation of systemic arterial blood pressure"	1|267	4|23843	0.0440489	0.12339	0.0822795	G6pdx	1	Biological process
GO:0002020	protease binding	8|262	148|23049	0.00029999	0.00439024	0.00298168	Fn1/Bag6/Vwf/Lcn2/Timp3/Serpina1e/Elane/Cd177	8	Molecular function
GO:0002033	"angiotensin-mediated vasodilation involved in regulation of systemic arterial blood pressure"	1|267	2|23843	0.0222716	0.0823225	0.0548947	G6pdx	1	Biological process
GO:0002060	purine nucleobase binding	1|262	4|23049	0.0447018	0.129346	0.0878471	Pygl	1	Molecular function
GO:0002102	podosome	6|269	28|23583	6.35655e-07	1.50085e-05	9.14451e-06	Ncf1/Src/Vcam1/Actr2/Lcp1/Fscn1	6	Cellular component
GO:0002159	desmosome assembly	1|267	4|23843	0.0440489	0.12339	0.0822795	Jup	1	Biological process
GO:0002189	ribose phosphate diphosphokinase complex	1|269	4|23583	0.0448542	0.107096	0.0652521	Prps1	1	Cellular component
GO:0002218	activation of innate immune response	7|267	140|23843	0.00103532	0.00913296	0.00609009	Rela/Lgals9/C1qbp/Ltf/Cd14/Bpifb1/Rbm14	7	Biological process
GO:0002221	pattern recognition receptor signaling pathway	6|267	121|23843	0.0024497	0.0179516	0.0119706	Rela/Lgals9/C1qbp/Ltf/Cd14/Bpifb1	6	Biological process
GO:0002224	toll-like receptor signaling pathway	4|267	92|23843	0.0199373	0.0823225	0.0548947	Lgals9/Ltf/Cd14/Bpifb1	4	Biological process
GO:0002227	innate immune response in mucosa	3|267	56|23843	0.0248979	0.0887685	0.0591931	Ltf/Camp/Bpifb1	3	Biological process
GO:0002228	natural killer cell mediated immunity	5|267	67|23843	0.000930053	0.00841658	0.00561239	Lgals9/Coro1a/Tap1/Ptpn6/Tap2	5	Biological process
GO:0002237	response to molecule of bacterial origin	17|267	384|23843	1.77851e-06	6.50916e-05	4.34048e-05	Stat1/Rela/Lgals9/Snca/Ncf2/B2m/Ltf/Ace/Cd14/Ctsg/Hmgb2/Tap2/Cmpk2/Elane/Plcg2/Gbp2/Pf4	17	Biological process
GO:0002251	organ or tissue specific immune response	3|267	69|23843	0.042376	0.12339	0.0822795	Ltf/Camp/Bpifb1	3	Biological process
GO:0002253	activation of immune response	15|267	488|23843	0.000434477	0.00468989	0.00312734	Bag6/Rela/Lgals9/Cfb/C1qbp/C3/C4b/Ptprc/Ltf/Cd14/Ptpn6/Serping1/Bpifb1/Rbm14/Plcg2	15	Biological process
GO:0002262	myeloid cell homeostasis	11|267	169|23843	3.42908e-06	0.00010134	6.75758e-05	Stat1/Itgam/Ampd3/Cd44/B2m/Anxa1/Bpgm/Hmgb2/Hcls1/G6pdx/Isg15	11	Biological process
GO:0002263	cell activation involved in immune response	13|267	260|23843	8.21916e-06	0.000198346	0.000132262	Itgam/Lgals9/Pglyrp1/Coro1a/Ptprc/Anxa1/Itgb2/Icam1/Rac2/Lcp1/Myo1f/Plcg2/Cd177	13	Biological process
GO:0002274	myeloid leukocyte activation	8|267	188|23843	0.00131176	0.0109287	0.00728753	Itgam/Lgals9/Snca/Itgb2/Rac2/Clu/Myo1f/Cd177	8	Biological process
GO:0002275	"myeloid cell activation involved in immune response"	5|267	80|23843	0.00205825	0.0156853	0.0104594	Itgam/Itgb2/Rac2/Myo1f/Cd177	5	Biological process
GO:0002283	neutrophil activation involved in immune response	4|267	16|23843	2.5169e-05	0.000505668	0.000337192	Itgam/Itgb2/Myo1f/Cd177	4	Biological process
GO:0002285	lymphocyte activation involved in immune response	8|267	185|23843	0.00118384	0.0101656	0.00677865	Lgals9/Pglyrp1/Coro1a/Ptprc/Anxa1/Icam1/Lcp1/Plcg2	8	Biological process
GO:0002323	"natural killer cell activation involved in immune response"	3|267	46|23843	0.014788	0.067057	0.0447153	Lgals9/Pglyrp1/Coro1a	3	Biological process
GO:0002366	leukocyte activation involved in immune response	13|267	256|23843	6.95628e-06	0.000177452	0.00011833	Itgam/Lgals9/Pglyrp1/Coro1a/Ptprc/Anxa1/Itgb2/Icam1/Rac2/Lcp1/Myo1f/Plcg2/Cd177	13	Biological process
GO:0002378	immunoglobulin biosynthetic process	1|267	3|23843	0.0332213	0.103838	0.069242	Ptprc	1	Biological process
GO:0002385	mucosal immune response	3|267	68|23843	0.0408606	0.122553	0.0817212	Ltf/Camp/Bpifb1	3	Biological process
GO:0002407	dendritic cell chemotaxis	2|267	16|23843	0.0135181	0.0622396	0.0415029	C1qbp/Retnlg	2	Biological process
GO:0002408	myeloid dendritic cell chemotaxis	1|267	4|23843	0.0440489	0.12339	0.0822795	Retnlg	1	Biological process
GO:0002428	"antigen processing and presentation of peptide antigen via MHC class Ib"	2|267	5|23843	0.00122182	0.0103228	0.0068835	B2m/Tap2	2	Biological process
GO:0002437	inflammatory response to antigenic stimulus	4|267	59|23843	0.00431815	0.0273896	0.0182641	C3/Icam1/Hmgb2/Elane	4	Biological process
GO:0002438	acute inflammatory response to antigenic stimulus	3|267	29|23843	0.00409107	0.0268833	0.0179265	C3/Icam1/Elane	3	Biological process
GO:0002443	leukocyte mediated immunity	26|267	458|23843	1.42264e-11	5.97367e-09	3.98339e-09	Itgam/Lgals9/Ncf1/H2-D1/C1qbp/Emp2/Coro1a/C3/C4b/B2m/Ptprc/Ace/Itgb2/Icam1/Tap1/Ctsg/Ptpn6/Tap2/Serping1/Ctsc/Rac2/Elane/Myo1f/Cd177/Hpx/Fam49b	26	Biological process
GO:0002444	myeloid leukocyte mediated immunity	10|267	90|23843	6.82434e-08	5.61871e-06	3.7467e-06	Itgam/Ncf1/C3/Ace/Itgb2/Ctsg/Rac2/Elane/Myo1f/Cd177	10	Biological process
GO:0002446	neutrophil mediated immunity	8|267	32|23843	1.85616e-09	3.24751e-07	2.16553e-07	Itgam/Ncf1/Ace/Itgb2/Ctsg/Elane/Myo1f/Cd177	8	Biological process
GO:0002449	lymphocyte mediated immunity	17|267	381|23843	1.59913e-06	5.99532e-05	3.99783e-05	Lgals9/H2-D1/C1qbp/Emp2/Coro1a/C3/C4b/B2m/Ptprc/Icam1/Tap1/Ptpn6/Tap2/Serping1/Ctsc/Hpx/Fam49b	17	Biological process
GO:0002455	"humoral immune response mediated by circulating immunoglobulin"	6|267	184|23843	0.017761	0.0768851	0.0512689	C1qbp/C3/Ptprc/Ptpn6/Serping1/Hpx	6	Biological process
GO:0002456	T cell mediated immunity	8|267	96|23843	1.26127e-05	0.000287831	0.000191933	H2-D1/Emp2/B2m/Ptprc/Icam1/Tap2/Ctsc/Fam49b	8	Biological process
GO:0002460	"adaptive immune response based on somatic recombination of immune receptors built from"	15|267	393|23843	4.10565e-05	0.00076154	0.000507814	H2-D1/C1qbp/Emp2/C3/C4b/B2m/Ptprc/Anxa1/Icam1/Ptpn6/Tap2/Serping1/Ctsc/Hpx/Fam49b	15	Biological process
GO:0002474	"antigen processing and presentation of peptide antigen via MHC class I"	6|267	44|23843	9.20907e-06	0.000220965	0.000147345	Bag6/H2-D1/B2m/Tap1/Tap2/Tapbp	6	Biological process
GO:0002475	"antigen processing and presentation via MHC class Ib"	2|267	9|23843	0.00427014	0.0273328	0.0182262	B2m/Tap2	2	Biological process
GO:0002476	"antigen processing and presentation of endogenous peptide antigen via MHC class Ib"	1|267	4|23843	0.0440489	0.12339	0.0822795	Tap2	1	Biological process
GO:0002477	"antigen processing and presentation of exogenous peptide antigen via MHC class Ib"	2|267	3|23843	0.000372032	0.00414367	0.0027631	B2m/Tap2	2	Biological process
GO:0002478	"antigen processing and presentation of exogenous peptide antigen"	3|267	21|23843	0.0015906	0.0128194	0.00854833	B2m/Tap2/Tapbp	3	Biological process
GO:0002481	"antigen processing and presentation of exogenous protein antigen via MHC class Ib, TAP-dependent"	2|267	3|23843	0.000372032	0.00414367	0.0027631	B2m/Tap2	2	Biological process
GO:0002483	"antigen processing and presentation of endogenous peptide antigen"	5|267	11|23843	7.41747e-08	5.88383e-06	3.92349e-06	H2-D1/B2m/Tap1/Tap2/Tapbp	5	Biological process
GO:0002484	"antigen processing and presentation of endogenous peptide antigen via MHC class I via ER pathway"	2|267	3|23843	0.000372032	0.00414367	0.0027631	H2-D1/Tap2	2	Biological process
GO:0002485	"antigen processing and presentation of endogenous peptide antigen via MHC class I via ER pathway,"	2|267	3|23843	0.000372032	0.00414367	0.0027631	H2-D1/Tap2	2	Biological process
GO:0002488	"antigen processing and presentation of endogenous peptide antigen via MHC class Ib via ER pathway"	1|267	2|23843	0.0222716	0.0823225	0.0548947	Tap2	1	Biological process
GO:0002489	"antigen processing and presentation of endogenous peptide antigen via MHC class Ib via ER pathway,"	1|267	2|23843	0.0222716	0.0823225	0.0548947	Tap2	1	Biological process
GO:0002523	"leukocyte migration involved in inflammatory response"	5|267	17|23843	9.40231e-07	3.88467e-05	2.5904e-05	Itgam/Itgb2/S100a8/S100a9/Elane	5	Biological process
GO:0002526	acute inflammatory response	12|267	131|23843	2.95947e-08	2.88995e-06	1.92709e-06	Fn1/Itih4/Serpina3n/C1qbp/C3/Saa1/Icam1/Alox5ap/Serping1/Elane/Orm1/Hp	12	Biological process
GO:0002538	"arachidonic acid metabolite production involved in inflammatory response"	1|267	4|23843	0.0440489	0.12339	0.0822795	Alox5ap	1	Biological process
GO:0002540	"leukotriene production involved in inflammatory response"	1|267	3|23843	0.0332213	0.103838	0.069242	Alox5ap	1	Biological process
GO:0002573	myeloid leukocyte differentiation	7|267	209|23843	0.00943505	0.0486213	0.0324219	Prtn3/Itgam/Src/Hcls1/Fbn1/Trf/Pf4	7	Biological process
GO:0002585	"positive regulation of antigen processing and presentation of peptide antigen"	1|267	3|23843	0.0332213	0.103838	0.069242	Tap2	1	Biological process
GO:0002589	"regulation of antigen processing and presentation of peptide antigen via MHC class I"	1|267	3|23843	0.0332213	0.103838	0.069242	Tap2	1	Biological process
GO:0002673	regulation of acute inflammatory response	4|267	62|23843	0.00515658	0.0312897	0.0208648	C1qbp/C3/Alox5ap/Serping1	4	Biological process
GO:0002679	respiratory burst involved in defense response	2|267	9|23843	0.00427014	0.0273328	0.0182262	Ncf1/Mpo	2	Biological process
GO:0002683	negative regulation of immune system process	15|267	448|23843	0.000175535	0.00233991	0.00156031	Cd44/Lgals9/C1qbp/Pglyrp1/Ptprc/Apoa2/Anxa1/Tap1/Ptpn6/Tap2/Sftpd/Serping1/Bpifb1/Fbn1/Pf4	15	Biological process
GO:0002685	regulation of leukocyte migration	8|267	184|23843	0.00114349	0.00987966	0.00658801	Lgals9/C1qbp/Anxa1/Icam1/Mmp9/Rac2/Elane/Pf4	8	Biological process
GO:0002687	positive regulation of leukocyte migration	7|267	138|23843	0.000951779	0.00859467	0.00573114	Lgals9/C1qbp/Icam1/Mmp9/Rac2/Elane/Pf4	7	Biological process
GO:0002691	regulation of cellular extravasation	2|267	29|23843	0.0415949	0.12339	0.0822795	Icam1/Elane	2	Biological process
GO:0002693	positive regulation of cellular extravasation	2|267	21|23843	0.0228055	0.082766	0.0551905	Icam1/Elane	2	Biological process
GO:0002695	negative regulation of leukocyte activation	6|267	164|23843	0.0105783	0.0530685	0.0353874	Cd44/Lgals9/Pglyrp1/Anxa1/Ptpn6/Sftpd	6	Biological process
GO:0002696	positive regulation of leukocyte activation	10|267	435|23843	0.0254328	0.0901202	0.0600944	Itgam/Lgals9/Coro1a/Ptprc/Anxa1/Itgb2/Vcam1/Adk/Cd177/Fam49b	10	Biological process
GO:0002697	regulation of immune effector process	20|267	356|23843	4.21387e-09	6.3193e-07	4.21387e-07	Stat1/Itgam/Lgals9/H2-D1/C1qbp/Pglyrp1/C3/B2m/Ptprc/Apoa2/Anxa1/Itgb2/Tap1/Ptpn6/Tap2/Serping1/Rac2/Cd177/Hpx/Fam49b	20	Biological process
GO:0002698	negative regulation of immune effector process	10|267	121|23843	1.11378e-06	4.45406e-05	2.97008e-05	Lgals9/C1qbp/Pglyrp1/Ptprc/Apoa2/Anxa1/Tap1/Ptpn6/Tap2/Serping1	10	Biological process
GO:0002699	positive regulation of immune effector process	12|267	206|23843	3.90965e-06	0.000110923	7.39664e-05	Itgam/H2-D1/C3/B2m/Ptprc/Anxa1/Itgb2/Tap2/Rac2/Cd177/Hpx/Fam49b	12	Biological process
GO:0002703	regulation of leukocyte mediated immunity	14|267	200|23843	6.41503e-08	5.38734e-06	3.59241e-06	Itgam/Lgals9/H2-D1/C3/B2m/Ptprc/Itgb2/Tap1/Ptpn6/Tap2/Rac2/Cd177/Hpx/Fam49b	14	Biological process
GO:0002704	"negative regulation of leukocyte mediated immunity"	5|267	54|23843	0.000342704	0.0040084	0.0026729	Lgals9/Ptprc/Tap1/Ptpn6/Tap2	5	Biological process
GO:0002705	"positive regulation of leukocyte mediated immunity"	10|267	127|23843	1.73584e-06	6.45024e-05	4.30119e-05	Itgam/H2-D1/C3/B2m/Ptprc/Itgb2/Tap2/Cd177/Hpx/Fam49b	10	Biological process
GO:0002706	regulation of lymphocyte mediated immunity	10|267	150|23843	7.75159e-06	0.000190345	0.000126927	Lgals9/H2-D1/C3/B2m/Ptprc/Tap1/Ptpn6/Tap2/Hpx/Fam49b	10	Biological process
GO:0002707	"negative regulation of lymphocyte mediated immunity"	5|267	44|23843	0.000128903	0.00185364	0.00123605	Lgals9/Ptprc/Tap1/Ptpn6/Tap2	5	Biological process
GO:0002708	"positive regulation of lymphocyte mediated immunity"	7|267	102|23843	0.000152423	0.00209158	0.00139472	H2-D1/C3/B2m/Ptprc/Tap2/Hpx/Fam49b	7	Biological process
GO:0002709	regulation of T cell mediated immunity	5|267	60|23843	0.000560434	0.00570266	0.00380268	H2-D1/B2m/Ptprc/Tap2/Fam49b	5	Biological process
GO:0002711	positive regulation of T cell mediated immunity	5|267	39|23843	7.15281e-05	0.00115075	0.000767351	H2-D1/B2m/Ptprc/Tap2/Fam49b	5	Biological process
GO:0002712	regulation of B cell mediated immunity	4|267	59|23843	0.00431815	0.0273896	0.0182641	C3/Ptprc/Ptpn6/Hpx	4	Biological process
GO:0002714	positive regulation of B cell mediated immunity	3|267	45|23843	0.0139366	0.0635396	0.0423698	C3/Ptprc/Hpx	3	Biological process
GO:0002715	"regulation of natural killer cell mediated immunity"	3|267	47|23843	0.0156682	0.0698414	0.046572	Lgals9/Tap1/Tap2	3	Biological process
GO:0002716	"negative regulation of natural killer cell mediated immunity"	3|267	19|23843	0.00117818	0.0101377	0.00676007	Lgals9/Tap1/Tap2	3	Biological process
GO:0002757	immune response-activating signal transduction	10|267	424|23843	0.021801	0.0823225	0.0548947	Bag6/Rela/Lgals9/C1qbp/Ptprc/Ltf/Cd14/Ptpn6/Bpifb1/Plcg2	10	Biological process
GO:0002758	"innate immune response-activating signal transduction"	6|267	123|23843	0.002659	0.0188448	0.0125662	Rela/Lgals9/C1qbp/Ltf/Cd14/Bpifb1	6	Biological process
GO:0002761	regulation of myeloid leukocyte differentiation	4|267	123|23843	0.0497443	0.135722	0.090503	Itgam/Hcls1/Fbn1/Pf4	4	Biological process
GO:0002763	"positive regulation of myeloid leukocyte differentiation"	3|267	60|23843	0.0297578	0.102169	0.0681291	Itgam/Hcls1/Pf4	3	Biological process
GO:0002764	immune response-regulating signaling pathway	10|267	438|23843	0.0264946	0.0934096	0.0622879	Bag6/Rela/Lgals9/C1qbp/Ptprc/Ltf/Cd14/Ptpn6/Bpifb1/Plcg2	10	Biological process
GO:0002777	antimicrobial peptide biosynthetic process	1|267	3|23843	0.0332213	0.103838	0.069242	Elane	1	Biological process
GO:0002780	antibacterial peptide biosynthetic process	1|267	3|23843	0.0332213	0.103838	0.069242	Elane	1	Biological process
GO:0002791	regulation of peptide secretion	14|267	483|23843	0.00117651	0.0101377	0.00676007	Fn1/Lgals9/Fga/Src/Apoa2/Anxa1/Cd14/S100a8/S100a9/Slc16a1/Egfr/Fgg/Fgb/Glrx	14	Biological process
GO:0002793	positive regulation of peptide secretion	10|267	302|23843	0.00226196	0.0169607	0.0113098	Lgals9/Fga/Src/Cd14/S100a8/S100a9/Egfr/Fgg/Fgb/Glrx	10	Biological process
GO:0002819	regulation of adaptive immune response	10|267	159|23843	1.29401e-05	0.000293705	0.00019585	Cd44/H2-D1/C3/B2m/Ptprc/Anxa1/Ptpn6/Tap2/Hpx/Fam49b	10	Biological process
GO:0002821	positive regulation of adaptive immune response	9|267	108|23843	3.60253e-06	0.000105049	7.00492e-05	Cd44/H2-D1/C3/B2m/Ptprc/Anxa1/Tap2/Hpx/Fam49b	9	Biological process
GO:0002822	"regulation of adaptive immune response based on somatic recombination of immune receptors built"	9|267	147|23843	4.33998e-05	0.000785942	0.000524086	H2-D1/C3/B2m/Ptprc/Anxa1/Ptpn6/Tap2/Hpx/Fam49b	9	Biological process
GO:0002824	"positive regulation of adaptive immune response based on somatic recombination of immune"	8|267	102|23843	1.96887e-05	0.000407255	0.000271568	H2-D1/C3/B2m/Ptprc/Anxa1/Tap2/Hpx/Fam49b	8	Biological process
GO:0002886	regulation of myeloid leukocyte mediated immunity	5|267	58|23843	0.000478812	0.0050138	0.00334333	Itgam/C3/Itgb2/Rac2/Cd177	5	Biological process
GO:0002888	"positive regulation of myeloid leukocyte mediated immunity"	4|267	37|23843	0.000759276	0.00718063	0.00478823	Itgam/C3/Itgb2/Cd177	4	Biological process
GO:0002889	"regulation of immunoglobulin mediated immune response"	4|267	59|23843	0.00431815	0.0273896	0.0182641	C3/Ptprc/Ptpn6/Hpx	4	Biological process
GO:0002891	"positive regulation of immunoglobulin mediated immune response"	3|267	45|23843	0.0139366	0.0635396	0.0423698	C3/Ptprc/Hpx	3	Biological process
GO:0002920	regulation of humoral immune response	6|267	35|23843	2.304e-06	7.49962e-05	5.00094e-05	C1qbp/C3/Ptprc/Ptpn6/Serping1/Hpx	6	Biological process
GO:0002921	negative regulation of humoral immune response	2|267	11|23843	0.00642815	0.0364156	0.0242828	Ptpn6/Serping1	2	Biological process
GO:0002922	positive regulation of humoral immune response	3|267	18|23843	0.0010004	0.00884351	0.00589708	C3/Ptprc/Hpx	3	Biological process
GO:0002923	"regulation of humoral immune response mediated by circulating immunoglobulin"	3|267	12|23843	0.000283468	0.00343099	0.00228787	Ptprc/Ptpn6/Hpx	3	Biological process
GO:0002924	"negative regulation of humoral immune response mediated by circulating immunoglobulin"	1|267	4|23843	0.0440489	0.12339	0.0822795	Ptpn6	1	Biological process
GO:0002925	"positive regulation of humoral immune response mediated by circulating immunoglobulin"	2|267	7|23843	0.00252806	0.0182062	0.0121404	Ptprc/Hpx	2	Biological process
GO:0003012	muscle system process	12|267	375|23843	0.00114064	0.00987538	0.00658516	Mylk/Smtn/Lmod1/Ncf1/Tnnt2/Slc25a4/Adk/G6pdx/Jup/Gucy1a1/Actn2/Calcrl	12	Biological process
GO:0003013	circulatory system process	18|267	471|23843	6.87784e-06	0.000177178	0.000118147	Stat1/Smtn/Fga/Tnnt2/Ncf2/Emp2/Src/Ace/Icam1/Gnao1/Plcb3/G6pdx/Egfr/Jup/Manf/Fgg/Fgb/Gucy1a1	18	Biological process
GO:0003014	renal system process	4|267	98|23843	0.0244837	0.0880199	0.0586939	Emp2/Ace/G6pdx/Aqp1	4	Biological process
GO:0003015	heart process	6|267	205|23843	0.0283167	0.0983472	0.0655804	Smtn/Tnnt2/Src/Ace/Gnao1/Jup	6	Biological process
GO:0003018	vascular process in circulatory system	9|267	194|23843	0.000355744	0.00413787	0.00275923	Fga/Ace/Icam1/G6pdx/Egfr/Manf/Fgg/Fgb/Gucy1a1	9	Biological process
GO:0003071	"renal system process involved in regulation of systemic arterial blood pressure"	2|267	25|23843	0.031642	0.103838	0.069242	Emp2/G6pdx	2	Biological process
GO:0003073	regulation of systemic arterial blood pressure	6|267	114|23843	0.00181342	0.0142249	0.00948552	Smtn/Emp2/Ace/Plcb3/G6pdx/Manf	6	Biological process
GO:0003081	"regulation of systemic arterial blood pressure by renin-angiotensin"	2|267	31|23843	0.0469539	0.129913	0.0866293	Ace/G6pdx	2	Biological process
GO:0003084	"positive regulation of systemic arterial blood pressure"	3|267	20|23843	0.00137469	0.0112579	0.00750706	Ace/G6pdx/Manf	3	Biological process
GO:0003085	"negative regulation of systemic arterial blood pressure"	2|267	24|23843	0.0293236	0.100926	0.0673	Smtn/G6pdx	2	Biological process
GO:0003094	glomerular filtration	2|267	18|23843	0.0169844	0.0742892	0.049538	Emp2/Aqp1	2	Biological process
GO:0003298	physiological muscle hypertrophy	2|267	32|23843	0.0497229	0.135722	0.090503	Slc25a4/G6pdx	2	Biological process
GO:0003301	physiological cardiac muscle hypertrophy	2|267	32|23843	0.0497229	0.135722	0.090503	Slc25a4/G6pdx	2	Biological process
GO:0003383	apical constriction	1|267	4|23843	0.0440489	0.12339	0.0822795	Epb41l5	1	Biological process
GO:0003697	single-stranded DNA binding	5|262	102|23049	0.0062193	0.0455085	0.0309076	Hnrnpdl/Anxa1/Cnbp/Ybx1/Top1	5	Molecular function
GO:0003727	single-stranded RNA binding	4|262	89|23049	0.0187659	0.0971907	0.0660082	Hnrnpdl/Anxa1/Cnbp/Ddx3x	4	Molecular function
GO:0003746	translation elongation factor activity	2|262	19|23049	0.0193789	0.0971907	0.0660082	Eef1b2/Eef2	2	Molecular function
GO:0003756	protein disulfide isomerase activity	3|262	19|23049	0.00122959	0.0126448	0.00858788	Tmx3/Qsox1/Ero1l	3	Molecular function
GO:0003779	actin binding	29|262	406|23049	3.62671e-15	1.37996e-12	9.37218e-13	Limch1/Rdx/Lsp1/Mylk/Smtn/Ablim1/Lmod1/Tnnt2/Coro1a/Ace/Sptb/Cfl1/Gc/Marcks/Tagln/Hcls1/Eef2/Actr2/Egfr/Cnn1/Capza1/Myo1d/Lcp1/Fscn1/Myo1f/Cotl1/Nebl/Actn2/Twf2	29	Molecular function
GO:0003785	actin monomer binding	2|262	26|23049	0.0349699	0.115204	0.078242	Coro1a/Twf2	2	Molecular function
GO:0003810	"protein-glutamine gamma-glutamyltransferase activity"	2|262	8|23049	0.00344499	0.0288092	0.0195661	Tgm2/F13a1	2	Molecular function
GO:0003875	ADP-ribosylarginine hydrolase activity	1|262	2|23049	0.0226055	0.0971907	0.0660082	Adprh	1	Molecular function
GO:0003876	AMP deaminase activity	1|262	3|23049	0.0337165	0.113032	0.0767671	Ampd3	1	Molecular function
GO:0003883	CTP synthase activity	1|262	2|23049	0.0226055	0.0971907	0.0660082	Ctps	1	Molecular function
GO:0003917	DNA topoisomerase type I activity	1|262	4|23049	0.0447018	0.129346	0.0878471	Top1	1	Molecular function
GO:0003924	GTPase activity	16|262	278|23049	1.35799e-07	7.61937e-06	5.17478e-06	Arl1/Gnao1/Rab8a/Eef2/Rras2/Rhob/Rac2/Tgtp2/Gbp3/Arhgdib/Ifi47/Ddx3x/Gbp5/Igtp/Iigp1/Gbp2	16	Molecular function
GO:0003985	acetyl-CoA C-acetyltransferase activity	1|262	4|23049	0.0447018	0.129346	0.0878471	Acat1	1	Molecular function
GO:0003998	acylphosphatase activity	1|262	2|23049	0.0226055	0.0971907	0.0660082	Acyp1	1	Molecular function
GO:0004029	aldehyde dehydrogenase (NAD) activity	2|262	18|23049	0.0174684	0.0949535	0.0644888	Aldh1a7/Aldh1b1	2	Molecular function
GO:0004051	arachidonate 5-lipoxygenase activity	1|262	2|23049	0.0226055	0.0971907	0.0660082	Alox5ap	1	Molecular function
GO:0004066	"asparagine synthase (glutamine-hydrolyzing) activity"	1|262	2|23049	0.0226055	0.0971907	0.0660082	Asns	1	Molecular function
GO:0004082	bisphosphoglycerate mutase activity	1|262	3|23049	0.0337165	0.113032	0.0767671	Bpgm	1	Molecular function
GO:0004127	cytidylate kinase activity	1|262	4|23049	0.0447018	0.129346	0.0878471	Cmpk2	1	Molecular function
GO:0004175	endopeptidase activity	11|262	438|23049	0.0119923	0.0737985	0.0501211	Prtn3/Cfb/Ltf/Ace/Ctsg/Mmp9/Ctsc/Elane/Mme/Hp/Psmb2	11	Molecular function
GO:0004252	serine-type endopeptidase activity	8|262	191|23049	0.00159058	0.0149436	0.0101491	Prtn3/Cfb/Ltf/Ctsg/Mmp9/Ctsc/Elane/Hp	8	Molecular function
GO:0004345	glucose-6-phosphate dehydrogenase activity	1|262	3|23049	0.0337165	0.113032	0.0767671	G6pdx	1	Molecular function
GO:0004367	"glycerol-3-phosphate dehydrogenase [NAD+] activity"	1|262	4|23049	0.0447018	0.129346	0.0878471	Gpd1	1	Molecular function
GO:0004368	glycerol-3-phosphate dehydrogenase activity	1|262	2|23049	0.0226055	0.0971907	0.0660082	Gpd1	1	Molecular function
GO:0004435	phosphatidylinositol phospholipase C activity	2|262	17|23049	0.0156435	0.0876324	0.0595166	Plcb3/Plcg2	2	Molecular function
GO:0004449	isocitrate dehydrogenase (NAD+) activity	1|262	4|23049	0.0447018	0.129346	0.0878471	Idh3a	1	Molecular function
GO:0004459	L-lactate dehydrogenase activity	1|262	4|23049	0.0447018	0.129346	0.0878471	Ldhb	1	Molecular function
GO:0004464	leukotriene-C4 synthase activity	1|262	4|23049	0.0447018	0.129346	0.0878471	Alox5ap	1	Molecular function
GO:0004497	monooxygenase activity	5|262	146|23049	0.0258755	0.107018	0.0726823	Cyp2s1/Cyp2f2/Fmo3/Cyp4b1/Akr1c14	5	Molecular function
GO:0004550	nucleoside diphosphate kinase activity	2|262	17|23049	0.0156435	0.0876324	0.0595166	Cmpk2/Nme3	2	Molecular function
GO:0004568	chitinase activity	2|262	10|23049	0.00545412	0.0419251	0.0284739	Chil3/Chil1	2	Molecular function
GO:0004572	"mannosyl-oligosaccharide 1,3-1,6-alpha-mannosidase activity"	1|262	2|23049	0.0226055	0.0971907	0.0660082	Man2a1	1	Molecular function
GO:0004601	peroxidase activity	3|262	43|23049	0.0128203	0.0774303	0.0525877	Mpo/Alox5ap/Prdx5	3	Molecular function
GO:0004616	"phosphogluconate dehydrogenase (decarboxylating) activity"	1|262	3|23049	0.0337165	0.113032	0.0767671	Pgd	1	Molecular function
GO:0004619	phosphoglycerate mutase activity	1|262	3|23049	0.0337165	0.113032	0.0767671	Bpgm	1	Molecular function
GO:0004629	phospholipase C activity	2|262	18|23049	0.0174684	0.0949535	0.0644888	Plcb3/Plcg2	2	Molecular function
GO:0004645	phosphorylase activity	2|262	5|23049	0.00125843	0.0127689	0.00867214	Pygl/Pygm	2	Molecular function
GO:0004658	propionyl-CoA carboxylase activity	1|262	2|23049	0.0226055	0.0971907	0.0660082	Pcca	1	Molecular function
GO:0004687	myosin light chain kinase activity	1|262	4|23049	0.0447018	0.129346	0.0878471	Mylk	1	Molecular function
GO:0004743	pyruvate kinase activity	1|262	2|23049	0.0226055	0.0971907	0.0660082	Pkm	1	Molecular function
GO:0004749	ribose phosphate diphosphokinase activity	1|262	4|23049	0.0447018	0.129346	0.0878471	Prps1	1	Molecular function
GO:0004782	sulfinoalanine decarboxylase activity	1|262	2|23049	0.0226055	0.0971907	0.0660082	Csad	1	Molecular function
GO:0004798	thymidylate kinase activity	1|262	2|23049	0.0226055	0.0971907	0.0660082	Cmpk2	1	Molecular function
GO:0004802	transketolase activity	1|262	3|23049	0.0337165	0.113032	0.0767671	Tkt	1	Molecular function
GO:0004857	enzyme inhibitor activity	17|262	405|23049	4.39673e-06	0.000139413	9.4684e-05	Uchl5/Serpina3k/Itih4/Serpina3n/Ngp/Snca/C3/Ltf/Apoa2/Anxa1/Dcn/Timp3/Serping1/Prdx5/Serpina1e/Serpina3m/Serpinb1a	17	Molecular function
GO:0004866	endopeptidase inhibitor activity	14|262	200|23049	7.65488e-08	5.82536e-06	3.95636e-06	Uchl5/Serpina3k/Itih4/Serpina3n/Ngp/Snca/C3/Ltf/Timp3/Serping1/Prdx5/Serpina1e/Serpina3m/Serpinb1a	14	Molecular function
GO:0004867	serine-type endopeptidase inhibitor activity	7|262	119|23049	0.000429766	0.00570424	0.0038741	Serpina3k/Itih4/Serpina3n/Serping1/Serpina1e/Serpina3m/Serpinb1a	7	Molecular function
GO:0004869	cysteine-type endopeptidase inhibitor activity	4|262	73|23049	0.00962105	0.0610135	0.041438	Ngp/Snca/Ltf/Prdx5	4	Molecular function
GO:0004948	calcitonin receptor activity	1|262	2|23049	0.0226055	0.0971907	0.0660082	Calcrl	1	Molecular function
GO:0005001	"transmembrane receptor protein tyrosine phosphatase activity"	1|262	4|23049	0.0447018	0.129346	0.0878471	Ptpn6	1	Molecular function
GO:0005006	"epidermal growth factor-activated receptor activity"	1|262	3|23049	0.0337165	0.113032	0.0767671	Egfr	1	Molecular function
GO:0005047	signal recognition particle binding	2|262	9|23049	0.00439615	0.0355901	0.0241714	Ltf/Trf	2	Molecular function
GO:0005080	protein kinase C binding	4|262	61|23049	0.00512605	0.0402157	0.027313	C1qbp/Src/Marcks/Twf2	4	Molecular function
GO:0005094	Rho GDP-dissociation inhibitor activity	1|262	3|23049	0.0337165	0.113032	0.0767671	Arhgdib	1	Molecular function
GO:0005178	integrin binding	13|262	112|23049	4.91194e-10	7.47598e-08	5.0774e-08	Fn1/Vwf/Emp2/Icam1/Vcam1/Vtn/Egfr/Lama5/Lcp1/Lamb2/Fbn1/Cd177/Plpp3	13	Molecular function
GO:0005200	structural constituent of cytoskeleton	5|262	72|23049	0.00137444	0.0134735	0.0091507	Tnnt2/Sptb/Des/Actr2/Epb41l5	5	Molecular function
GO:0005471	ATP:ADP antiporter activity	1|262	2|23049	0.0226055	0.0971907	0.0660082	Slc25a4	1	Molecular function
GO:0005496	steroid binding	5|262	109|23049	0.00818545	0.055125	0.0374388	Osbpl8/Apoa2/Gc/Akr1c14/Hsd17b10	5	Molecular function
GO:0005504	fatty acid binding	4|262	43|23049	0.00142137	0.0135208	0.00918279	Snca/S100a8/Alox5ap/S100a9	4	Molecular function
GO:0005506	iron ion binding	8|262	175|23049	0.000909419	0.00990639	0.00672804	Cyp2s1/Snca/Ltf/Lcn2/Cyp2f2/Cyp4b1/Trf/Ethe1	8	Molecular function
GO:0005516	calmodulin binding	7|262	188|23049	0.00584669	0.0436209	0.0296257	Mylk/Marcks/Plcb3/Egfr/Cnn1/Myo1d/Myo1f	7	Molecular function
GO:0005518	collagen binding	3|262	62|23049	0.0336007	0.113032	0.0767671	Vwf/Dcn/Vtn	3	Molecular function
GO:0005521	lamin binding	2|262	16|23049	0.0139063	0.0801722	0.0544499	Tor1aip1/Sun2	2	Molecular function
GO:0005523	tropomyosin binding	2|262	13|23049	0.00924385	0.059114	0.040148	Lmod1/Tnnt2	2	Molecular function
GO:0005525	GTP binding	15|262	344|23049	1.03343e-05	0.000238316	0.000161855	Arl1/Gnao1/Tgm2/Rab8a/Eef2/Eif5/Rras2/Rhob/Rac2/Gbp3/Srl/Gbp5/Gucy1a1/Iigp1/Gbp2	15	Molecular function
GO:0005536	glucose binding	2|262	12|23049	0.00788044	0.0535448	0.0363656	Hk3/G6pdx	2	Molecular function
GO:0005539	glycosaminoglycan binding	17|262	196|23049	1.09625e-10	2.63333e-08	1.78846e-08	Fn1/Itgam/Cd44/C1qbp/Pglyrp1/Saa1/Ptprc/Ltf/Mpo/Ctsg/Dcn/Vtn/Lrpap1/Nrp1/Elane/Fbn1/Pf4	17	Molecular function
GO:0005540	hyaluronic acid binding	2|262	22|23049	0.025602	0.106465	0.0723071	Cd44/C1qbp	2	Molecular function
GO:0005543	phospholipid binding	10|262	396|23049	0.015661	0.0876324	0.0595166	Osbpl8/Ncf1/Snca/Apoa2/Anxa1/Cfl1/Ncf4/Cpne3/Actn2/Twf2	10	Molecular function
GO:0005577	fibrinogen complex	4|269	7|23583	5.64026e-07	1.41006e-05	8.59136e-06	Fn1/Fga/Fgg/Fgb	4	Cellular component
GO:0005578	proteinaceous extracellular matrix	15|269	361|23583	1.90722e-05	0.000207838	0.000126633	Fn1/Vwf/Tgm2/Dcn/Vtn/Timp3/Mmp9/Sftpd/Col6a2/Lgals3bp/Lama5/Lamb2/Fbn1/Ogn/Trf	15	Cellular component
GO:0005604	basement membrane	7|269	103|23583	0.000181272	0.0015106	0.000920389	Fn1/Vtn/Timp3/Lama5/Lamb2/Fbn1/Trf	7	Cellular component
GO:0005605	basal lamina	3|269	22|23583	0.00192491	0.0123952	0.00755228	Fn1/Lama5/Lamb2	3	Cellular component
GO:0005608	laminin-3 complex	1|269	3|23583	0.0338321	0.0904318	0.055099	Lamb2	1	Cellular component
GO:0005610	laminin-5 complex	1|269	4|23583	0.0448542	0.107096	0.0652521	Lama5	1	Cellular component
GO:0005635	nuclear envelope	11|269	399|23583	0.00639121	0.0323365	0.0197022	Osbpl8/Tor1aip1/Snca/Alox5ap/Ybx1/Aqp1/Rac2/Cybb/Sun2/Chmp4b/Cav2	11	Cellular component
GO:0005764	lysosome	13|269	433|23583	0.00150704	0.0103305	0.00629425	Lrba/Prtn3/Plbd1/Mpz/Src/Ace/Anxa1/Mpo/Grn/Atp6v0d1/Ctsc/Ifitm3/Calcrl	13	Cellular component
GO:0005766	primary lysosome	2|269	13|23583	0.0093062	0.0380301	0.0231713	Prtn3/Mpo	2	Cellular component
GO:0005769	early endosome	7|269	239|23583	0.0202276	0.0730337	0.0444986	Coro1a/Vcam1/Atp6v0d1/Rhob/Nrp1/Egfr/Trf	7	Cellular component
GO:0005770	late endosome	7|269	180|23583	0.00472011	0.0260525	0.0158735	Src/Sftpc/Sftpd/Rhob/Tpt1/Egfr/Trf	7	Cellular component
GO:0005771	multivesicular body	4|269	35|23583	0.000656207	0.00507069	0.00308951	Sftpc/Sftpd/Tpt1/Egfr	4	Cellular component
GO:0005785	signal recognition particle receptor complex	2|269	11|23583	0.00666137	0.0327885	0.0199776	Ltf/Trf	2	Cellular component
GO:0005789	endoplasmic reticulum membrane	15|269	476|23583	0.000406003	0.0031954	0.00194692	Tmx3/Magt1/Sec11a/Ltf/Tap1/Tap2/Tkt/Tgtp2/Tapbp/Ifi47/Ero1l/Trf/Plpp3/Igtp/Iigp1	15	Cellular component
GO:0005791	rough endoplasmic reticulum	10|269	100|23583	2.21635e-07	7.26432e-06	4.42606e-06	Mpz/Fga/Ncf1/Snca/Ltf/Vtn/Sftpd/Lrpap1/Cybb/Trf	10	Cellular component
GO:0005797	Golgi medial cisterna	2|269	22|23583	0.0257684	0.0805264	0.0490638	H2-D1/Man2a1	2	Cellular component
GO:0005853	"eukaryotic translation elongation factor 1 complex"	1|269	3|23583	0.0338321	0.0904318	0.055099	Eef1b2	1	Cellular component
GO:0005854	nascent polypeptide-associated complex	1|269	2|23583	0.0226834	0.0730337	0.0444986	Naca	1	Cellular component
GO:0005865	striated muscle thin filament	3|269	32|23583	0.00570097	0.0295477	0.0180031	Lmod1/Tnnt2/Actn2	3	Cellular component
GO:0005884	actin filament	9|269	121|23583	1.06145e-05	0.000132681	8.08411e-05	Lmod1/Coro1a/Src/Anxa1/Rac2/Lcp1/Fscn1/Myo1f/Twf2	9	Cellular component
GO:0005901	caveola	4|269	93|23583	0.0219229	0.0730337	0.0444986	Src/Aqp1/Cdh13/Cav2	4	Cellular component
GO:0005902	microvillus	5|269	92|23583	0.004084	0.0237767	0.0144869	Rdx/Cd44/Cnp/Vcam1/Fscn1	5	Cellular component
GO:0005903	brush border	5|269	131|23583	0.0173238	0.0643083	0.0391823	Ace/Aqp1/Capza1/Myo1d/Mme	5	Cellular component
GO:0005911	cell-cell junction	12|269	473|23583	0.00847448	0.0367516	0.0223923	Rdx/Mylk/Coro1a/Anxa1/Cfl1/Ptpn6/Des/Jup/Capza1/Fscn1/Ptk7/Cdh13	12	Cellular component
GO:0005912	adherens junction	14|269	287|23583	6.03941e-06	8.55583e-05	5.21297e-05	Sorbs3/Rdx/Ptprc/Anxa1/Des/Nrp1/Jup/Lcp1/Epb41l5/Cpne3/Lims2/Actn2/Cdh13/Cav2	14	Cellular component
GO:0005913	cell-cell adherens junction	5|269	122|23583	0.0130926	0.0505852	0.0308209	Rdx/Anxa1/Des/Jup/Cdh13	5	Cellular component
GO:0005916	fascia adherens	2|269	13|23583	0.0093062	0.0380301	0.0231713	Des/Jup	2	Cellular component
GO:0005924	cell-substrate adherens junction	10|269	141|23583	5.25092e-06	7.97015e-05	4.85612e-05	Sorbs3/Rdx/Ptprc/Nrp1/Lcp1/Epb41l5/Cpne3/Lims2/Actn2/Cav2	10	Cellular component
GO:0005925	focal adhesion	10|269	135|23583	3.55549e-06	5.59661e-05	3.40995e-05	Sorbs3/Rdx/Ptprc/Nrp1/Lcp1/Epb41l5/Cpne3/Lims2/Actn2/Cav2	10	Cellular component
GO:0005938	cell cortex	16|269	290|23583	2.54284e-07	7.71935e-06	4.7033e-06	Osbpl8/Rdx/Fga/Snca/Coro1a/Sptb/Eno1/Cfl1/Marcks/Actr2/Rhob/Fgg/Capza1/Myo1f/Fgb/Actn2	16	Cellular component
GO:0005980	glycogen catabolic process	2|267	18|23843	0.0169844	0.0742892	0.049538	Pygl/Pygm	2	Biological process
GO:0005996	monosaccharide metabolic process	9|267	246|23843	0.00190336	0.0146915	0.00979669	Adpgk/Gpd1/Src/Bpgm/Man2a1/Pkm/G6pdx/Ugt1a6a/Pgd	9	Biological process
GO:0006006	glucose metabolic process	6|267	187|23843	0.0190697	0.0809642	0.053989	Adpgk/Gpd1/Src/Bpgm/Pkm/G6pdx	6	Biological process
GO:0006015	"5-phosphoribose 1-diphosphate biosynthetic process"	2|267	3|23843	0.000372032	0.00414367	0.0027631	Prps1/Pygl	2	Biological process
GO:0006022	aminoglycan metabolic process	6|267	101|23843	0.000971938	0.00873912	0.00582747	Cd44/Itih4/Chil3/Pglyrp1/Dcn/Chil1	6	Biological process
GO:0006026	aminoglycan catabolic process	4|267	28|23843	0.000254739	0.00314603	0.00209785	Cd44/Chil3/Pglyrp1/Chil1	4	Biological process
GO:0006027	glycosaminoglycan catabolic process	2|267	18|23843	0.0169844	0.0742892	0.049538	Cd44/Pglyrp1	2	Biological process
GO:0006030	chitin metabolic process	2|267	10|23843	0.00529837	0.031647	0.021103	Chil3/Chil1	2	Biological process
GO:0006032	chitin catabolic process	2|267	10|23843	0.00529837	0.031647	0.021103	Chil3/Chil1	2	Biological process
GO:0006066	alcohol metabolic process	8|267	267|23843	0.0107497	0.0535445	0.0357049	Snca/Saa1/Apoa2/Plcb3/G6pdx/Inpp5a/Plcg2/Acat1	8	Biological process
GO:0006081	cellular aldehyde metabolic process	5|267	69|23843	0.00106286	0.00935629	0.00623901	Taldo1/Bpgm/Tkt/G6pdx/Pgd	5	Biological process
GO:0006090	pyruvate metabolic process	6|267	98|23843	0.000830035	0.00777457	0.00518428	Adpgk/Ldhb/Gpd1/Hk3/Bpgm/Pkm	6	Biological process
GO:0006091	generation of precursor metabolites and energy	11|267	342|23843	0.00174345	0.0137867	0.00919334	Adpgk/Idh3a/Gpd1/Hk3/Snca/Bpgm/Pkm/Mybbp1a/Acat1/Pygl/Pygm	11	Biological process
GO:0006096	glycolytic process	5|267	70|23843	0.0011343	0.00984076	0.00656207	Adpgk/Gpd1/Hk3/Bpgm/Pkm	5	Biological process
GO:0006098	pentose-phosphate shunt	5|267	15|23843	4.64743e-07	2.35841e-05	1.57265e-05	Taldo1/Bpgm/Tkt/G6pdx/Pgd	5	Biological process
GO:0006127	glycerophosphate shuttle	1|267	2|23843	0.0222716	0.0823225	0.0548947	Gpd1	1	Biological process
GO:0006144	purine nucleobase metabolic process	2|267	24|23843	0.0293236	0.100926	0.0673	Prps1/Gda	2	Biological process
GO:0006163	purine nucleotide metabolic process	14|267	443|23843	0.000511418	0.00528847	0.00352649	Ampd3/Adpgk/Gpd1/Hk3/Prps1/Snca/Bpgm/Pkm/Adk/Aqp1/Acat1/Gucy1a1/Nme3/Pf4	14	Biological process
GO:0006164	purine nucleotide biosynthetic process	12|267	261|23843	4.17133e-05	0.00076154	0.000507814	Ampd3/Adpgk/Gpd1/Hk3/Prps1/Bpgm/Pkm/Adk/Aqp1/Acat1/Gucy1a1/Nme3	12	Biological process
GO:0006165	nucleoside diphosphate phosphorylation	7|267	86|23843	5.1616e-05	0.000891916	0.000594752	Adpgk/Gpd1/Hk3/Bpgm/Pkm/Cmpk2/Nme3	7	Biological process
GO:0006166	purine ribonucleoside salvage	1|267	4|23843	0.0440489	0.12339	0.0822795	Adk	1	Biological process
GO:0006213	pyrimidine nucleoside metabolic process	2|267	28|23843	0.0390085	0.117585	0.078409	Ctps/Nme3	2	Biological process
GO:0006220	pyrimidine nucleotide metabolic process	3|267	30|23843	0.00450841	0.0282875	0.0188628	Ctps/Cmpk2/Nme3	3	Biological process
GO:0006221	pyrimidine nucleotide biosynthetic process	3|267	24|23843	0.00236137	0.0174698	0.0116493	Ctps/Cmpk2/Nme3	3	Biological process
GO:0006227	dUDP biosynthetic process	1|267	3|23843	0.0332213	0.103838	0.069242	Cmpk2	1	Biological process
GO:0006233	dTDP biosynthetic process	1|267	2|23843	0.0222716	0.0823225	0.0548947	Cmpk2	1	Biological process
GO:0006235	dTTP biosynthetic process	1|267	3|23843	0.0332213	0.103838	0.069242	Cmpk2	1	Biological process
GO:0006241	CTP biosynthetic process	2|267	10|23843	0.00529837	0.031647	0.021103	Ctps/Nme3	2	Biological process
GO:0006417	regulation of translation	9|267	401|23843	0.0375666	0.114555	0.0763882	Rpl10/C1qbp/Rbm3/S100a9/Eef2/Eif5/Magoh/Egfr/Ddx3x	9	Biological process
GO:0006457	protein folding	6|267	181|23843	0.0165154	0.0731521	0.0487797	Fkbp5/Tmx3/B2m/Clu/Qsox1/Ero1l	6	Biological process
GO:0006520	cellular amino acid metabolic process	7|267	270|23843	0.0329863	0.103838	0.069242	Ctps/Asns/Acat1/Ero1l/Ddah2/Csad/Padi4	7	Biological process
GO:0006525	arginine metabolic process	2|267	19|23843	0.018844	0.0802494	0.0535124	Ddah2/Padi4	2	Biological process
GO:0006527	arginine catabolic process	2|267	11|23843	0.00642815	0.0364156	0.0242828	Ddah2/Padi4	2	Biological process
GO:0006529	asparagine biosynthetic process	1|267	2|23843	0.0222716	0.0823225	0.0548947	Asns	1	Biological process
GO:0006541	glutamine metabolic process	2|267	22|23843	0.0249034	0.0887685	0.0591931	Ctps/Asns	2	Biological process
GO:0006550	isoleucine catabolic process	1|267	2|23843	0.0222716	0.0823225	0.0548947	Acat1	1	Biological process
GO:0006631	fatty acid metabolic process	11|267	377|23843	0.00368004	0.024724	0.0164866	Cyp2s1/Snca/C3/Apoa2/Anxa1/Alox5ap/Cyp2f2/Acat1/Hpgd/Akr1c14/Etfa	11	Biological process
GO:0006644	phospholipid metabolic process	8|267	332|23843	0.0341356	0.105627	0.0704346	Snca/Src/Apoa2/Plcb3/Lpcat1/Plcg2/Agpat4/Plpp3	8	Biological process
GO:0006656	phosphatidylcholine biosynthetic process	2|267	16|23843	0.0135181	0.0622396	0.0415029	Apoa2/Lpcat1	2	Biological process
GO:0006690	icosanoid metabolic process	8|267	112|23843	3.87771e-05	0.000730157	0.000486887	Cyp2s1/Ncf1/Anxa1/Lta4h/Alox5ap/Cyp2f2/Hpgd/Akr1c14	8	Biological process
GO:0006691	leukotriene metabolic process	3|267	18|23843	0.0010004	0.00884351	0.00589708	Ncf1/Lta4h/Alox5ap	3	Biological process
GO:0006692	prostanoid metabolic process	3|267	41|23843	0.010817	0.0536253	0.0357587	Anxa1/Hpgd/Akr1c14	3	Biological process
GO:0006693	prostaglandin metabolic process	3|267	41|23843	0.010817	0.0536253	0.0357587	Anxa1/Hpgd/Akr1c14	3	Biological process
GO:0006696	ergosterol biosynthetic process	1|267	3|23843	0.0332213	0.103838	0.069242	Acat1	1	Biological process
GO:0006732	coenzyme metabolic process	17|267	306|23843	7.4266e-08	5.88383e-06	3.92349e-06	Taldo1/Adpgk/Idh3a/Ldhb/Gpd1/Hk3/Ncf1/Snca/Ncf2/Bpgm/Tkt/Pkm/Prdx5/G6pdx/Nnt/Acat1/Pgd	17	Biological process
GO:0006733	oxidoreduction coenzyme metabolic process	15|267	153|23843	2.0608e-10	5.40831e-08	3.6064e-08	Taldo1/Adpgk/Idh3a/Ldhb/Gpd1/Hk3/Ncf1/Ncf2/Bpgm/Tkt/Pkm/Prdx5/G6pdx/Nnt/Pgd	15	Biological process
GO:0006734	NADH metabolic process	2|267	26|23843	0.0340302	0.105378	0.0702689	Idh3a/Gpd1	2	Biological process
GO:0006739	NADP metabolic process	9|267	37|23843	2.28931e-10	5.6546e-08	3.77063e-08	Taldo1/Ncf1/Ncf2/Bpgm/Tkt/Prdx5/G6pdx/Nnt/Pgd	9	Biological process
GO:0006740	NADPH regeneration	2|267	2|23843	0.000124936	0.00180278	0.00120214	G6pdx/Nnt	2	Biological process
GO:0006741	NADP biosynthetic process	1|267	4|23843	0.0440489	0.12339	0.0822795	G6pdx	1	Biological process
GO:0006742	NADP catabolic process	2|267	5|23843	0.00122182	0.0103228	0.0068835	Ncf1/Ncf2	2	Biological process
GO:0006749	glutathione metabolic process	3|267	54|23843	0.0226427	0.082766	0.0551905	Gsr/G6pdx/Ethe1	3	Biological process
GO:0006754	ATP biosynthetic process	5|267	117|23843	0.0102889	0.0523145	0.0348846	Adpgk/Gpd1/Hk3/Bpgm/Pkm	5	Biological process
GO:0006757	ATP generation from ADP	5|267	71|23843	0.00120923	0.0103228	0.0068835	Adpgk/Gpd1/Hk3/Bpgm/Pkm	5	Biological process
GO:0006790	sulfur compound metabolic process	7|267	261|23843	0.0281862	0.097975	0.0653322	Snca/Dcn/Gsr/G6pdx/Acat1/Csad/Ethe1	7	Biological process
GO:0006801	superoxide metabolic process	8|267	59|23843	3.01364e-07	1.68724e-05	1.12509e-05	Itgam/Ncf1/Ncf2/Mpo/Itgb2/Egfr/Cybb/Cd177	8	Biological process
GO:0006805	xenobiotic metabolic process	4|267	99|23843	0.0252973	0.0897158	0.0598248	Cyp2s1/Cyp2f2/Ugt1a6a/Csad	4	Biological process
GO:0006809	nitric oxide biosynthetic process	4|267	70|23843	0.00790774	0.0425155	0.0283504	Itgb2/Icam1/Clu/Ddah2	4	Biological process
GO:0006816	calcium ion transport	13|267	399|23843	0.000607847	0.0061149	0.00407757	Mylk/Snca/Coro1a/Ptprc/Ace/Icam1/Gnao1/Ptpn6/G6pdx/Srl/Plcg2/Ero1l/Calcrl	13	Biological process
GO:0006879	cellular iron ion homeostasis	4|267	53|23843	0.00292718	0.0203834	0.0135922	Cp/Atp6v0d1/Hpx/Trf	4	Biological process
GO:0006887	exocytosis	14|267	324|23843	1.92483e-05	0.000402751	0.000268565	Itgam/Lgals9/Fga/Snca/Coro1a/Anxa1/Itgb2/Rab8a/Rac2/Fgg/Myo1f/Fgb/Cd177/Glrx	14	Biological process
GO:0006898	receptor-mediated endocytosis	13|267	195|23843	3.35012e-07	1.82691e-05	1.21823e-05	Snca/B2m/Cd14/Itgb2/Vtn/Lrpap1/Egfr/Clu/Plcg2/Trf/Ifitm3/Calcrl/Cav2	13	Biological process
GO:0006909	phagocytosis	13|267	314|23843	5.9094e-05	0.000995751	0.000663992	Prtn3/Itgam/Tmx3/Ncf2/Coro1a/C3/Anxa1/Itgb2/Tgm2/Sftpd/Ncf4/Rac2/Elane	13	Biological process
GO:0006919	"activation of cysteine-type endopeptidase activity involved in apoptotic process"	4|267	76|23843	0.0105058	0.0527675	0.0351867	Stat1/Snca/S100a8/S100a9	4	Biological process
GO:0006925	inflammatory cell apoptotic process	3|267	24|23843	0.00236137	0.0174698	0.0116493	Itgam/Cd44/Anxa1	3	Biological process
GO:0006929	substrate-dependent cell migration	4|267	28|23843	0.000254739	0.00314603	0.00209785	Fn1/Ptprc/Nrp1/Epb41l5	4	Biological process
GO:0006931	"substrate-dependent cell migration, cell attachment to substrate"	2|267	4|23843	0.000738555	0.00707198	0.00471577	Fn1/Epb41l5	2	Biological process
GO:0006933	"negative regulation of cell adhesion involved in substrate-bound cell migration"	1|267	4|23843	0.0440489	0.12339	0.0822795	Ptprc	1	Biological process
GO:0006936	muscle contraction	9|267	283|23843	0.00480628	0.0297225	0.0198197	Mylk/Smtn/Lmod1/Ncf1/Tnnt2/Jup/Gucy1a1/Actn2/Calcrl	9	Biological process
GO:0006937	regulation of muscle contraction	6|267	149|23843	0.00676125	0.0381593	0.0254456	Smtn/Ncf1/Tnnt2/Jup/Gucy1a1/Calcrl	6	Biological process
GO:0006939	smooth muscle contraction	4|267	109|23843	0.0343285	0.105989	0.0706764	Mylk/Ncf1/Gucy1a1/Calcrl	4	Biological process
GO:0006940	regulation of smooth muscle contraction	3|267	67|23843	0.0393732	0.118515	0.0790286	Ncf1/Gucy1a1/Calcrl	3	Biological process
GO:0006953	acute-phase response	6|267	42|23843	6.973e-06	0.000177452	0.00011833	Fn1/Itih4/Serpina3n/Saa1/Orm1/Hp	6	Biological process
GO:0006957	complement activation, alternative pathway	2|267	11|23843	0.00642815	0.0364156	0.0242828	Cfb/C3	2	Biological process
GO:0006959	humoral immune response	18|267	352|23843	1.06422e-07	7.78957e-06	5.19428e-06	Cfb/Fga/C1qbp/Pglyrp1/C3/C4b/Ptprc/Ltf/Ctsg/Ptpn6/S100a9/Sftpd/Camp/Serping1/Elane/Fgb/Hpx/Pf4	18	Biological process
GO:0006968	cellular defense response	2|267	17|23843	0.0152084	0.0683728	0.0455927	Ncf1/B2m	2	Biological process
GO:0006979	response to oxidative stress	20|267	385|23843	1.57557e-08	1.69636e-06	1.13118e-06	Rela/Hk3/Ncf1/Pnkp/Snca/Src/Anxa1/Mpo/Lcn2/Car3/Cfl1/Mmp9/Gsr/Rhob/Prdx5/G6pdx/Egfr/Aqp1/Hp/Glrx	20	Biological process
GO:0006997	nucleus organization	5|267	122|23843	0.0121735	0.0577586	0.0385149	Osbpl8/Tor1aip1/Hmgb2/Sun2/Chmp4b	5	Biological process
GO:0006998	nuclear envelope organization	4|267	46|23843	0.00173397	0.0137636	0.00917789	Osbpl8/Tor1aip1/Sun2/Chmp4b	4	Biological process
GO:0007009	plasma membrane organization	4|267	80|23843	0.0125117	0.0590297	0.0393625	Sptb/S100a9/Clu/Cav2	4	Biological process
GO:0007015	actin filament organization	22|267	385|23843	5.00029e-10	1.16646e-07	7.77823e-08	Sorbs3/Rdx/Lmod1/Tnnt2/Emp2/Coro1a/Src/Icam1/Sptb/Cfl1/Marcks/Hcls1/Actr2/Rhob/Nrp1/Rac2/Capza1/Lcp1/Fscn1/Trf/Actn2/Twf2	22	Biological process
GO:0007043	cell-cell junction assembly	4|267	96|23843	0.0229047	0.0830542	0.0553826	Ace/Jup/Fscn1/Cdh13	4	Biological process
GO:0007044	cell-substrate junction assembly	6|267	76|23843	0.000211504	0.00275809	0.00183917	Fn1/Src/Cfl1/Nrp1/Epb41l5/Actn2	6	Biological process
GO:0007045	cell-substrate adherens junction assembly	5|267	67|23843	0.000930053	0.00841658	0.00561239	Src/Cfl1/Nrp1/Epb41l5/Actn2	5	Biological process
GO:0007159	leukocyte cell-cell adhesion	18|267	301|23843	9.79828e-09	1.17551e-06	7.83862e-07	Itgam/Cd44/Lgals9/Coro1a/Ptprc/Anxa1/Itgb2/Icam1/S100a8/Ptpn6/Vcam1/S100a9/Sftpd/Adk/Rac2/Elane/Cd177/Fam49b	18	Biological process
GO:0007160	cell-matrix adhesion	15|267	189|23843	3.93672e-09	6.22049e-07	4.14798e-07	Fn1/Fga/Emp2/Src/Itgb2/Cfl1/Vcam1/Vtn/Nrp1/Jup/Fgg/Epb41l5/Fgb/Actn2/Cdh13	15	Biological process
GO:0007161	calcium-independent cell-matrix adhesion	1|267	3|23843	0.0332213	0.103838	0.069242	Fn1	1	Biological process
GO:0007162	negative regulation of cell adhesion	13|267	263|23843	9.2949e-06	0.000221757	0.000147873	Rdx/Cd44/Lgals9/Src/Ptprc/Anxa1/Cfl1/Ptpn6/Sftpd/Fgg/Epb41l5/Myo1f/Cdh13	13	Biological process
GO:0007163	establishment or maintenance of cell polarity	6|267	209|23843	0.0307119	0.103838	0.069242	Cfl1/Actr2/Rhob/Aqp1/Fscn1/Ptk7	6	Biological process
GO:0007173	"epidermal growth factor receptor signaling pathway"	6|267	100|23843	0.000922713	0.00841658	0.00561239	Ncf1/Gprc5a/Src/Mmp9/Egfr/Cdh13	6	Biological process
GO:0007176	"regulation of epidermal growth factor-activated receptor activity"	2|267	28|23843	0.0390085	0.117585	0.078409	Ncf1/Gprc5a	2	Biological process
GO:0007178	"transmembrane receptor protein serine/threonine kinase signaling pathway"	8|267	339|23843	0.0378607	0.115363	0.0769269	Lgals9/Src/Fbn1/Rbm14/Hpgd/Lrg1/Trf/Cav2	8	Biological process
GO:0007179	"transforming growth factor beta receptor signaling pathway"	5|267	149|23843	0.0264235	0.0932371	0.0621728	Src/Fbn1/Hpgd/Lrg1/Cav2	5	Biological process
GO:0007229	integrin-mediated signaling pathway	8|267	83|23843	4.25224e-06	0.000119833	7.99079e-05	Itgam/Emp2/Src/Itgb2/Nrp1/Lama5/Cd177/Lims2	8	Biological process
GO:0007263	nitric oxide mediated signal transduction	2|267	22|23843	0.0249034	0.0887685	0.0591931	Egfr/Gucy1a1	2	Biological process
GO:0007266	Rho protein signal transduction	6|267	193|23843	0.0218814	0.0823225	0.0548947	Arhgef1/Rhob/Nrp1/Rac2/Arhgdib/Cdh13	6	Biological process
GO:0007398	ectoderm development	2|267	18|23843	0.0169844	0.0742892	0.049538	Tpt1/Epb41l5	2	Biological process
GO:0007431	salivary gland development	4|267	41|23843	0.00112416	0.00977294	0.00651685	Tgm2/Nrp1/Egfr/Lama5	4	Biological process
GO:0007435	salivary gland morphogenesis	4|267	37|23843	0.000759276	0.00718063	0.00478823	Tgm2/Nrp1/Egfr/Lama5	4	Biological process
GO:0007492	endoderm development	3|267	70|23843	0.0439194	0.12339	0.0822795	Fn1/Vtn/Epb41l5	3	Biological process
GO:0007509	mesoderm migration involved in gastrulation	1|267	2|23843	0.0222716	0.0823225	0.0548947	Epb41l5	1	Biological process
GO:0007565	female pregnancy	8|267	157|23843	0.000404647	0.00444794	0.002966	Lgals9/C1qbp/Emp2/Thbd/Grn/Mmp9/Arhgdib/Hpgd	8	Biological process
GO:0007566	embryo implantation	5|267	64|23843	0.000754501	0.00716776	0.00477965	C1qbp/Emp2/Grn/Mmp9/Arhgdib	5	Biological process
GO:0007596	blood coagulation	11|267	159|23843	1.89331e-06	6.73729e-05	4.4926e-05	Fga/Vwf/C3/Thbd/Ptpn6/S100a9/Serping1/Fgg/F13a1/Fgb/Pf4	11	Biological process
GO:0007599	hemostasis	11|267	161|23843	2.13966e-06	7.30441e-05	4.87077e-05	Fga/Vwf/C3/Thbd/Ptpn6/S100a9/Serping1/Fgg/F13a1/Fgb/Pf4	11	Biological process
GO:0008015	blood circulation	17|267	467|23843	2.31122e-05	0.000468831	0.000312628	Stat1/Smtn/Fga/Tnnt2/Ncf2/Emp2/Ace/Icam1/Gnao1/Plcb3/G6pdx/Egfr/Jup/Manf/Fgg/Fgb/Gucy1a1	17	Biological process
GO:0008047	enzyme activator activity	16|262	441|23049	4.96788e-05	0.00102177	0.000693949	Fn1/Lgals9/Arhgef1/Tor1aip1/Ncf1/Arl1/Ncf2/Ltf/Apoa2/Alox5ap/Adprh/Nrp1/Ncf4/Ctsc/Arhgdib/Ddx3x	16	Molecular function
GO:0008061	chitin binding	2|262	11|23049	0.00661638	0.0470567	0.0319591	Chil3/Chil1	2	Molecular function
GO:0008064	"regulation of actin polymerization or depolymerization"	12|267	178|23843	8.47319e-07	3.59383e-05	2.39646e-05	Rdx/Lmod1/Coro1a/Icam1/Sptb/Cfl1/Hcls1/Actr2/Rac2/Capza1/Actn2/Twf2	12	Biological process
GO:0008143	poly(A) binding	2|262	22|23049	0.025602	0.106465	0.0723071	Hnrnpdl/Ddx3x	2	Molecular function
GO:0008154	actin polymerization or depolymerization	12|267	199|23843	2.73457e-06	8.69884e-05	5.8006e-05	Rdx/Lmod1/Coro1a/Icam1/Sptb/Cfl1/Hcls1/Actr2/Rac2/Capza1/Actn2/Twf2	12	Biological process
GO:0008184	glycogen phosphorylase activity	2|262	3|23049	0.000383265	0.0052083	0.00353728	Pygl/Pygm	2	Molecular function
GO:0008198	ferrous iron binding	2|262	23|23049	0.0278333	0.112666	0.0765183	Snca/Trf	2	Molecular function
GO:0008201	heparin binding	13|262	145|23049	1.19848e-08	1.30292e-06	8.84895e-07	Fn1/Itgam/Saa1/Ptprc/Ltf/Mpo/Ctsg/Vtn/Lrpap1/Nrp1/Elane/Fbn1/Pf4	13	Molecular function
GO:0008204	ergosterol metabolic process	1|267	3|23843	0.0332213	0.103838	0.069242	Acat1	1	Biological process
GO:0008217	regulation of blood pressure	8|267	196|23843	0.00170721	0.0136544	0.0091051	Smtn/Ncf2/Emp2/Ace/Plcb3/G6pdx/Manf/Gucy1a1	8	Biological process
GO:0008236	serine-type peptidase activity	10|262	219|23049	0.00021577	0.00335104	0.0022759	Prtn3/Cfb/Sec11a/Ltf/Ace/Ctsg/Mmp9/Ctsc/Elane/Hp	10	Molecular function
GO:0008237	metallopeptidase activity	5|262	173|23049	0.0480052	0.135806	0.0922345	Naalad2/Ace/Lta4h/Mmp9/Mme	5	Molecular function
GO:0008238	exopeptidase activity	4|262	99|23049	0.0265238	0.109106	0.0741006	Naalad2/Ace/Lta4h/Mme	4	Molecular function
GO:0008240	tripeptidyl-peptidase activity	1|262	3|23049	0.0337165	0.113032	0.0767671	Ace	1	Molecular function
GO:0008241	peptidyl-dipeptidase activity	1|262	4|23049	0.0447018	0.129346	0.0878471	Ace	1	Molecular function
GO:0008286	insulin receptor signaling pathway	5|267	107|23843	0.00713921	0.039758	0.0265116	Osbpl8/Rela/Src/Ybx1/Cav2	5	Biological process
GO:0008360	regulation of cell shape	7|267	159|23843	0.00214977	0.0162646	0.0108457	Fn1/Rdx/Coro1a/Anxa1/Icam1/Cfl1/Rhob	7	Biological process
GO:0008361	regulation of cell size	6|267	196|23843	0.023387	0.0846568	0.0564513	Fn1/Rdx/Cfl1/Nrp1/Aqp1/Twf2	6	Biological process
GO:0008625	"extrinsic apoptotic signaling pathway via death domain receptors"	7|267	74|23843	1.9375e-05	0.000402751	0.000268565	Fga/Icam1/Hmgb2/Timp3/Fgg/Ddx3x/Fgb	7	Biological process
GO:0008630	"intrinsic apoptotic signaling pathway in response to DNA damage"	5|267	111|23843	0.00830412	0.0442688	0.0295196	Bag6/Cd44/Ifi204/Tpt1/Clu	5	Biological process
GO:0008745	N-acetylmuramoyl-L-alanine amidase activity	1|262	4|23049	0.0447018	0.129346	0.0878471	Pglyrp1	1	Molecular function
GO:0009041	uridylate kinase activity	1|262	3|23049	0.0337165	0.113032	0.0767671	Cmpk2	1	Molecular function
GO:0009051	pentose-phosphate shunt, oxidative branch	2|267	3|23843	0.000372032	0.00414367	0.0027631	G6pdx/Pgd	2	Biological process
GO:0009052	pentose-phosphate shunt, non-oxidative branch	2|267	5|23843	0.00122182	0.0103228	0.0068835	Taldo1/Tkt	2	Biological process
GO:0009055	electron transfer activity	4|262	72|23049	0.00917398	0.059114	0.040148	Gsr/Cybb/Etfa/Glrx	4	Molecular function
GO:0009063	cellular amino acid catabolic process	4|267	88|23843	0.0172201	0.0750852	0.0500687	Acat1/Ddah2/Csad/Padi4	4	Biological process
GO:0009064	glutamine family amino acid metabolic process	4|267	64|23843	0.0057722	0.0339936	0.0226678	Ctps/Asns/Ddah2/Padi4	4	Biological process
GO:0009065	glutamine family amino acid catabolic process	2|267	26|23843	0.0340302	0.105378	0.0702689	Ddah2/Padi4	2	Biological process
GO:0009093	cysteine catabolic process	1|267	3|23843	0.0332213	0.103838	0.069242	Csad	1	Biological process
GO:0009108	coenzyme biosynthetic process	8|267	168|23843	0.000633798	0.00630644	0.00420529	Adpgk/Gpd1/Hk3/Snca/Bpgm/Pkm/G6pdx/Acat1	8	Biological process
GO:0009109	coenzyme catabolic process	3|267	17|23843	0.000840594	0.00777457	0.00518428	Ncf1/Ncf2/Acat1	3	Biological process
GO:0009116	nucleoside metabolic process	5|267	95|23843	0.00433356	0.0274459	0.0183016	Ampd3/Prps1/Adk/Ctps/Nme3	5	Biological process
GO:0009119	ribonucleoside metabolic process	4|267	77|23843	0.0109862	0.0542079	0.0361472	Ampd3/Adk/Ctps/Nme3	4	Biological process
GO:0009123	nucleoside monophosphate metabolic process	8|267	261|23843	0.00946025	0.0486213	0.0324219	Ampd3/Adpgk/Gpd1/Hk3/Prps1/Snca/Bpgm/Pkm	8	Biological process
GO:0009124	nucleoside monophosphate biosynthetic process	7|267	147|23843	0.001374	0.0112579	0.00750706	Ampd3/Adpgk/Gpd1/Hk3/Prps1/Bpgm/Pkm	7	Biological process
GO:0009126	purine nucleoside monophosphate metabolic process	8|267	248|23843	0.00706559	0.0394527	0.026308	Ampd3/Adpgk/Gpd1/Hk3/Prps1/Snca/Bpgm/Pkm	8	Biological process
GO:0009127	"purine nucleoside monophosphate biosynthetic process"	7|267	137|23843	0.000912053	0.00836181	0.00557587	Ampd3/Adpgk/Gpd1/Hk3/Prps1/Bpgm/Pkm	7	Biological process
GO:0009132	nucleoside diphosphate metabolic process	8|267	104|23843	2.2685e-05	0.000462399	0.000308339	Ampd3/Adpgk/Gpd1/Hk3/Bpgm/Pkm/Cmpk2/Nme3	8	Biological process
GO:0009135	purine nucleoside diphosphate metabolic process	6|267	83|23843	0.000342128	0.0040084	0.0026729	Ampd3/Adpgk/Gpd1/Hk3/Bpgm/Pkm	6	Biological process
GO:0009138	"pyrimidine nucleoside diphosphate metabolic process"	1|267	3|23843	0.0332213	0.103838	0.069242	Cmpk2	1	Biological process
GO:0009139	"pyrimidine nucleoside diphosphate biosynthetic process"	1|267	3|23843	0.0332213	0.103838	0.069242	Cmpk2	1	Biological process
GO:0009141	nucleoside triphosphate metabolic process	11|267	274|23843	0.000283533	0.00343099	0.00228787	Ampd3/Adpgk/Gpd1/Hk3/Snca/Bpgm/Pkm/Adk/Ctps/Cmpk2/Nme3	11	Biological process
GO:0009142	nucleoside triphosphate biosynthetic process	9|267	142|23843	3.30656e-05	0.000639827	0.000426653	Adpgk/Gpd1/Hk3/Bpgm/Pkm/Adk/Ctps/Cmpk2/Nme3	9	Biological process
GO:0009144	purine nucleoside triphosphate metabolic process	9|267	256|23843	0.00248974	0.0182062	0.0121404	Ampd3/Adpgk/Gpd1/Hk3/Snca/Bpgm/Pkm/Adk/Nme3	9	Biological process
GO:0009145	"purine nucleoside triphosphate biosynthetic process"	7|267	129|23843	0.000639131	0.00634447	0.00423066	Adpgk/Gpd1/Hk3/Bpgm/Pkm/Adk/Nme3	7	Biological process
GO:0009147	"pyrimidine nucleoside triphosphate metabolic process"	3|267	17|23843	0.000840594	0.00777457	0.00518428	Ctps/Cmpk2/Nme3	3	Biological process
GO:0009148	"pyrimidine nucleoside triphosphate biosynthetic process"	3|267	14|23843	0.000461291	0.00486674	0.00324527	Ctps/Cmpk2/Nme3	3	Biological process
GO:0009150	purine ribonucleotide metabolic process	13|267	430|23843	0.00120267	0.0103061	0.00687239	Ampd3/Adpgk/Gpd1/Hk3/Prps1/Snca/Bpgm/Pkm/Aqp1/Acat1/Gucy1a1/Nme3/Pf4	13	Biological process
GO:0009152	purine ribonucleotide biosynthetic process	11|267	254|23843	0.000147373	0.00203676	0.00135816	Ampd3/Adpgk/Gpd1/Hk3/Prps1/Bpgm/Pkm/Aqp1/Acat1/Gucy1a1/Nme3	11	Biological process
GO:0009153	purine deoxyribonucleotide biosynthetic process	1|267	2|23843	0.0222716	0.0823225	0.0548947	Adk	1	Biological process
GO:0009156	ribonucleoside monophosphate biosynthetic process	7|267	141|23843	0.00107919	0.00946037	0.00630842	Ampd3/Adpgk/Gpd1/Hk3/Prps1/Bpgm/Pkm	7	Biological process
GO:0009161	ribonucleoside monophosphate metabolic process	8|267	251|23843	0.00757226	0.0413798	0.0275931	Ampd3/Adpgk/Gpd1/Hk3/Prps1/Snca/Bpgm/Pkm	8	Biological process
GO:0009163	nucleoside biosynthetic process	3|267	36|23843	0.00754765	0.0413798	0.0275931	Adk/Ctps/Nme3	3	Biological process
GO:0009165	nucleotide biosynthetic process	15|267	306|23843	2.112e-06	7.26908e-05	4.84721e-05	Ampd3/Adpgk/Gpd1/Hk3/Prps1/Bpgm/Pkm/Adk/Ctps/G6pdx/Aqp1/Cmpk2/Acat1/Gucy1a1/Nme3	15	Biological process
GO:0009166	nucleotide catabolic process	8|267	122|23843	7.13345e-05	0.00115075	0.000767351	Adpgk/Gpd1/Hk3/Ncf1/Ncf2/Bpgm/Cnp/Pkm	8	Biological process
GO:0009167	"purine ribonucleoside monophosphate metabolic process"	8|267	247|23843	0.00690253	0.0388522	0.0259076	Ampd3/Adpgk/Gpd1/Hk3/Prps1/Snca/Bpgm/Pkm	8	Biological process
GO:0009168	"purine ribonucleoside monophosphate biosynthetic process"	7|267	137|23843	0.000912053	0.00836181	0.00557587	Ampd3/Adpgk/Gpd1/Hk3/Prps1/Bpgm/Pkm	7	Biological process
GO:0009179	"purine ribonucleoside diphosphate metabolic process"	6|267	83|23843	0.000342128	0.0040084	0.0026729	Ampd3/Adpgk/Gpd1/Hk3/Bpgm/Pkm	6	Biological process
GO:0009185	ribonucleoside diphosphate metabolic process	6|267	87|23843	0.000441017	0.00472406	0.00315012	Ampd3/Adpgk/Gpd1/Hk3/Bpgm/Pkm	6	Biological process
GO:0009189	"deoxyribonucleoside diphosphate biosynthetic process"	1|267	4|23843	0.0440489	0.12339	0.0822795	Cmpk2	1	Biological process
GO:0009196	"pyrimidine deoxyribonucleoside diphosphate metabolic process"	1|267	3|23843	0.0332213	0.103838	0.069242	Cmpk2	1	Biological process
GO:0009197	"pyrimidine deoxyribonucleoside diphosphate biosynthetic process"	1|267	3|23843	0.0332213	0.103838	0.069242	Cmpk2	1	Biological process
GO:0009199	ribonucleoside triphosphate metabolic process	9|267	251|23843	0.00218088	0.0164506	0.0109697	Ampd3/Adpgk/Gpd1/Hk3/Snca/Bpgm/Pkm/Ctps/Nme3	9	Biological process
GO:0009200	"deoxyribonucleoside triphosphate metabolic process"	2|267	20|23843	0.020785	0.0823225	0.0548947	Adk/Cmpk2	2	Biological process
GO:0009201	ribonucleoside triphosphate biosynthetic process	7|267	131|23843	0.000700302	0.00683853	0.00456011	Adpgk/Gpd1/Hk3/Bpgm/Pkm/Ctps/Nme3	7	Biological process
GO:0009202	"deoxyribonucleoside triphosphate biosynthetic process"	2|267	5|23843	0.00122182	0.0103228	0.0068835	Adk/Cmpk2	2	Biological process
GO:0009205	"purine ribonucleoside triphosphate metabolic process"	8|267	247|23843	0.00690253	0.0388522	0.0259076	Ampd3/Adpgk/Gpd1/Hk3/Snca/Bpgm/Pkm/Nme3	8	Biological process
GO:0009206	"purine ribonucleoside triphosphate biosynthetic process"	6|267	128|23843	0.00324083	0.0223086	0.0148759	Adpgk/Gpd1/Hk3/Bpgm/Pkm/Nme3	6	Biological process
GO:0009208	"pyrimidine ribonucleoside triphosphate metabolic process"	2|267	12|23843	0.00765709	0.0413798	0.0275931	Ctps/Nme3	2	Biological process
GO:0009209	"pyrimidine ribonucleoside triphosphate biosynthetic process"	2|267	11|23843	0.00642815	0.0364156	0.0242828	Ctps/Nme3	2	Biological process
GO:0009212	"pyrimidine deoxyribonucleoside triphosphate biosynthetic process"	1|267	3|23843	0.0332213	0.103838	0.069242	Cmpk2	1	Biological process
GO:0009216	"purine deoxyribonucleoside triphosphate biosynthetic process"	1|267	2|23843	0.0222716	0.0823225	0.0548947	Adk	1	Biological process
GO:0009218	pyrimidine ribonucleotide metabolic process	2|267	17|23843	0.0152084	0.0683728	0.0455927	Ctps/Nme3	2	Biological process
GO:0009220	pyrimidine ribonucleotide biosynthetic process	2|267	16|23843	0.0135181	0.0622396	0.0415029	Ctps/Nme3	2	Biological process
GO:0009251	glucan catabolic process	2|267	18|23843	0.0169844	0.0742892	0.049538	Pygl/Pygm	2	Biological process
GO:0009259	ribonucleotide metabolic process	14|267	440|23843	0.000478301	0.0050138	0.00334333	Ampd3/Adpgk/Gpd1/Hk3/Prps1/Snca/Bpgm/Pkm/Ctps/Aqp1/Acat1/Gucy1a1/Nme3/Pf4	14	Biological process
GO:0009260	ribonucleotide biosynthetic process	12|267	263|23843	4.49123e-05	0.000805927	0.000537413	Ampd3/Adpgk/Gpd1/Hk3/Prps1/Bpgm/Pkm/Ctps/Aqp1/Acat1/Gucy1a1/Nme3	12	Biological process
GO:0009262	deoxyribonucleotide metabolic process	2|267	32|23843	0.0497229	0.135722	0.090503	Adk/Cmpk2	2	Biological process
GO:0009263	deoxyribonucleotide biosynthetic process	2|267	14|23843	0.0104031	0.0523145	0.0348846	Adk/Cmpk2	2	Biological process
GO:0009265	2'-deoxyribonucleotide biosynthetic process	2|267	11|23843	0.00642815	0.0364156	0.0242828	Adk/Cmpk2	2	Biological process
GO:0009308	amine metabolic process	4|267	86|23843	0.0159535	0.0708125	0.0472196	Itgam/Snca/Vcam1/Srm	4	Biological process
GO:0009330	DNA topoisomerase complex (ATP-hydrolyzing)	1|269	2|23583	0.0226834	0.0730337	0.0444986	Top1	1	Cellular component
GO:0009331	glycerol-3-phosphate dehydrogenase complex	1|269	3|23583	0.0338321	0.0904318	0.055099	Gpd1	1	Cellular component
GO:0009394	2'-deoxyribonucleotide metabolic process	2|267	27|23843	0.0364863	0.111666	0.0744619	Adk/Cmpk2	2	Biological process
GO:0009395	phospholipid catabolic process	3|267	39|23843	0.00942645	0.0486213	0.0324219	Apoa2/Plcb3/Plcg2	3	Biological process
GO:0009404	toxin metabolic process	2|267	23|23843	0.0270767	0.094825	0.0632317	Arl1/Ethe1	2	Biological process
GO:0009410	response to xenobiotic stimulus	6|267	217|23843	0.0358913	0.110652	0.0737854	Cyp2s1/Snca/Cyp2f2/Aqp1/Ugt1a6a/Csad	6	Biological process
GO:0009411	response to UV	5|267	134|23843	0.0176199	0.0763527	0.050914	Rela/Egfr/Aqp1/Elane/Mme	5	Biological process
GO:0009611	response to wounding	22|267	462|23843	1.4223e-08	1.57165e-06	1.04801e-06	Fn1/Cd44/Mylk/Fga/Vwf/C3/Anxa1/Thbd/Ptpn6/S100a9/Pkm/Naca/Serping1/Egfr/Aqp1/Fgg/Lcp1/Lamb2/F13a1/Ptk7/Fgb/Pf4	22	Biological process
GO:0009615	response to virus	11|267	261|23843	0.000186698	0.00248084	0.00165429	Stat1/Lgals9/C1qbp/Ptprc/Lcn2/Ddx3x/Ifit1/Isg15/Ifit3/Ifitm3/Ddx21	11	Biological process
GO:0009620	response to fungus	6|267	38|23843	3.8099e-06	0.000109173	7.27992e-05	Ncf1/Ltf/Mpo/Ctsg/Elane/Cotl1	6	Biological process
GO:0009636	response to toxic substance	15|267	337|23843	6.8178e-06	0.000176716	0.000117839	Eef1b2/Rela/Hk3/Anxa1/Mpo/Lcn2/Cnp/Cfl1/Cyp2f2/Rhob/G6pdx/Aqp1/Hp/Hpgd/Glrx	15	Biological process
GO:0009744	response to sucrose	1|267	2|23843	0.0222716	0.0823225	0.0548947	Calcrl	1	Biological process
GO:0009826	unidimensional cell growth	2|267	4|23843	0.000738555	0.00707198	0.00471577	Cfl1/Epb41l5	2	Biological process
GO:0009895	negative regulation of catabolic process	10|267	264|23843	0.000832964	0.00777457	0.00518428	Bag6/Rela/Snca/Apoa2/Timp3/Ybx1/Egfr/Hp/Qsox1/Chmp4b	10	Biological process
GO:0009896	positive regulation of catabolic process	9|267	385|23843	0.0301568	0.103455	0.0689862	Bag6/Rdx/Gpd1/Snca/Apoa2/Dcn/Ctsc/Clu/Lpcat1	9	Biological process
GO:0009897	external side of plasma membrane	17|269	491|23583	5.43239e-05	0.000549706	0.000334929	Itgam/Cd44/Fga/Vwf/H2-D1/B2m/Ptprc/Ace/Anxa1/Cd14/Icam1/Vcam1/Gsr/Fgg/Fgb/Trf/Cdh13	17	Cellular component
GO:0009898	cytoplasmic side of plasma membrane	7|269	182|23583	0.00501007	0.0272984	0.0166326	Src/Gnao1/G6pdx/Jup/Acp1/Chmp4b/Cav2	7	Cellular component
GO:0009914	hormone transport	8|267	357|23843	0.048666	0.134114	0.0894306	Fga/Anxa1/Slc16a1/Egfr/Aqp1/Fgg/Fgb/Glrx	8	Biological process
GO:0009925	basal plasma membrane	4|269	43|23583	0.00144012	0.0102009	0.00621527	Ace/Egfr/Aqp1/Trf	4	Cellular component
GO:0010001	glial cell differentiation	10|267	219|23843	0.000191955	0.00254265	0.0016955	Itgam/Rela/Cnp/S100a8/Vtn/S100a9/Egfr/Clu/Lamb2/Plpp3	10	Biological process
GO:0010035	response to inorganic substance	26|267	439|23843	5.52648e-12	5.01071e-09	3.34127e-09	Fn1/Rela/Mylk/Fga/Cp/Hk3/Ncf1/Tnnt2/Snca/B2m/Anxa1/Mpo/Lcn2/Cfl1/Alox5ap/Mmp9/Rhob/Egfr/Aqp1/Fgg/Hp/Cpne3/Plcg2/Fgb/Trf/Glrx	26	Biological process
GO:0010038	response to metal ion	17|267	232|23843	1.21046e-09	2.31033e-07	1.54059e-07	Fn1/Mylk/Fga/Cp/Ncf1/Tnnt2/Snca/B2m/Alox5ap/Mmp9/Egfr/Aqp1/Fgg/Cpne3/Plcg2/Fgb/Trf	17	Biological process
GO:0010039	response to iron ion	3|267	20|23843	0.00137469	0.0112579	0.00750706	Snca/B2m/Trf	3	Biological process
GO:0010040	response to iron(II) ion	1|267	4|23843	0.0440489	0.12339	0.0822795	Snca	1	Biological process
GO:0010041	response to iron(III) ion	1|267	2|23843	0.0222716	0.0823225	0.0548947	B2m	1	Biological process
GO:0010224	response to UV-B	2|267	16|23843	0.0135181	0.0622396	0.0415029	Rela/Mme	2	Biological process
GO:0010256	endomembrane system organization	11|267	347|23843	0.0019528	0.0149905	0.00999605	Osbpl8/Bag6/Tor1aip1/Arl1/Sptb/S100a9/Aqp1/Clu/Sun2/Chmp4b/Cav2	11	Biological process
GO:0010310	regulation of hydrogen peroxide metabolic process	2|267	12|23843	0.00765709	0.0413798	0.0275931	Snca/Hp	2	Biological process
GO:0010421	hydrogen peroxide-mediated programmed cell death	2|267	14|23843	0.0104031	0.0523145	0.0348846	Hk3/Glrx	2	Biological process
GO:0010466	negative regulation of peptidase activity	17|267	251|23843	3.99984e-09	6.22049e-07	4.14798e-07	Serpina3k/Cd44/Itih4/Serpina3n/Ngp/Snca/Src/Ltf/Vtn/Timp3/Mmp9/Serping1/Serpina1e/Aqp1/Serpina3m/Ddx3x/Serpinb1a	17	Biological process
GO:0010494	cytoplasmic stress granule	4|269	45|23583	0.001708	0.0115222	0.00702035	Ctsg/Ybx1/G3bp1/Ddx3x	4	Cellular component
GO:0010506	regulation of autophagy	6|267	234|23843	0.0486758	0.134114	0.0894306	Snca/Dcn/Rab8a/Qsox1/Chmp4b/Iigp1	6	Biological process
GO:0010507	negative regulation of autophagy	3|267	65|23843	0.0364831	0.111666	0.0744619	Snca/Qsox1/Chmp4b	3	Biological process
GO:0010517	regulation of phospholipase activity	3|267	50|23843	0.0184825	0.0797617	0.0531871	Arl1/Snca/Anxa1	3	Biological process
GO:0010591	regulation of lamellipodium assembly	5|267	33|23843	3.11461e-05	0.000614002	0.000409432	Cfl1/Aqp1/Rac2/Fscn1/Twf2	5	Biological process
GO:0010592	positive regulation of lamellipodium assembly	5|267	21|23843	2.98053e-06	9.06902e-05	6.04745e-05	Cfl1/Aqp1/Rac2/Fscn1/Twf2	5	Biological process
GO:0010593	negative regulation of lamellipodium assembly	1|267	3|23843	0.0332213	0.103838	0.069242	Cfl1	1	Biological process
GO:0010594	regulation of endothelial cell migration	7|267	145|23843	0.00126949	0.0106399	0.00709496	Emp2/Anxa1/Dcn/Rhob/Nrp1/Jup/Plpp3	7	Biological process
GO:0010595	positive regulation of endothelial cell migration	4|267	88|23843	0.0172201	0.0750852	0.0500687	Anxa1/Rhob/Nrp1/Plpp3	4	Biological process
GO:0010608	posttranscriptional regulation of gene expression	12|267	471|23843	0.0071492	0.0397609	0.0265136	Rpl10/C1qbp/Rbm3/Ace/S100a9/Eef2/Eif5/Magoh/Ybx1/Egfr/Ddx3x/Epb41l5	12	Biological process
GO:0010611	regulation of cardiac muscle hypertrophy	3|267	60|23843	0.0297578	0.102169	0.0681291	Slc25a4/Adk/G6pdx	3	Biological process
GO:0010631	epithelial cell migration	12|267	261|23843	4.17133e-05	0.00076154	0.000507814	Emp2/Src/Anxa1/Itgb2/Dcn/Mmp9/Rhob/Nrp1/Aqp1/Jup/Epb41l5/Cdh13	12	Biological process
GO:0010632	regulation of epithelial cell migration	11|267	209|23843	2.5556e-05	0.000510999	0.000340747	Emp2/Src/Anxa1/Dcn/Mmp9/Rhob/Nrp1/Aqp1/Jup/Epb41l5/Plpp3	11	Biological process
GO:0010634	positive regulation of epithelial cell migration	8|267	130|23843	0.000111435	0.00165928	0.00110645	Src/Anxa1/Mmp9/Rhob/Nrp1/Aqp1/Epb41l5/Plpp3	8	Biological process
GO:0010639	negative regulation of organelle organization	11|267	369|23843	0.0031311	0.0216241	0.0144195	Rdx/Lmod1/Snca/Coro1a/Src/Sptb/Cfl1/Capza1/Rbm14/Chmp4b/Twf2	11	Biological process
GO:0010640	"regulation of platelet-derived growth factor receptor signaling pathway"	2|267	20|23843	0.020785	0.0823225	0.0548947	Snca/Glrx	2	Biological process
GO:0010642	"negative regulation of platelet-derived growth factor receptor signaling pathway"	2|267	14|23843	0.0104031	0.0523145	0.0348846	Snca/Glrx	2	Biological process
GO:0010726	"positive regulation of hydrogen peroxide metabolic process"	1|267	2|23843	0.0222716	0.0823225	0.0548947	Snca	1	Biological process
GO:0010742	macrophage derived foam cell differentiation	2|267	25|23843	0.031642	0.103838	0.069242	Stat1/Pf4	2	Biological process
GO:0010750	"positive regulation of nitric oxide mediated signal transduction"	1|267	2|23843	0.0222716	0.0823225	0.0548947	Egfr	1	Biological process
GO:0010770	"positive regulation of cell morphogenesis involved in differentiation"	6|267	169|23843	0.012135	0.0577064	0.0384801	Fn1/C1qbp/Crkl/Actr2/Nrp1/Twf2	6	Biological process
GO:0010810	regulation of cell-substrate adhesion	12|267	189|23843	1.5964e-06	5.99532e-05	3.99783e-05	Fn1/C1qbp/Emp2/Src/Cfl1/Vtn/Crkl/Nrp1/Jup/Rac2/Epb41l5/Cdh13	12	Biological process
GO:0010811	positive regulation of cell-substrate adhesion	10|267	114|23843	6.41639e-07	3.02424e-05	2.01664e-05	Fn1/C1qbp/Emp2/Cfl1/Vtn/Crkl/Nrp1/Jup/Epb41l5/Cdh13	10	Biological process
GO:0010836	negative regulation of protein ADP-ribosylation	1|267	3|23843	0.0332213	0.103838	0.069242	Pnkp	1	Biological process
GO:0010901	"regulation of very-low-density lipoprotein particle remodeling"	1|267	3|23843	0.0332213	0.103838	0.069242	Apoa2	1	Biological process
GO:0010903	"negative regulation of very-low-density lipoprotein particle remodeling"	1|267	2|23843	0.0222716	0.0823225	0.0548947	Apoa2	1	Biological process
GO:0010915	"regulation of very-low-density lipoprotein particle clearance"	1|267	3|23843	0.0332213	0.103838	0.069242	Lrpap1	1	Biological process
GO:0010916	"negative regulation of very-low-density lipoprotein particle clearance"	1|267	3|23843	0.0332213	0.103838	0.069242	Lrpap1	1	Biological process
GO:0010950	positive regulation of endopeptidase activity	5|267	144|23843	0.0232305	0.0841628	0.0561219	Stat1/Snca/S100a8/S100a9/Ddx3x	5	Biological process
GO:0010951	negative regulation of endopeptidase activity	15|267	201|23843	9.10798e-09	1.14142e-06	7.61128e-07	Serpina3k/Cd44/Serpina3n/Snca/Src/Ltf/Vtn/Timp3/Mmp9/Serping1/Serpina1e/Aqp1/Serpina3m/Ddx3x/Serpinb1a	15	Biological process
GO:0010952	positive regulation of peptidase activity	5|267	151|23843	0.0277752	0.096835	0.0645721	Stat1/Snca/S100a8/S100a9/Ddx3x	5	Biological process
GO:0010954	positive regulation of protein processing	2|267	23|23843	0.0270767	0.094825	0.0632317	C3/Src	2	Biological process
GO:0010959	regulation of metal ion transport	13|267	397|23843	0.000580138	0.00585577	0.00390477	Mylk/Snca/Coro1a/B2m/Ace/Icam1/Gnao1/Ptpn6/G6pdx/Plcg2/Trf/Actn2/Glrx	13	Biological process
GO:0010976	"positive regulation of neuron projection development"	8|267	337|23843	0.0367697	0.112452	0.0749856	Fn1/Cfl1/Grn/S100a9/Actr2/Nrp1/Ptk7/Twf2	8	Biological process
GO:0014002	astrocyte development	4|267	30|23843	0.000335017	0.00396264	0.00264239	S100a8/S100a9/Egfr/Lamb2	4	Biological process
GO:0014004	microglia differentiation	1|267	4|23843	0.0440489	0.12339	0.0822795	Itgam	1	Biological process
GO:0014005	microglia development	1|267	4|23843	0.0440489	0.12339	0.0822795	Itgam	1	Biological process
GO:0014031	mesenchymal cell development	4|267	83|23843	0.0141663	0.0644467	0.0429747	Fn1/Cfl1/Nrp1/Lama5	4	Biological process
GO:0014032	neural crest cell development	4|267	78|23843	0.0114805	0.0561197	0.037422	Fn1/Cfl1/Nrp1/Lama5	4	Biological process
GO:0014033	neural crest cell differentiation	4|267	85|23843	0.0153428	0.0687562	0.0458484	Fn1/Cfl1/Nrp1/Lama5	4	Biological process
GO:0014038	regulation of Schwann cell differentiation	1|267	2|23843	0.0222716	0.0823225	0.0548947	Rela	1	Biological process
GO:0014040	"positive regulation of Schwann cell differentiation"	1|267	2|23843	0.0222716	0.0823225	0.0548947	Rela	1	Biological process
GO:0014065	phosphatidylinositol 3-kinase signaling	6|267	119|23843	0.00225303	0.0169239	0.0112853	Ncf1/C1qbp/Dcn/Ptpn6/Hcls1/Egfr	6	Biological process
GO:0014066	"regulation of phosphatidylinositol 3-kinase signaling"	5|267	89|23843	0.00327673	0.022482	0.0149916	Ncf1/Dcn/Ptpn6/Hcls1/Egfr	5	Biological process
GO:0014068	"positive regulation of phosphatidylinositol 3-kinase signaling"	4|267	66|23843	0.00643495	0.0364156	0.0242828	Ncf1/Dcn/Ptpn6/Hcls1	4	Biological process
GO:0014074	response to purine-containing compound	5|267	103|23843	0.00609354	0.0354387	0.0236315	Stat1/Gpd1/Aqp1/Plcg2/Pygm	5	Biological process
GO:0014743	regulation of muscle hypertrophy	3|267	62|23843	0.0323617	0.103838	0.069242	Slc25a4/Adk/G6pdx	3	Biological process
GO:0014812	muscle cell migration	6|267	99|23843	0.000875429	0.00806124	0.00537544	Fga/Src/Ace/Anxa1/Vtn/Naca	6	Biological process
GO:0014839	"myoblast migration involved in skeletal muscle regeneration"	1|267	2|23843	0.0222716	0.0823225	0.0548947	Anxa1	1	Biological process
GO:0014909	smooth muscle cell migration	4|267	87|23843	0.0165792	0.07328	0.048865	Fga/Src/Ace/Vtn	4	Biological process
GO:0014910	regulation of smooth muscle cell migration	4|267	80|23843	0.0125117	0.0590297	0.0393625	Fga/Src/Ace/Vtn	4	Biological process
GO:0014911	"positive regulation of smooth muscle cell migration"	3|267	56|23843	0.0248979	0.0887685	0.0591931	Fga/Src/Vtn	3	Biological process
GO:0015035	protein disulfide oxidoreductase activity	2|262	21|23049	0.0234478	0.0996858	0.0677028	Ero1l/Glrx	2	Molecular function
GO:0015036	disulfide oxidoreductase activity	3|262	42|23049	0.012025	0.0737985	0.0501211	Gsr/Ero1l/Glrx	3	Molecular function
GO:0015037	peptide disulfide oxidoreductase activity	2|262	12|23049	0.00788044	0.0535448	0.0363656	Gsr/Glrx	2	Molecular function
GO:0015038	glutathione disulfide oxidoreductase activity	2|262	4|23049	0.00076077	0.00877191	0.00595755	Gsr/Glrx	2	Molecular function
GO:0015091	ferric iron transmembrane transporter activity	1|262	3|23049	0.0337165	0.113032	0.0767671	Trf	1	Molecular function
GO:0015140	malate transmembrane transporter activity	1|262	2|23049	0.0226055	0.0971907	0.0660082	Slc25a10	1	Molecular function
GO:0015141	succinate transmembrane transporter activity	1|262	3|23049	0.0337165	0.113032	0.0767671	Slc25a10	1	Molecular function
GO:0015433	peptide antigen-transporting ATPase activity	2|262	2|23049	0.000128723	0.00217685	0.00147843	Tap1/Tap2	2	Molecular function
GO:0015440	peptide-transporting ATPase activity	2|262	3|23049	0.000383265	0.0052083	0.00353728	Tap1/Tap2	2	Molecular function
GO:0015629	actin cytoskeleton	25|269	474|23583	2.49088e-10	1.05863e-07	6.45008e-08	Rdx/Mylk/Ablim1/Lmod1/Ncf1/Tnnt2/Snca/Coro1a/Src/Anxa1/Sptb/Cfl1/Marcks/Vcam1/Actr2/Jup/Rac2/Capza1/Myo1d/Lcp1/Fscn1/Myo1f/Actn2/Gbp2/Twf2	25	Cellular component
GO:0015682	ferric iron transport	2|267	15|23843	0.0119156	0.0569858	0.0379996	B2m/Trf	2	Biological process
GO:0015688	iron chelate transport	1|267	2|23843	0.0222716	0.0823225	0.0548947	Lcn2	1	Biological process
GO:0015744	succinate transport	1|267	3|23843	0.0332213	0.103838	0.069242	Slc25a10	1	Biological process
GO:0015793	glycerol transport	1|267	4|23843	0.0440489	0.12339	0.0822795	Aqp1	1	Biological process
GO:0015866	ADP transport	1|267	3|23843	0.0332213	0.103838	0.069242	Slc25a4	1	Biological process
GO:0015891	siderophore transport	1|267	2|23843	0.0222716	0.0823225	0.0548947	Lcn2	1	Biological process
GO:0016019	peptidoglycan receptor activity	1|262	4|23049	0.0447018	0.129346	0.0878471	Pglyrp1	1	Molecular function
GO:0016032	viral process	11|267	272|23843	0.000266341	0.00326054	0.00217421	Stat1/Ltf/Icam1/Cfl1/Vcam1/Mmp9/Ddx3x/Isg15/Ifitm3/Chmp4b/Cav2	11	Biological process
GO:0016049	cell growth	11|267	499|23843	0.025704	0.0910043	0.060684	Fn1/Cd44/Cfl1/Slc25a4/Nrp1/G6pdx/Egfr/Lamb2/Ddx3x/Epb41l5/Twf2	11	Biological process
GO:0016051	carbohydrate biosynthetic process	6|267	204|23843	0.0277378	0.096817	0.06456	Gpd1/Snca/Bpgm/G6pdx/Mpdu1/Pgd	6	Biological process
GO:0016052	carbohydrate catabolic process	8|267	117|23843	5.30042e-05	0.000908427	0.000605762	Adpgk/Gpd1/Hk3/Chil3/Bpgm/Pkm/Pygl/Pygm	8	Biological process
GO:0016053	organic acid biosynthetic process	11|267	338|23843	0.0015895	0.0128194	0.00854833	Adpgk/Ldhb/Gpd1/Hk3/Anxa1/Bpgm/Lta4h/Alox5ap/Pkm/Asns/Csad	11	Biological process
GO:0016054	organic acid catabolic process	6|267	210|23843	0.0313308	0.103838	0.069242	Cd44/Acat1/Etfa/Ddah2/Csad/Padi4	6	Biological process
GO:0016064	immunoglobulin mediated immune response	7|267	253|23843	0.024338	0.0877968	0.0585451	C1qbp/C3/C4b/Ptprc/Ptpn6/Serping1/Hpx	7	Biological process
GO:0016128	phytosteroid metabolic process	1|267	4|23843	0.0440489	0.12339	0.0822795	Acat1	1	Biological process
GO:0016129	phytosteroid biosynthetic process	1|267	4|23843	0.0440489	0.12339	0.0822795	Acat1	1	Biological process
GO:0016175	superoxide-generating NADPH oxidase activity	3|262	8|23049	7.79548e-05	0.00148309	0.00100726	Ncf1/Ncf2/Cybb	3	Molecular function
GO:0016176	"superoxide-generating NADPH oxidase activator activity"	3|262	8|23049	7.79548e-05	0.00148309	0.00100726	Ncf1/Ncf2/Ncf4	3	Molecular function
GO:0016208	AMP binding	3|262	15|23049	0.000597096	0.00755691	0.00513237	Prps1/Pygl/Pygm	3	Molecular function
GO:0016209	antioxidant activity	7|262	81|23049	3.8439e-05	0.000812557	0.000551857	Mpo/S100a8/Alox5ap/S100a9/Gsr/Prdx5/Hp	7	Molecular function
GO:0016234	inclusion body	4|269	76|23583	0.01118	0.0435917	0.0265599	Snca/Ifi204/Eef2/Clu	4	Cellular component
GO:0016242	negative regulation of macroautophagy	2|267	28|23843	0.0390085	0.117585	0.078409	Qsox1/Chmp4b	2	Biological process
GO:0016323	basolateral plasma membrane	8|269	223|23583	0.00421415	0.0238802	0.0145499	Mpz/Cd44/Ace/Egfr/Aqp1/Myo1d/Hpgd/Trf	8	Cellular component
GO:0016324	apical plasma membrane	9|269	306|23583	0.00881867	0.0378579	0.0230664	Fn1/Rdx/Cd44/Emp2/Anxa1/Atp6v0d1/Egfr/Aqp1/Trf	9	Cellular component
GO:0016327	apicolateral plasma membrane	2|269	21|23583	0.0236009	0.0748535	0.0456073	Thbd/Jup	2	Cellular component
GO:0016342	catenin complex	2|269	29|23583	0.0429997	0.107096	0.0652521	Jup/Cdh13	2	Cellular component
GO:0016344	meiotic chromosome movement towards spindle pole	1|267	3|23843	0.0332213	0.103838	0.069242	Actr2	1	Biological process
GO:0016403	dimethylargininase activity	1|262	2|23049	0.0226055	0.0971907	0.0660082	Ddah2	1	Molecular function
GO:0016480	"negative regulation of transcription by RNA polymerase III"	1|267	3|23843	0.0332213	0.103838	0.069242	Prdx5	1	Biological process
GO:0016482	cytosolic transport	6|267	135|23843	0.00420841	0.0273328	0.0182262	Rdx/Arl1/Emp2/Coro1a/Src/Actr2	6	Biological process
GO:0016485	protein processing	9|267	255|23843	0.00242534	0.0178354	0.0118931	Sec11a/Fga/C1qbp/C3/Src/Ctsg/Serping1/Fgg/Fgb	9	Biological process
GO:0016525	negative regulation of angiogenesis	4|267	106|23843	0.0314471	0.103838	0.069242	Stat1/Ngp/Dcn/Pf4	4	Biological process
GO:0016597	amino acid binding	3|262	71|23049	0.047183	0.133978	0.0909931	Fmo3/Ddah2/Padi4	3	Molecular function
GO:0016614	"oxidoreductase activity, acting on CH-OH group of donors"	8|262	151|23049	0.000343457	0.00493152	0.0033493	Idh3a/Ldhb/Gpd1/G6pdx/Hpgd/Akr1c14/Hsd17b10/Pgd	8	Molecular function
GO:0016616	"oxidoreductase activity, acting on the CH-OH group of donors, NAD or NADP as acceptor"	8|262	135|23049	0.000160077	0.00259189	0.00176031	Idh3a/Ldhb/Gpd1/G6pdx/Hpgd/Akr1c14/Hsd17b10/Pgd	8	Molecular function
GO:0016651	oxidoreductase activity, acting on NAD(P)H	5|262	86|23049	0.0030092	0.0257303	0.0174751	Ncf1/Ncf2/Gsr/Cybb/Nnt	5	Molecular function
GO:0016667	"oxidoreductase activity, acting on a sulfur group of donors"	5|262	56|23049	0.000434751	0.00570424	0.0038741	Tmx3/Gsr/Qsox1/Ero1l/Glrx	5	Molecular function
GO:0016670	"oxidoreductase activity, acting on a sulfur group of donors, oxygen as acceptor"	2|262	7|23049	0.00260323	0.0230356	0.0156449	Tmx3/Qsox1	2	Molecular function
GO:0016671	"oxidoreductase activity, acting on a sulfur group of donors, disulfide as acceptor"	2|262	16|23049	0.0139063	0.0801722	0.0544499	Ero1l/Glrx	2	Molecular function
GO:0016684	"oxidoreductase activity, acting on peroxide as acceptor"	3|262	47|23049	0.0162967	0.0902757	0.0613118	Mpo/Alox5ap/Prdx5	3	Molecular function
GO:0016701	"oxidoreductase activity, acting on single donors with incorporation of molecular oxygen"	2|262	29|23049	0.0427299	0.129346	0.0878471	Alox5ap/Ethe1	2	Molecular function
GO:0016702	"oxidoreductase activity, acting on single donors with incorporation of molecular oxygen,"	2|262	28|23049	0.0400771	0.129346	0.0878471	Alox5ap/Ethe1	2	Molecular function
GO:0016712	"oxidoreductase activity, acting on paired donors, with incorporation or reduction of molecular"	3|262	61|23049	0.0322376	0.113032	0.0767671	Cyp2s1/Cyp2f2/Cyp4b1	3	Molecular function
GO:0016744	"transferase activity, transferring aldehyde or ketonic groups"	2|262	4|23049	0.00076077	0.00877191	0.00595755	Taldo1/Tkt	2	Molecular function
GO:0016755	"transferase activity, transferring amino-acyl groups"	2|262	13|23049	0.00924385	0.059114	0.040148	Tgm2/F13a1	2	Molecular function
GO:0016791	phosphatase activity	7|262	265|23049	0.0323962	0.113032	0.0767671	Pnkp/Ptprc/Car3/Ptpn6/Inpp5a/Acp1/Plpp3	7	Molecular function
GO:0016799	"hydrolase activity, hydrolyzing N-glycosyl compounds"	2|262	23|23049	0.0278333	0.112666	0.0765183	Man2a1/Adprh	2	Molecular function
GO:0016805	dipeptidase activity	2|262	16|23049	0.0139063	0.0801722	0.0544499	Naalad2/Ace	2	Molecular function
GO:0016810	"hydrolase activity, acting on carbon-nitrogen (but not peptide) bonds"	6|262	136|23049	0.00468365	0.0372479	0.0252974	Ampd3/Naalad2/Pglyrp1/Ddah2/Gda/Padi4	6	Molecular function
GO:0016813	"hydrolase activity, acting on carbon-nitrogen (but not peptide) bonds, in linear amidines"	2|262	11|23049	0.00661638	0.0470567	0.0319591	Ddah2/Padi4	2	Molecular function
GO:0016814	"hydrolase activity, acting on carbon-nitrogen (but not peptide) bonds, in cyclic amidines"	2|262	30|23049	0.0454464	0.130018	0.088303	Ampd3/Gda	2	Molecular function
GO:0016829	lyase activity	6|262	178|23049	0.0163706	0.0902757	0.0613118	Car3/Eno1/Alox5ap/Acat1/Csad/Gucy1a1	6	Molecular function
GO:0016853	isomerase activity	6|262	147|23049	0.00679846	0.0479039	0.0325345	Fkbp5/Tmx3/Bpgm/Top1/Qsox1/Ero1l	6	Molecular function
GO:0016860	intramolecular oxidoreductase activity	3|262	51|23049	0.0202506	0.0971907	0.0660082	Tmx3/Qsox1/Ero1l	3	Molecular function
GO:0016864	"intramolecular oxidoreductase activity, transposing S-S bonds"	3|262	19|23049	0.00122959	0.0126448	0.00858788	Tmx3/Qsox1/Ero1l	3	Molecular function
GO:0016885	ligase activity, forming carbon-carbon bonds	2|262	8|23049	0.00344499	0.0288092	0.0195661	Acat1/Pcca	2	Molecular function
GO:0016901	"oxidoreductase activity, acting on the CH-OH group of donors, quinone or similar compound as"	1|262	2|23049	0.0226055	0.0971907	0.0660082	Gpd1	1	Molecular function
GO:0016971	flavin-linked sulfhydryl oxidase activity	1|262	3|23049	0.0337165	0.113032	0.0767671	Qsox1	1	Molecular function
GO:0016972	thiol oxidase activity	2|262	4|23049	0.00076077	0.00877191	0.00595755	Tmx3/Qsox1	2	Molecular function
GO:0016999	antibiotic metabolic process	9|267	118|23843	7.47216e-06	0.000185982	0.000124018	Idh3a/Ncf1/Snca/Mpo/Prdx5/Cybb/Hp/Cyp4b1/Akr1c14	9	Biological process
GO:0017000	antibiotic biosynthetic process	2|267	15|23843	0.0119156	0.0569858	0.0379996	Ncf1/Cybb	2	Biological process
GO:0017001	antibiotic catabolic process	4|267	35|23843	0.000612597	0.00612451	0.00408398	Snca/Mpo/Prdx5/Hp	4	Biological process
GO:0017014	protein nitrosylation	3|267	15|23843	0.000571853	0.00578605	0.00385829	Ace/S100a8/S100a9	3	Biological process
GO:0017133	"mitochondrial electron transfer flavoprotein complex"	1|269	3|23583	0.0338321	0.0904318	0.055099	Etfa	1	Cellular component
GO:0017157	regulation of exocytosis	12|267	196|23843	2.33504e-06	7.54218e-05	5.02932e-05	Itgam/Lgals9/Fga/Snca/Anxa1/Itgb2/Rab8a/Rac2/Fgg/Fgb/Cd177/Glrx	12	Biological process
GO:0017171	serine hydrolase activity	10|262	224|23049	0.000258616	0.00393614	0.00267328	Prtn3/Cfb/Sec11a/Ltf/Ace/Ctsg/Mmp9/Ctsc/Elane/Hp	10	Molecular function
GO:0018108	peptidyl-tyrosine phosphorylation	16|267	310|23843	4.86796e-07	2.4334e-05	1.62265e-05	Cd44/Ncf1/Gprc5a/Src/Ptprc/Ace/Itgb2/Icam1/Ptpn6/Vtn/Hcls1/Nrp1/Egfr/Hpx/Plpp3/Cav2	16	Biological process
GO:0018119	peptidyl-cysteine S-nitrosylation	3|267	14|23843	0.000461291	0.00486674	0.00324527	Ace/S100a8/S100a9	3	Biological process
GO:0018149	peptide cross-linking	5|267	59|23843	0.000518417	0.00533537	0.00355776	Fn1/Anxa1/Tgm2/Dcn/F13a1	5	Biological process
GO:0018158	protein oxidation	2|267	12|23843	0.00765709	0.0413798	0.0275931	Tmx3/Apoa2	2	Biological process
GO:0018171	peptidyl-cysteine oxidation	1|267	4|23843	0.0440489	0.12339	0.0822795	Tmx3	1	Biological process
GO:0018198	peptidyl-cysteine modification	4|267	46|23843	0.00173397	0.0137636	0.00917789	Tmx3/Ace/S100a8/S100a9	4	Biological process
GO:0018199	peptidyl-glutamine modification	1|267	3|23843	0.0332213	0.103838	0.069242	Tgm2	1	Biological process
GO:0018212	peptidyl-tyrosine modification	16|267	313|23843	5.53301e-07	2.73331e-05	1.82264e-05	Cd44/Ncf1/Gprc5a/Src/Ptprc/Ace/Itgb2/Icam1/Ptpn6/Vtn/Hcls1/Nrp1/Egfr/Hpx/Plpp3/Cav2	16	Biological process
GO:0018479	benzaldehyde dehydrogenase (NAD+) activity	1|262	3|23049	0.0337165	0.113032	0.0767671	Aldh1a7	1	Molecular function
GO:0018879	biphenyl metabolic process	1|267	3|23843	0.0332213	0.103838	0.069242	Cyp4b1	1	Biological process
GO:0018931	naphthalene metabolic process	1|267	2|23843	0.0222716	0.0823225	0.0548947	Cyp2f2	1	Biological process
GO:0018995	host	5|269	19|23583	1.89806e-06	3.22669e-05	1.96599e-05	Aqp1/Gbp3/Iigp1/Gbp2/Pf4	5	Cellular component
GO:0019001	guanyl nucleotide binding	16|262	367|23049	5.24244e-06	0.000142482	9.67684e-05	Arl1/Prps1/Gnao1/Tgm2/Rab8a/Eef2/Eif5/Rras2/Rhob/Rac2/Gbp3/Srl/Gbp5/Gucy1a1/Iigp1/Gbp2	16	Molecular function
GO:0019003	GDP binding	4|262	63|23049	0.0057489	0.0433159	0.0294185	Prps1/Rab8a/Rhob/Iigp1	4	Molecular function
GO:0019058	viral life cycle	7|267	191|23843	0.00588304	0.0345013	0.0230063	Ltf/Icam1/Ddx3x/Isg15/Ifitm3/Chmp4b/Cav2	7	Biological process
GO:0019065	"receptor-mediated endocytosis of virus by host cell"	1|267	3|23843	0.0332213	0.103838	0.069242	Cav2	1	Biological process
GO:0019079	viral genome replication	4|267	107|23843	0.0323911	0.103838	0.069242	Ltf/Ddx3x/Isg15/Ifitm3	4	Biological process
GO:0019153	"protein-disulfide reductase (glutathione) activity"	1|262	3|23049	0.0337165	0.113032	0.0767671	Glrx	1	Molecular function
GO:0019198	"transmembrane receptor protein phosphatase activity"	1|262	4|23049	0.0447018	0.129346	0.0878471	Ptpn6	1	Molecular function
GO:0019200	carbohydrate kinase activity	2|262	22|23049	0.025602	0.106465	0.0723071	Hk3/Adk	2	Molecular function
GO:0019201	nucleotide kinase activity	2|262	21|23049	0.0234478	0.0996858	0.0677028	Pnkp/Cmpk2	2	Molecular function
GO:0019205	nucleobase-containing compound kinase activity	4|262	43|23049	0.00142137	0.0135208	0.00918279	Pnkp/Adk/Cmpk2/Nme3	4	Molecular function
GO:0019221	cytokine-mediated signaling pathway	9|267	372|23843	0.0249417	0.0888296	0.0592339	Stat1/Rela/Ptprc/Dcn/Ptpn6/Hpx/Ifitm3/Iigp1/Pf4	9	Biological process
GO:0019229	regulation of vasoconstriction	5|267	75|23843	0.00154601	0.0125564	0.00837295	Fga/Icam1/Egfr/Fgg/Fgb	5	Biological process
GO:0019239	deaminase activity	2|262	30|23049	0.0454464	0.130018	0.088303	Ampd3/Gda	2	Molecular function
GO:0019244	lactate biosynthetic process from pyruvate	1|267	4|23843	0.0440489	0.12339	0.0822795	Ldhb	1	Biological process
GO:0019318	hexose metabolic process	7|267	216|23843	0.0111706	0.0549886	0.0366678	Adpgk/Gpd1/Src/Bpgm/Man2a1/Pkm/G6pdx	7	Biological process
GO:0019321	pentose metabolic process	2|267	13|23843	0.00898283	0.0467977	0.0312059	G6pdx/Pgd	2	Biological process
GO:0019322	pentose biosynthetic process	2|267	2|23843	0.000124936	0.00180278	0.00120214	G6pdx/Pgd	2	Biological process
GO:0019359	nicotinamide nucleotide biosynthetic process	6|267	84|23843	0.000365035	0.00414367	0.0027631	Adpgk/Gpd1/Hk3/Bpgm/Pkm/G6pdx	6	Biological process
GO:0019362	pyridine nucleotide metabolic process	15|267	137|23843	4.23018e-11	1.36635e-08	9.11115e-09	Taldo1/Adpgk/Idh3a/Ldhb/Gpd1/Hk3/Ncf1/Ncf2/Bpgm/Tkt/Pkm/Prdx5/G6pdx/Nnt/Pgd	15	Biological process
GO:0019363	pyridine nucleotide biosynthetic process	6|267	87|23843	0.000441017	0.00472406	0.00315012	Adpgk/Gpd1/Hk3/Bpgm/Pkm/G6pdx	6	Biological process
GO:0019364	pyridine nucleotide catabolic process	2|267	6|23843	0.00181919	0.0142249	0.00948552	Ncf1/Ncf2	2	Biological process
GO:0019370	leukotriene biosynthetic process	2|267	13|23843	0.00898283	0.0467977	0.0312059	Lta4h/Alox5ap	2	Biological process
GO:0019373	epoxygenase P450 pathway	2|267	32|23843	0.0497229	0.135722	0.090503	Cyp2s1/Cyp2f2	2	Biological process
GO:0019439	aromatic compound catabolic process	12|267	455|23843	0.00548962	0.0324661	0.0216492	Adpgk/Gpd1/Hk3/Ncf1/Ncf2/Bpgm/Cnp/Pkm/Magoh/Lsm6/Ybx1/Gda	12	Biological process
GO:0019448	L-cysteine catabolic process	1|267	3|23843	0.0332213	0.103838	0.069242	Csad	1	Biological process
GO:0019452	L-cysteine catabolic process to taurine	1|267	2|23843	0.0222716	0.0823225	0.0548947	Csad	1	Biological process
GO:0019520	aldonic acid metabolic process	1|267	2|23843	0.0222716	0.0823225	0.0548947	Pgd	1	Biological process
GO:0019521	D-gluconate metabolic process	1|267	2|23843	0.0222716	0.0823225	0.0548947	Pgd	1	Biological process
GO:0019674	NAD metabolic process	3|267	41|23843	0.010817	0.0536253	0.0357587	Idh3a/Ldhb/Gpd1	3	Biological process
GO:0019682	glyceraldehyde-3-phosphate metabolic process	5|267	18|23843	1.28997e-06	5.06222e-05	3.37562e-05	Taldo1/Bpgm/Tkt/G6pdx/Pgd	5	Biological process
GO:0019692	deoxyribose phosphate metabolic process	2|267	27|23843	0.0364863	0.111666	0.0744619	Adk/Cmpk2	2	Biological process
GO:0019693	ribose phosphate metabolic process	19|267	452|23843	9.43646e-07	3.88467e-05	2.5904e-05	Taldo1/Ampd3/Adpgk/Gpd1/Hk3/Prps1/Snca/Bpgm/Tkt/Pkm/Ctps/G6pdx/Aqp1/Acat1/Pgd/Gucy1a1/Pygl/Nme3/Pf4	19	Biological process
GO:0019724	B cell mediated immunity	7|267	255|23843	0.025264	0.0897158	0.0598248	C1qbp/C3/C4b/Ptprc/Ptpn6/Serping1/Hpx	7	Biological process
GO:0019730	antimicrobial humoral response	10|267	104|23843	2.71415e-07	1.58838e-05	1.05917e-05	Fga/Pglyrp1/Ltf/Ctsg/S100a9/Sftpd/Camp/Elane/Fgb/Pf4	10	Biological process
GO:0019731	antibacterial humoral response	7|267	74|23843	1.9375e-05	0.000402751	0.000268565	Fga/Ltf/Ctsg/Sftpd/Camp/Elane/Fgb	7	Biological process
GO:0019732	antifungal humoral response	1|267	4|23843	0.0440489	0.12339	0.0822795	Ltf	1	Biological process
GO:0019748	secondary metabolic process	4|267	71|23843	0.00830765	0.0442688	0.0295196	Arl1/Bpgm/Akr1c14/Ethe1	4	Biological process
GO:0019751	polyol metabolic process	4|267	99|23843	0.0252973	0.0897158	0.0598248	Snca/Plcb3/Inpp5a/Plcg2	4	Biological process
GO:0019834	phospholipase A2 inhibitor activity	1|262	4|23049	0.0447018	0.129346	0.0878471	Anxa1	1	Molecular function
GO:0019842	vitamin binding	5|262	133|23049	0.0181221	0.0971907	0.0660082	Gc/Tkt/Csad/Pygl/Pygm	5	Molecular function
GO:0019866	organelle inner membrane	10|269	468|23583	0.0431546	0.107096	0.0652521	Src/Cnp/Slc25a4/Nnt/Ugt1a6a/Sun2/Acat1/Hsd17b10/Slc25a10/Cav2	10	Cellular component
GO:0019882	antigen processing and presentation	7|267	101|23843	0.000143314	0.00200463	0.00133674	Bag6/H2-D1/B2m/Icam1/Tap1/Tap2/Tapbp	7	Biological process
GO:0019883	"antigen processing and presentation of endogenous antigen"	5|267	13|23843	2.02867e-07	1.31052e-05	8.7389e-06	H2-D1/B2m/Tap1/Tap2/Tapbp	5	Biological process
GO:0019884	"antigen processing and presentation of exogenous antigen"	3|267	27|23843	0.00332922	0.0225818	0.0150581	B2m/Tap2/Tapbp	3	Biological process
GO:0019885	"antigen processing and presentation of endogenous peptide antigen via MHC class I"	5|267	8|23843	9.24227e-09	1.14142e-06	7.61128e-07	H2-D1/B2m/Tap1/Tap2/Tapbp	5	Biological process
GO:0019897	extrinsic component of plasma membrane	8|269	183|23583	0.00124095	0.00909316	0.00554035	Src/Anxa1/Eno1/Gnao1/Jup/Trf/Cdh13/Cav2	8	Cellular component
GO:0019898	extrinsic component of membrane	9|269	296|23583	0.00717676	0.0338903	0.0206489	Ncf1/Src/Anxa1/Eno1/Gnao1/Jup/Trf/Cdh13/Cav2	9	Cellular component
GO:0020003	symbiont-containing vacuole	5|269	11|23583	8.12724e-08	4.3176e-06	2.63066e-06	Aqp1/Gbp3/Iigp1/Gbp2/Pf4	5	Cellular component
GO:0020005	symbiont-containing vacuole membrane	5|269	9|23583	2.25843e-08	1.59972e-06	9.74689e-07	Aqp1/Gbp3/Iigp1/Gbp2/Pf4	5	Cellular component
GO:0020037	heme binding	7|262	145|23049	0.00138099	0.0134735	0.0091507	Cyp2s1/Src/Mpo/Cyp2f2/Cybb/Cyp4b1/Hpx	7	Molecular function
GO:0021591	ventricular system development	2|267	32|23843	0.0497229	0.135722	0.090503	Uchl5/Aqp1	2	Biological process
GO:0021649	vestibulocochlear nerve structural organization	1|267	2|23843	0.0222716	0.0823225	0.0548947	Nrp1	1	Biological process
GO:0021670	lateral ventricle development	2|267	12|23843	0.00765709	0.0413798	0.0275931	Uchl5/Aqp1	2	Biological process
GO:0021782	glial cell development	6|267	93|23843	0.000629607	0.00627961	0.00418741	Itgam/S100a8/S100a9/Egfr/Clu/Lamb2	6	Biological process
GO:0021795	cerebral cortex cell migration	3|267	54|23843	0.0226427	0.082766	0.0551905	Nrp1/Egfr/Sun2	3	Biological process
GO:0021815	"modulation of microtubule cytoskeleton involved in cerebral cortex radial glia guided migration"	1|267	4|23843	0.0440489	0.12339	0.0822795	Sun2	1	Biological process
GO:0021817	"nucleokinesis involved in cell motility in cerebral cortex radial glia guided migration"	1|267	3|23843	0.0332213	0.103838	0.069242	Sun2	1	Biological process
GO:0021824	"cerebral cortex tangential migration using cell-axon interactions"	1|267	3|23843	0.0332213	0.103838	0.069242	Nrp1	1	Biological process
GO:0021828	"gonadotrophin-releasing hormone neuronal migration to the hypothalamus"	1|267	3|23843	0.0332213	0.103838	0.069242	Nrp1	1	Biological process
GO:0021856	"hypothalamic tangential migration using cell-axon interactions"	1|267	3|23843	0.0332213	0.103838	0.069242	Nrp1	1	Biological process
GO:0021885	forebrain cell migration	3|267	72|23843	0.0470892	0.129913	0.0866293	Nrp1/Egfr/Sun2	3	Biological process
GO:0021886	"hypothalamus gonadotrophin-releasing hormone neuron differentiation"	1|267	4|23843	0.0440489	0.12339	0.0822795	Nrp1	1	Biological process
GO:0021888	"hypothalamus gonadotrophin-releasing hormone neuron development"	1|267	4|23843	0.0440489	0.12339	0.0822795	Nrp1	1	Biological process
GO:0022029	telencephalon cell migration	3|267	69|23843	0.042376	0.12339	0.0822795	Nrp1/Egfr/Sun2	3	Biological process
GO:0022407	regulation of cell-cell adhesion	19|267	363|23843	3.23119e-08	3.08358e-06	2.05621e-06	Rdx/Cd44/Lgals9/Fga/Coro1a/Src/Ptprc/Anxa1/Icam1/Ptpn6/Vcam1/Sftpd/Adk/Fgg/Elane/Epb41l5/Fgb/Fam49b/Plpp3	19	Biological process
GO:0022408	negative regulation of cell-cell adhesion	8|267	170|23843	0.000684944	0.00671981	0.00448094	Rdx/Cd44/Lgals9/Anxa1/Ptpn6/Sftpd/Fgg/Epb41l5	8	Biological process
GO:0022409	positive regulation of cell-cell adhesion	14|267	224|23843	2.59899e-07	1.55902e-05	1.03959e-05	Cd44/Lgals9/Fga/Coro1a/Ptprc/Anxa1/Icam1/Vcam1/Adk/Fgg/Elane/Fgb/Fam49b/Plpp3	14	Biological process
GO:0022411	cellular component disassembly	9|267	347|23843	0.0167728	0.0739799	0.0493317	Rdx/Lmod1/Sptb/Cfl1/Capza1/Lcp1/Fscn1/Actn2/Twf2	9	Biological process
GO:0022612	gland morphogenesis	7|267	146|23843	0.00132093	0.0109834	0.007324	Cd44/Src/Tgm2/Nrp1/Egfr/Lama5/Lims2	7	Biological process
GO:0022617	extracellular matrix disassembly	2|267	32|23843	0.0497229	0.135722	0.090503	Lcp1/Fscn1	2	Biological process
GO:0023025	MHC class Ib protein complex binding	1|262	2|23049	0.0226055	0.0971907	0.0660082	Fam49b	1	Molecular function
GO:0023029	MHC class Ib protein binding	3|262	4|23049	5.75969e-06	0.000151142	0.00010265	Tap1/Tap2/Fam49b	3	Molecular function
GO:0023030	"MHC class Ib protein binding, via antigen binding groove"	1|262	2|23049	0.0226055	0.0971907	0.0660082	Fam49b	1	Molecular function
GO:0030016	myofibril	8|269	209|23583	0.00284726	0.0172869	0.0105327	Lmod1/Tnnt2/Des/Jup/Rpl15/Actn2/Pygm/Twf2	8	Cellular component
GO:0030017	sarcomere	7|269	185|23583	0.00546987	0.0288127	0.0175552	Lmod1/Tnnt2/Des/Jup/Rpl15/Actn2/Pygm	7	Cellular component
GO:0030027	lamellipodium	10|269	160|23583	1.60046e-05	0.000178999	0.000109062	Rdx/Cd44/Mylk/Ablim1/Coro1a/Cfl1/Actr2/Rac2/Fscn1/Twf2	10	Cellular component
GO:0030032	lamellipodium assembly	7|267	63|23843	6.61415e-06	0.000172502	0.000115029	Ablim1/Cfl1/Aqp1/Rac2/Fscn1/Cdh13/Twf2	7	Biological process
GO:0030033	microvillus assembly	2|267	17|23843	0.0152084	0.0683728	0.0455927	Rdx/Fscn1	2	Biological process
GO:0030035	microspike assembly	2|267	4|23843	0.000738555	0.00707198	0.00471577	Fscn1/Actn2	2	Biological process
GO:0030041	actin filament polymerization	11|267	170|23843	3.63044e-06	0.000105133	7.01051e-05	Rdx/Lmod1/Coro1a/Icam1/Sptb/Cfl1/Hcls1/Actr2/Rac2/Capza1/Twf2	11	Biological process
GO:0030042	actin filament depolymerization	7|267	53|23843	2.02699e-06	7.03414e-05	4.69055e-05	Rdx/Lmod1/Sptb/Cfl1/Capza1/Actn2/Twf2	7	Biological process
GO:0030043	actin filament fragmentation	1|267	4|23843	0.0440489	0.12339	0.0822795	Cfl1	1	Biological process
GO:0030048	actin filament-based movement	5|267	102|23843	0.00584999	0.0343554	0.0229091	Tnnt2/Emp2/Jup/Epb41l5/Sun2	5	Biological process
GO:0030055	cell-substrate junction	10|269	149|23583	8.57181e-06	0.000110395	6.7262e-05	Sorbs3/Rdx/Ptprc/Nrp1/Lcp1/Epb41l5/Cpne3/Lims2/Actn2/Cav2	10	Cellular component
GO:0030072	peptide hormone secretion	8|267	262|23843	0.00966671	0.0496217	0.033089	Fga/Anxa1/Slc16a1/Egfr/Aqp1/Fgg/Fgb/Glrx	8	Biological process
GO:0030099	myeloid cell differentiation	14|267	387|23843	0.000130074	0.0018641	0.00124303	Stat1/Prtn3/Itgam/B2m/Src/Bpgm/Ptpn6/Hmgb2/Hcls1/G6pdx/Fbn1/Isg15/Trf/Pf4	14	Biological process
GO:0030100	regulation of endocytosis	14|267	247|23843	8.45221e-07	3.59383e-05	2.39646e-05	Prtn3/Snca/C3/B2m/Src/Cd14/Vtn/Sftpd/Lrpap1/Clu/Plcg2/Cd177/Trf/Cdh13	14	Biological process
GO:0030101	natural killer cell activation	5|267	98|23843	0.00494414	0.0302585	0.0201771	Bag6/Lgals9/Pglyrp1/Coro1a/Itgb2	5	Biological process
GO:0030139	endocytic vesicle	5|269	160|23583	0.0367718	0.0970683	0.0591426	Coro1a/Rab8a/Egfr/Cybb/Trf	5	Cellular component
GO:0030141	secretory granule	18|269	398|23583	8.4122e-07	1.88168e-05	1.14648e-05	Prtn3/Fga/Vwf/Snca/Ncf2/Ltf/Mpo/Sftpc/Ctsg/Camp/Rab8a/Aqp1/Fgg/Elane/Fgb/Cd177/Cav2/Pf4	18	Cellular component
GO:0030168	platelet activation	6|267	78|23843	0.000243907	0.00303008	0.00202053	Fga/Vwf/Ptpn6/Fgg/Fgb/Pf4	6	Biological process
GO:0030170	pyridoxal phosphate binding	3|262	51|23049	0.0202506	0.0971907	0.0660082	Csad/Pygl/Pygm	3	Molecular function
GO:0030172	troponin C binding	1|262	3|23049	0.0337165	0.113032	0.0767671	Tnnt2	1	Molecular function
GO:0030175	filopodium	7|269	87|23583	6.23943e-05	0.000602672	0.000367201	Rdx/Cfl1/Vcam1/Lcp1/Fscn1/Actn2/Twf2	7	Cellular component
GO:0030185	nitric oxide transport	1|267	2|23843	0.0222716	0.0823225	0.0548947	Aqp1	1	Biological process
GO:0030193	regulation of blood coagulation	6|267	78|23843	0.000243907	0.00303008	0.00202053	Fga/Thbd/S100a9/Serping1/Fgg/Fgb	6	Biological process
GO:0030195	negative regulation of blood coagulation	5|267	49|23843	0.000216257	0.00276848	0.00184609	Fga/Thbd/Serping1/Fgg/Fgb	5	Biological process
GO:0030198	extracellular matrix organization	7|267	222|23843	0.0128333	0.0601417	0.040104	Fn1/Vtn/Mmp9/Lcp1/Lamb2/Fscn1/Ero1l	7	Biological process
GO:0030203	glycosaminoglycan metabolic process	4|267	82|23843	0.0136002	0.0623441	0.0415726	Cd44/Itih4/Pglyrp1/Dcn	4	Biological process
GO:0030212	hyaluronan metabolic process	2|267	26|23843	0.0340302	0.105378	0.0702689	Cd44/Itih4	2	Biological process
GO:0030218	erythrocyte differentiation	7|267	124|23843	0.000504608	0.00523172	0.00348865	Stat1/B2m/Bpgm/Hmgb2/Hcls1/G6pdx/Isg15	7	Biological process
GO:0030219	megakaryocyte differentiation	3|267	49|23843	0.0175154	0.0759783	0.0506643	Ptpn6/Hmgb2/Pf4	3	Biological process
GO:0030225	macrophage differentiation	3|267	36|23843	0.00754765	0.0413798	0.0275931	Itgam/Hcls1/Pf4	3	Biological process
GO:0030239	myofibril assembly	3|267	68|23843	0.0408606	0.122553	0.0817212	Lmod1/Tnnt2/Actn2	3	Biological process
GO:0030246	carbohydrate binding	14|262	268|23049	2.61897e-06	0.000109699	7.45036e-05	Taldo1/Lgals9/Hk3/Prps1/Chil3/C4b/Man2a1/Vtn/Tkt/Sftpd/G6pdx/Pgd/Pygl/Pygm	14	Molecular function
GO:0030283	testosterone dehydrogenase [NAD(P)] activity	1|262	2|23049	0.0226055	0.0971907	0.0660082	Hsd17b10	1	Molecular function
GO:0030295	protein kinase activator activity	3|262	68|23049	0.0423954	0.129346	0.0878471	Lgals9/Ltf/Ddx3x	3	Molecular function
GO:0030307	positive regulation of cell growth	7|267	183|23843	0.00467568	0.0289575	0.0193096	Fn1/Cfl1/Slc25a4/Nrp1/Egfr/Ddx3x/Twf2	7	Biological process
GO:0030323	respiratory tube development	7|267	217|23843	0.0114362	0.0561197	0.037422	Bag6/Ace/Man2a1/Sftpd/Lama5/Chil1/Ptk7	7	Biological process
GO:0030324	lung development	7|267	214|23843	0.0106528	0.0531881	0.0354672	Bag6/Ace/Man2a1/Sftpd/Lama5/Chil1/Ptk7	7	Biological process
GO:0030335	positive regulation of cell migration	27|267	494|23843	1.34659e-11	5.97367e-09	3.98339e-09	Fn1/Rdx/Lgals9/Mylk/Fga/C1qbp/Coro1a/Src/Ptprc/Anxa1/Icam1/Vtn/Mmp9/Rras2/Rhob/Nrp1/Egfr/Aqp1/Rac2/Elane/Epb41l5/Sun2/Cpne3/Myo1f/Plpp3/Cdh13/Pf4	27	Biological process
GO:0030369	ICAM-3 receptor activity	1|262	2|23049	0.0226055	0.0971907	0.0660082	Itgb2	1	Molecular function
GO:0030414	peptidase inhibitor activity	14|262	210|23049	1.40172e-07	7.61937e-06	5.17478e-06	Uchl5/Serpina3k/Itih4/Serpina3n/Ngp/Snca/C3/Ltf/Timp3/Serping1/Prdx5/Serpina1e/Serpina3m/Serpinb1a	14	Molecular function
GO:0030426	growth cone	7|269	192|23583	0.00666523	0.0327885	0.0199776	Snca/Eno1/Cfl1/Nrp1/Clu/Fscn1/Twf2	7	Cellular component
GO:0030427	site of polarized growth	7|269	197|23583	0.00763094	0.0351376	0.0214089	Snca/Eno1/Cfl1/Nrp1/Clu/Fscn1/Twf2	7	Cellular component
GO:0030430	host cell cytoplasm	5|269	14|23583	3.4243e-07	9.09579e-06	5.54196e-06	Aqp1/Gbp3/Iigp1/Gbp2/Pf4	5	Cellular component
GO:0030449	regulation of complement activation	3|267	13|23843	0.000365462	0.00414367	0.0027631	C1qbp/C3/Serping1	3	Biological process
GO:0030478	actin cap	1|269	4|23583	0.0448542	0.107096	0.0652521	Actr2	1	Cellular component
GO:0030574	collagen catabolic process	2|267	24|23843	0.0293236	0.100926	0.0673	Prtn3/Mmp9	2	Biological process
GO:0030593	neutrophil chemotaxis	7|267	88|23843	5.98365e-05	0.00100101	0.000667498	Itgam/C1qbp/Itgb2/S100a8/S100a9/Rac2/Pf4	7	Biological process
GO:0030595	leukocyte chemotaxis	10|267	193|23843	6.79039e-05	0.00110515	0.000736942	Itgam/C1qbp/Coro1a/Anxa1/Itgb2/S100a8/S100a9/Rac2/Retnlg/Pf4	10	Biological process
GO:0030667	secretory granule membrane	5|269	85|23583	0.00290473	0.0173875	0.010594	Snca/Rab8a/Aqp1/Cd177/Cav2	5	Cellular component
GO:0030674	protein binding, bridging	8|262	127|23049	0.000104709	0.00189723	0.00128853	Fga/Tnnt2/Anxa1/Fgg/Fscn1/Fgb/Actn2/Cav2	8	Molecular function
GO:0030678	mitochondrial ribonuclease P complex	1|269	2|23583	0.0226834	0.0730337	0.0444986	Hsd17b10	1	Cellular component
GO:0030832	regulation of actin filament length	12|267	179|23843	8.99275e-07	3.77606e-05	2.51797e-05	Rdx/Lmod1/Coro1a/Icam1/Sptb/Cfl1/Hcls1/Actr2/Rac2/Capza1/Actn2/Twf2	12	Biological process
GO:0030833	regulation of actin filament polymerization	11|267	159|23843	1.89331e-06	6.73729e-05	4.4926e-05	Rdx/Lmod1/Coro1a/Icam1/Sptb/Cfl1/Hcls1/Actr2/Rac2/Capza1/Twf2	11	Biological process
GO:0030834	regulation of actin filament depolymerization	7|267	49|23843	1.17353e-06	4.64873e-05	3.09989e-05	Rdx/Lmod1/Sptb/Cfl1/Capza1/Actn2/Twf2	7	Biological process
GO:0030835	"negative regulation of actin filament depolymerization"	6|267	40|23843	5.19876e-06	0.000142677	9.51408e-05	Rdx/Lmod1/Sptb/Cfl1/Capza1/Twf2	6	Biological process
GO:0030836	"positive regulation of actin filament depolymerization"	2|267	12|23843	0.00765709	0.0413798	0.0275931	Cfl1/Actn2	2	Biological process
GO:0030837	"negative regulation of actin filament polymerization"	6|267	58|23843	4.63193e-05	0.000820652	0.000547232	Rdx/Lmod1/Sptb/Cfl1/Capza1/Twf2	6	Biological process
GO:0030838	"positive regulation of actin filament polymerization"	5|267	93|23843	0.00395766	0.0262531	0.0175062	Lmod1/Coro1a/Icam1/Actr2/Rac2	5	Biological process
GO:0030863	cortical cytoskeleton	8|269	117|23583	6.0268e-05	0.000595672	0.000362936	Rdx/Coro1a/Sptb/Cfl1/Actr2/Capza1/Myo1f/Actn2	8	Cellular component
GO:0030864	cortical actin cytoskeleton	7|269	81|23583	3.9348e-05	0.000418072	0.000254726	Rdx/Coro1a/Sptb/Cfl1/Actr2/Myo1f/Actn2	7	Cellular component
GO:0030867	rough endoplasmic reticulum membrane	2|269	24|23583	0.0303341	0.0904318	0.055099	Ltf/Trf	2	Cellular component
GO:0030950	"establishment or maintenance of actin cytoskeleton polarity"	2|267	16|23843	0.0135181	0.0622396	0.0415029	Rhob/Aqp1	2	Biological process
GO:0030952	"establishment or maintenance of cytoskeleton polarity"	2|267	20|23843	0.020785	0.0823225	0.0548947	Rhob/Aqp1	2	Biological process
GO:0030955	potassium ion binding	2|262	16|23049	0.0139063	0.0801722	0.0544499	Pkm/Adprh	2	Molecular function
GO:0030984	kininogen binding	1|262	4|23049	0.0447018	0.129346	0.0878471	C1qbp	1	Molecular function
GO:0031012	extracellular matrix	22|269	447|23583	1.09283e-08	9.28909e-07	5.65973e-07	Fn1/Prtn3/Vwf/Icam1/Tgm2/Ctsg/Dcn/Vtn/Timp3/Mmp9/Sftpd/Pkm/Col6a2/Clu/Lgals3bp/Lama5/Lamb2/Fbn1/Ogn/Trf/Serpinb1a/Cdh13	22	Cellular component
GO:0031022	nuclear migration along microfilament	1|267	2|23843	0.0222716	0.0823225	0.0548947	Sun2	1	Biological process
GO:0031032	actomyosin structure organization	9|267	194|23843	0.000355744	0.00413787	0.00275923	Sorbs3/Limch1/Lmod1/Tnnt2/Src/Nrp1/Cnn1/Epb41l5/Actn2	9	Biological process
GO:0031072	heat shock protein binding	7|262	135|23049	0.000911232	0.00990639	0.00672804	Itgam/Bag6/Fkbp5/Snca/Apoa2/Itgb2/Eno1	7	Molecular function
GO:0031074	nucleocytoplasmic transport complex	1|269	3|23583	0.0338321	0.0904318	0.055099	Mybbp1a	1	Cellular component
GO:0031091	platelet alpha granule	5|269	19|23583	1.89806e-06	3.22669e-05	1.96599e-05	Fga/Snca/Fgg/Fgb/Pf4	5	Cellular component
GO:0031092	platelet alpha granule membrane	1|269	3|23583	0.0338321	0.0904318	0.055099	Snca	1	Cellular component
GO:0031099	regeneration	7|267	125|23843	0.00052952	0.00542306	0.00361623	Ace/Apoa2/Anxa1/Vtn/Pkm/Naca/Lamb2	7	Biological process
GO:0031100	animal organ regeneration	4|267	24|23843	0.000136939	0.00193605	0.00129101	Ace/Apoa2/Vtn/Pkm	4	Biological process
GO:0031161	phosphatidylinositol catabolic process	1|267	4|23843	0.0440489	0.12339	0.0822795	Plcb3	1	Biological process
GO:0031232	"extrinsic component of external side of plasma membrane"	2|269	7|23583	0.00262122	0.0161452	0.00983708	Anxa1/Trf	2	Cellular component
GO:0031252	cell leading edge	14|269	364|23583	8.28708e-05	0.000749363	0.000456578	Rdx/Cd44/Mylk/Ablim1/Coro1a/Src/Cfl1/Actr2/Rac2/Myo1d/Lcp1/Fscn1/Epb41l5/Twf2	14	Cellular component
GO:0031253	cell projection membrane	7|269	282|23583	0.0436344	0.107096	0.0652521	Cd44/Src/Ace/Aqp1/Myo1d/Fscn1/Epb41l5	7	Cellular component
GO:0031330	negative regulation of cellular catabolic process	7|267	221|23843	0.0125445	0.0590521	0.0393774	Bag6/Snca/Timp3/Ybx1/Hp/Qsox1/Chmp4b	7	Biological process
GO:0031333	negative regulation of protein complex assembly	10|267	137|23843	3.45119e-06	0.00010134	6.75758e-05	Rdx/Lmod1/Snca/Src/Sptb/Cfl1/Clu/Capza1/Ddx3x/Twf2	10	Biological process
GO:0031334	positive regulation of protein complex assembly	11|267	237|23843	7.99519e-05	0.00123426	0.000823034	Lmod1/Coro1a/Src/Icam1/Actr2/Rac2/Clu/Lcp1/Fscn1/Gbp5/Gda	11	Biological process
GO:0031341	regulation of cell killing	8|267	88|23843	6.60352e-06	0.000172502	0.000115029	Lgals9/H2-D1/Pglyrp1/B2m/Ptprc/Tap1/Tap2/Fam49b	8	Biological process
GO:0031342	negative regulation of cell killing	4|267	25|23843	0.000161594	0.0021872	0.00145848	Lgals9/Ptprc/Tap1/Tap2	4	Biological process
GO:0031343	positive regulation of cell killing	6|267	62|23843	6.77698e-05	0.00110515	0.000736942	H2-D1/Pglyrp1/B2m/Ptprc/Tap2/Fam49b	6	Biological process
GO:0031346	"positive regulation of cell projection organization"	13|267	434|23843	0.00130648	0.0109281	0.00728714	Fn1/Src/Lcn2/Cfl1/Grn/S100a9/Actr2/Nrp1/Aqp1/Rac2/Fscn1/Ptk7/Twf2	13	Biological process
GO:0031348	negative regulation of defense response	8|267	200|23843	0.00193746	0.0149273	0.0099539	Cd44/Lgals9/C1qbp/Pglyrp1/Tap1/Tap2/Serping1/Calcrl	8	Biological process
GO:0031349	positive regulation of defense response	18|267	312|23843	1.70683e-08	1.79175e-06	1.19478e-06	Rela/Lgals9/C1qbp/Snca/C3/Ltf/Ace/Cd14/Tgm2/S100a8/Alox5ap/Hmgb2/S100a9/Egfr/Bpifb1/Gbp5/Rbm14/Hpx	18	Biological process
GO:0031404	chloride ion binding	2|262	7|23049	0.00260323	0.0230356	0.0156449	Ace/Ctsc	2	Molecular function
GO:0031406	carboxylic acid binding	12|262	214|23049	6.6884e-06	0.000164189	0.000111511	Cd44/C1qbp/Snca/S100a8/Alox5ap/S100a9/Fmo3/Akr1c14/Ddah2/Pgd/Pygl/Padi4	12	Molecular function
GO:0031420	alkali metal ion binding	2|262	26|23049	0.0349699	0.115204	0.078242	Pkm/Adprh	2	Molecular function
GO:0031532	actin cytoskeleton reorganization	6|267	101|23843	0.000971938	0.00873912	0.00582747	Anxa1/S100a9/Nrp1/Rac2/Arhgdib/Ptk7	6	Biological process
GO:0031579	membrane raft organization	2|267	23|23843	0.0270767	0.094825	0.0632317	Emp2/Cav2	2	Biological process
GO:0031589	cell-substrate adhesion	22|267	306|23843	5.96655e-12	5.01071e-09	3.34127e-09	Fn1/Sorbs3/Fga/Vwf/C1qbp/Emp2/Coro1a/Src/Itgb2/Cfl1/Vcam1/Vtn/Crkl/Nrp1/Jup/Rac2/Fgg/Lama5/Epb41l5/Fgb/Actn2/Cdh13	22	Biological process
GO:0031623	receptor internalization	5|267	100|23843	0.00538361	0.0320195	0.0213514	Snca/Itgb2/Lrpap1/Plcg2/Calcrl	5	Biological process
GO:0031638	zymogen activation	3|267	61|23843	0.0310453	0.103838	0.069242	Fga/Fgg/Fgb	3	Biological process
GO:0031639	plasminogen activation	3|267	27|23843	0.00332922	0.0225818	0.0150581	Fga/Fgg/Fgb	3	Biological process
GO:0031640	killing of cells of other organism	7|267	39|23843	2.31178e-07	1.40683e-05	9.38112e-06	Ncf1/Pglyrp1/Ltf/Ctsg/Camp/Elane/Pf4	7	Biological process
GO:0031647	regulation of protein stability	7|267	249|23843	0.0225567	0.082766	0.0551905	Usp4/Bag6/Snca/Src/Apoa2/Clu/Plpp3	7	Biological process
GO:0031663	lipopolysaccharide-mediated signaling pathway	3|267	46|23843	0.014788	0.067057	0.0447153	Stat1/Ltf/Cd14	3	Biological process
GO:0031711	bradykinin receptor binding	1|262	3|23049	0.0337165	0.113032	0.0767671	Ace	1	Molecular function
GO:0031852	mu-type opioid receptor binding	1|262	4|23049	0.0447018	0.129346	0.0878471	Gnao1	1	Molecular function
GO:0031915	positive regulation of synaptic plasticity	2|267	12|23843	0.00765709	0.0413798	0.0275931	Cfl1/Mmp9	2	Biological process
GO:0031952	regulation of protein autophosphorylation	3|267	42|23843	0.0115543	0.0561536	0.0374446	Src/Ptprc/Ace	3	Biological process
GO:0031954	"positive regulation of protein autophosphorylation"	2|267	23|23843	0.0270767	0.094825	0.0632317	Src/Ace	2	Biological process
GO:0031965	nuclear membrane	8|269	238|23583	0.00618891	0.0316902	0.0193085	Osbpl8/Tor1aip1/Snca/Alox5ap/Ybx1/Aqp1/Sun2/Cav2	8	Cellular component
GO:0031983	vesicle lumen	2|269	10|23583	0.00549136	0.0288127	0.0175552	Prtn3/Egfr	2	Cellular component
GO:0032026	response to magnesium ion	2|267	11|23843	0.00642815	0.0364156	0.0242828	Snca/Plcg2	2	Biological process
GO:0032052	bile acid binding	2|262	15|23049	0.0122591	0.0746337	0.0506883	Akr1c14/Pygl	2	Molecular function
GO:0032060	bleb assembly	2|267	13|23843	0.00898283	0.0467977	0.0312059	Mylk/Emp2	2	Biological process
GO:0032091	negative regulation of protein binding	4|267	98|23843	0.0244837	0.0880199	0.0586939	B2m/Ace/Lrpap1/Epb41l5	4	Biological process
GO:0032092	positive regulation of protein binding	5|267	100|23843	0.00538361	0.0320195	0.0213514	B2m/Ace/Vtn/Mmp9/Epb41l5	5	Biological process
GO:0032102	"negative regulation of response to external stimulus"	12|267	311|23843	0.000217926	0.00278138	0.00185469	Cd44/Lgals9/Fga/C1qbp/Pglyrp1/Ltf/Thbd/Serping1/Nrp1/Fgg/Fgb/Calcrl	12	Biological process
GO:0032103	"positive regulation of response to external stimulus"	16|267	284|23843	1.49681e-07	9.97637e-06	6.6525e-06	Fn1/Lgals9/C1qbp/Snca/C3/Ace/Tgm2/S100a8/Alox5ap/S100a9/Nrp1/Egfr/Rac2/Gbp5/Cdh13/Pf4	16	Biological process
GO:0032127	dense core granule membrane	1|269	3|23583	0.0338321	0.0904318	0.055099	Aqp1	1	Cellular component
GO:0032147	activation of protein kinase activity	7|267	244|23843	0.0204596	0.0823225	0.0548947	Osbpl8/Emp2/Src/Ptprc/Egfr/Chil1/Trf	7	Biological process
GO:0032148	activation of protein kinase B activity	2|267	20|23843	0.020785	0.0823225	0.0548947	Osbpl8/Src	2	Biological process
GO:0032153	cell division site	3|269	69|23583	0.0443454	0.107096	0.0652521	Rdx/Mylk/Rhob	3	Cellular component
GO:0032154	cleavage furrow	3|269	40|23583	0.0106228	0.0421932	0.0257078	Rdx/Mylk/Rhob	3	Cellular component
GO:0032155	cell division site part	3|269	52|23583	0.0215105	0.0730337	0.0444986	Rdx/Mylk/Rhob	3	Cellular component
GO:0032231	regulation of actin filament bundle assembly	4|267	98|23843	0.0244837	0.0880199	0.0586939	Sorbs3/Rdx/Cfl1/Nrp1	4	Biological process
GO:0032264	IMP salvage	1|267	4|23843	0.0440489	0.12339	0.0822795	Ampd3	1	Biological process
GO:0032271	regulation of protein polymerization	13|267	211|23843	8.22544e-07	3.56068e-05	2.37435e-05	Rdx/Lmod1/Snca/Coro1a/Icam1/Sptb/Cfl1/Hcls1/Actr2/Rac2/Capza1/Gda/Twf2	13	Biological process
GO:0032272	negative regulation of protein polymerization	7|267	71|23843	1.47326e-05	0.000325591	0.000217112	Rdx/Lmod1/Snca/Sptb/Cfl1/Capza1/Twf2	7	Biological process
GO:0032273	positive regulation of protein polymerization	6|267	125|23843	0.00288144	0.0201653	0.0134467	Lmod1/Coro1a/Icam1/Actr2/Rac2/Gda	6	Biological process
GO:0032286	central nervous system myelin maintenance	1|267	4|23843	0.0440489	0.12339	0.0822795	Clu	1	Biological process
GO:0032355	response to estradiol	3|267	49|23843	0.0175154	0.0759783	0.0506643	Grn/Egfr/Glrx	3	Biological process
GO:0032409	regulation of transporter activity	8|267	256|23843	0.00847691	0.0450564	0.0300447	Snca/Apoa2/Cfl1/Mmp9/Slc25a4/Plcg2/Actn2/Glrx	8	Biological process
GO:0032410	negative regulation of transporter activity	4|267	77|23843	0.0109862	0.0542079	0.0361472	Snca/Apoa2/Mmp9/Actn2	4	Biological process
GO:0032411	positive regulation of transporter activity	5|267	103|23843	0.00609354	0.0354387	0.0236315	Cfl1/Slc25a4/Plcg2/Actn2/Glrx	5	Biological process
GO:0032414	"positive regulation of ion transmembrane transporter activity"	4|267	94|23843	0.0213894	0.0823225	0.0548947	Cfl1/Plcg2/Actn2/Glrx	4	Biological process
GO:0032420	stereocilium	3|269	48|23583	0.0174011	0.0643083	0.0391823	Rdx/Coro1a/Twf2	3	Cellular component
GO:0032421	stereocilium bundle	3|269	58|23583	0.0285827	0.0873932	0.0532476	Rdx/Coro1a/Twf2	3	Cellular component
GO:0032432	actin filament bundle	6|269	83|23583	0.000377163	0.00302442	0.00184274	Mylk/Ablim1/Cfl1/Marcks/Lcp1/Fscn1	6	Cellular component
GO:0032460	negative regulation of protein oligomerization	2|267	16|23843	0.0135181	0.0622396	0.0415029	Src/Clu	2	Biological process
GO:0032462	regulation of protein homooligomerization	2|267	21|23843	0.0228055	0.082766	0.0551905	Src/Clu	2	Biological process
GO:0032463	"negative regulation of protein homooligomerization"	2|267	11|23843	0.00642815	0.0364156	0.0242828	Src/Clu	2	Biological process
GO:0032479	regulation of type I interferon production	4|267	75|23843	0.0100391	0.0514077	0.03428	Stat1/Cd14/Hmgb2/Plcg2	4	Biological process
GO:0032481	"positive regulation of type I interferon production"	4|267	49|23843	0.00219315	0.0165036	0.011005	Stat1/Cd14/Hmgb2/Plcg2	4	Biological process
GO:0032496	response to lipopolysaccharide	15|267	363|23843	1.64284e-05	0.000361168	0.000240836	Stat1/Rela/Lgals9/Snca/Ncf2/Ltf/Ace/Cd14/Ctsg/Hmgb2/Cmpk2/Elane/Plcg2/Gbp2/Pf4	15	Biological process
GO:0032528	microvillus organization	3|267	26|23843	0.00298378	0.0207089	0.0138092	Rdx/Fscn1/Twf2	3	Biological process
GO:0032530	regulation of microvillus organization	2|267	15|23843	0.0119156	0.0569858	0.0379996	Fscn1/Twf2	2	Biological process
GO:0032535	regulation of cellular component size	16|267	385|23843	7.9885e-06	0.000195022	0.000130045	Fn1/Rdx/Lmod1/Coro1a/Icam1/Sptb/Cfl1/Hcls1/Actr2/Nrp1/Aqp1/Rac2/Hp1bp3/Capza1/Actn2/Twf2	16	Biological process
GO:0032549	ribonucleoside binding	16|262	354|23049	3.31548e-06	0.000109699	7.45036e-05	Arl1/Prps1/Gnao1/Tgm2/Rab8a/Eef2/Eif5/Rras2/Rhob/Rac2/Gbp3/Srl/Gbp5/Gucy1a1/Iigp1/Gbp2	16	Molecular function
GO:0032550	purine ribonucleoside binding	16|262	349|23049	2.76343e-06	0.000109699	7.45036e-05	Arl1/Prps1/Gnao1/Tgm2/Rab8a/Eef2/Eif5/Rras2/Rhob/Rac2/Gbp3/Srl/Gbp5/Gucy1a1/Iigp1/Gbp2	16	Molecular function
GO:0032561	guanyl ribonucleotide binding	16|262	366|23049	5.06475e-06	0.000142482	9.67684e-05	Arl1/Prps1/Gnao1/Tgm2/Rab8a/Eef2/Eif5/Rras2/Rhob/Rac2/Gbp3/Srl/Gbp5/Gucy1a1/Iigp1/Gbp2	16	Molecular function
GO:0032606	type I interferon production	4|267	78|23843	0.0114805	0.0561197	0.037422	Stat1/Cd14/Hmgb2/Plcg2	4	Biological process
GO:0032609	interferon-gamma production	6|267	115|23843	0.00189563	0.0146589	0.00977491	Lgals9/C1qbp/Pglyrp1/Cd14/Isg15/Fam49b	6	Biological process
GO:0032615	interleukin-12 production	3|267	54|23843	0.0226427	0.082766	0.0551905	Rela/C1qbp/G6pdx	3	Biological process
GO:0032637	interleukin-8 production	5|267	64|23843	0.000754501	0.00716776	0.00477965	Apoa2/Anxa1/Cd14/Elane/Chil1	5	Biological process
GO:0032640	tumor necrosis factor production	6|267	137|23843	0.00452035	0.0282875	0.0188628	Lgals9/Ltf/Cd14/Clu/Cybb/Pf4	6	Biological process
GO:0032649	regulation of interferon-gamma production	6|267	103|23843	0.00107643	0.00945588	0.00630542	Lgals9/C1qbp/Pglyrp1/Cd14/Isg15/Fam49b	6	Biological process
GO:0032677	regulation of interleukin-8 production	4|267	59|23843	0.00431815	0.0273896	0.0182641	Apoa2/Anxa1/Cd14/Elane	4	Biological process
GO:0032680	regulation of tumor necrosis factor production	6|267	135|23843	0.00420841	0.0273328	0.0182262	Lgals9/Ltf/Cd14/Clu/Cybb/Pf4	6	Biological process
GO:0032689	"negative regulation of interferon-gamma production"	3|267	31|23843	0.00495061	0.0302585	0.0201771	Lgals9/C1qbp/Pglyrp1	3	Biological process
GO:0032717	negative regulation of interleukin-8 production	2|267	15|23843	0.0119156	0.0569858	0.0379996	Anxa1/Elane	2	Biological process
GO:0032757	positive regulation of interleukin-8 production	3|267	43|23843	0.01232	0.0583219	0.0388905	Apoa2/Cd14/Elane	3	Biological process
GO:0032760	"positive regulation of tumor necrosis factor production"	5|267	83|23843	0.00241945	0.0178233	0.011885	Lgals9/Cd14/Clu/Cybb/Pf4	5	Biological process
GO:0032780	negative regulation of ATPase activity	2|267	15|23843	0.0119156	0.0569858	0.0379996	Tnnt2/Ltf	2	Biological process
GO:0032796	uropod organization	1|267	2|23843	0.0222716	0.0823225	0.0548947	Coro1a	1	Biological process
GO:0032815	"negative regulation of natural killer cell activation"	2|267	8|23843	0.00334588	0.0225818	0.0150581	Lgals9/Pglyrp1	2	Biological process
GO:0032823	regulation of natural killer cell differentiation	2|267	19|23843	0.018844	0.0802494	0.0535124	Lgals9/Pglyrp1	2	Biological process
GO:0032824	"negative regulation of natural killer cell differentiation"	1|267	4|23843	0.0440489	0.12339	0.0822795	Pglyrp1	1	Biological process
GO:0032827	"negative regulation of natural killer cell differentiation involved in immune response"	1|267	4|23843	0.0440489	0.12339	0.0822795	Pglyrp1	1	Biological process
GO:0032868	response to insulin	8|267	209|23843	0.00254515	0.0182062	0.0121404	Stat1/Osbpl8/Rela/Src/Pkm/Rab8a/Ybx1/Cav2	8	Biological process
GO:0032869	cellular response to insulin stimulus	8|267	180|23843	0.000992918	0.00884351	0.00589708	Stat1/Osbpl8/Rela/Src/Pkm/Rab8a/Ybx1/Cav2	8	Biological process
GO:0032928	regulation of superoxide anion generation	4|267	21|23843	7.91955e-05	0.00123426	0.000823034	Itgam/Itgb2/Egfr/Cd177	4	Biological process
GO:0032930	"positive regulation of superoxide anion generation"	4|267	17|23843	3.2624e-05	0.000634204	0.000422904	Itgam/Itgb2/Egfr/Cd177	4	Biological process
GO:0032943	mononuclear cell proliferation	13|267	308|23843	4.85502e-05	0.000849426	0.000566419	Itgam/Cd44/Lgals9/Coro1a/Ptprc/Anxa1/Itgb2/Ptpn6/Vcam1/Sftpd/Adk/Ctps/Rac2	13	Biological process
GO:0032944	regulation of mononuclear cell proliferation	10|267	222|23843	0.000214218	0.00276122	0.00184125	Cd44/Lgals9/Coro1a/Ptprc/Anxa1/Ptpn6/Vcam1/Sftpd/Adk/Rac2	10	Biological process
GO:0032945	"negative regulation of mononuclear cell proliferation"	4|267	82|23843	0.0136002	0.0623441	0.0415726	Cd44/Lgals9/Ptpn6/Sftpd	4	Biological process
GO:0032946	"positive regulation of mononuclear cell proliferation"	5|267	139|23843	0.0202984	0.0823225	0.0548947	Coro1a/Ptprc/Anxa1/Vcam1/Adk	5	Biological process
GO:0032956	regulation of actin cytoskeleton organization	18|267	334|23843	4.83197e-08	4.1407e-06	2.76112e-06	Sorbs3/Rdx/Lmod1/Coro1a/Icam1/Sptb/Cfl1/Hcls1/Actr2/Rhob/Nrp1/Rac2/Capza1/Fscn1/Arhgdib/Myo1f/Actn2/Twf2	18	Biological process
GO:0032957	inositol trisphosphate metabolic process	2|267	15|23843	0.0119156	0.0569858	0.0379996	Plcb3/Plcg2	2	Biological process
GO:0032958	inositol phosphate biosynthetic process	2|267	29|23843	0.0415949	0.12339	0.0822795	Snca/Plcg2	2	Biological process
GO:0032970	regulation of actin filament-based process	20|267	380|23843	1.26656e-08	1.43737e-06	9.58476e-07	Sorbs3/Rdx/Lmod1/Tnnt2/Coro1a/Icam1/Sptb/Cfl1/Hcls1/Actr2/Rhob/Nrp1/Jup/Rac2/Capza1/Fscn1/Arhgdib/Myo1f/Actn2/Twf2	20	Biological process
GO:0032971	regulation of muscle filament sliding	1|267	4|23843	0.0440489	0.12339	0.0822795	Tnnt2	1	Biological process
GO:0032972	regulation of muscle filament sliding speed	1|267	2|23843	0.0222716	0.0823225	0.0548947	Tnnt2	1	Biological process
GO:0032984	protein-containing complex disassembly	7|267	198|23843	0.00711855	0.0396956	0.02647	Rdx/Lmod1/Sptb/Cfl1/Capza1/Actn2/Twf2	7	Biological process
GO:0032994	protein-lipid complex	3|269	38|23583	0.00922254	0.0380301	0.0231713	Saa1/Apoa2/Clu	3	Cellular component
GO:0033002	muscle cell proliferation	9|267	216|23843	0.000771551	0.00728032	0.0048547	Stat1/Tgm2/Mmp9/Egfr/Cnn1/Elane/Hpgd/Calcrl/Cdh13	9	Biological process
GO:0033028	myeloid cell apoptotic process	3|267	37|23843	0.00814663	0.0435212	0.0290211	Itgam/Cd44/Anxa1	3	Biological process
GO:0033029	regulation of neutrophil apoptotic process	2|267	9|23843	0.00427014	0.0273328	0.0182262	Cd44/Anxa1	2	Biological process
GO:0033031	"positive regulation of neutrophil apoptotic process"	2|267	5|23843	0.00122182	0.0103228	0.0068835	Cd44/Anxa1	2	Biological process
GO:0033034	"positive regulation of myeloid cell apoptotic process"	2|267	9|23843	0.00427014	0.0273328	0.0182262	Cd44/Anxa1	2	Biological process
GO:0033138	"positive regulation of peptidyl-serine phosphorylation"	4|267	120|23843	0.0461677	0.128383	0.085609	Cd44/Snca/Hcls1/Egfr	4	Biological process
GO:0033181	"plasma membrane proton-transporting V-type ATPase complex"	1|269	2|23583	0.0226834	0.0730337	0.0444986	Atp6v0d1	1	Cellular component
GO:0033218	amide binding	11|262	341|23049	0.00191008	0.0177264	0.0120391	H2-D1/Cd14/Itgb2/Tap1/Lta4h/Tap2/Gsr/Clu/Mme/Hsd17b10/Calcrl	11	Molecular function
GO:0033220	amide-transporting ATPase activity	2|262	3|23049	0.000383265	0.0052083	0.00353728	Tap1/Tap2	2	Molecular function
GO:0033239	"negative regulation of cellular amine metabolic process"	2|267	6|23843	0.00181919	0.0142249	0.00948552	Itgam/Snca	2	Biological process
GO:0033267	axon part	10|269	437|23583	0.0291392	0.0884584	0.0538966	Snca/Eno1/Cfl1/Atp6v0d1/Nrp1/Aqp1/Clu/Myo1d/Fscn1/Twf2	10	Cellular component
GO:0033277	abortive mitotic cell cycle	1|267	2|23843	0.0222716	0.0823225	0.0548947	Ptpn6	1	Biological process
GO:0033293	monocarboxylic acid binding	6|262	75|23049	0.000212846	0.00335104	0.0022759	Snca/S100a8/Alox5ap/S100a9/Akr1c14/Pygl	6	Molecular function
GO:0033559	unsaturated fatty acid metabolic process	5|267	102|23843	0.00584999	0.0343554	0.0229091	Cyp2s1/Anxa1/Cyp2f2/Hpgd/Akr1c14	5	Biological process
GO:0033627	cell adhesion mediated by integrin	4|267	50|23843	0.00236315	0.0174698	0.0116493	Icam1/Ptpn6/Vtn/Fbn1	4	Biological process
GO:0033643	host cell part	5|269	19|23583	1.89806e-06	3.22669e-05	1.96599e-05	Aqp1/Gbp3/Iigp1/Gbp2/Pf4	5	Cellular component
GO:0033646	host intracellular part	5|269	17|23583	1.02914e-06	2.08277e-05	1.26901e-05	Aqp1/Gbp3/Iigp1/Gbp2/Pf4	5	Cellular component
GO:0033655	host cell cytoplasm part	5|269	14|23583	3.4243e-07	9.09579e-06	5.54196e-06	Aqp1/Gbp3/Iigp1/Gbp2/Pf4	5	Cellular component
GO:0033862	UMP kinase activity	1|262	2|23049	0.0226055	0.0971907	0.0660082	Cmpk2	1	Molecular function
GO:0034101	erythrocyte homeostasis	8|267	135|23843	0.000144854	0.00201404	0.00134301	Stat1/Ampd3/B2m/Bpgm/Hmgb2/Hcls1/G6pdx/Isg15	8	Biological process
GO:0034109	homotypic cell-cell adhesion	7|267	67|23843	1.00078e-05	0.000236083	0.000157426	Rdx/Fga/Ptpn6/Jup/Fgg/Fgb/Plpp3	7	Biological process
GO:0034110	regulation of homotypic cell-cell adhesion	2|267	29|23843	0.0415949	0.12339	0.0822795	Rdx/Fgg	2	Biological process
GO:0034111	"negative regulation of homotypic cell-cell adhesion"	2|267	18|23843	0.0169844	0.0742892	0.049538	Rdx/Fgg	2	Biological process
GO:0034113	heterotypic cell-cell adhesion	7|267	46|23843	7.52465e-07	3.32589e-05	2.21779e-05	Cd44/Fga/Ptprc/Itgb2/Jup/Fgg/Fgb	7	Biological process
GO:0034114	regulation of heterotypic cell-cell adhesion	4|267	21|23843	7.91955e-05	0.00123426	0.000823034	Cd44/Fga/Fgg/Fgb	4	Biological process
GO:0034116	"positive regulation of heterotypic cell-cell adhesion"	4|267	11|23843	4.76979e-06	0.000131766	8.78646e-05	Cd44/Fga/Fgg/Fgb	4	Biological process
GO:0034142	toll-like receptor 4 signaling pathway	3|267	30|23843	0.00450841	0.0282875	0.0188628	Ltf/Cd14/Bpifb1	3	Biological process
GO:0034143	"regulation of toll-like receptor 4 signaling pathway"	2|267	17|23843	0.0152084	0.0683728	0.0455927	Ltf/Bpifb1	2	Biological process
GO:0034238	macrophage fusion	2|267	5|23843	0.00122182	0.0103228	0.0068835	Stat1/Cd44	2	Biological process
GO:0034239	regulation of macrophage fusion	1|267	4|23843	0.0440489	0.12339	0.0822795	Stat1	1	Biological process
GO:0034248	regulation of cellular amide metabolic process	12|267	441|23843	0.00430359	0.0273896	0.0182641	Rpl10/C1qbp/Snca/Rbm3/Bpgm/S100a9/Eef2/Eif5/Magoh/Egfr/Clu/Ddx3x	12	Biological process
GO:0034250	"positive regulation of cellular amide metabolic process"	5|267	136|23843	0.0186614	0.0802039	0.053482	C1qbp/Rbm3/Eef2/Clu/Ddx3x	5	Biological process
GO:0034285	response to disaccharide	1|267	2|23843	0.0222716	0.0823225	0.0548947	Calcrl	1	Biological process
GO:0034329	cell junction assembly	11|267	185|23843	8.16097e-06	0.00019808	0.000132085	Fn1/Src/Ace/Cfl1/Nrp1/Jup/Capza1/Fscn1/Epb41l5/Actn2/Cdh13	11	Biological process
GO:0034330	cell junction organization	16|267	230|23843	7.91494e-09	1.03859e-06	6.92557e-07	Fn1/Prtn3/Rdx/Mpz/Src/Ace/Cfl1/Nrp1/Jup/Capza1/Fscn1/Epb41l5/Cd177/Lims2/Actn2/Cdh13	16	Biological process
GO:0034331	cell junction maintenance	3|267	17|23843	0.000840594	0.00777457	0.00518428	Prtn3/Mpz/Cd177	3	Biological process
GO:0034332	adherens junction organization	8|267	112|23843	3.87771e-05	0.000730157	0.000486887	Rdx/Src/Cfl1/Nrp1/Jup/Epb41l5/Actn2/Cdh13	8	Biological process
GO:0034333	adherens junction assembly	6|267	76|23843	0.000211504	0.00275809	0.00183917	Src/Cfl1/Nrp1/Jup/Epb41l5/Actn2	6	Biological process
GO:0034340	response to type I interferon	3|267	39|23843	0.00942645	0.0486213	0.0324219	Stat1/Isg15/Ifitm3	3	Biological process
GO:0034341	response to interferon-gamma	8|267	131|23843	0.000117551	0.00173403	0.0011563	Stat1/Snca/Actr2/Gbp3/Gbp5/Hpx/Ifitm3/Gbp2	8	Biological process
GO:0034358	plasma lipoprotein particle	3|269	36|23583	0.00793697	0.0351376	0.0214089	Saa1/Apoa2/Clu	3	Cellular component
GO:0034364	high-density lipoprotein particle	3|269	24|23583	0.00248771	0.0157802	0.0096147	Saa1/Apoa2/Clu	3	Cellular component
GO:0034366	spherical high-density lipoprotein particle	2|269	7|23583	0.00262122	0.0161452	0.00983708	Apoa2/Clu	2	Cellular component
GO:0034367	protein-containing complex remodeling	2|267	21|23843	0.0228055	0.082766	0.0551905	Apoa2/Mpo	2	Biological process
GO:0034368	protein-lipid complex remodeling	2|267	20|23843	0.020785	0.0823225	0.0548947	Apoa2/Mpo	2	Biological process
GO:0034369	plasma lipoprotein particle remodeling	2|267	20|23843	0.020785	0.0823225	0.0548947	Apoa2/Mpo	2	Biological process
GO:0034374	low-density lipoprotein particle remodeling	2|267	9|23843	0.00427014	0.0273328	0.0182262	Apoa2/Mpo	2	Biological process
GO:0034394	protein localization to cell surface	4|267	60|23843	0.00458655	0.0285318	0.0190257	Usp4/Emp2/Cd177/Actn2	4	Biological process
GO:0034404	"nucleobase-containing small molecule biosynthetic process"	11|267	167|23843	3.05549e-06	9.23021e-05	6.15494e-05	Adpgk/Gpd1/Hk3/Ncf1/Ncf2/Bpgm/Cnp/Pkm/Adk/Ctps/Nme3	11	Biological process
GO:0034418	urate biosynthetic process	1|267	2|23843	0.0222716	0.0823225	0.0548947	Prps1	1	Biological process
GO:0034446	substrate adhesion-dependent cell spreading	6|267	87|23843	0.000441017	0.00472406	0.00315012	Fn1/C1qbp/Src/Crkl/Nrp1/Lama5	6	Biological process
GO:0034504	protein localization to nucleus	7|267	276|23843	0.0364729	0.111666	0.0744619	Osbpl8/Tor1aip1/Src/Cfl1/Jup/Sun2/Cav2	7	Biological process
GO:0034599	cellular response to oxidative stress	17|267	249|23843	3.54536e-09	5.95478e-07	3.9708e-07	Rela/Hk3/Ncf1/Snca/Src/Anxa1/Mpo/Lcn2/Cfl1/Mmp9/Gsr/Rhob/Prdx5/G6pdx/Egfr/Aqp1/Glrx	17	Biological process
GO:0034614	cellular response to reactive oxygen species	14|267	141|23843	7.06544e-10	1.56146e-07	1.04122e-07	Rela/Hk3/Ncf1/Src/Anxa1/Mpo/Lcn2/Cfl1/Mmp9/Rhob/Prdx5/Egfr/Aqp1/Glrx	14	Biological process
GO:0034655	nucleobase-containing compound catabolic process	11|267	396|23843	0.00529512	0.031647	0.021103	Adpgk/Gpd1/Hk3/Ncf1/Ncf2/Bpgm/Cnp/Pkm/Magoh/Lsm6/Ybx1	11	Biological process
GO:0034687	integrin alphaL-beta2 complex	1|269	2|23583	0.0226834	0.0730337	0.0444986	Itgb2	1	Cellular component
GO:0034756	regulation of iron ion transport	2|267	6|23843	0.00181919	0.0142249	0.00948552	B2m/Trf	2	Biological process
GO:0034764	positive regulation of transmembrane transport	9|267	209|23843	0.000610076	0.0061149	0.00407757	Osbpl8/Snca/C3/Cfl1/Slc25a4/G6pdx/Plcg2/Actn2/Glrx	9	Biological process
GO:0034765	regulation of ion transmembrane transport	11|267	445|23843	0.0120881	0.0575485	0.0383748	Snca/Coro1a/Cfl1/Ptpn6/Mmp9/Slc25a4/G6pdx/Cybb/Plcg2/Actn2/Glrx	11	Biological process
GO:0034767	"positive regulation of ion transmembrane transport"	7|267	151|23843	0.0016031	0.0128708	0.00858256	Snca/Cfl1/Slc25a4/G6pdx/Plcg2/Actn2/Glrx	7	Biological process
GO:0034774	secretory granule lumen	1|269	4|23583	0.0448542	0.107096	0.0652521	Prtn3	1	Cellular component
GO:0034986	iron chaperone activity	1|262	2|23049	0.0226055	0.0971907	0.0660082	Trf	1	Molecular function
GO:0035089	establishment of apical/basal cell polarity	2|267	18|23843	0.0169844	0.0742892	0.049538	Fscn1/Ptk7	2	Biological process
GO:0035145	exon-exon junction complex	2|269	21|23583	0.0236009	0.0748535	0.0456073	Sap18b/Magoh	2	Cellular component
GO:0035150	regulation of tube size	9|267	171|23843	0.000139053	0.00195279	0.00130217	Fga/Ace/Icam1/G6pdx/Egfr/Manf/Fgg/Fgb/Gucy1a1	9	Biological process
GO:0035272	exocrine system development	4|267	55|23843	0.00335043	0.0225818	0.0150581	Tgm2/Nrp1/Egfr/Lama5	4	Biological process
GO:0035290	trunk segmentation	1|267	4|23843	0.0440489	0.12339	0.0822795	Nrp1	1	Biological process
GO:0035296	regulation of tube diameter	9|267	159|23843	7.98116e-05	0.00123426	0.000823034	Fga/Ace/Icam1/G6pdx/Egfr/Manf/Fgg/Fgb/Gucy1a1	9	Biological process
GO:0035325	Toll-like receptor binding	2|262	13|23049	0.00924385	0.059114	0.040148	S100a8/S100a9	2	Molecular function
GO:0035377	transepithelial water transport	1|267	2|23843	0.0222716	0.0823225	0.0548947	Aqp1	1	Biological process
GO:0035384	thioester biosynthetic process	2|267	20|23843	0.020785	0.0823225	0.0548947	Snca/Acat1	2	Biological process
GO:0035441	cell migration involved in vasculogenesis	1|267	3|23843	0.0332213	0.103838	0.069242	Nrp1	1	Biological process
GO:0035455	response to interferon-alpha	4|267	25|23843	0.000161594	0.0021872	0.00145848	Ifi204/Ifit1/Ifit3/Ifitm3	4	Biological process
GO:0035456	response to interferon-beta	11|267	50|23843	7.17514e-12	5.0214e-09	3.3484e-09	Stat1/Ifi204/Tgtp2/Gbp3/Ifi47/Ifit1/Ifit3/Ifitm3/Igtp/Iigp1/Gbp2	11	Biological process
GO:0035457	cellular response to interferon-alpha	3|267	11|23843	0.000214374	0.00276122	0.00184125	Ifi204/Ifit1/Ifit3	3	Biological process
GO:0035458	cellular response to interferon-beta	10|267	39|23843	1.25179e-11	5.97367e-09	3.98339e-09	Stat1/Ifi204/Tgtp2/Gbp3/Ifi47/Ifit1/Ifit3/Igtp/Iigp1/Gbp2	10	Biological process
GO:0035578	azurophil granule lumen	1|269	2|23583	0.0226834	0.0730337	0.0444986	Prtn3	1	Cellular component
GO:0035582	sequestering of BMP in extracellular matrix	1|267	4|23843	0.0440489	0.12339	0.0822795	Fbn1	1	Biological process
GO:0035583	sequestering of TGFbeta in extracellular matrix	1|267	2|23843	0.0222716	0.0823225	0.0548947	Fbn1	1	Biological process
GO:0035606	peptidyl-cysteine S-trans-nitrosylation	1|267	2|23843	0.0222716	0.0823225	0.0548947	S100a9	1	Biological process
GO:0035662	Toll-like receptor 4 binding	2|262	4|23049	0.00076077	0.00877191	0.00595755	S100a8/S100a9	2	Molecular function
GO:0035690	cellular response to drug	11|267	347|23843	0.0019528	0.0149905	0.00999605	Rela/Mylk/Hk3/Src/Anxa1/Lcn2/Cfl1/Rhob/Aqp1/Jup/Glrx	11	Biological process
GO:0035692	"macrophage migration inhibitory factor receptor complex"	1|269	2|23583	0.0226834	0.0730337	0.0444986	Cd44	1	Cellular component
GO:0035709	memory T cell activation	1|267	2|23843	0.0222716	0.0823225	0.0548947	Fam49b	1	Biological process
GO:0035728	response to hepatocyte growth factor	2|267	16|23843	0.0135181	0.0622396	0.0415029	Rela/Nrp1	2	Biological process
GO:0035729	"cellular response to hepatocyte growth factor stimulus"	2|267	14|23843	0.0104031	0.0523145	0.0348846	Rela/Nrp1	2	Biological process
GO:0035739	CD4-positive, alpha-beta T cell proliferation	2|267	9|23843	0.00427014	0.0273328	0.0182262	Cd44/Lgals9	2	Biological process
GO:0035770	ribonucleoprotein granule	6|269	188|23583	0.0211428	0.0730337	0.0444986	Ctsg/Lsm6/Ybx1/G3bp1/Top1/Ddx3x	6	Cellular component
GO:0035821	"modification of morphology or physiology of other organism"	13|267	158|23843	2.84301e-08	2.84233e-06	1.89534e-06	Ncf1/Pglyrp1/Ltf/Cfl1/Ctsg/S100a9/Mmp9/Sftpd/Camp/Aqp1/Elane/Cav2/Pf4	13	Biological process
GO:0035924	"cellular response to vascular endothelial growth factor stimulus"	3|267	42|23843	0.0115543	0.0561536	0.0374446	Anxa1/Dcn/Nrp1	3	Biological process
GO:0035987	endodermal cell differentiation	2|267	27|23843	0.0364863	0.111666	0.0744619	Fn1/Vtn	2	Biological process
GO:0035988	chondrocyte proliferation	2|267	14|23843	0.0104031	0.0523145	0.0348846	Ltf/Grn	2	Biological process
GO:0036010	protein localization to endosome	2|267	19|23843	0.018844	0.0802494	0.0535124	Rdx/Nrp1	2	Biological process
GO:0036035	osteoclast development	2|267	16|23843	0.0135181	0.0622396	0.0415029	Src/Fbn1	2	Biological process
GO:0036041	long-chain fatty acid binding	4|262	17|23049	3.45627e-05	0.000751492	0.000510385	Snca/S100a8/Alox5ap/S100a9	4	Molecular function
GO:0036151	phosphatidylcholine acyl-chain remodeling	1|267	3|23843	0.0332213	0.103838	0.069242	Lpcat1	1	Biological process
GO:0036230	granulocyte activation	4|267	32|23843	0.000431945	0.00467458	0.00311713	Itgam/Itgb2/Myo1f/Cd177	4	Biological process
GO:0036292	DNA rewinding	1|267	2|23843	0.0222716	0.0823225	0.0548947	Anxa1	1	Biological process
GO:0036336	dendritic cell migration	2|267	20|23843	0.020785	0.0823225	0.0548947	C1qbp/Retnlg	2	Biological process
GO:0036379	myofilament	3|269	34|23583	0.00676393	0.0327885	0.0199776	Lmod1/Tnnt2/Actn2	3	Cellular component
GO:0036413	histone H3-R26 citrullination	1|267	2|23843	0.0222716	0.0823225	0.0548947	Padi4	1	Biological process
GO:0036464	cytoplasmic ribonucleoprotein granule	6|269	178|23583	0.0166331	0.062558	0.0381158	Ctsg/Lsm6/Ybx1/G3bp1/Top1/Ddx3x	6	Cellular component
GO:0036484	trunk neural crest cell migration	1|267	4|23843	0.0440489	0.12339	0.0822795	Nrp1	1	Biological process
GO:0036486	ventral trunk neural crest cell migration	1|267	4|23843	0.0440489	0.12339	0.0822795	Nrp1	1	Biological process
GO:0036506	maintenance of unfolded protein	1|267	3|23843	0.0332213	0.103838	0.069242	Bag6	1	Biological process
GO:0038061	NIK/NF-kappaB signaling	5|267	94|23843	0.00414256	0.027159	0.0181103	Rela/Cd14/Egfr/Chil1/Glrx	5	Biological process
GO:0038083	peptidyl-tyrosine autophosphorylation	3|267	55|23843	0.0237557	0.0858435	0.0572426	Src/Ace/Egfr	3	Biological process
GO:0038084	"vascular endothelial growth factor signaling pathway"	2|267	27|23843	0.0364863	0.111666	0.0744619	Dcn/Nrp1	2	Biological process
GO:0038127	ERBB signaling pathway	7|267	109|23843	0.000230167	0.00291106	0.00194117	Ncf1/Gprc5a/Src/Mmp9/Egfr/Cpne3/Cdh13	7	Biological process
GO:0038128	ERBB2 signaling pathway	1|267	3|23843	0.0332213	0.103838	0.069242	Cpne3	1	Biological process
GO:0038166	angiotensin-activated signaling pathway	2|267	11|23843	0.00642815	0.0364156	0.0242828	Src/Actn2	2	Biological process
GO:0038189	neuropilin signaling pathway	1|267	3|23843	0.0332213	0.103838	0.069242	Nrp1	1	Biological process
GO:0038190	VEGF-activated neuropilin signaling pathway	1|267	2|23843	0.0222716	0.0823225	0.0548947	Nrp1	1	Biological process
GO:0039534	negative regulation of MDA-5 signaling pathway	1|267	4|23843	0.0440489	0.12339	0.0822795	C1qbp	1	Biological process
GO:0042035	regulation of cytokine biosynthetic process	4|267	99|23843	0.0252973	0.0897158	0.0598248	Rela/Apoa2/Elane/Cybb	4	Biological process
GO:0042053	regulation of dopamine metabolic process	2|267	21|23843	0.0228055	0.082766	0.0551905	Itgam/Snca	2	Biological process
GO:0042058	"regulation of epidermal growth factor receptor signaling pathway"	4|267	62|23843	0.00515658	0.0312897	0.0208648	Ncf1/Gprc5a/Mmp9/Cdh13	4	Biological process
GO:0042060	wound healing	20|267	337|23843	1.64795e-09	3.00858e-07	2.0062e-07	Fn1/Cd44/Mylk/Fga/Vwf/C3/Anxa1/Thbd/Ptpn6/S100a9/Pkm/Naca/Serping1/Egfr/Aqp1/Fgg/F13a1/Ptk7/Fgb/Pf4	20	Biological process
GO:0042063	gliogenesis	13|267	293|23843	2.9032e-05	0.000575025	0.000383441	Fn1/Itgam/Rela/Cnp/S100a8/Vtn/S100a9/Egfr/Clu/Lamb2/Sun2/Trf/Plpp3	13	Biological process
GO:0042069	regulation of catecholamine metabolic process	2|267	22|23843	0.0249034	0.0887685	0.0591931	Itgam/Snca	2	Biological process
GO:0042089	cytokine biosynthetic process	4|267	112|23843	0.0373586	0.114003	0.0760204	Rela/Apoa2/Elane/Cybb	4	Biological process
GO:0042098	T cell proliferation	13|267	198|23843	3.99111e-07	2.12135e-05	1.41457e-05	Itgam/Cd44/Lgals9/Coro1a/Ptprc/Anxa1/Itgb2/Ptpn6/Vcam1/Sftpd/Adk/Ctps/Rac2	13	Biological process
GO:0042102	positive regulation of T cell proliferation	5|267	96|23843	0.00453075	0.0283104	0.0188781	Coro1a/Ptprc/Anxa1/Vcam1/Adk	5	Biological process
GO:0042107	cytokine metabolic process	4|267	116|23843	0.0416306	0.12339	0.0822795	Rela/Apoa2/Elane/Cybb	4	Biological process
GO:0042108	"positive regulation of cytokine biosynthetic process"	4|267	63|23843	0.00545859	0.0323281	0.0215572	Rela/Apoa2/Elane/Cybb	4	Biological process
GO:0042110	T cell activation	17|267	484|23843	3.62139e-05	0.000691191	0.000460904	Itgam/Cd44/Lgals9/Coro1a/B2m/Ptprc/Anxa1/Itgb2/Icam1/Ptpn6/Vcam1/Sftpd/Adk/Ctps/Rac2/Lcp1/Fam49b	17	Biological process
GO:0042116	macrophage activation	4|267	70|23843	0.00790774	0.0425155	0.0283504	Itgam/Lgals9/Snca/Clu	4	Biological process
GO:0042119	neutrophil activation	4|267	27|23843	0.000220277	0.00280286	0.00186902	Itgam/Itgb2/Myo1f/Cd177	4	Biological process
GO:0042129	regulation of T cell proliferation	10|267	164|23843	1.69469e-05	0.000370625	0.000247142	Cd44/Lgals9/Coro1a/Ptprc/Anxa1/Ptpn6/Vcam1/Sftpd/Adk/Rac2	10	Biological process
GO:0042130	negative regulation of T cell proliferation	4|267	69|23843	0.00752068	0.0413798	0.0275931	Cd44/Lgals9/Ptpn6/Sftpd	4	Biological process
GO:0042133	neurotransmitter metabolic process	5|267	141|23843	0.0214404	0.0823225	0.0548947	Naalad2/Itgb2/Icam1/Clu/Ddah2	5	Biological process
GO:0042136	neurotransmitter biosynthetic process	4|267	99|23843	0.0252973	0.0897158	0.0598248	Itgb2/Icam1/Clu/Ddah2	4	Biological process
GO:0042175	"nuclear outer membrane-endoplasmic reticulum membrane network"	16|269	498|23583	0.000211014	0.00172463	0.0010508	Tmx3/Magt1/Sec11a/Snca/Ltf/Tap1/Tap2/Tkt/Tgtp2/Tapbp/Ifi47/Ero1l/Trf/Plpp3/Igtp/Iigp1	16	Cellular component
GO:0042176	regulation of protein catabolic process	11|267	352|23843	0.00218219	0.0164506	0.0109697	Uchl5/Bag6/Rela/Rdx/Snca/Timp3/Ctsc/Egfr/Clu/Lpcat1/Serpinb1a	11	Biological process
GO:0042177	negative regulation of protein catabolic process	5|267	114|23843	0.00925988	0.0480027	0.0320095	Bag6/Rela/Snca/Timp3/Egfr	5	Biological process
GO:0042228	interleukin-8 biosynthetic process	2|267	13|23843	0.00898283	0.0467977	0.0312059	Apoa2/Elane	2	Biological process
GO:0042246	tissue regeneration	3|267	47|23843	0.0156682	0.0698414	0.046572	Anxa1/Pkm/Naca	3	Biological process
GO:0042255	ribosome assembly	3|267	72|23843	0.0470892	0.129913	0.0866293	Rpl10/C1qbp/Ddx3x	3	Biological process
GO:0042256	mature ribosome assembly	2|267	6|23843	0.00181919	0.0142249	0.00948552	C1qbp/Ddx3x	2	Biological process
GO:0042267	natural killer cell mediated cytotoxicity	5|267	65|23843	0.000809998	0.00762597	0.00508519	Lgals9/Coro1a/Tap1/Ptpn6/Tap2	5	Biological process
GO:0042268	regulation of cytolysis	2|267	13|23843	0.00898283	0.0467977	0.0312059	Pglyrp1/Pf4	2	Biological process
GO:0042269	"regulation of natural killer cell mediated cytotoxicity"	3|267	46|23843	0.014788	0.067057	0.0447153	Lgals9/Tap1/Tap2	3	Biological process
GO:0042270	"protection from natural killer cell mediated cytotoxicity"	2|267	6|23843	0.00181919	0.0142249	0.00948552	Tap1/Tap2	2	Biological process
GO:0042277	peptide binding	11|262	306|23049	0.000804745	0.00900604	0.00611656	H2-D1/Cd14/Itgb2/Tap1/Lta4h/Tap2/Gsr/Clu/Mme/Hsd17b10/Calcrl	11	Molecular function
GO:0042278	purine nucleoside metabolic process	3|267	63|23843	0.0337069	0.105152	0.0701183	Ampd3/Adk/Nme3	3	Biological process
GO:0042287	MHC protein binding	3|262	33|23049	0.00615856	0.0455016	0.0309029	Tap1/Tap2/Fam49b	3	Molecular function
GO:0042288	MHC class I protein binding	2|262	16|23049	0.0139063	0.0801722	0.0544499	Tap1/Tap2	2	Molecular function
GO:0042310	vasoconstriction	8|267	98|23843	1.4683e-05	0.000325591	0.000217112	Fga/Ace/Icam1/G6pdx/Egfr/Manf/Fgg/Fgb	8	Biological process
GO:0042383	sarcolemma	9|269	154|23583	7.17497e-05	0.000666733	0.000406232	Rdx/Anxa1/Vcam1/Des/Plcb3/Aqp1/Col6a2/Acp1/Cav2	9	Cellular component
GO:0042392	sphingosine-1-phosphate phosphatase activity	1|262	3|23049	0.0337165	0.113032	0.0767671	Plpp3	1	Molecular function
GO:0042451	purine nucleoside biosynthetic process	2|267	21|23843	0.0228055	0.082766	0.0551905	Adk/Nme3	2	Biological process
GO:0042455	ribonucleoside biosynthetic process	3|267	34|23843	0.00643021	0.0364156	0.0242828	Adk/Ctps/Nme3	3	Biological process
GO:0042542	response to hydrogen peroxide	9|267	111|23843	4.52025e-06	0.000125699	8.38192e-05	Rela/Hk3/Anxa1/Lcn2/Cfl1/Rhob/Aqp1/Hp/Glrx	9	Biological process
GO:0042554	superoxide anion generation	7|267	30|23843	3.33474e-08	3.11093e-06	2.07445e-06	Itgam/Ncf1/Ncf2/Itgb2/Egfr/Cybb/Cd177	7	Biological process
GO:0042562	hormone binding	5|262	107|23049	0.007585	0.0524744	0.0356386	Hk3/Pkm/Egfr/Calcrl/Cdh13	5	Molecular function
GO:0042578	phosphoric ester hydrolase activity	10|262	351|23049	0.00715362	0.0499441	0.0339201	Pnkp/Ptprc/Car3/Cnp/Ptpn6/Plcb3/Inpp5a/Acp1/Plcg2/Plpp3	10	Molecular function
GO:0042581	specific granule	2|269	13|23583	0.0093062	0.0380301	0.0231713	Ltf/Camp	2	Cellular component
GO:0042582	azurophil granule	2|269	13|23583	0.0093062	0.0380301	0.0231713	Prtn3/Mpo	2	Cellular component
GO:0042585	germinal vesicle	1|269	4|23583	0.0448542	0.107096	0.0652521	Marcks	1	Cellular component
GO:0042605	peptide antigen binding	3|262	44|23049	0.0136449	0.0801722	0.0544499	H2-D1/Tap1/Tap2	3	Molecular function
GO:0042611	MHC protein complex	2|269	23|23583	0.0280135	0.0869033	0.0529491	H2-D1/B2m	2	Cellular component
GO:0042612	MHC class I protein complex	2|269	12|23583	0.00793381	0.0351376	0.0214089	H2-D1/B2m	2	Cellular component
GO:0042641	actomyosin	4|269	85|23583	0.0163045	0.0618698	0.0376965	Mylk/Ablim1/Lcp1/Fscn1	4	Cellular component
GO:0042710	biofilm formation	1|267	2|23843	0.0222716	0.0823225	0.0548947	Ltf	1	Biological process
GO:0042730	fibrinolysis	4|267	20|23843	6.46784e-05	0.00106504	0.000710194	Fga/Serping1/Fgg/Fgb	4	Biological process
GO:0042737	drug catabolic process	11|267	141|23843	5.75544e-07	2.77783e-05	1.85233e-05	Cyp2s1/Chil3/Snca/Ace/Mpo/Cyp2f2/Prdx5/Chil1/Hp/Cyp4b1/Acat1	11	Biological process
GO:0042738	exogenous drug catabolic process	3|267	53|23843	0.0215589	0.0823225	0.0548947	Cyp2s1/Cyp2f2/Cyp4b1	3	Biological process
GO:0042742	defense response to bacterium	18|267	442|23843	2.86244e-06	8.92219e-05	5.94955e-05	Lgals9/Fga/Ncf1/Pglyrp1/Ltf/Mpo/Ctsg/Hmgb2/Sftpd/Camp/Elane/Gbp3/Hp/Isg15/Myo1f/Fgb/Iigp1/Gbp2	18	Biological process
GO:0042743	hydrogen peroxide metabolic process	6|267	39|23843	4.46058e-06	0.000124867	8.32642e-05	Ncf1/Snca/Mpo/Prdx5/Cybb/Hp	6	Biological process
GO:0042744	hydrogen peroxide catabolic process	4|267	17|23843	3.2624e-05	0.000634204	0.000422904	Snca/Mpo/Prdx5/Hp	4	Biological process
GO:0042771	"intrinsic apoptotic signaling pathway in response to DNA damage by p53 class mediator"	3|267	42|23843	0.0115543	0.0561536	0.0374446	Bag6/Cd44/Ifi204	3	Biological process
GO:0042824	MHC class I peptide loading complex	3|269	5|23583	1.44304e-05	0.000170359	0.000103798	Tap1/Tap2/Tapbp	3	Cellular component
GO:0042825	TAP complex	3|269	4|23583	5.82139e-06	8.53134e-05	5.19804e-05	Tap1/Tap2/Tapbp	3	Cellular component
GO:0042832	defense response to protozoan	4|267	32|23843	0.000431945	0.00467458	0.00311713	Gbp3/Iigp1/Gbp2/Pf4	4	Biological process
GO:0042866	pyruvate biosynthetic process	5|267	74|23843	0.00145605	0.0118717	0.00791638	Adpgk/Gpd1/Hk3/Bpgm/Pkm	5	Biological process
GO:0043020	NADPH oxidase complex	4|269	10|23583	3.29382e-06	5.38412e-05	3.28048e-05	Ncf1/Ncf2/Ncf4/Cybb	4	Cellular component
GO:0043021	ribonucleoprotein complex binding	7|262	140|23049	0.00112701	0.0119119	0.00809011	Bag6/C1qbp/Rbm3/Ltf/Eef2/Ddx3x/Trf	7	Molecular function
GO:0043022	ribosome binding	3|262	58|23049	0.0283269	0.113032	0.0767671	Bag6/C1qbp/Eef2	3	Molecular function
GO:0043027	"cysteine-type endopeptidase inhibitor activity involved in apoptotic process"	2|262	30|23049	0.0454464	0.130018	0.088303	Snca/Prdx5	2	Molecular function
GO:0043030	regulation of macrophage activation	3|267	44|23843	0.013114	0.0613204	0.04089	Itgam/Lgals9/Snca	3	Biological process
GO:0043032	positive regulation of macrophage activation	2|267	27|23843	0.0364863	0.111666	0.0744619	Itgam/Lgals9	2	Biological process
GO:0043062	extracellular structure organization	9|267	267|23843	0.0032916	0.0225472	0.015035	Fn1/Apoa2/Mpo/Vtn/Mmp9/Lcp1/Lamb2/Fscn1/Ero1l	9	Biological process
GO:0043083	synaptic cleft	2|269	12|23583	0.00793381	0.0351376	0.0214089	Lama5/Lamb2	2	Cellular component
GO:0043087	regulation of GTPase activity	7|267	289|23843	0.0448405	0.125023	0.0833688	Prtn3/Rdx/Icam1/Gnao1/Adprh/Eif5/Cav2	7	Biological process
GO:0043094	cellular metabolic compound salvage	2|267	23|23843	0.0270767	0.094825	0.0632317	Ampd3/Adk	2	Biological process
GO:0043101	purine-containing compound salvage	2|267	9|23843	0.00427014	0.0273328	0.0182262	Ampd3/Adk	2	Biological process
GO:0043112	receptor metabolic process	5|267	177|23843	0.0493833	0.135722	0.090503	Snca/Itgb2/Lrpap1/Plcg2/Calcrl	5	Biological process
GO:0043129	surfactant homeostasis	2|267	14|23843	0.0104031	0.0523145	0.0348846	Sftpd/Lpcat1	2	Biological process
GO:0043152	induction of bacterial agglutination	3|267	4|23843	5.50869e-06	0.000148276	9.8874e-05	Fga/Sftpd/Fgb	3	Biological process
GO:0043154	"negative regulation of cysteine-type endopeptidase activity involved in apoptotic"	6|267	86|23843	0.000414437	0.00453182	0.00302193	Cd44/Snca/Src/Mmp9/Aqp1/Ddx3x	6	Biological process
GO:0043171	peptide catabolic process	2|267	29|23843	0.0415949	0.12339	0.0822795	Ace/Lta4h	2	Biological process
GO:0043177	organic acid binding	12|262	219|23049	8.45529e-06	0.000201077	0.000136564	Cd44/C1qbp/Snca/S100a8/Alox5ap/S100a9/Fmo3/Akr1c14/Ddah2/Pgd/Pygl/Padi4	12	Molecular function
GO:0043209	myelin sheath	12|269	213|23583	6.63008e-06	8.80557e-05	5.36513e-05	Idh3a/Rdx/Mpz/Ldhb/Cnp/Eno1/Gnao1/Tkt/Slc25a4/Pkm/Myo1d/Fscn1	12	Cellular component
GO:0043230	extracellular organelle	11|269	107|23583	4.08473e-08	2.48002e-06	1.51104e-06	Fn1/Bag6/Ace/Anxa1/Icam1/Aqp1/Gbp3/Qsox1/Iigp1/Gbp2/Pf4	11	Cellular component
GO:0043235	receptor complex	9|269	374|23583	0.0284531	0.0873932	0.0532476	Itgam/Cd44/B2m/Cd14/Itgb2/Ptpn6/Egfr/Trf/Calcrl	9	Cellular component
GO:0043242	"negative regulation of protein complex disassembly"	6|267	77|23843	0.000227251	0.00288286	0.00192237	Rdx/Lmod1/Sptb/Cfl1/Capza1/Twf2	6	Biological process
GO:0043243	"positive regulation of protein complex disassembly"	2|267	31|23843	0.0469539	0.129913	0.0866293	Cfl1/Actn2	2	Biological process
GO:0043244	regulation of protein complex disassembly	7|267	107|23843	0.000205274	0.00269358	0.00179615	Rdx/Lmod1/Sptb/Cfl1/Capza1/Actn2/Twf2	7	Biological process
GO:0043254	regulation of protein complex assembly	19|267	429|23843	4.30962e-07	2.26201e-05	1.50837e-05	Rdx/Lmod1/Snca/Coro1a/Src/Icam1/Sptb/Cfl1/Hcls1/Actr2/Rac2/Clu/Capza1/Lcp1/Fscn1/Ddx3x/Gbp5/Gda/Twf2	19	Biological process
GO:0043256	laminin complex	2|269	8|23583	0.0034687	0.020475	0.0124752	Lama5/Lamb2	2	Cellular component
GO:0043259	laminin-10 complex	1|269	3|23583	0.0338321	0.0904318	0.055099	Lama5	1	Cellular component
GO:0043270	positive regulation of ion transport	8|267	286|23843	0.0156951	0.0698874	0.0466027	Mylk/Snca/Cfl1/Slc25a4/G6pdx/Plcg2/Actn2/Glrx	8	Biological process
GO:0043271	negative regulation of ion transport	6|267	160|23843	0.00943939	0.0486213	0.0324219	Snca/Ace/Icam1/Gnao1/Mmp9/Actn2	6	Biological process
GO:0043276	anoikis	2|267	31|23843	0.0469539	0.129913	0.0866293	Src/Mybbp1a	2	Biological process
GO:0043277	apoptotic cell clearance	4|267	39|23843	0.000929161	0.00841658	0.00561239	Tmx3/C3/Tgm2/Rac2	4	Biological process
GO:0043280	"positive regulation of cysteine-type endopeptidase activity involved in apoptotic"	5|267	117|23843	0.0102889	0.0523145	0.0348846	Stat1/Snca/S100a8/S100a9/Ddx3x	5	Biological process
GO:0043281	"regulation of cysteine-type endopeptidase activity involved in apoptotic process"	9|267	204|23843	0.0005126	0.00528847	0.00352649	Stat1/Cd44/Snca/Src/S100a8/S100a9/Mmp9/Aqp1/Ddx3x	9	Biological process
GO:0043292	contractile fiber	8|269	223|23583	0.00421415	0.0238802	0.0145499	Lmod1/Tnnt2/Des/Jup/Rpl15/Actn2/Pygm/Twf2	8	Cellular component
GO:0043299	leukocyte degranulation	7|267	68|23843	1.10506e-05	0.000258219	0.000172187	Itgam/Lgals9/Coro1a/Itgb2/Rac2/Myo1f/Cd177	7	Biological process
GO:0043300	regulation of leukocyte degranulation	5|267	48|23843	0.000195966	0.00258762	0.00172549	Itgam/Lgals9/Itgb2/Rac2/Cd177	5	Biological process
GO:0043302	positive regulation of leukocyte degranulation	3|267	29|23843	0.00409107	0.0268833	0.0179265	Itgam/Itgb2/Cd177	3	Biological process
GO:0043312	neutrophil degranulation	4|267	12|23843	7.09169e-06	0.000179386	0.000119619	Itgam/Itgb2/Myo1f/Cd177	4	Biological process
GO:0043313	regulation of neutrophil degranulation	3|267	8|23843	7.45947e-05	0.00118197	0.00078817	Itgam/Itgb2/Cd177	3	Biological process
GO:0043315	positive regulation of neutrophil degranulation	3|267	4|23843	5.50869e-06	0.000148276	9.8874e-05	Itgam/Itgb2/Cd177	3	Biological process
GO:0043320	natural killer cell degranulation	2|267	8|23843	0.00334588	0.0225818	0.0150581	Lgals9/Coro1a	2	Biological process
GO:0043321	regulation of natural killer cell degranulation	1|267	3|23843	0.0332213	0.103838	0.069242	Lgals9	1	Biological process
GO:0043331	response to dsRNA	4|267	112|23843	0.0373586	0.114003	0.0760204	Stat1/Rbm3/Egfr/Ddx21	4	Biological process
GO:0043388	positive regulation of DNA binding	3|267	61|23843	0.0310453	0.103838	0.069242	Lgals9/Hmgb2/Mmp9	3	Biological process
GO:0043393	regulation of protein binding	7|267	220|23843	0.0122605	0.0581058	0.0387464	B2m/Src/Ace/Vtn/Mmp9/Lrpap1/Epb41l5	7	Biological process
GO:0043395	heparan sulfate proteoglycan binding	2|262	23|23049	0.0278333	0.112666	0.0765183	Itgam/Ptprc	2	Molecular function
GO:0043403	skeletal muscle tissue regeneration	3|267	33|23843	0.00591114	0.0345694	0.0230518	Anxa1/Pkm/Naca	3	Biological process
GO:0043434	response to peptide hormone	14|267	298|23843	7.52964e-06	0.000185982	0.000124018	Stat1/Serpina3k/Osbpl8/Rela/Serpina3n/Src/Cfl1/Pkm/Rab8a/Ybx1/Serpina1e/Serpina3m/Actn2/Cav2	14	Biological process
GO:0043462	regulation of ATPase activity	3|267	57|23843	0.0260692	0.0921421	0.0614427	Tor1aip1/Tnnt2/Ltf	3	Biological process
GO:0043491	protein kinase B signaling	6|267	168|23843	0.0118115	0.0569858	0.0379996	Osbpl8/C1qbp/Src/Hcls1/Egfr/Chil1	6	Biological process
GO:0043502	regulation of muscle adaptation	4|267	85|23843	0.0153428	0.0687562	0.0458484	Slc25a4/Adk/G6pdx/Srl	4	Biological process
GO:0043531	ADP binding	4|262	37|23049	0.000802313	0.00900604	0.00611656	Prps1/Tap1/Tap2/Pkm	4	Molecular function
GO:0043534	blood vessel endothelial cell migration	4|267	106|23843	0.0314471	0.103838	0.069242	Emp2/Anxa1/Nrp1/Jup	4	Biological process
GO:0043539	"protein serine/threonine kinase activator activity"	3|262	28|23049	0.00385528	0.0318899	0.0216584	Lgals9/Ltf/Ddx3x	3	Molecular function
GO:0043542	endothelial cell migration	8|267	183|23843	0.00110424	0.00963975	0.00642803	Emp2/Anxa1/Itgb2/Dcn/Rhob/Nrp1/Jup/Cdh13	8	Biological process
GO:0043547	positive regulation of GTPase activity	6|267	213|23843	0.0332361	0.103838	0.069242	Prtn3/Icam1/Gnao1/Adprh/Eif5/Cav2	6	Biological process
GO:0043578	nuclear matrix organization	1|267	3|23843	0.0332213	0.103838	0.069242	Sun2	1	Biological process
GO:0043624	cellular protein complex disassembly	7|267	128|23843	0.000610179	0.0061149	0.00407757	Rdx/Lmod1/Sptb/Cfl1/Capza1/Actn2/Twf2	7	Biological process
GO:0043647	inositol phosphate metabolic process	4|267	51|23843	0.00254201	0.0182062	0.0121404	Snca/Plcb3/Inpp5a/Plcg2	4	Biological process
GO:0043656	intracellular region of host	5|269	17|23583	1.02914e-06	2.08277e-05	1.26901e-05	Aqp1/Gbp3/Iigp1/Gbp2/Pf4	5	Cellular component
GO:0043657	host cell	5|269	19|23583	1.89806e-06	3.22669e-05	1.96599e-05	Aqp1/Gbp3/Iigp1/Gbp2/Pf4	5	Cellular component
GO:0043900	regulation of multi-organism process	17|267	399|23843	2.97855e-06	9.06902e-05	6.04745e-05	Stat1/Lgals9/C1qbp/Pglyrp1/Ltf/Mpo/Cfl1/Ctsg/Sftpd/Camp/Elane/Arhgdib/Ddx3x/Isg15/Ifitm3/Chmp4b/Cav2	17	Biological process
GO:0043901	negative regulation of multi-organism process	10|267	182|23843	4.14275e-05	0.00076154	0.000507814	Stat1/C1qbp/Ltf/Mpo/Ctsg/Camp/Elane/Arhgdib/Isg15/Ifitm3	10	Biological process
GO:0043902	positive regulation of multi-organism process	7|267	166|23843	0.00273736	0.019221	0.0128171	Lgals9/C1qbp/Pglyrp1/Cfl1/Ddx3x/Chmp4b/Cav2	7	Biological process
GO:0043903	"regulation of symbiosis, encompassing mutualism through parasitism"	13|267	215|23843	1.01645e-06	4.10391e-05	2.73659e-05	Stat1/Ltf/Mpo/Cfl1/Ctsg/Sftpd/Camp/Elane/Ddx3x/Isg15/Ifitm3/Chmp4b/Cav2	13	Biological process
GO:0043954	cellular component maintenance	4|267	48|23843	0.00203177	0.0155116	0.0103436	Prtn3/Mpz/Cfl1/Cd177	4	Biological process
GO:0044010	single-species biofilm formation	1|267	2|23843	0.0222716	0.0823225	0.0548947	Ltf	1	Biological process
GO:0044107	cellular alcohol metabolic process	1|267	4|23843	0.0440489	0.12339	0.0822795	Acat1	1	Biological process
GO:0044108	cellular alcohol biosynthetic process	1|267	4|23843	0.0440489	0.12339	0.0822795	Acat1	1	Biological process
GO:0044110	growth involved in symbiotic interaction	5|267	27|23843	1.11921e-05	0.000258219	0.000172187	Pglyrp1/Mpo/Ctsg/Camp/Elane	5	Biological process
GO:0044116	"growth of symbiont involved in interaction with host"	5|267	27|23843	1.11921e-05	0.000258219	0.000172187	Pglyrp1/Mpo/Ctsg/Camp/Elane	5	Biological process
GO:0044117	growth of symbiont in host	5|267	25|23843	7.5019e-06	0.000185982	0.000124018	Pglyrp1/Mpo/Ctsg/Camp/Elane	5	Biological process
GO:0044126	regulation of growth of symbiont in host	4|267	21|23843	7.91955e-05	0.00123426	0.000823034	Mpo/Ctsg/Camp/Elane	4	Biological process
GO:0044130	negative regulation of growth of symbiont in host	4|267	20|23843	6.46784e-05	0.00106504	0.000710194	Mpo/Ctsg/Camp/Elane	4	Biological process
GO:0044133	growth of symbiont on or near host	1|267	3|23843	0.0332213	0.103838	0.069242	Camp	1	Biological process
GO:0044139	modulation of growth of symbiont on or near host	1|267	3|23843	0.0332213	0.103838	0.069242	Camp	1	Biological process
GO:0044140	"negative regulation of growth of symbiont on or near host surface"	1|267	3|23843	0.0332213	0.103838	0.069242	Camp	1	Biological process
GO:0044144	"modulation of growth of symbiont involved in interaction with host"	4|267	23|23843	0.000115125	0.00170817	0.00113905	Mpo/Ctsg/Camp/Elane	4	Biological process
GO:0044146	"negative regulation of growth of symbiont involved in interaction with host"	4|267	22|23843	9.59452e-05	0.00145969	0.000973357	Mpo/Ctsg/Camp/Elane	4	Biological process
GO:0044215	other organism	7|269	25|23583	9.37227e-09	9.28909e-07	5.65973e-07	C4b/Ltf/Aqp1/Gbp3/Iigp1/Gbp2/Pf4	7	Cellular component
GO:0044216	other organism cell	7|269	25|23583	9.37227e-09	9.28909e-07	5.65973e-07	C4b/Ltf/Aqp1/Gbp3/Iigp1/Gbp2/Pf4	7	Cellular component
GO:0044217	other organism part	7|269	25|23583	9.37227e-09	9.28909e-07	5.65973e-07	C4b/Ltf/Aqp1/Gbp3/Iigp1/Gbp2/Pf4	7	Cellular component
GO:0044218	other organism cell membrane	1|269	4|23583	0.0448542	0.107096	0.0652521	Ltf	1	Cellular component
GO:0044241	lipid digestion	2|267	14|23843	0.0104031	0.0523145	0.0348846	Apoa2/Aqp1	2	Biological process
GO:0044247	cellular polysaccharide catabolic process	2|267	19|23843	0.018844	0.0802494	0.0535124	Pygl/Pygm	2	Biological process
GO:0044262	cellular carbohydrate metabolic process	9|267	266|23843	0.00321124	0.0221412	0.0147643	Hk3/Snca/Src/Bpgm/Adk/Inpp5a/Pgd/Pygl/Pygm	9	Biological process
GO:0044270	cellular nitrogen compound catabolic process	12|267	435|23843	0.00386292	0.0256652	0.0171142	Adpgk/Gpd1/Hk3/Ncf1/Ncf2/Bpgm/Cnp/Pkm/Magoh/Lsm6/Ybx1/Gda	12	Biological process
GO:0044272	sulfur compound biosynthetic process	3|267	72|23843	0.0470892	0.129913	0.0866293	Snca/Acat1/Csad	3	Biological process
GO:0044273	sulfur compound catabolic process	2|267	21|23843	0.0228055	0.082766	0.0551905	Acat1/Csad	2	Biological process
GO:0044275	cellular carbohydrate catabolic process	3|267	32|23843	0.00541805	0.0321333	0.0214273	Bpgm/Pygl/Pygm	3	Biological process
GO:0044279	other organism membrane	1|269	4|23583	0.0448542	0.107096	0.0652521	Ltf	1	Cellular component
GO:0044330	"canonical Wnt signaling pathway involved in positive regulation of wound healing"	1|267	2|23843	0.0222716	0.0823225	0.0548947	Plpp3	1	Biological process
GO:0044364	disruption of cells of other organism	7|267	39|23843	2.31178e-07	1.40683e-05	9.38112e-06	Ncf1/Pglyrp1/Ltf/Ctsg/Camp/Elane/Pf4	7	Biological process
GO:0044393	microspike	1|269	3|23583	0.0338321	0.0904318	0.055099	Fscn1	1	Cellular component
GO:0044403	symbiont process	24|267	347|23843	1.43823e-12	2.01304e-09	1.34235e-09	Fn1/Stat1/Ncf1/Pglyrp1/Ltf/Mpo/Icam1/Cfl1/Ctsg/Vcam1/Mmp9/Sftpd/Camp/Aqp1/Elane/Gbp3/Ddx3x/Isg15/Ifitm3/Chmp4b/Gucy1a1/Cav2/Gbp2/Pf4	24	Biological process
GO:0044406	adhesion of symbiont to host	5|267	16|23843	6.69812e-07	3.02424e-05	2.01664e-05	Ltf/Icam1/Sftpd/Gbp3/Gbp2	5	Biological process
GO:0044407	"single-species biofilm formation in or on host organism"	1|267	2|23843	0.0222716	0.0823225	0.0548947	Ltf	1	Biological process
GO:0044419	interspecies interaction between organisms	25|267	412|23843	8.54756e-12	5.12732e-09	3.41902e-09	Fn1/Stat1/Ncf1/Pglyrp1/Ltf/Mpo/Icam1/Cfl1/Ctsg/Vcam1/S100a9/Mmp9/Sftpd/Camp/Aqp1/Elane/Gbp3/Ddx3x/Isg15/Ifitm3/Chmp4b/Gucy1a1/Cav2/Gbp2/Pf4	25	Biological process
GO:0044420	extracellular matrix component	7|269	129|23583	0.000711931	0.00540305	0.00329201	Fn1/Vtn/Timp3/Lama5/Lamb2/Fbn1/Trf	7	Cellular component
GO:0044431	Golgi apparatus part	10|269	474|23583	0.0463205	0.109979	0.0670088	Lrba/Ap1m2/Arl1/H2-D1/Man2a1/Vtn/Lrpap1/Ncf4/Tapbp/Qsox1	10	Cellular component
GO:0044433	cytoplasmic vesicle part	11|269	475|23583	0.021093	0.0730337	0.0444986	Prtn3/Snca/Rab8a/Rhob/Ncf4/Egfr/Aqp1/Cd177/Trf/Chmp4b/Cav2	11	Cellular component
GO:0044448	cell cortex part	10|269	181|23583	4.61145e-05	0.000478017	0.00029125	Osbpl8/Rdx/Coro1a/Sptb/Eno1/Cfl1/Actr2/Capza1/Myo1f/Actn2	10	Cellular component
GO:0044449	contractile fiber part	7|269	199|23583	0.00804483	0.035248	0.0214762	Lmod1/Tnnt2/Des/Jup/Rpl15/Actn2/Pygm	7	Cellular component
GO:0044650	adhesion of symbiont to host cell	2|267	7|23843	0.00252806	0.0182062	0.0121404	Icam1/Sftpd	2	Biological process
GO:0044706	multi-multicellular organism process	8|267	187|23843	0.00126795	0.0106399	0.00709496	Lgals9/C1qbp/Emp2/Thbd/Grn/Mmp9/Arhgdib/Hpgd	8	Biological process
GO:0044764	multi-organism cellular process	3|267	36|23843	0.00754765	0.0413798	0.0275931	C1qbp/Pglyrp1/Ltf	3	Biological process
GO:0044788	modulation by host of viral process	3|267	27|23843	0.00332922	0.0225818	0.0150581	Ltf/Cfl1/Cav2	3	Biological process
GO:0044794	positive regulation by host of viral process	2|267	15|23843	0.0119156	0.0569858	0.0379996	Cfl1/Cav2	2	Biological process
GO:0044853	plasma membrane raft	9|269	114|23583	6.52716e-06	8.80557e-05	5.36513e-05	Prtn3/Itgam/Src/Itgb2/Aqp1/Myo1d/Cd177/Cdh13/Cav2	9	Cellular component
GO:0045010	actin nucleation	3|267	49|23843	0.0175154	0.0759783	0.0506643	Lmod1/Coro1a/Actr2	3	Biological process
GO:0045022	early endosome to late endosome transport	3|267	39|23843	0.00942645	0.0486213	0.0324219	Rdx/Emp2/Src	3	Biological process
GO:0045055	regulated exocytosis	7|267	197|23843	0.0069312	0.0389613	0.0259804	Itgam/Lgals9/Coro1a/Itgb2/Rac2/Myo1f/Cd177	7	Biological process
GO:0045056	transcytosis	2|267	21|23843	0.0228055	0.082766	0.0551905	Src/Lrpap1	2	Biological process
GO:0045066	regulatory T cell differentiation	2|267	28|23843	0.0390085	0.117585	0.078409	Cd44/Lgals9	2	Biological process
GO:0045069	regulation of viral genome replication	4|267	90|23843	0.0185478	0.079879	0.0532654	Ltf/Ddx3x/Isg15/Ifitm3	4	Biological process
GO:0045071	negative regulation of viral genome replication	3|267	54|23843	0.0226427	0.082766	0.0551905	Ltf/Isg15/Ifitm3	3	Biological process
GO:0045079	"negative regulation of chemokine biosynthetic process"	1|267	3|23843	0.0332213	0.103838	0.069242	Elane	1	Biological process
GO:0045088	regulation of innate immune response	14|267	241|23843	6.29782e-07	3.00506e-05	2.00385e-05	Rela/Lgals9/C1qbp/Ltf/Cd14/Tap1/Hmgb2/Tap2/Serping1/Bpifb1/Gbp5/Rbm14/Myo1f/Hpx	14	Biological process
GO:0045089	positive regulation of innate immune response	10|267	198|23843	8.40335e-05	0.00129251	0.000861882	Rela/Lgals9/C1qbp/Ltf/Cd14/Hmgb2/Bpifb1/Gbp5/Rbm14/Hpx	10	Biological process
GO:0045111	intermediate filament cytoskeleton	5|269	163|23583	0.0393263	0.103171	0.0628607	S100a8/Ctsg/Des/Nrp1/Jup	5	Cellular component
GO:0045121	membrane raft	18|269	350|23583	1.28367e-07	5.45559e-06	3.32402e-06	Prtn3/Itgam/Ldhb/H2-D1/Emp2/Src/Cd14/Itgb2/Icam1/Eno1/Slc25a4/Eef2/Egfr/Aqp1/Myo1d/Cd177/Cdh13/Cav2	18	Cellular component
GO:0045123	cellular extravasation	7|267	56|23843	2.96372e-06	9.06902e-05	6.04745e-05	Prtn3/Itgam/Itgb2/Icam1/Vcam1/Elane/Cd177	7	Biological process
GO:0045177	apical part of cell	11|269	403|23583	0.00686629	0.0327885	0.0199776	Fn1/Rdx/Cd44/Emp2/Anxa1/Vcam1/Atp6v0d1/Egfr/Aqp1/Trf/Ifitm3	11	Cellular component
GO:0045178	basal part of cell	4|269	66|23583	0.00685876	0.0327885	0.0199776	Ace/Egfr/Aqp1/Trf	4	Cellular component
GO:0045185	maintenance of protein location	4|267	102|23843	0.0278352	0.096835	0.0645721	Lgals9/Fbn1/Sun2/Twf2	4	Biological process
GO:0045216	cell-cell junction organization	14|267	211|23843	1.24749e-07	8.56621e-06	5.71217e-06	Prtn3/Rdx/Mpz/Src/Ace/Cfl1/Nrp1/Jup/Fscn1/Epb41l5/Cd177/Lims2/Actn2/Cdh13	14	Biological process
GO:0045217	cell-cell junction maintenance	3|267	12|23843	0.000283468	0.00343099	0.00228787	Prtn3/Mpz/Cd177	3	Biological process
GO:0045251	electron transfer flavoprotein complex	1|269	3|23583	0.0338321	0.0904318	0.055099	Etfa	1	Cellular component
GO:0045296	cadherin binding	21|262	321|23049	1.38414e-10	2.63333e-08	1.78846e-08	Stat1/Rdx/Gprc5a/Src/Anxa1/Eno1/Crkl/Plcb3/Pkm/Eef2/Eif5/Egfr/Jup/Capza1/Fscn1/Ddx3x/Efhd2/Rpl15/Chmp4b/Cdh13/Twf2	21	Molecular function
GO:0045309	protein phosphorylated amino acid binding	3|262	50|23049	0.0192171	0.0971907	0.0660082	Ptpn6/Crkl/Plcg2	3	Molecular function
GO:0045340	mercury ion binding	1|262	4|23049	0.0447018	0.129346	0.0878471	Fn1	1	Molecular function
GO:0045347	"negative regulation of MHC class II biosynthetic process"	1|267	4|23843	0.0440489	0.12339	0.0822795	Pf4	1	Biological process
GO:0045414	regulation of interleukin-8 biosynthetic process	2|267	12|23843	0.00765709	0.0413798	0.0275931	Apoa2/Elane	2	Biological process
GO:0045415	"negative regulation of interleukin-8 biosynthetic process"	1|267	4|23843	0.0440489	0.12339	0.0822795	Elane	1	Biological process
GO:0045416	"positive regulation of interleukin-8 biosynthetic process"	2|267	8|23843	0.00334588	0.0225818	0.0150581	Apoa2/Elane	2	Biological process
GO:0045428	regulation of nitric oxide biosynthetic process	4|267	62|23843	0.00515658	0.0312897	0.0208648	Itgb2/Icam1/Clu/Ddah2	4	Biological process
GO:0045429	"positive regulation of nitric oxide biosynthetic process"	4|267	46|23843	0.00173397	0.0137636	0.00917789	Itgb2/Icam1/Clu/Ddah2	4	Biological process
GO:0045453	bone resorption	4|267	70|23843	0.00790774	0.0425155	0.0283504	Src/Egfr/Rac2/Trf	4	Biological process
GO:0045454	cell redox homeostasis	6|267	63|23843	7.42072e-05	0.00118029	0.000787046	Tmx3/Gsr/Prdx5/Qsox1/Ero1l/Glrx	6	Biological process
GO:0045577	regulation of B cell differentiation	2|267	32|23843	0.0497229	0.135722	0.090503	Ptprc/Ptpn6	2	Biological process
GO:0045589	regulation of regulatory T cell differentiation	2|267	25|23843	0.031642	0.103838	0.069242	Cd44/Lgals9	2	Biological process
GO:0045590	"negative regulation of regulatory T cell differentiation"	1|267	4|23843	0.0440489	0.12339	0.0822795	Cd44	1	Biological process
GO:0045619	regulation of lymphocyte differentiation	6|267	171|23843	0.0128005	0.0600552	0.0400463	Cd44/Lgals9/Pglyrp1/Ptprc/Anxa1/Ptpn6	6	Biological process
GO:0045620	negative regulation of lymphocyte differentiation	3|267	47|23843	0.0156682	0.0698414	0.046572	Cd44/Pglyrp1/Anxa1	3	Biological process
GO:0045637	regulation of myeloid cell differentiation	8|267	210|23843	0.00262094	0.0186848	0.0124595	Stat1/Itgam/B2m/Hmgb2/Hcls1/Fbn1/Isg15/Pf4	8	Biological process
GO:0045639	"positive regulation of myeloid cell differentiation"	6|267	96|23843	0.000744706	0.00710686	0.00473904	Stat1/Itgam/Hmgb2/Hcls1/Isg15/Pf4	6	Biological process
GO:0045646	regulation of erythrocyte differentiation	4|267	47|23843	0.00187879	0.0145554	0.0097059	Stat1/B2m/Hmgb2/Isg15	4	Biological process
GO:0045648	"positive regulation of erythrocyte differentiation"	3|267	25|23843	0.00266134	0.0188448	0.0125662	Stat1/Hmgb2/Isg15	3	Biological process
GO:0045649	regulation of macrophage differentiation	2|267	19|23843	0.018844	0.0802494	0.0535124	Hcls1/Pf4	2	Biological process
GO:0045651	positive regulation of macrophage differentiation	2|267	13|23843	0.00898283	0.0467977	0.0312059	Hcls1/Pf4	2	Biological process
GO:0045652	regulation of megakaryocyte differentiation	2|267	28|23843	0.0390085	0.117585	0.078409	Hmgb2/Pf4	2	Biological process
GO:0045727	positive regulation of translation	4|267	117|23843	0.04274	0.12339	0.0822795	C1qbp/Rbm3/Eef2/Ddx3x	4	Biological process
GO:0045730	respiratory burst	6|267	25|23843	2.76142e-07	1.58838e-05	1.05917e-05	Ncf1/Ncf2/Mpo/Ncf4/Rac2/Cybb	6	Biological process
GO:0045742	"positive regulation of epidermal growth factor receptor signaling pathway"	2|267	28|23843	0.0390085	0.117585	0.078409	Ncf1/Mmp9	2	Biological process
GO:0045745	"positive regulation of G-protein coupled receptor protein signaling pathway"	2|267	32|23843	0.0497229	0.135722	0.090503	C3/Cav2	2	Biological process
GO:0045765	regulation of angiogenesis	17|267	290|23843	3.40802e-08	3.11093e-06	2.07445e-06	Stat1/Ngp/Emp2/C3/Anxa1/Itgb2/Dcn/Mmp9/Camp/Rhob/Nrp1/Aqp1/Jup/Cybb/Chil1/Lrg1/Pf4	17	Biological process
GO:0045766	positive regulation of angiogenesis	12|267	174|23843	6.65107e-07	3.02424e-05	2.01664e-05	C3/Anxa1/Itgb2/Mmp9/Camp/Rhob/Nrp1/Aqp1/Jup/Cybb/Chil1/Lrg1	12	Biological process
GO:0045773	positive regulation of axon extension	3|267	51|23843	0.0194788	0.0823225	0.0548947	Fn1/Nrp1/Twf2	3	Biological process
GO:0045777	positive regulation of blood pressure	4|267	52|23843	0.00272994	0.019201	0.0128037	Ncf2/Ace/G6pdx/Manf	4	Biological process
GO:0045780	positive regulation of bone resorption	2|267	26|23843	0.0340302	0.105378	0.0702689	Egfr/Trf	2	Biological process
GO:0045785	positive regulation of cell adhesion	27|267	379|23843	2.61285e-14	5.48568e-11	3.65799e-11	Fn1/Cd44/Lgals9/Fga/C1qbp/Emp2/Coro1a/Src/Ptprc/Anxa1/Icam1/Cfl1/Tgm2/Ptpn6/Vcam1/Vtn/Crkl/Adk/Nrp1/Jup/Fgg/Elane/Epb41l5/Fgb/Fam49b/Plpp3/Cdh13	27	Biological process
GO:0045792	negative regulation of cell size	2|267	14|23843	0.0104031	0.0523145	0.0348846	Rdx/Cfl1	2	Biological process
GO:0045806	negative regulation of endocytosis	3|267	49|23843	0.0175154	0.0759783	0.0506643	Prtn3/Sftpd/Lrpap1	3	Biological process
GO:0045807	positive regulation of endocytosis	9|267	156|23843	6.89074e-05	0.00111715	0.000744945	Snca/C3/B2m/Cd14/Vtn/Sftpd/Clu/Plcg2/Trf	9	Biological process
GO:0045824	negative regulation of innate immune response	4|267	51|23843	0.00254201	0.0182062	0.0121404	Lgals9/Tap1/Tap2/Serping1	4	Biological process
GO:0045860	positive regulation of protein kinase activity	13|267	436|23843	0.00136112	0.0112579	0.00750706	Osbpl8/Ncf1/Snca/Emp2/Src/Ptprc/Ltf/Ace/Egfr/Clu/Chil1/Ddx3x/Trf	13	Biological process
GO:0045861	negative regulation of proteolysis	18|267	346|23843	8.22684e-08	6.39713e-06	4.26577e-06	Serpina3k/Bag6/Cd44/Itih4/Serpina3n/Ngp/Snca/Src/Ltf/Vtn/Timp3/Mmp9/Serping1/Serpina1e/Aqp1/Serpina3m/Ddx3x/Serpinb1a	18	Biological process
GO:0045862	positive regulation of proteolysis	11|267	312|23843	0.000837202	0.00777457	0.00518428	Stat1/Bag6/Snca/C3/Src/Cfl1/S100a8/S100a9/Ctsc/Clu/Ddx3x	11	Biological process
GO:0045907	positive regulation of vasoconstriction	5|267	45|23843	0.0001437	0.00200463	0.00133674	Fga/Icam1/Egfr/Fgg/Fgb	5	Biological process
GO:0045914	"negative regulation of catecholamine metabolic process"	2|267	4|23843	0.000738555	0.00707198	0.00471577	Itgam/Snca	2	Biological process
GO:0045917	positive regulation of complement activation	1|267	3|23843	0.0332213	0.103838	0.069242	C3	1	Biological process
GO:0045920	negative regulation of exocytosis	3|267	30|23843	0.00450841	0.0282875	0.0188628	Lgals9/Snca/Anxa1	3	Biological process
GO:0045921	positive regulation of exocytosis	7|267	95|23843	9.74612e-05	0.0014774	0.000985167	Itgam/Fga/Itgb2/Fgg/Fgb/Cd177/Glrx	7	Biological process
GO:0045926	negative regulation of growth	8|267	261|23843	0.00946025	0.0486213	0.0324219	Mpo/Cfl1/Ctsg/Camp/Nrp1/G6pdx/Elane/Ddx3x	8	Biological process
GO:0045927	positive regulation of growth	9|267	293|23843	0.00599785	0.0349791	0.023325	Fn1/C3/Cfl1/Slc25a4/Naca/Nrp1/Egfr/Ddx3x/Twf2	9	Biological process
GO:0045932	negative regulation of muscle contraction	3|267	30|23843	0.00450841	0.0282875	0.0188628	Ncf1/Gucy1a1/Calcrl	3	Biological process
GO:0045953	"negative regulation of natural killer cell mediated cytotoxicity"	3|267	18|23843	0.0010004	0.00884351	0.00589708	Lgals9/Tap1/Tap2	3	Biological process
GO:0045963	negative regulation of dopamine metabolic process	2|267	4|23843	0.000738555	0.00707198	0.00471577	Itgam/Snca	2	Biological process
GO:0045986	negative regulation of smooth muscle contraction	3|267	20|23843	0.00137469	0.0112579	0.00750706	Ncf1/Gucy1a1/Calcrl	3	Biological process
GO:0046031	ADP metabolic process	6|267	78|23843	0.000243907	0.00303008	0.00202053	Ampd3/Adpgk/Gpd1/Hk3/Bpgm/Pkm	6	Biological process
GO:0046033	AMP metabolic process	2|267	13|23843	0.00898283	0.0467977	0.0312059	Ampd3/Prps1	2	Biological process
GO:0046034	ATP metabolic process	7|267	221|23843	0.0125445	0.0590521	0.0393774	Ampd3/Adpgk/Gpd1/Hk3/Snca/Bpgm/Pkm	7	Biological process
GO:0046036	CTP metabolic process	2|267	10|23843	0.00529837	0.031647	0.021103	Ctps/Nme3	2	Biological process
GO:0046039	GTP metabolic process	2|267	30|23843	0.044244	0.123442	0.0823144	Ampd3/Nme3	2	Biological process
GO:0046072	dTDP metabolic process	1|267	2|23843	0.0222716	0.0823225	0.0548947	Cmpk2	1	Biological process
GO:0046075	dTTP metabolic process	1|267	3|23843	0.0332213	0.103838	0.069242	Cmpk2	1	Biological process
GO:0046077	dUDP metabolic process	1|267	3|23843	0.0332213	0.103838	0.069242	Cmpk2	1	Biological process
GO:0046086	adenosine biosynthetic process	1|267	2|23843	0.0222716	0.0823225	0.0548947	Adk	1	Biological process
GO:0046098	guanine metabolic process	1|267	3|23843	0.0332213	0.103838	0.069242	Gda	1	Biological process
GO:0046101	hypoxanthine biosynthetic process	1|267	4|23843	0.0440489	0.12339	0.0822795	Prps1	1	Biological process
GO:0046128	purine ribonucleoside metabolic process	3|267	59|23843	0.0284993	0.0985737	0.0657314	Ampd3/Adk/Nme3	3	Biological process
GO:0046129	purine ribonucleoside biosynthetic process	2|267	21|23843	0.0228055	0.082766	0.0551905	Adk/Nme3	2	Biological process
GO:0046131	pyrimidine ribonucleoside metabolic process	2|267	21|23843	0.0228055	0.082766	0.0551905	Ctps/Nme3	2	Biological process
GO:0046132	pyrimidine ribonucleoside biosynthetic process	2|267	15|23843	0.0119156	0.0569858	0.0379996	Ctps/Nme3	2	Biological process
GO:0046134	pyrimidine nucleoside biosynthetic process	2|267	17|23843	0.0152084	0.0683728	0.0455927	Ctps/Nme3	2	Biological process
GO:0046165	alcohol biosynthetic process	4|267	112|23843	0.0373586	0.114003	0.0760204	Snca/G6pdx/Plcg2/Acat1	4	Biological process
GO:0046166	glyceraldehyde-3-phosphate biosynthetic process	1|267	2|23843	0.0222716	0.0823225	0.0548947	Tkt	1	Biological process
GO:0046168	glycerol-3-phosphate catabolic process	1|267	2|23843	0.0222716	0.0823225	0.0548947	Gpd1	1	Biological process
GO:0046209	nitric oxide metabolic process	4|267	73|23843	0.0091467	0.0475923	0.0317358	Itgb2/Icam1/Clu/Ddah2	4	Biological process
GO:0046340	diacylglycerol catabolic process	1|267	4|23843	0.0440489	0.12339	0.0822795	Apoa2	1	Biological process
GO:0046348	amino sugar catabolic process	2|267	17|23843	0.0152084	0.0683728	0.0455927	Chil3/Chil1	2	Biological process
GO:0046356	acetyl-CoA catabolic process	1|267	2|23843	0.0222716	0.0823225	0.0548947	Acat1	1	Biological process
GO:0046364	monosaccharide biosynthetic process	4|267	78|23843	0.0114805	0.0561197	0.037422	Gpd1/Bpgm/G6pdx/Pgd	4	Biological process
GO:0046385	deoxyribose phosphate biosynthetic process	2|267	11|23843	0.00642815	0.0364156	0.0242828	Adk/Cmpk2	2	Biological process
GO:0046390	ribose phosphate biosynthetic process	15|267	266|23843	3.64468e-07	1.96205e-05	1.30835e-05	Ampd3/Adpgk/Gpd1/Hk3/Prps1/Bpgm/Tkt/Pkm/Ctps/G6pdx/Aqp1/Acat1/Gucy1a1/Pygl/Nme3	15	Biological process
GO:0046391	5-phosphoribose 1-diphosphate metabolic process	2|267	3|23843	0.000372032	0.00414367	0.0027631	Prps1/Pygl	2	Biological process
GO:0046394	carboxylic acid biosynthetic process	10|267	337|23843	0.00490895	0.0301796	0.0201245	Adpgk/Ldhb/Gpd1/Hk3/Anxa1/Bpgm/Lta4h/Alox5ap/Pkm/Asns	10	Biological process
GO:0046395	carboxylic acid catabolic process	6|267	210|23843	0.0313308	0.103838	0.069242	Cd44/Acat1/Etfa/Ddah2/Csad/Padi4	6	Biological process
GO:0046403	polynucleotide 3'-phosphatase activity	1|262	2|23049	0.0226055	0.0971907	0.0660082	Pnkp	1	Molecular function
GO:0046404	"ATP-dependent polydeoxyribonucleotide 5'-hydroxyl-kinase activity"	1|262	3|23049	0.0337165	0.113032	0.0767671	Pnkp	1	Molecular function
GO:0046434	organophosphate catabolic process	12|267	188|23843	1.50988e-06	5.76362e-05	3.84333e-05	Adpgk/Gpd1/Hk3/Ncf1/Ncf2/Apoa2/Bpgm/Cnp/Plcb3/Pkm/Inpp5a/Plcg2	12	Biological process
GO:0046449	creatinine metabolic process	1|267	4|23843	0.0440489	0.12339	0.0822795	Mme	1	Biological process
GO:0046456	icosanoid biosynthetic process	3|267	40|23843	0.0101078	0.0516962	0.0344723	Anxa1/Lta4h/Alox5ap	3	Biological process
GO:0046496	nicotinamide nucleotide metabolic process	15|267	135|23843	3.41898e-11	1.19636e-08	7.97761e-09	Taldo1/Adpgk/Idh3a/Ldhb/Gpd1/Hk3/Ncf1/Ncf2/Bpgm/Tkt/Pkm/Prdx5/G6pdx/Nnt/Pgd	15	Biological process
GO:0046538	"2,3-bisphosphoglycerate-dependent phosphoglycerate mutase activity"	1|262	3|23049	0.0337165	0.113032	0.0767671	Bpgm	1	Molecular function
GO:0046626	regulation of insulin receptor signaling pathway	4|267	61|23843	0.00486596	0.0299592	0.0199776	Osbpl8/Rela/Src/Ybx1	4	Biological process
GO:0046628	"positive regulation of insulin receptor signaling pathway"	2|267	15|23843	0.0119156	0.0569858	0.0379996	Osbpl8/Src	2	Biological process
GO:0046633	alpha-beta T cell proliferation	3|267	35|23843	0.00697561	0.0390021	0.0260076	Cd44/Lgals9/Ptprc	3	Biological process
GO:0046634	regulation of alpha-beta T cell activation	4|267	89|23843	0.0178762	0.0773041	0.0515483	Cd44/Lgals9/Ptprc/Anxa1	4	Biological process
GO:0046636	"negative regulation of alpha-beta T cell activation"	3|267	35|23843	0.00697561	0.0390021	0.0260076	Cd44/Lgals9/Anxa1	3	Biological process
GO:0046640	regulation of alpha-beta T cell proliferation	3|267	32|23843	0.00541805	0.0321333	0.0214273	Cd44/Lgals9/Ptprc	3	Biological process
GO:0046642	"negative regulation of alpha-beta T cell proliferation"	2|267	11|23843	0.00642815	0.0364156	0.0242828	Cd44/Lgals9	2	Biological process
GO:0046651	lymphocyte proliferation	13|267	306|23843	4.54203e-05	0.000808135	0.000538885	Itgam/Cd44/Lgals9/Coro1a/Ptprc/Anxa1/Itgb2/Ptpn6/Vcam1/Sftpd/Adk/Ctps/Rac2	13	Biological process
GO:0046677	response to antibiotic	13|267	300|23843	3.70605e-05	0.00070415	0.000469545	Eef1b2/Rela/Hk3/Anxa1/Lcn2/Cfl1/Rhob/G6pdx/Aqp1/Clu/Hp/Hpgd/Glrx	13	Biological process
GO:0046683	response to organophosphorus	5|267	90|23843	0.00343838	0.0231374	0.0154286	Stat1/Gpd1/Aqp1/Plcg2/Pygm	5	Biological process
GO:0046686	response to cadmium ion	3|267	35|23843	0.00697561	0.0390021	0.0260076	Ncf1/Mmp9/Egfr	3	Biological process
GO:0046688	response to copper ion	3|267	23|23843	0.00208332	0.0158189	0.0105485	Cp/Snca/Aqp1	3	Biological process
GO:0046689	response to mercury ion	2|267	11|23843	0.00642815	0.0364156	0.0242828	Fn1/Aqp1	2	Biological process
GO:0046700	heterocycle catabolic process	12|267	441|23843	0.00430359	0.0273896	0.0182641	Adpgk/Gpd1/Hk3/Ncf1/Ncf2/Bpgm/Cnp/Pkm/Magoh/Lsm6/Ybx1/Gda	12	Biological process
GO:0046725	"negative regulation by virus of viral protein levels in host cell"	1|267	2|23843	0.0222716	0.0823225	0.0548947	Stat1	1	Biological process
GO:0046813	receptor-mediated virion attachment to host cell	1|267	4|23843	0.0440489	0.12339	0.0822795	Icam1	1	Biological process
GO:0046835	carbohydrate phosphorylation	2|267	19|23843	0.018844	0.0802494	0.0535124	Hk3/Adk	2	Biological process
GO:0046849	bone remodeling	4|267	95|23843	0.0221391	0.0823225	0.0548947	Src/Egfr/Rac2/Trf	4	Biological process
GO:0046852	positive regulation of bone remodeling	2|267	26|23843	0.0340302	0.105378	0.0702689	Egfr/Trf	2	Biological process
GO:0046875	ephrin receptor binding	2|262	31|23049	0.0482248	0.135922	0.0923134	Src/Aqp1	2	Molecular function
GO:0046879	hormone secretion	8|267	348|23843	0.043039	0.12339	0.0822795	Fga/Anxa1/Slc16a1/Egfr/Aqp1/Fgg/Fgb/Glrx	8	Biological process
GO:0046883	regulation of hormone secretion	7|267	290|23843	0.0455312	0.126697	0.0844846	Fga/Anxa1/Slc16a1/Egfr/Fgg/Fgb/Glrx	7	Biological process
GO:0046887	positive regulation of hormone secretion	5|267	156|23843	0.0313444	0.103838	0.069242	Fga/Egfr/Fgg/Fgb/Glrx	5	Biological process
GO:0046906	tetrapyrrole binding	7|262	154|23049	0.0019488	0.0178679	0.0121352	Cyp2s1/Src/Mpo/Cyp2f2/Cybb/Cyp4b1/Hpx	7	Molecular function
GO:0046916	cellular transition metal ion homeostasis	4|267	94|23843	0.0213894	0.0823225	0.0548947	Cp/Atp6v0d1/Hpx/Trf	4	Biological process
GO:0046939	nucleotide phosphorylation	8|267	88|23843	6.60352e-06	0.000172502	0.000115029	Adpgk/Gpd1/Hk3/Pnkp/Bpgm/Pkm/Cmpk2/Nme3	8	Biological process
GO:0046949	fatty-acyl-CoA biosynthetic process	1|267	2|23843	0.0222716	0.0823225	0.0548947	Acat1	1	Biological process
GO:0046952	ketone body catabolic process	1|267	4|23843	0.0440489	0.12339	0.0822795	Acat1	1	Biological process
GO:0046967	cytosol to ER transport	2|267	2|23843	0.000124936	0.00180278	0.00120214	Tap1/Tap2	2	Biological process
GO:0046977	TAP binding	4|262	11|23049	5.05721e-06	0.000142482	9.67684e-05	H2-D1/Tap1/Tap2/Tapbp	4	Molecular function
GO:0046978	TAP1 binding	3|262	3|23049	1.45216e-06	6.90685e-05	4.69087e-05	Tap1/Tap2/Tapbp	3	Molecular function
GO:0046979	TAP2 binding	3|262	3|23049	1.45216e-06	6.90685e-05	4.69087e-05	Tap1/Tap2/Tapbp	3	Molecular function
GO:0046980	tapasin binding	2|262	2|23049	0.000128723	0.00217685	0.00147843	Tap1/Tap2	2	Molecular function
GO:0047192	"1-alkylglycerophosphocholine O-acetyltransferase activity"	1|262	3|23049	0.0337165	0.113032	0.0767671	Lpcat1	1	Molecular function
GO:0047485	protein N-terminus binding	7|262	126|23049	0.000605745	0.00755691	0.00513237	Rela/Vwf/Snca/Dcn/Alox5ap/Clu/Glrx	7	Molecular function
GO:0047623	adenosine-phosphate deaminase activity	1|262	3|23049	0.0337165	0.113032	0.0767671	Ampd3	1	Molecular function
GO:0047805	cytidylate cyclase activity	1|262	2|23049	0.0226055	0.0971907	0.0660082	Gucy1a1	1	Molecular function
GO:0048002	"antigen processing and presentation of peptide antigen"	6|267	63|23843	7.42072e-05	0.00118029	0.000787046	Bag6/H2-D1/B2m/Tap1/Tap2/Tapbp	6	Biological process
GO:0048008	"platelet-derived growth factor receptor signaling pathway"	4|267	57|23843	0.00381352	0.0253771	0.0169221	Snca/Src/Nrp1/Glrx	4	Biological process
GO:0048015	phosphatidylinositol-mediated signaling	6|267	142|23843	0.00537448	0.0320195	0.0213514	Ncf1/C1qbp/Dcn/Ptpn6/Hcls1/Egfr	6	Biological process
GO:0048017	inositol lipid-mediated signaling	6|267	145|23843	0.00594049	0.0346928	0.0231341	Ncf1/C1qbp/Dcn/Ptpn6/Hcls1/Egfr	6	Biological process
GO:0048029	monosaccharide binding	5|262	80|23049	0.00219447	0.0198809	0.0135023	Taldo1/Hk3/Tkt/Sftpd/G6pdx	5	Molecular function
GO:0048041	focal adhesion assembly	5|267	67|23843	0.000930053	0.00841658	0.00561239	Src/Cfl1/Nrp1/Epb41l5/Actn2	5	Biological process
GO:0048144	fibroblast proliferation	4|267	105|23843	0.0305196	0.103838	0.069242	Fn1/Mmp9/Egfr/Aqp1	4	Biological process
GO:0048145	regulation of fibroblast proliferation	4|267	103|23843	0.0287136	0.0992333	0.0661713	Fn1/Mmp9/Egfr/Aqp1	4	Biological process
GO:0048146	positive regulation of fibroblast proliferation	3|267	67|23843	0.0393732	0.118515	0.0790286	Fn1/Egfr/Aqp1	3	Biological process
GO:0048156	tau protein binding	2|262	14|23049	0.0107042	0.0667697	0.0453474	Snca/Clu	2	Molecular function
GO:0048210	Golgi vesicle fusion to target membrane	1|267	4|23843	0.0440489	0.12339	0.0822795	Rab8a	1	Biological process
GO:0048237	rough endoplasmic reticulum lumen	2|269	6|23583	0.00188649	0.0123347	0.0075154	Vtn/Lrpap1	2	Cellular component
GO:0048259	regulation of receptor-mediated endocytosis	6|267	84|23843	0.000365035	0.00414367	0.0027631	B2m/Vtn/Lrpap1/Clu/Plcg2/Trf	6	Biological process
GO:0048260	"positive regulation of receptor-mediated endocytosis"	5|267	54|23843	0.000342704	0.0040084	0.0026729	B2m/Vtn/Clu/Plcg2/Trf	5	Biological process
GO:0048286	lung alveolus development	3|267	58|23843	0.0272697	0.0952625	0.0635235	Ace/Man2a1/Sftpd	3	Biological process
GO:0048306	calcium-dependent protein binding	5|262	71|23049	0.00129079	0.0129249	0.00877809	Anxa1/S100a11/Myo1d/Cpne3/Cd177	5	Molecular function
GO:0048408	epidermal growth factor binding	1|262	3|23049	0.0337165	0.113032	0.0767671	Egfr	1	Molecular function
GO:0048524	positive regulation of viral process	4|267	79|23843	0.011989	0.0571416	0.0381035	Cfl1/Ddx3x/Chmp4b/Cav2	4	Biological process
GO:0048525	negative regulation of viral process	4|267	97|23843	0.0236862	0.0856661	0.0571243	Stat1/Ltf/Isg15/Ifitm3	4	Biological process
GO:0048639	positive regulation of developmental growth	6|267	201|23843	0.0260481	0.0921421	0.0614427	Fn1/C3/Slc25a4/Naca/Nrp1/Twf2	6	Biological process
GO:0048659	smooth muscle cell proliferation	9|267	154|23843	6.23578e-05	0.00103905	0.000692865	Stat1/Tgm2/Mmp9/Egfr/Cnn1/Elane/Hpgd/Calcrl/Cdh13	9	Biological process
GO:0048660	regulation of smooth muscle cell proliferation	9|267	149|23843	4.82366e-05	0.000848968	0.000566113	Stat1/Tgm2/Mmp9/Egfr/Cnn1/Elane/Hpgd/Calcrl/Cdh13	9	Biological process
GO:0048661	"positive regulation of smooth muscle cell proliferation"	8|267	96|23843	1.26127e-05	0.000287831	0.000191933	Stat1/Tgm2/Mmp9/Egfr/Elane/Hpgd/Calcrl/Cdh13	8	Biological process
GO:0048708	astrocyte differentiation	5|267	78|23843	0.00184043	0.0143111	0.00954299	S100a8/S100a9/Egfr/Lamb2/Plpp3	5	Biological process
GO:0048732	gland development	14|267	460|23843	0.000738329	0.00707198	0.00471577	Rela/Cd44/Vwf/Src/Tgm2/Man2a1/Vtn/Crkl/Pkm/Nrp1/Egfr/Lama5/Hp/Lims2	14	Biological process
GO:0048771	tissue remodeling	7|267	181|23843	0.00440549	0.0278594	0.0185774	Src/Anxa1/Tgm2/Mmp9/Egfr/Rac2/Trf	7	Biological process
GO:0048844	artery morphogenesis	3|267	70|23843	0.0439194	0.12339	0.0822795	Mylk/Nrp1/Hpgd	3	Biological process
GO:0048864	stem cell development	5|267	84|23843	0.00254948	0.0182062	0.0121404	Fn1/Ptprc/Cfl1/Nrp1/Lama5	5	Biological process
GO:0048871	multicellular organismal homeostasis	11|267	351|23843	0.00213464	0.0161793	0.0107888	Ampd3/Coro1a/Src/Sftpd/Prdx5/Egfr/Aqp1/Rac2/Lpcat1/Trf/Chmp4b	11	Biological process
GO:0048872	homeostasis of number of cells	13|267	306|23843	4.54203e-05	0.000808135	0.000538885	Stat1/Itgam/Ampd3/Cd44/Coro1a/B2m/Anxa1/Bpgm/Hmgb2/Hcls1/Prdx5/G6pdx/Isg15	13	Biological process
GO:0048875	chemical homeostasis within a tissue	2|267	16|23843	0.0135181	0.0622396	0.0415029	Sftpd/Lpcat1	2	Biological process
GO:0050435	amyloid-beta metabolic process	3|267	38|23843	0.00877281	0.0463942	0.0309369	Ace/Clu/Mme	3	Biological process
GO:0050482	arachidonic acid secretion	2|267	30|23843	0.044244	0.123442	0.0823144	Ace/Anxa1	2	Biological process
GO:0050542	icosanoid binding	4|262	10|23049	3.24725e-06	0.000109699	7.45036e-05	Snca/S100a8/Alox5ap/S100a9	4	Molecular function
GO:0050543	icosatetraenoic acid binding	4|262	10|23049	3.24725e-06	0.000109699	7.45036e-05	Snca/S100a8/Alox5ap/S100a9	4	Molecular function
GO:0050544	arachidonic acid binding	4|262	9|23049	1.96593e-06	8.80041e-05	5.9769e-05	Snca/S100a8/Alox5ap/S100a9	4	Molecular function
GO:0050660	flavin adenine dinucleotide binding	4|262	83|23049	0.0148824	0.0851543	0.0578335	Gsr/Fmo3/Cybb/Etfa	4	Molecular function
GO:0050661	NADP binding	5|262	43|23049	0.000123536	0.00217685	0.00147843	Gsr/Fmo3/G6pdx/Nnt/Pgd	5	Molecular function
GO:0050662	coenzyme binding	17|262	281|23049	2.64316e-08	2.23494e-06	1.51788e-06	Idh3a/Ldhb/Gpd1/Tkt/Gsr/Fmo3/G6pdx/Cybb/Nnt/Acat1/Hpgd/Etfa/Hsd17b10/Csad/Pgd/Pygl/Pygm	17	Molecular function
GO:0050663	cytokine secretion	8|267	211|23843	0.00269849	0.0190437	0.0126988	Fn1/Lgals9/Src/Apoa2/Anxa1/Cd14/Chil1/Gbp5	8	Biological process
GO:0050664	"oxidoreductase activity, acting on NAD(P)H, oxygen as acceptor"	3|262	12|23049	0.00029609	0.00439024	0.00298168	Ncf1/Ncf2/Cybb	3	Molecular function
GO:0050665	hydrogen peroxide biosynthetic process	2|267	11|23843	0.00642815	0.0364156	0.0242828	Ncf1/Cybb	2	Biological process
GO:0050670	regulation of lymphocyte proliferation	10|267	220|23843	0.000199149	0.0026214	0.00174802	Cd44/Lgals9/Coro1a/Ptprc/Anxa1/Ptpn6/Vcam1/Sftpd/Adk/Rac2	10	Biological process
GO:0050671	positive regulation of lymphocyte proliferation	5|267	137|23843	0.019197	0.0814226	0.0542946	Coro1a/Ptprc/Anxa1/Vcam1/Adk	5	Biological process
GO:0050672	negative regulation of lymphocyte proliferation	4|267	82|23843	0.0136002	0.0623441	0.0415726	Cd44/Lgals9/Ptpn6/Sftpd	4	Biological process
GO:0050673	epithelial cell proliferation	9|267	403|23843	0.038573	0.117029	0.0780379	Stat1/Grn/Hmgb2/Adk/Egfr/Lims2/Lrg1/Cdh13/Cav2	9	Biological process
GO:0050678	regulation of epithelial cell proliferation	8|267	340|23843	0.0384143	0.116632	0.077773	Stat1/Grn/Hmgb2/Egfr/Lims2/Lrg1/Cdh13/Cav2	8	Biological process
GO:0050679	"positive regulation of epithelial cell proliferation"	6|267	188|23843	0.0195201	0.0823225	0.0548947	Grn/Hmgb2/Egfr/Lrg1/Cdh13/Cav2	6	Biological process
GO:0050707	regulation of cytokine secretion	6|267	186|23843	0.0186264	0.0801354	0.0534363	Fn1/Lgals9/Src/Apoa2/Anxa1/Cd14	6	Biological process
GO:0050708	regulation of protein secretion	12|267	444|23843	0.00453858	0.0283172	0.0188827	Fn1/Lgals9/Fga/Src/Apoa2/Anxa1/Cd14/Slc16a1/Egfr/Fgg/Fgb/Glrx	12	Biological process
GO:0050710	negative regulation of cytokine secretion	4|267	58|23843	0.00406054	0.0268833	0.0179265	Fn1/Lgals9/Apoa2/Anxa1	4	Biological process
GO:0050714	positive regulation of protein secretion	8|267	273|23843	0.012165	0.0577586	0.0385149	Lgals9/Fga/Src/Cd14/Egfr/Fgg/Fgb/Glrx	8	Biological process
GO:0050727	regulation of inflammatory response	17|267	314|23843	1.07596e-07	7.78957e-06	5.19428e-06	Rela/Cd44/Lgals9/C1qbp/Snca/Pglyrp1/C3/Ace/Anxa1/Tgm2/S100a8/Alox5ap/S100a9/Serping1/Egfr/Gbp5/Calcrl	17	Biological process
GO:0050729	positive regulation of inflammatory response	9|267	118|23843	7.47216e-06	0.000185982	0.000124018	Snca/C3/Ace/Tgm2/S100a8/Alox5ap/S100a9/Egfr/Gbp5	9	Biological process
GO:0050730	regulation of peptidyl-tyrosine phosphorylation	16|267	245|23843	1.93668e-08	1.98344e-06	1.32261e-06	Cd44/Ncf1/Gprc5a/Src/Ptprc/Ace/Itgb2/Icam1/Ptpn6/Vtn/Hcls1/Nrp1/Egfr/Hpx/Plpp3/Cav2	16	Biological process
GO:0050731	"positive regulation of peptidyl-tyrosine phosphorylation"	11|267	180|23843	6.28722e-06	0.000167089	0.000111419	Cd44/Ncf1/Src/Ace/Icam1/Vtn/Hcls1/Nrp1/Hpx/Plpp3/Cav2	11	Biological process
GO:0050732	"negative regulation of peptidyl-tyrosine phosphorylation"	3|267	52|23843	0.0205042	0.0823225	0.0548947	Gprc5a/Ptprc/Ptpn6	3	Biological process
GO:0050750	low-density lipoprotein particle receptor binding	2|262	26|23049	0.0349699	0.115204	0.078242	Lrpap1/Clu	2	Molecular function
GO:0050765	negative regulation of phagocytosis	2|267	18|23843	0.0169844	0.0742892	0.049538	Prtn3/Sftpd	2	Biological process
GO:0050777	negative regulation of immune response	9|267	157|23843	7.23933e-05	0.00116023	0.000773669	Lgals9/Pglyrp1/Ptprc/Apoa2/Anxa1/Tap1/Ptpn6/Tap2/Serping1	9	Biological process
GO:0050786	RAGE receptor binding	3|262	8|23049	7.79548e-05	0.00148309	0.00100726	S100a8/Hmgb2/S100a9	3	Molecular function
GO:0050792	regulation of viral process	8|267	178|23843	0.000923831	0.00841658	0.00561239	Stat1/Ltf/Cfl1/Ddx3x/Isg15/Ifitm3/Chmp4b/Cav2	8	Biological process
GO:0050817	coagulation	11|267	163|23843	2.4137e-06	7.73672e-05	5.15904e-05	Fga/Vwf/C3/Thbd/Ptpn6/S100a9/Serping1/Fgg/F13a1/Fgb/Pf4	11	Biological process
GO:0050818	regulation of coagulation	6|267	82|23843	0.000320363	0.00381077	0.00254112	Fga/Thbd/S100a9/Serping1/Fgg/Fgb	6	Biological process
GO:0050819	negative regulation of coagulation	5|267	51|23843	0.000261597	0.00321183	0.00214173	Fga/Thbd/Serping1/Fgg/Fgb	5	Biological process
GO:0050828	regulation of liquid surface tension	1|267	2|23843	0.0222716	0.0823225	0.0548947	Sftpd	1	Biological process
GO:0050829	defense response to Gram-negative bacterium	6|267	112|23843	0.00165711	0.013279	0.0088548	Ltf/Ctsg/Hmgb2/Camp/Elane/Iigp1	6	Biological process
GO:0050830	defense response to Gram-positive bacterium	8|267	129|23843	0.000105586	0.0015948	0.00106345	Ncf1/Pglyrp1/Ctsg/Hmgb2/Camp/Gbp3/Myo1f/Gbp2	8	Biological process
GO:0050832	defense response to fungus	6|267	25|23843	2.76142e-07	1.58838e-05	1.05917e-05	Ncf1/Ltf/Mpo/Ctsg/Elane/Cotl1	6	Biological process
GO:0050839	cell adhesion molecule binding	38|262	480|23049	3.75042e-21	2.85407e-18	1.93838e-18	Fn1/Stat1/Rdx/Fga/Vwf/Gprc5a/Emp2/Src/Anxa1/Itgb2/Icam1/Eno1/Ptpn6/Vcam1/Vtn/Crkl/Plcb3/Pkm/Eef2/Eif5/Egfr/Jup/Fgg/Capza1/Lama5/Lcp1/Lamb2/Fscn1/Fbn1/Ddx3x/Efhd2/Fgb/Cd177/Plpp3/Rpl15/Chmp4b/Cdh13/Twf2	38	Molecular function
GO:0050852	T cell receptor signaling pathway	4|267	113|23843	0.0384017	0.116632	0.077773	Rela/Ptprc/Ptpn6/Plcg2	4	Biological process
GO:0050854	"regulation of antigen receptor-mediated signaling pathway"	3|267	51|23843	0.0194788	0.0823225	0.0548947	Rela/Ptprc/Ptpn6	3	Biological process
GO:0050855	regulation of B cell receptor signaling pathway	2|267	14|23843	0.0104031	0.0523145	0.0348846	Ptprc/Ptpn6	2	Biological process
GO:0050857	"positive regulation of antigen receptor-mediated signaling pathway"	2|267	22|23843	0.0249034	0.0887685	0.0591931	Rela/Ptprc	2	Biological process
GO:0050863	regulation of T cell activation	11|267	293|23843	0.000498984	0.00519909	0.00346689	Cd44/Lgals9/Coro1a/Ptprc/Anxa1/Ptpn6/Vcam1/Sftpd/Adk/Rac2/Fam49b	11	Biological process
GO:0050866	negative regulation of cell activation	7|267	183|23843	0.00467568	0.0289575	0.0193096	Cd44/Lgals9/Pglyrp1/Anxa1/Ptpn6/Sftpd/Fgg	7	Biological process
GO:0050867	positive regulation of cell activation	10|267	449|23843	0.03066	0.103838	0.069242	Itgam/Lgals9/Coro1a/Ptprc/Anxa1/Itgb2/Vcam1/Adk/Cd177/Fam49b	10	Biological process
GO:0050868	negative regulation of T cell activation	5|267	110|23843	0.00800136	0.0429089	0.0286128	Cd44/Lgals9/Anxa1/Ptpn6/Sftpd	5	Biological process
GO:0050870	positive regulation of T cell activation	7|267	179|23843	0.00414728	0.027159	0.0181103	Lgals9/Coro1a/Ptprc/Anxa1/Vcam1/Adk/Fam49b	7	Biological process
GO:0050878	regulation of body fluid levels	13|267	337|23843	0.000120121	0.00176359	0.00117601	Fga/Vwf/Emp2/C3/Thbd/Ptpn6/S100a9/Serping1/Aqp1/Fgg/F13a1/Fgb/Pf4	13	Biological process
GO:0050880	regulation of blood vessel size	9|267	170|23843	0.000133015	0.00189485	0.00126353	Fga/Ace/Icam1/G6pdx/Egfr/Manf/Fgg/Fgb/Gucy1a1	9	Biological process
GO:0050900	leukocyte migration	17|267	310|23843	8.95243e-08	6.83477e-06	4.5576e-06	Prtn3/Itgam/Lgals9/C1qbp/Coro1a/Anxa1/Itgb2/Icam1/S100a8/Vcam1/S100a9/Mmp9/Rac2/Elane/Retnlg/Cd177/Pf4	17	Biological process
GO:0050901	leukocyte tethering or rolling	2|267	25|23843	0.031642	0.103838	0.069242	Vcam1/Elane	2	Biological process
GO:0050918	positive chemotaxis	3|267	42|23843	0.0115543	0.0561536	0.0374446	Coro1a/Nrp1/Cdh13	3	Biological process
GO:0050920	regulation of chemotaxis	6|267	202|23843	0.0266035	0.0937149	0.0624915	Fn1/C1qbp/Nrp1/Rac2/Cdh13/Pf4	6	Biological process
GO:0050921	positive regulation of chemotaxis	6|267	135|23843	0.00420841	0.0273328	0.0182262	Fn1/C1qbp/Nrp1/Rac2/Cdh13/Pf4	6	Biological process
GO:0051015	actin filament binding	15|262	177|23049	1.93518e-09	2.45446e-07	1.66697e-07	Ablim1/Coro1a/Sptb/Cfl1/Marcks/Tagln/Eef2/Actr2/Egfr/Capza1/Myo1d/Lcp1/Fscn1/Actn2/Twf2	15	Molecular function
GO:0051016	barbed-end actin filament capping	4|267	19|23843	5.22011e-05	0.000898329	0.000599029	Rdx/Cfl1/Capza1/Twf2	4	Biological process
GO:0051017	actin filament bundle assembly	9|267	159|23843	7.98116e-05	0.00123426	0.000823034	Sorbs3/Rdx/Src/Cfl1/Marcks/Rhob/Nrp1/Lcp1/Fscn1	9	Biological process
GO:0051047	positive regulation of secretion	15|267	492|23843	0.000472855	0.00497624	0.00331828	Itgam/Lgals9/Fga/Snca/Src/Cd14/Itgb2/S100a8/S100a9/Egfr/Aqp1/Fgg/Fgb/Cd177/Glrx	15	Biological process
GO:0051051	negative regulation of transport	14|267	498|23843	0.00156636	0.0126972	0.00846679	Fn1/Prtn3/Lgals9/Snca/Coro1a/Ace/Apoa2/Anxa1/Icam1/Gnao1/Mmp9/Sftpd/Lrpap1/Actn2	14	Biological process
GO:0051087	chaperone binding	5|262	92|23049	0.0040225	0.0329153	0.0223548	Fn1/Cp/Vwf/Ctsc/Fgb	5	Molecular function
GO:0051091	"positive regulation of DNA binding transcription factor activity"	7|267	225|23843	0.0137283	0.0628626	0.0419184	Rela/Ltf/Itgb2/Icam1/Jup/Clu/Plpp3	7	Biological process
GO:0051092	"positive regulation of NF-kappaB transcription factor activity"	5|267	117|23843	0.0102889	0.0523145	0.0348846	Rela/Ltf/Itgb2/Icam1/Clu	5	Biological process
GO:0051098	regulation of binding	10|267	370|23843	0.00920983	0.0478023	0.0318758	Lgals9/B2m/Src/Ace/Eno1/Vtn/Hmgb2/Mmp9/Lrpap1/Epb41l5	10	Biological process
GO:0051099	positive regulation of binding	8|267	194|23843	0.00160051	0.0128708	0.00858256	Lgals9/B2m/Ace/Eno1/Vtn/Hmgb2/Mmp9/Epb41l5	8	Biological process
GO:0051146	striated muscle cell differentiation	8|267	295|23843	0.0185388	0.079879	0.0532654	Lmod1/Tnnt2/Slc25a4/Ybx1/Naca/G6pdx/Actn2/Cav2	8	Biological process
GO:0051153	"regulation of striated muscle cell differentiation"	4|267	114|23843	0.0394614	0.118695	0.079149	Slc25a4/Ybx1/Naca/G6pdx	4	Biological process
GO:0051156	glucose 6-phosphate metabolic process	5|267	20|23843	2.2918e-06	7.49962e-05	5.00094e-05	Taldo1/Bpgm/Tkt/G6pdx/Pgd	5	Biological process
GO:0051181	cofactor transport	2|267	32|23843	0.0497229	0.135722	0.090503	Lcn2/Hpx	2	Biological process
GO:0051186	cofactor metabolic process	25|267	465|23843	1.13508e-10	3.17747e-08	2.11881e-08	Taldo1/Adpgk/Idh3a/Ldhb/Gpd1/Hk3/Ncf1/Snca/Ncf2/Mpo/Bpgm/Sptb/Tkt/Gsr/Pkm/Prdx5/G6pdx/Cybb/Hp/Nnt/Acat1/Akr1c14/Hpx/Pgd/Ethe1	25	Biological process
GO:0051187	cofactor catabolic process	7|267	46|23843	7.52465e-07	3.32589e-05	2.21779e-05	Ncf1/Snca/Ncf2/Mpo/Prdx5/Hp/Acat1	7	Biological process
GO:0051188	cofactor biosynthetic process	11|267	216|23843	3.45844e-05	0.000663105	0.000442175	Adpgk/Gpd1/Hk3/Ncf1/Snca/Bpgm/Sptb/Pkm/G6pdx/Cybb/Acat1	11	Biological process
GO:0051193	regulation of cofactor metabolic process	4|267	60|23843	0.00458655	0.0285318	0.0190257	Gpd1/Snca/Bpgm/Hp	4	Biological process
GO:0051194	positive regulation of cofactor metabolic process	2|267	20|23843	0.020785	0.0823225	0.0548947	Gpd1/Snca	2	Biological process
GO:0051196	regulation of coenzyme metabolic process	3|267	47|23843	0.0156682	0.0698414	0.046572	Gpd1/Snca/Bpgm	3	Biological process
GO:0051208	sequestering of calcium ion	6|267	108|23843	0.0013754	0.0112579	0.00750706	Snca/Coro1a/Ptprc/Ptpn6/Plcg2/Ero1l	6	Biological process
GO:0051209	release of sequestered calcium ion into cytosol	6|267	106|23843	0.00124906	0.0105106	0.00700876	Snca/Coro1a/Ptprc/Ptpn6/Plcg2/Ero1l	6	Biological process
GO:0051219	phosphoprotein binding	7|262	100|23049	0.00014738	0.00243817	0.00165591	Cd44/Snca/Src/Ptpn6/Crkl/Plcg2/Cav2	7	Molecular function
GO:0051222	positive regulation of protein transport	11|267	464|23843	0.0160278	0.0710672	0.0473894	Itgam/Lgals9/Fga/Src/Cd14/Egfr/Jup/Rac2/Fgg/Fgb/Glrx	11	Biological process
GO:0051235	maintenance of location	12|267	303|23843	0.000171448	0.00230003	0.00153372	Osbpl8/Lgals9/Snca/Coro1a/C3/Ptprc/Ptpn6/Fbn1/Sun2/Plcg2/Ero1l/Twf2	12	Biological process
GO:0051250	negative regulation of lymphocyte activation	6|267	141|23843	0.00519491	0.0314768	0.0209895	Cd44/Lgals9/Pglyrp1/Anxa1/Ptpn6/Sftpd	6	Biological process
GO:0051258	protein polymerization	17|267	268|23843	1.06627e-08	1.24369e-06	8.29323e-07	Rdx/Fga/Lmod1/Snca/Coro1a/Icam1/Sptb/Cfl1/Vtn/Hcls1/Actr2/Rac2/Fgg/Capza1/Fgb/Gda/Twf2	17	Biological process
GO:0051260	protein homooligomerization	14|267	349|23843	4.34243e-05	0.000785942	0.000524086	Vwf/Src/Lcn2/Sftpc/Tgm2/Marcks/Alox5ap/Pkm/Clu/Gbp5/Acat1/Hsd17b10/Chmp4b/Actn2	14	Biological process
GO:0051261	protein depolymerization	7|267	110|23843	0.000243495	0.00303008	0.00202053	Rdx/Lmod1/Sptb/Cfl1/Capza1/Actn2/Twf2	7	Biological process
GO:0051271	"negative regulation of cellular component movement"	7|267	287|23843	0.0434795	0.12339	0.0822795	Osbpl8/Cfl1/Dcn/Rhob/Nrp1/Jup/Arhgdib	7	Biological process
GO:0051282	regulation of sequestering of calcium ion	6|267	107|23843	0.00131107	0.0109287	0.00728753	Snca/Coro1a/Ptprc/Ptpn6/Plcg2/Ero1l	6	Biological process
GO:0051283	"negative regulation of sequestering of calcium ion"	6|267	106|23843	0.00124906	0.0105106	0.00700876	Snca/Coro1a/Ptprc/Ptpn6/Plcg2/Ero1l	6	Biological process
GO:0051286	cell tip	2|269	10|23583	0.00549136	0.0288127	0.0175552	Rdx/Trf	2	Cellular component
GO:0051287	NAD binding	6|262	64|23049	8.79446e-05	0.00163234	0.00110862	Idh3a/Ldhb/Gpd1/Nnt/Hpgd/Hsd17b10	6	Molecular function
GO:0051289	protein homotetramerization	4|267	86|23843	0.0159535	0.0708125	0.0472196	Pkm/Gbp5/Hsd17b10/Actn2	4	Biological process
GO:0051341	regulation of oxidoreductase activity	5|267	77|23843	0.00173809	0.0137703	0.00918237	Lgals9/Snca/Prdx5/Egfr/Hp	5	Biological process
GO:0051345	positive regulation of hydrolase activity	15|267	495|23843	0.000503512	0.00523172	0.00348865	Stat1/Prtn3/Tor1aip1/Arl1/Tnnt2/Snca/Icam1/Gnao1/S100a8/Hmgb2/S100a9/Adprh/Eif5/Ddx3x/Cav2	15	Biological process
GO:0051346	negative regulation of hydrolase activity	22|267	397|23843	8.88302e-10	1.86499e-07	1.24362e-07	Serpina3k/Rdx/Cd44/Itih4/Serpina3n/Tnnt2/Ngp/Snca/Src/Ltf/Apoa2/Anxa1/Vtn/Timp3/Mmp9/Serping1/Serpina1e/Aqp1/Serpina3m/Myo1d/Ddx3x/Serpinb1a	22	Biological process
GO:0051354	negative regulation of oxidoreductase activity	3|267	28|23843	0.00369816	0.0247665	0.0165149	Snca/Prdx5/Hp	3	Biological process
GO:0051427	hormone receptor binding	5|262	172|23049	0.0470344	0.133978	0.0909931	Stat1/Src/Gnao1/Jup/Hsd17b10	5	Molecular function
GO:0051430	"corticotropin-releasing hormone receptor 1 binding"	1|262	4|23049	0.0447018	0.129346	0.0878471	Gnao1	1	Molecular function
GO:0051451	myoblast migration	2|267	12|23843	0.00765709	0.0413798	0.0275931	Anxa1/Naca	2	Biological process
GO:0051491	positive regulation of filopodium assembly	2|267	31|23843	0.0469539	0.129913	0.0866293	Nrp1/Fscn1	2	Biological process
GO:0051494	negative regulation of cytoskeleton organization	9|267	146|23843	4.11394e-05	0.00076154	0.000507814	Rdx/Lmod1/Snca/Coro1a/Sptb/Cfl1/Capza1/Rbm14/Twf2	9	Biological process
GO:0051495	positive regulation of cytoskeleton organization	10|267	212|23843	0.000147458	0.00203676	0.00135816	Sorbs3/Lmod1/Coro1a/Icam1/Cfl1/Actr2/Nrp1/Rac2/Actn2/Gda	10	Biological process
GO:0051591	response to cAMP	4|267	61|23843	0.00486596	0.0299592	0.0199776	Stat1/Gpd1/Aqp1/Pygm	4	Biological process
GO:0051592	response to calcium ion	8|267	103|23843	2.11423e-05	0.00043518	0.000290189	Mylk/Fga/Tnnt2/Alox5ap/Egfr/Fgg/Cpne3/Fgb	8	Biological process
GO:0051604	protein maturation	10|267	309|23843	0.00266772	0.0188582	0.0125751	Sec11a/Fga/C1qbp/C3/Src/Ctsg/Serping1/Fgg/Fgb/Ero1l	10	Biological process
GO:0051607	defense response to virus	7|267	216|23843	0.0111706	0.0549886	0.0366678	Stat1/C1qbp/Ptprc/Ifit1/Isg15/Ifit3/Ifitm3	7	Biological process
GO:0051612	negative regulation of serotonin uptake	1|267	4|23843	0.0440489	0.12339	0.0822795	Snca	1	Biological process
GO:0051693	actin filament capping	6|267	35|23843	2.304e-06	7.49962e-05	5.00094e-05	Rdx/Lmod1/Sptb/Cfl1/Capza1/Twf2	6	Biological process
GO:0051695	actin filament uncapping	1|267	2|23843	0.0222716	0.0823225	0.0548947	Actn2	1	Biological process
GO:0051701	interaction with host	5|267	116|23843	0.00993759	0.0509499	0.0339747	Mmp9/Ifitm3/Chmp4b/Gucy1a1/Cav2	5	Biological process
GO:0051702	interaction with symbiont	11|267	77|23843	9.82996e-10	1.96552e-07	1.31066e-07	Fn1/Ncf1/Ltf/Cfl1/Ctsg/Sftpd/Camp/Aqp1/Elane/Cav2/Pf4	11	Biological process
GO:0051710	regulation of cytolysis in other organism	1|267	3|23843	0.0332213	0.103838	0.069242	Pglyrp1	1	Biological process
GO:0051714	"positive regulation of cytolysis in other organism"	1|267	3|23843	0.0332213	0.103838	0.069242	Pglyrp1	1	Biological process
GO:0051725	protein de-ADP-ribosylation	1|267	4|23843	0.0440489	0.12339	0.0822795	Adprh	1	Biological process
GO:0051731	polynucleotide 5'-hydroxyl-kinase activity	1|262	4|23049	0.0447018	0.129346	0.0878471	Pnkp	1	Molecular function
GO:0051733	polydeoxyribonucleotide kinase activity	1|262	3|23049	0.0337165	0.113032	0.0767671	Pnkp	1	Molecular function
GO:0051734	ATP-dependent polynucleotide kinase activity	1|262	3|23049	0.0337165	0.113032	0.0767671	Pnkp	1	Molecular function
GO:0051764	actin crosslink formation	3|267	13|23843	0.000365462	0.00414367	0.0027631	Tnnt2/Marcks/Lcp1	3	Biological process
GO:0051787	misfolded protein binding	2|262	24|23049	0.0301397	0.113032	0.0767671	Bag6/Clu	2	Molecular function
GO:0051788	response to misfolded protein	2|267	24|23843	0.0293236	0.100926	0.0673	Bag6/Clu	2	Biological process
GO:0051817	"modification of morphology or physiology of other organism involved in symbiotic interaction"	11|267	92|23843	6.81966e-09	9.54525e-07	6.36502e-07	Ncf1/Ltf/Cfl1/Ctsg/Mmp9/Sftpd/Camp/Aqp1/Elane/Cav2/Pf4	11	Biological process
GO:0051818	"disruption of cells of other organism involved in symbiotic interaction"	5|267	20|23843	2.2918e-06	7.49962e-05	5.00094e-05	Ncf1/Ctsg/Camp/Elane/Pf4	5	Biological process
GO:0051851	"modification by host of symbiont morphology or physiology"	10|267	72|23843	7.63305e-09	1.03391e-06	6.89436e-07	Ncf1/Ltf/Cfl1/Ctsg/Sftpd/Camp/Aqp1/Elane/Cav2/Pf4	10	Biological process
GO:0051852	disruption by host of symbiont cells	5|267	16|23843	6.69812e-07	3.02424e-05	2.01664e-05	Ncf1/Ctsg/Camp/Elane/Pf4	5	Biological process
GO:0051873	killing by host of symbiont cells	5|267	16|23843	6.69812e-07	3.02424e-05	2.01664e-05	Ncf1/Ctsg/Camp/Elane/Pf4	5	Biological process
GO:0051882	mitochondrial depolarization	2|267	22|23843	0.0249034	0.0887685	0.0591931	Src/Dcn	2	Biological process
GO:0051883	"killing of cells in other organism involved in symbiotic interaction"	5|267	20|23843	2.2918e-06	7.49962e-05	5.00094e-05	Ncf1/Ctsg/Camp/Elane/Pf4	5	Biological process
GO:0051893	regulation of focal adhesion assembly	4|267	50|23843	0.00236315	0.0174698	0.0116493	Src/Cfl1/Nrp1/Epb41l5	4	Biological process
GO:0051894	positive regulation of focal adhesion assembly	3|267	24|23843	0.00236137	0.0174698	0.0116493	Cfl1/Nrp1/Epb41l5	3	Biological process
GO:0051896	regulation of protein kinase B signaling	6|267	140|23843	0.00501977	0.0305922	0.0203996	Osbpl8/C1qbp/Src/Hcls1/Egfr/Chil1	6	Biological process
GO:0051897	positive regulation of protein kinase B signaling	6|267	90|23843	0.000528802	0.00542306	0.00361623	Osbpl8/C1qbp/Src/Hcls1/Egfr/Chil1	6	Biological process
GO:0051900	regulation of mitochondrial depolarization	2|267	19|23843	0.018844	0.0802494	0.0535124	Src/Dcn	2	Biological process
GO:0051902	"negative regulation of mitochondrial depolarization"	1|267	4|23843	0.0440489	0.12339	0.0822795	Src	1	Biological process
GO:0051924	regulation of calcium ion transport	9|267	254|23843	0.00236228	0.0174698	0.0116493	Mylk/Snca/Coro1a/Ace/Icam1/Gnao1/Ptpn6/G6pdx/Plcg2	9	Biological process
GO:0051926	negative regulation of calcium ion transport	3|267	62|23843	0.0323617	0.103838	0.069242	Ace/Icam1/Gnao1	3	Biological process
GO:0051928	positive regulation of calcium ion transport	4|267	119|23843	0.0450086	0.125326	0.0835703	Mylk/Snca/G6pdx/Plcg2	4	Biological process
GO:0052047	"interaction with other organism via secreted substance involved in symbiotic interaction"	1|267	2|23843	0.0222716	0.0823225	0.0548947	Fn1	1	Biological process
GO:0052547	regulation of peptidase activity	20|267	407|23843	3.95206e-08	3.53079e-06	2.35442e-06	Stat1/Serpina3k/Cd44/Itih4/Serpina3n/Ngp/Snca/Src/Ltf/S100a8/Vtn/S100a9/Timp3/Mmp9/Serping1/Serpina1e/Aqp1/Serpina3m/Ddx3x/Serpinb1a	20	Biological process
GO:0052548	regulation of endopeptidase activity	18|267	349|23843	9.36347e-08	7.02093e-06	4.68173e-06	Stat1/Serpina3k/Cd44/Serpina3n/Snca/Src/Ltf/S100a8/Vtn/S100a9/Timp3/Mmp9/Serping1/Serpina1e/Aqp1/Serpina3m/Ddx3x/Serpinb1a	18	Biological process
GO:0052551	"response to defense-related nitric oxide production by other organism involved in"	1|267	2|23843	0.0222716	0.0823225	0.0548947	Gucy1a1	1	Biological process
GO:0052564	"response to immune response of other organism involved in symbiotic interaction"	1|267	3|23843	0.0332213	0.103838	0.069242	Gucy1a1	1	Biological process
GO:0052565	"response to defense-related host nitric oxide production"	1|267	2|23843	0.0222716	0.0823225	0.0548947	Gucy1a1	1	Biological process
GO:0052572	response to host immune response	1|267	3|23843	0.0332213	0.103838	0.069242	Gucy1a1	1	Biological process
GO:0055001	muscle cell development	7|267	193|23843	0.00621827	0.0361141	0.0240818	Lmod1/Tnnt2/Slc25a4/Naca/G6pdx/Actn2/Cav2	7	Biological process
GO:0055002	striated muscle cell development	7|267	176|23843	0.00378166	0.0252451	0.0168341	Lmod1/Tnnt2/Slc25a4/Naca/G6pdx/Actn2/Cav2	7	Biological process
GO:0055072	iron ion homeostasis	7|267	89|23843	6.4331e-05	0.00106504	0.000710194	Cp/B2m/Ltf/Lcn2/Atp6v0d1/Hpx/Trf	7	Biological process
GO:0055076	transition metal ion homeostasis	7|267	131|23843	0.000700302	0.00683853	0.00456011	Cp/B2m/Ltf/Lcn2/Atp6v0d1/Hpx/Trf	7	Biological process
GO:0055094	response to lipoprotein particle	2|267	20|23843	0.020785	0.0823225	0.0548947	Itgb2/Cdh13	2	Biological process
GO:0055095	lipoprotein particle mediated signaling	1|267	3|23843	0.0332213	0.103838	0.069242	Cdh13	1	Biological process
GO:0055096	"low-density lipoprotein particle mediated signaling"	1|267	3|23843	0.0332213	0.103838	0.069242	Cdh13	1	Biological process
GO:0055100	adiponectin binding	1|262	3|23049	0.0337165	0.113032	0.0767671	Cdh13	1	Molecular function
GO:0055102	lipase inhibitor activity	2|262	11|23049	0.00661638	0.0470567	0.0319591	Apoa2/Anxa1	2	Molecular function
GO:0060090	molecular adaptor activity	8|262	178|23049	0.0010149	0.010878	0.00738791	Fga/Tnnt2/Anxa1/Fgg/Fscn1/Fgb/Actn2/Cav2	8	Molecular function
GO:0060177	regulation of angiotensin metabolic process	1|267	2|23843	0.0222716	0.0823225	0.0548947	Ace	1	Biological process
GO:0060191	regulation of lipase activity	4|267	69|23843	0.00752068	0.0413798	0.0275931	Arl1/Snca/Apoa2/Anxa1	4	Biological process
GO:0060192	negative regulation of lipase activity	2|267	13|23843	0.00898283	0.0467977	0.0312059	Apoa2/Anxa1	2	Biological process
GO:0060205	cytoplasmic vesicle lumen	1|269	4|23583	0.0448542	0.107096	0.0652521	Prtn3	1	Cellular component
GO:0060249	anatomical structure homeostasis	10|267	361|23843	0.00782489	0.0422323	0.0281616	Pnkp/Coro1a/Src/Sftpd/Prdx5/Egfr/Rac2/Lpcat1/Trf/Chmp4b	10	Biological process
GO:0060326	cell chemotaxis	14|267	274|23843	2.86853e-06	8.92219e-05	5.94955e-05	Itgam/C1qbp/Coro1a/Saa1/Anxa1/Itgb2/S100a8/Vcam1/Hmgb2/S100a9/Nrp1/Rac2/Retnlg/Pf4	14	Biological process
GO:0060333	interferon-gamma-mediated signaling pathway	2|267	20|23843	0.020785	0.0823225	0.0548947	Stat1/Hpx	2	Biological process
GO:0060375	regulation of mast cell differentiation	1|267	4|23843	0.0440489	0.12339	0.0822795	Itgam	1	Biological process
GO:0060376	positive regulation of mast cell differentiation	1|267	2|23843	0.0222716	0.0823225	0.0548947	Itgam	1	Biological process
GO:0060401	cytosolic calcium ion transport	6|267	156|23843	0.00839081	0.0446553	0.0297773	Snca/Coro1a/Ptprc/Ptpn6/Plcg2/Ero1l	6	Biological process
GO:0060402	calcium ion transport into cytosol	6|267	144|23843	0.00574721	0.033894	0.0226014	Snca/Coro1a/Ptprc/Ptpn6/Plcg2/Ero1l	6	Biological process
GO:0060445	"branching involved in salivary gland morphogenesis"	3|267	28|23843	0.00369816	0.0247665	0.0165149	Tgm2/Nrp1/Lama5	3	Biological process
GO:0060491	regulation of cell projection assembly	9|267	174|23843	0.00015856	0.00216871	0.00144615	Rdx/Src/Icam1/Cfl1/Nrp1/Aqp1/Rac2/Fscn1/Twf2	9	Biological process
GO:0060541	respiratory system development	7|267	247|23843	0.0217008	0.0823225	0.0548947	Bag6/Ace/Man2a1/Sftpd/Lama5/Chil1/Ptk7	7	Biological process
GO:0060560	developmental growth involved in morphogenesis	7|267	254|23843	0.0247981	0.0887685	0.0591931	Fn1/Cfl1/Nrp1/Lamb2/Epb41l5/Ptk7/Twf2	7	Biological process
GO:0060571	morphogenesis of an epithelial fold	2|267	29|23843	0.0415949	0.12339	0.0822795	Cfl1/Egfr	2	Biological process
GO:0060977	coronary vasculature morphogenesis	2|267	31|23843	0.0469539	0.129913	0.0866293	Ace/Nrp1	2	Biological process
GO:0060978	"angiogenesis involved in coronary vascular morphogenesis"	2|267	7|23843	0.00252806	0.0182062	0.0121404	Ace/Nrp1	2	Biological process
GO:0060999	"positive regulation of dendritic spine development"	3|267	60|23843	0.0297578	0.102169	0.0681291	Cfl1/Grn/Actr2	3	Biological process
GO:0061008	hepaticobiliary system development	7|267	118|23843	0.000374032	0.00415492	0.00277061	Rela/Vwf/Man2a1/Vtn/Pkm/Hp/Lims2	7	Biological process
GO:0061041	regulation of wound healing	9|267	132|23843	1.85083e-05	0.000390535	0.000260418	Mylk/Fga/Anxa1/Thbd/S100a9/Serping1/Fgg/Fgb/Plpp3	9	Biological process
GO:0061045	negative regulation of wound healing	5|267	68|23843	0.000994812	0.00884351	0.00589708	Fga/Thbd/Serping1/Fgg/Fgb	5	Biological process
GO:0061049	"cell growth involved in cardiac muscle cell development"	2|267	32|23843	0.0497229	0.135722	0.090503	Slc25a4/G6pdx	2	Biological process
GO:0061050	"regulation of cell growth involved in cardiac muscle cell development"	2|267	21|23843	0.0228055	0.082766	0.0551905	Slc25a4/G6pdx	2	Biological process
GO:0061077	chaperone-mediated protein folding	3|267	72|23843	0.0470892	0.129913	0.0866293	Fkbp5/Clu/Ero1l	3	Biological process
GO:0061097	regulation of protein tyrosine kinase activity	3|267	66|23843	0.037914	0.115363	0.0769269	Ncf1/Gprc5a/Ace	3	Biological process
GO:0061134	peptidase regulator activity	16|262	242|23049	1.98671e-08	1.88985e-06	1.28352e-06	Uchl5/Fn1/Serpina3k/Itih4/Serpina3n/Ngp/Snca/C3/Ltf/Timp3/Serping1/Ctsc/Prdx5/Serpina1e/Serpina3m/Serpinb1a	16	Molecular function
GO:0061135	endopeptidase regulator activity	14|262	207|23049	1.17343e-07	7.44148e-06	5.05397e-06	Uchl5/Serpina3k/Itih4/Serpina3n/Ngp/Snca/C3/Ltf/Timp3/Serping1/Prdx5/Serpina1e/Serpina3m/Serpinb1a	14	Molecular function
GO:0061162	establishment of monopolar cell polarity	2|267	20|23843	0.020785	0.0823225	0.0548947	Fscn1/Ptk7	2	Biological process
GO:0061326	renal tubule development	4|267	102|23843	0.0278352	0.096835	0.0645721	Stat1/Cd44/Aqp1/Lama5	4	Biological process
GO:0061339	"establishment or maintenance of monopolar cell polarity"	2|267	21|23843	0.0228055	0.082766	0.0551905	Fscn1/Ptk7	2	Biological process
GO:0061437	renal system vasculature development	2|267	26|23843	0.0340302	0.105378	0.0702689	Nrp1/Aqp1	2	Biological process
GO:0061440	kidney vasculature development	2|267	26|23843	0.0340302	0.105378	0.0702689	Nrp1/Aqp1	2	Biological process
GO:0061450	trophoblast cell migration	2|267	12|23843	0.00765709	0.0413798	0.0275931	C1qbp/Arhgdib	2	Biological process
GO:0061502	early endosome to recycling endosome transport	1|267	3|23843	0.0332213	0.103838	0.069242	Coro1a	1	Biological process
GO:0061515	myeloid cell development	6|267	73|23843	0.000169359	0.00227929	0.00151989	Itgam/Src/Bpgm/Ptpn6/G6pdx/Fbn1	6	Biological process
GO:0061517	macrophage proliferation	1|267	2|23843	0.0222716	0.0823225	0.0548947	Clu	1	Biological process
GO:0061518	microglial cell proliferation	1|267	2|23843	0.0222716	0.0823225	0.0548947	Clu	1	Biological process
GO:0061552	ganglion morphogenesis	1|267	2|23843	0.0222716	0.0823225	0.0548947	Nrp1	1	Biological process
GO:0061572	actin filament bundle organization	9|267	162|23843	9.21307e-05	0.00141189	0.000941481	Sorbs3/Rdx/Src/Cfl1/Marcks/Rhob/Nrp1/Lcp1/Fscn1	9	Biological process
GO:0061574	ASAP complex	1|269	4|23583	0.0448542	0.107096	0.0652521	Sap18b	1	Cellular component
GO:0061640	cytoskeleton-dependent cytokinesis	4|267	77|23843	0.0109862	0.0542079	0.0361472	Cfl1/Actr2/Rhob/Chmp4b	4	Biological process
GO:0061756	leukocyte adhesion to vascular endothelial cell	4|267	29|23843	0.000292911	0.00352302	0.00234924	Itgam/Icam1/Vcam1/Elane	4	Biological process
GO:0061825	podosome core	1|269	3|23583	0.0338321	0.0904318	0.055099	Actr2	1	Cellular component
GO:0061844	"antimicrobial humoral immune response mediated by antimicrobial peptide"	6|267	85|23843	0.000389124	0.00428853	0.0028597	Pglyrp1/Ltf/S100a9/Camp/Elane/Pf4	6	Biological process
GO:0061857	"endoplasmic reticulum stress-induced pre-emptive quality control"	1|267	2|23843	0.0222716	0.0823225	0.0548947	Bag6	1	Biological process
GO:0061900	glial cell activation	4|267	36|23843	0.000683154	0.00671795	0.0044797	Itgam/Snca/Egfr/Clu	4	Biological process
GO:0062013	"positive regulation of small molecule metabolic process"	6|267	183|23843	0.0173389	0.0755249	0.0503619	Gpd1/Snca/Src/Anxa1/Gucy1a1/Pf4	6	Biological process
GO:0065010	extracellular membrane-bounded organelle	5|269	13|23583	2.22203e-07	7.26432e-06	4.42606e-06	Aqp1/Gbp3/Iigp1/Gbp2/Pf4	5	Cellular component
GO:0070062	extracellular exosome	7|269	89|23583	7.2164e-05	0.000666733	0.000406232	Fn1/Bag6/Ace/Anxa1/Icam1/Aqp1/Qsox1	7	Cellular component
GO:0070080	titin Z domain binding	1|262	2|23049	0.0226055	0.0971907	0.0660082	Actn2	1	Molecular function
GO:0070141	response to UV-A	2|267	7|23843	0.00252806	0.0182062	0.0121404	Egfr/Mme	2	Biological process
GO:0070161	anchoring junction	14|269	303|23583	1.11719e-05	0.000135658	8.2655e-05	Sorbs3/Rdx/Ptprc/Anxa1/Des/Nrp1/Jup/Lcp1/Epb41l5/Cpne3/Lims2/Actn2/Cdh13/Cav2	14	Cellular component
GO:0070206	protein trimerization	3|267	59|23843	0.0284993	0.0985737	0.0657314	Lcn2/Alox5ap/Col6a2	3	Biological process
GO:0070252	actin-mediated cell contraction	4|267	79|23843	0.011989	0.0571416	0.0381035	Tnnt2/Emp2/Jup/Epb41l5	4	Biological process
GO:0070266	necroptotic process	2|267	27|23843	0.0364863	0.111666	0.0744619	Slc25a4/Pygl	2	Biological process
GO:0070279	vitamin B6 binding	3|262	52|23049	0.0213142	0.0971907	0.0660082	Csad/Pygl/Pygm	3	Molecular function
GO:0070295	renal water absorption	1|267	4|23843	0.0440489	0.12339	0.0822795	Aqp1	1	Biological process
GO:0070301	cellular response to hydrogen peroxide	8|267	80|23843	3.21675e-06	9.57953e-05	6.38787e-05	Rela/Hk3/Anxa1/Lcn2/Cfl1/Rhob/Aqp1/Glrx	8	Biological process
GO:0070325	lipoprotein particle receptor binding	3|262	30|23049	0.00469882	0.0372479	0.0252974	Apoa2/Lrpap1/Clu	3	Molecular function
GO:0070326	"very-low-density lipoprotein particle receptor binding"	1|262	4|23049	0.0447018	0.129346	0.0878471	Lrpap1	1	Molecular function
GO:0070371	ERK1 and ERK2 cascade	14|267	336|23843	2.87309e-05	0.000571759	0.000381264	Fn1/Cd44/Fga/C3/Src/Icam1/Ptpn6/Timp3/Nrp1/Egfr/Fgg/Chil1/Fgb/Trf	14	Biological process
GO:0070372	regulation of ERK1 and ERK2 cascade	13|267	318|23843	6.7182e-05	0.00110194	0.000734803	Fn1/Cd44/Fga/C3/Src/Icam1/Ptpn6/Timp3/Nrp1/Egfr/Fgg/Chil1/Fgb	13	Biological process
GO:0070374	positive regulation of ERK1 and ERK2 cascade	10|267	242|23843	0.000425147	0.00462485	0.00308397	Cd44/Fga/C3/Src/Icam1/Nrp1/Egfr/Fgg/Chil1/Fgb	10	Biological process
GO:0070391	response to lipoteichoic acid	2|267	10|23843	0.00529837	0.031647	0.021103	Rela/Cd14	2	Biological process
GO:0070459	prolactin secretion	2|267	7|23843	0.00252806	0.0182062	0.0121404	Anxa1/Egfr	2	Biological process
GO:0070486	leukocyte aggregation	4|267	14|23843	1.40897e-05	0.000314694	0.000209846	Cd44/S100a8/S100a9/Rac2	4	Biological process
GO:0070488	neutrophil aggregation	2|267	3|23843	0.000372032	0.00414367	0.0027631	S100a8/S100a9	2	Biological process
GO:0070494	"regulation of thrombin-activated receptor signaling pathway"	1|267	3|23843	0.0332213	0.103838	0.069242	Snca	1	Biological process
GO:0070495	"negative regulation of thrombin-activated receptor signaling pathway"	1|267	3|23843	0.0332213	0.103838	0.069242	Snca	1	Biological process
GO:0070527	platelet aggregation	4|267	43|23843	0.00134616	0.011171	0.00744913	Fga/Ptpn6/Fgg/Fgb	4	Biological process
GO:0070555	response to interleukin-1	5|267	89|23843	0.00327673	0.022482	0.0149916	Fn1/Rela/Snca/Src/Cfl1	5	Biological process
GO:0070573	metallodipeptidase activity	1|262	3|23049	0.0337165	0.113032	0.0767671	Ace	1	Molecular function
GO:0070588	calcium ion transmembrane transport	7|267	269|23843	0.0324278	0.103838	0.069242	Snca/Coro1a/Ptprc/Ptpn6/G6pdx/Plcg2/Ero1l	7	Biological process
GO:0070613	regulation of protein processing	4|267	78|23843	0.0114805	0.0561197	0.037422	C1qbp/C3/Src/Serping1	4	Biological process
GO:0070628	proteasome binding	3|262	25|23049	0.00277543	0.0240011	0.0163006	Uchl5/Bag6/Isg15	3	Molecular function
GO:0070653	"high-density lipoprotein particle receptor binding"	1|262	3|23049	0.0337165	0.113032	0.0767671	Apoa2	1	Molecular function
GO:0070661	leukocyte proliferation	14|267	321|23843	1.73609e-05	0.00037308	0.000248779	Itgam/Cd44/Lgals9/Coro1a/Ptprc/Anxa1/Itgb2/Ptpn6/Vcam1/Sftpd/Adk/Ctps/Rac2/Clu	14	Biological process
GO:0070663	regulation of leukocyte proliferation	10|267	230|23843	0.000284427	0.00343192	0.00228849	Cd44/Lgals9/Coro1a/Ptprc/Anxa1/Ptpn6/Vcam1/Sftpd/Adk/Rac2	10	Biological process
GO:0070664	negative regulation of leukocyte proliferation	4|267	85|23843	0.0153428	0.0687562	0.0458484	Cd44/Lgals9/Ptpn6/Sftpd	4	Biological process
GO:0070665	positive regulation of leukocyte proliferation	5|267	145|23843	0.023848	0.0861028	0.0574156	Coro1a/Ptprc/Anxa1/Vcam1/Adk	5	Biological process
GO:0070717	poly-purine tract binding	2|262	29|23049	0.0427299	0.129346	0.0878471	Hnrnpdl/Ddx3x	2	Molecular function
GO:0070741	response to interleukin-6	2|267	28|23843	0.0390085	0.117585	0.078409	Rela/Cfl1	2	Biological process
GO:0070821	tertiary granule membrane	1|269	3|23583	0.0338321	0.0904318	0.055099	Cd177	1	Cellular component
GO:0070836	caveola assembly	1|267	4|23843	0.0440489	0.12339	0.0822795	Cav2	1	Biological process
GO:0070838	divalent metal ion transport	14|267	445|23843	0.000534565	0.00546141	0.0036418	Magt1/Mylk/Snca/Coro1a/Ptprc/Ace/Icam1/Gnao1/Ptpn6/G6pdx/Srl/Plcg2/Ero1l/Calcrl	14	Biological process
GO:0070901	mitochondrial tRNA methylation	1|267	2|23843	0.0222716	0.0823225	0.0548947	Hsd17b10	1	Biological process
GO:0070942	neutrophil mediated cytotoxicity	3|267	13|23843	0.000365462	0.00414367	0.0027631	Ncf1/Ctsg/Elane	3	Biological process
GO:0070943	neutrophil mediated killing of symbiont cell	3|267	11|23843	0.000214374	0.00276122	0.00184125	Ncf1/Ctsg/Elane	3	Biological process
GO:0070944	neutrophil mediated killing of bacterium	3|267	9|23843	0.000110965	0.00165816	0.0011057	Ncf1/Ctsg/Elane	3	Biological process
GO:0070946	"neutrophil mediated killing of gram-positive bacterium"	2|267	2|23843	0.000124936	0.00180278	0.00120214	Ncf1/Ctsg	2	Biological process
GO:0070947	neutrophil mediated killing of fungus	2|267	4|23843	0.000738555	0.00707198	0.00471577	Ncf1/Elane	2	Biological process
GO:0070971	endoplasmic reticulum exit site	2|269	26|23583	0.0351935	0.0934827	0.0569579	Tfg/H2-D1	2	Cellular component
GO:0070997	neuron death	9|267	381|23843	0.0284775	0.0985737	0.0657314	Itgam/Snca/Ncf2/Coro1a/Rras2/Nrp1/G6pdx/Clu/Chmp4b	9	Biological process
GO:0071065	"alpha9-beta1 integrin-vascular cell adhesion molecule-1 complex"	1|269	2|23583	0.0226834	0.0730337	0.0444986	Vcam1	1	Cellular component
GO:0071072	"negative regulation of phospholipid biosynthetic process"	1|267	4|23843	0.0440489	0.12339	0.0822795	Lpcat1	1	Biological process
GO:0071159	NF-kappaB complex	1|269	2|23583	0.0226834	0.0730337	0.0444986	Rela	1	Cellular component
GO:0071216	cellular response to biotic stimulus	7|267	288|23843	0.0441566	0.123442	0.0823144	Stat1/Rela/Ltf/Cd14/Ctsg/Cmpk2/Gbp2	7	Biological process
GO:0071219	cellular response to molecule of bacterial origin	7|267	268|23843	0.0318756	0.103838	0.069242	Stat1/Rela/Ltf/Cd14/Ctsg/Cmpk2/Gbp2	7	Biological process
GO:0071222	cellular response to lipopolysaccharide	7|267	259|23843	0.0271879	0.0951348	0.0634383	Stat1/Rela/Ltf/Cd14/Ctsg/Cmpk2/Gbp2	7	Biological process
GO:0071223	cellular response to lipoteichoic acid	2|267	10|23843	0.00529837	0.031647	0.021103	Rela/Cd14	2	Biological process
GO:0071236	cellular response to antibiotic	9|267	189|23843	0.000293655	0.00352302	0.00234924	Rela/Hk3/Anxa1/Lcn2/Cfl1/Rhob/Aqp1/Clu/Glrx	9	Biological process
GO:0071241	cellular response to inorganic substance	11|267	188|23843	9.50451e-06	0.000225477	0.000150354	Fn1/Mylk/Ncf1/Snca/B2m/Alox5ap/Mmp9/Egfr/Aqp1/Cpne3/Trf	11	Biological process
GO:0071248	cellular response to metal ion	11|267	121|23843	1.21694e-07	8.51658e-06	5.67907e-06	Fn1/Mylk/Ncf1/Snca/B2m/Alox5ap/Mmp9/Egfr/Aqp1/Cpne3/Trf	11	Biological process
GO:0071276	cellular response to cadmium ion	3|267	23|23843	0.00208332	0.0158189	0.0105485	Ncf1/Mmp9/Egfr	3	Biological process
GO:0071277	cellular response to calcium ion	3|267	53|23843	0.0215589	0.0823225	0.0548947	Mylk/Alox5ap/Cpne3	3	Biological process
GO:0071280	cellular response to copper ion	2|267	13|23843	0.00898283	0.0467977	0.0312059	Snca/Aqp1	2	Biological process
GO:0071281	cellular response to iron ion	2|267	12|23843	0.00765709	0.0413798	0.0275931	B2m/Trf	2	Biological process
GO:0071283	cellular response to iron(III) ion	1|267	2|23843	0.0222716	0.0823225	0.0548947	B2m	1	Biological process
GO:0071288	cellular response to mercury ion	2|267	3|23843	0.000372032	0.00414367	0.0027631	Fn1/Aqp1	2	Biological process
GO:0071300	cellular response to retinoic acid	3|267	45|23843	0.0139366	0.0635396	0.0423698	Aqp1/Ptk7/Twf2	3	Biological process
GO:0071346	cellular response to interferon-gamma	6|267	108|23843	0.0013754	0.0112579	0.00750706	Stat1/Actr2/Gbp3/Gbp5/Hpx/Gbp2	6	Biological process
GO:0071354	cellular response to interleukin-6	2|267	26|23843	0.0340302	0.105378	0.0702689	Rela/Cfl1	2	Biological process
GO:0071375	cellular response to peptide hormone stimulus	10|267	227|23843	0.000256131	0.00315394	0.00210313	Stat1/Osbpl8/Rela/Src/Cfl1/Pkm/Rab8a/Ybx1/Actn2/Cav2	10	Biological process
GO:0071392	cellular response to estradiol stimulus	2|267	24|23843	0.0293236	0.100926	0.0673	Egfr/Glrx	2	Biological process
GO:0071393	cellular response to progesterone stimulus	1|267	2|23843	0.0222716	0.0823225	0.0548947	Src	1	Biological process
GO:0071402	"cellular response to lipoprotein particle stimulus"	2|267	22|23843	0.0249034	0.0887685	0.0591931	Itgb2/Cdh13	2	Biological process
GO:0071404	"cellular response to low-density lipoprotein particle stimulus"	2|267	15|23843	0.0119156	0.0569858	0.0379996	Itgb2/Cdh13	2	Biological process
GO:0071437	invadopodium	2|269	14|23583	0.0107761	0.042406	0.0258375	Actr2/Fscn1	2	Cellular component
GO:0071460	cellular response to cell-matrix adhesion	1|267	2|23843	0.0222716	0.0823225	0.0548947	Mmp9	1	Biological process
GO:0071466	cellular response to xenobiotic stimulus	5|267	142|23843	0.0220267	0.0823225	0.0548947	Cyp2s1/Cyp2f2/Aqp1/Ugt1a6a/Csad	5	Biological process
GO:0071470	cellular response to osmotic stress	3|267	41|23843	0.010817	0.0536253	0.0357587	Mylk/Aqp1/Ddx3x	3	Biological process
GO:0071492	cellular response to UV-A	1|267	3|23843	0.0332213	0.103838	0.069242	Mme	1	Biological process
GO:0071559	response to transforming growth factor beta	6|267	187|23843	0.0190697	0.0809642	0.053989	Src/Fbn1/Epb41l5/Hpgd/Lrg1/Cav2	6	Biological process
GO:0071560	"cellular response to transforming growth factor beta stimulus"	6|267	185|23843	0.0181902	0.0785808	0.0523997	Src/Fbn1/Epb41l5/Hpgd/Lrg1/Cav2	6	Biological process
GO:0071616	acyl-CoA biosynthetic process	2|267	20|23843	0.020785	0.0823225	0.0548947	Snca/Acat1	2	Biological process
GO:0071621	granulocyte chemotaxis	8|267	109|23843	3.18885e-05	0.0006257	0.000417233	Itgam/C1qbp/Anxa1/Itgb2/S100a8/S100a9/Rac2/Pf4	8	Biological process
GO:0071622	regulation of granulocyte chemotaxis	3|267	52|23843	0.0205042	0.0823225	0.0548947	C1qbp/Rac2/Pf4	3	Biological process
GO:0071624	positive regulation of granulocyte chemotaxis	3|267	31|23843	0.00495061	0.0302585	0.0201771	C1qbp/Rac2/Pf4	3	Biological process
GO:0071664	catenin-TCF7L2 complex	1|269	4|23583	0.0448542	0.107096	0.0652521	Jup	1	Cellular component
GO:0071706	"tumor necrosis factor superfamily cytokine production"	6|267	140|23843	0.00501977	0.0305922	0.0203996	Lgals9/Ltf/Cd14/Clu/Cybb/Pf4	6	Biological process
GO:0071709	membrane assembly	2|267	27|23843	0.0364863	0.111666	0.0744619	Emp2/Cav2	2	Biological process
GO:0071724	response to diacyl bacterial lipopeptide	1|267	4|23843	0.0440489	0.12339	0.0822795	Cd14	1	Biological process
GO:0071725	response to triacyl bacterial lipopeptide	1|267	3|23843	0.0332213	0.103838	0.069242	Cd14	1	Biological process
GO:0071726	cellular response to diacyl bacterial lipopeptide	1|267	4|23843	0.0440489	0.12339	0.0822795	Cd14	1	Biological process
GO:0071727	"cellular response to triacyl bacterial lipopeptide"	1|267	3|23843	0.0332213	0.103838	0.069242	Cd14	1	Biological process
GO:0071800	podosome assembly	4|267	25|23843	0.000161594	0.0021872	0.00145848	Ncf1/Src/Lcp1/Fscn1	4	Biological process
GO:0071801	regulation of podosome assembly	3|267	18|23843	0.0010004	0.00884351	0.00589708	Src/Lcp1/Fscn1	3	Biological process
GO:0071803	positive regulation of podosome assembly	3|267	14|23843	0.000461291	0.00486674	0.00324527	Src/Lcp1/Fscn1	3	Biological process
GO:0071813	lipoprotein particle binding	2|262	28|23049	0.0400771	0.129346	0.0878471	Apoa2/Cdh13	2	Molecular function
GO:0071814	protein-lipid complex binding	2|262	28|23049	0.0400771	0.129346	0.0878471	Apoa2/Cdh13	2	Molecular function
GO:0071816	"tail-anchored membrane protein insertion into ER membrane"	1|267	4|23843	0.0440489	0.12339	0.0822795	Bag6	1	Biological process
GO:0071818	BAT3 complex	1|269	3|23583	0.0338321	0.0904318	0.055099	Bag6	1	Cellular component
GO:0071900	"regulation of protein serine/threonine kinase activity"	9|267	418|23843	0.0467105	0.129806	0.0865581	Snca/Src/Ptprc/Ltf/Ptpn6/Egfr/Chil1/Ddx3x/Trf	9	Biological process
GO:0071902	"positive regulation of protein serine/threonine kinase activity"	8|267	298|23843	0.0195639	0.0823225	0.0548947	Snca/Src/Ptprc/Ltf/Egfr/Chil1/Ddx3x/Trf	8	Biological process
GO:0071936	"coreceptor activity involved in Wnt signaling pathway"	1|262	3|23049	0.0337165	0.113032	0.0767671	Ptk7	1	Molecular function
GO:0071963	"establishment or maintenance of cell polarity regulating cell shape"	1|267	3|23843	0.0332213	0.103838	0.069242	Cfl1	1	Biological process
GO:0072001	renal system development	9|267	291|23843	0.005743	0.033894	0.0226014	Stat1/Bag6/Cd44/Ace/Nrp1/Aqp1/Lama5/Lamb2/Fbn1	9	Biological process
GO:0072009	nephron epithelium development	4|267	108|23843	0.0333516	0.104121	0.0694308	Cd44/Aqp1/Lama5/Lamb2	4	Biological process
GO:0072207	metanephric epithelium development	2|267	23|23843	0.0270767	0.094825	0.0632317	Aqp1/Lamb2	2	Biological process
GO:0072224	metanephric glomerulus development	2|267	14|23843	0.0104031	0.0523145	0.0348846	Aqp1/Lamb2	2	Biological process
GO:0072236	metanephric loop of Henle development	1|267	4|23843	0.0440489	0.12339	0.0822795	Aqp1	1	Biological process
GO:0072243	metanephric nephron epithelium development	2|267	20|23843	0.020785	0.0823225	0.0548947	Aqp1/Lamb2	2	Biological process
GO:0072244	metanephric glomerular epithelium development	1|267	3|23843	0.0332213	0.103838	0.069242	Lamb2	1	Biological process
GO:0072248	"metanephric glomerular visceral epithelial cell differentiation"	1|267	2|23843	0.0222716	0.0823225	0.0548947	Lamb2	1	Biological process
GO:0072249	"metanephric glomerular visceral epithelial cell development"	1|267	2|23843	0.0222716	0.0823225	0.0548947	Lamb2	1	Biological process
GO:0072312	"metanephric glomerular epithelial cell differentiation"	1|267	2|23843	0.0222716	0.0823225	0.0548947	Lamb2	1	Biological process
GO:0072313	"metanephric glomerular epithelial cell development"	1|267	2|23843	0.0222716	0.0823225	0.0548947	Lamb2	1	Biological process
GO:0072330	monocarboxylic acid biosynthetic process	8|267	236|23843	0.00529091	0.031647	0.021103	Adpgk/Ldhb/Gpd1/Hk3/Anxa1/Bpgm/Pkm/Asns	8	Biological process
GO:0072332	"intrinsic apoptotic signaling pathway by p53 class mediator"	4|267	82|23843	0.0136002	0.0623441	0.0415726	Bag6/Cd44/Ifi204/Mybbp1a	4	Biological process
GO:0072376	protein activation cascade	9|267	200|23843	0.000444168	0.00474571	0.00316456	Cfb/Fga/C1qbp/C3/C4b/Serping1/Fgg/F13a1/Fgb	9	Biological process
GO:0072378	blood coagulation, fibrin clot formation	4|267	9|23843	1.85371e-06	6.71011e-05	4.47447e-05	Fga/Fgg/F13a1/Fgb	4	Biological process
GO:0072379	ER membrane insertion complex	1|269	3|23583	0.0338321	0.0904318	0.055099	Bag6	1	Cellular component
GO:0072510	"trivalent inorganic cation transmembrane transporter activity"	1|262	3|23049	0.0337165	0.113032	0.0767671	Trf	1	Molecular function
GO:0072511	divalent inorganic cation transport	14|267	448|23843	0.000570954	0.00578605	0.00385829	Magt1/Mylk/Snca/Coro1a/Ptprc/Ace/Icam1/Gnao1/Ptpn6/G6pdx/Srl/Plcg2/Ero1l/Calcrl	14	Biological process
GO:0072512	trivalent inorganic cation transport	2|267	15|23843	0.0119156	0.0569858	0.0379996	B2m/Trf	2	Biological process
GO:0072521	purine-containing compound metabolic process	15|267	486|23843	0.000416311	0.00454049	0.00302772	Ampd3/Adpgk/Gpd1/Hk3/Prps1/Snca/Bpgm/Pkm/Adk/Aqp1/Acat1/Gucy1a1/Gda/Nme3/Pf4	15	Biological process
GO:0072522	purine-containing compound biosynthetic process	12|267	266|23843	5.0109e-05	0.000869453	0.000579774	Ampd3/Adpgk/Gpd1/Hk3/Prps1/Bpgm/Pkm/Adk/Aqp1/Acat1/Gucy1a1/Nme3	12	Biological process
GO:0072524	pyridine-containing compound metabolic process	15|267	142|23843	7.09328e-11	2.12748e-08	1.41866e-08	Taldo1/Adpgk/Idh3a/Ldhb/Gpd1/Hk3/Ncf1/Ncf2/Bpgm/Tkt/Pkm/Prdx5/G6pdx/Nnt/Pgd	15	Biological process
GO:0072525	pyridine-containing compound biosynthetic process	6|267	91|23843	0.000560895	0.00570266	0.00380268	Adpgk/Gpd1/Hk3/Bpgm/Pkm/G6pdx	6	Biological process
GO:0072526	pyridine-containing compound catabolic process	2|267	8|23843	0.00334588	0.0225818	0.0150581	Ncf1/Ncf2	2	Biological process
GO:0072527	pyrimidine-containing compound metabolic process	3|267	52|23843	0.0205042	0.0823225	0.0548947	Ctps/Cmpk2/Nme3	3	Biological process
GO:0072528	"pyrimidine-containing compound biosynthetic process"	3|267	29|23843	0.00409107	0.0268833	0.0179265	Ctps/Cmpk2/Nme3	3	Biological process
GO:0072562	blood microparticle	5|269	156|23583	0.0335289	0.0904318	0.055099	Fga/Apoa2/Fgg/Hp/Fgb	5	Cellular component
GO:0072577	endothelial cell apoptotic process	4|267	52|23843	0.00272994	0.019201	0.0128037	Fga/Icam1/Fgg/Fgb	4	Biological process
GO:0072593	reactive oxygen species metabolic process	15|267	256|23843	2.2299e-07	1.39752e-05	9.319e-06	Itgam/Ncf1/Snca/Ncf2/Mpo/Itgb2/Icam1/Prdx5/G6pdx/Egfr/Clu/Cybb/Hp/Cd177/Ddah2	15	Biological process
GO:0072606	interleukin-8 secretion	3|267	25|23843	0.00266134	0.0188448	0.0125662	Anxa1/Cd14/Chil1	3	Biological process
GO:0072657	protein localization to membrane	12|267	472|23843	0.00726475	0.0403501	0.0269065	Itgam/Bag6/Rdx/Ncf1/Emp2/Itgb2/Rab8a/Egfr/Jup/Lama5/Chmp4b/Actn2	12	Biological process
GO:0072659	protein localization to plasma membrane	7|267	249|23843	0.0225567	0.082766	0.0551905	Rdx/Emp2/Rab8a/Egfr/Jup/Lama5/Actn2	7	Biological process
GO:0072672	neutrophil extravasation	2|267	15|23843	0.0119156	0.0569858	0.0379996	Prtn3/Cd177	2	Biological process
GO:0072673	lamellipodium morphogenesis	2|267	16|23843	0.0135181	0.0622396	0.0415029	Cd44/Src	2	Biological process
GO:0075509	"endocytosis involved in viral entry into host cell"	1|267	3|23843	0.0332213	0.103838	0.069242	Cav2	1	Biological process
GO:0086097	"phospholipase C-activating angiotensin-activated signaling pathway"	1|267	2|23843	0.0222716	0.0823225	0.0548947	Actn2	1	Biological process
GO:0086098	"angiotensin-activated signaling pathway involved in heart process"	1|267	2|23843	0.0222716	0.0823225	0.0548947	Src	1	Biological process
GO:0090022	regulation of neutrophil chemotaxis	3|267	35|23843	0.00697561	0.0390021	0.0260076	C1qbp/Rac2/Pf4	3	Biological process
GO:0090023	positive regulation of neutrophil chemotaxis	3|267	29|23843	0.00409107	0.0268833	0.0179265	C1qbp/Rac2/Pf4	3	Biological process
GO:0090050	"positive regulation of cell migration involved in sprouting angiogenesis"	2|267	20|23843	0.020785	0.0823225	0.0548947	Anxa1/Nrp1	2	Biological process
GO:0090077	foam cell differentiation	2|267	26|23843	0.0340302	0.105378	0.0702689	Stat1/Pf4	2	Biological process
GO:0090109	regulation of cell-substrate junction assembly	4|267	50|23843	0.00236315	0.0174698	0.0116493	Src/Cfl1/Nrp1/Epb41l5	4	Biological process
GO:0090130	tissue migration	12|267	265|23843	4.83218e-05	0.000848968	0.000566113	Emp2/Src/Anxa1/Itgb2/Dcn/Mmp9/Rhob/Nrp1/Aqp1/Jup/Epb41l5/Cdh13	12	Biological process
GO:0090132	epithelium migration	12|267	263|23843	4.49123e-05	0.000805927	0.000537413	Emp2/Src/Anxa1/Itgb2/Dcn/Mmp9/Rhob/Nrp1/Aqp1/Jup/Epb41l5/Cdh13	12	Biological process
GO:0090204	protein localization to nuclear pore	1|267	3|23843	0.0332213	0.103838	0.069242	Osbpl8	1	Biological process
GO:0090257	regulation of muscle system process	10|267	222|23843	0.000214218	0.00276122	0.00184125	Smtn/Ncf1/Tnnt2/Slc25a4/Adk/G6pdx/Jup/Srl/Gucy1a1/Calcrl	10	Biological process
GO:0090276	regulation of peptide hormone secretion	6|267	217|23843	0.0358913	0.110652	0.0737854	Fga/Slc16a1/Egfr/Fgg/Fgb/Glrx	6	Biological process
GO:0090277	positive regulation of peptide hormone secretion	5|267	113|23843	0.00893328	0.0467977	0.0312059	Fga/Egfr/Fgg/Fgb/Glrx	5	Biological process
GO:0090292	nuclear matrix anchoring at nuclear membrane	1|267	3|23843	0.0332213	0.103838	0.069242	Sun2	1	Biological process
GO:0090303	positive regulation of wound healing	4|267	53|23843	0.00292718	0.0203834	0.0135922	Mylk/Anxa1/S100a9/Plpp3	4	Biological process
GO:0090322	regulation of superoxide metabolic process	4|267	31|23843	0.000381285	0.0042132	0.00280947	Itgam/Itgb2/Egfr/Cd177	4	Biological process
GO:0090420	naphthalene-containing compound metabolic process	1|267	2|23843	0.0222716	0.0823225	0.0548947	Cyp2f2	1	Biological process
GO:0097006	regulation of plasma lipoprotein particle levels	3|267	59|23843	0.0284993	0.0985737	0.0657314	Apoa2/Mpo/Lrpap1	3	Biological process
GO:0097029	"mature conventional dendritic cell differentiation"	1|267	4|23843	0.0440489	0.12339	0.0822795	Prtn3	1	Biological process
GO:0097066	response to thyroid hormone	2|267	13|23843	0.00898283	0.0467977	0.0312059	Rdx/Cfb	2	Biological process
GO:0097100	supercoiled DNA binding	1|262	3|23049	0.0337165	0.113032	0.0767671	Top1	1	Molecular function
GO:0097164	ammonium ion metabolic process	6|267	167|23843	0.0114942	0.0561209	0.0374228	Itgam/Snca/Apoa2/Lpcat1/Srm/Akr1c14	6	Biological process
GO:0097177	mitochondrial ribosome binding	1|262	3|23049	0.0337165	0.113032	0.0767671	C1qbp	1	Molecular function
GO:0097191	extrinsic apoptotic signaling pathway	13|267	228|23843	1.95863e-06	6.91115e-05	4.60853e-05	Rela/Fga/Src/Ptprc/Lcn2/Icam1/Hmgb2/Timp3/Nrp1/Fgg/Ddx3x/Fgb/Pf4	13	Biological process
GO:0097193	intrinsic apoptotic signaling pathway	12|267	291|23843	0.000117695	0.00173403	0.0011563	Bag6/Cd44/Src/Ifi204/S100a8/S100a9/Mmp9/Tpt1/Clu/Ddx3x/Mybbp1a/Ero1l	12	Biological process
GO:0097205	renal filtration	2|267	19|23843	0.018844	0.0802494	0.0535124	Emp2/Aqp1	2	Biological process
GO:0097237	cellular response to toxic substance	9|267	153|23843	5.9285e-05	0.000995751	0.000663992	Rela/Hk3/Anxa1/Mpo/Lcn2/Cfl1/Rhob/Aqp1/Glrx	9	Biological process
GO:0097242	amyloid-beta clearance	6|267	19|23843	4.47615e-08	3.91569e-06	2.61108e-06	Itgam/C3/Itgb2/Lrpap1/Clu/Mme	6	Biological process
GO:0097286	iron ion import	2|267	16|23843	0.0135181	0.0622396	0.0415029	B2m/Trf	2	Biological process
GO:0097350	neutrophil clearance	1|267	4|23843	0.0440489	0.12339	0.0822795	Anxa1	1	Biological process
GO:0097374	sensory neuron axon guidance	1|267	3|23843	0.0332213	0.103838	0.069242	Nrp1	1	Biological process
GO:0097418	neurofibrillary tangle	1|269	4|23583	0.0448542	0.107096	0.0652521	Clu	1	Cellular component
GO:0097440	apical dendrite	2|269	24|23583	0.0303341	0.0904318	0.055099	Clu/Myo1d	2	Cellular component
GO:0097468	"programmed cell death in response to reactive oxygen species"	2|267	14|23843	0.0104031	0.0523145	0.0348846	Hk3/Glrx	2	Biological process
GO:0097487	multivesicular body, internal vesicle	1|269	4|23583	0.0448542	0.107096	0.0652521	Egfr	1	Cellular component
GO:0097490	sympathetic neuron projection extension	1|267	4|23843	0.0440489	0.12339	0.0822795	Nrp1	1	Biological process
GO:0097491	sympathetic neuron projection guidance	1|267	4|23843	0.0440489	0.12339	0.0822795	Nrp1	1	Biological process
GO:0097512	cardiac myofibril	2|269	9|23583	0.00442628	0.0247522	0.0150812	Tnnt2/Des	2	Cellular component
GO:0097517	contractile actin filament bundle	4|269	74|23583	0.0102046	0.0409147	0.0249288	Mylk/Ablim1/Lcp1/Fscn1	4	Cellular component
GO:0097529	myeloid leukocyte migration	11|267	179|23843	5.9613e-06	0.000159436	0.000106316	Prtn3/Itgam/C1qbp/Anxa1/Itgb2/S100a8/S100a9/Rac2/Retnlg/Cd177/Pf4	11	Biological process
GO:0097530	granulocyte migration	10|267	129|23843	2.00159e-06	7.0039e-05	4.67038e-05	Prtn3/Itgam/C1qbp/Anxa1/Itgb2/S100a8/S100a9/Rac2/Cd177/Pf4	10	Biological process
GO:0097553	calcium ion transmembrane import into cytosol	6|267	124|23843	0.00276855	0.0194075	0.0129414	Snca/Coro1a/Ptprc/Ptpn6/Plcg2/Ero1l	6	Biological process
GO:0097581	lamellipodium organization	9|267	81|23843	3.12505e-07	1.72659e-05	1.15133e-05	Cd44/Ablim1/Src/Cfl1/Aqp1/Rac2/Fscn1/Cdh13/Twf2	9	Biological process
GO:0097617	annealing activity	2|262	13|23049	0.00924385	0.059114	0.040148	Anxa1/Ddx3x	2	Molecular function
GO:0097644	calcitonin family binding	1|262	4|23049	0.0447018	0.129346	0.0878471	Calcrl	1	Molecular function
GO:0097745	mitochondrial tRNA 5'-end processing	1|267	3|23843	0.0332213	0.103838	0.069242	Hsd17b10	1	Biological process
GO:0097746	regulation of blood vessel diameter	9|267	159|23843	7.98116e-05	0.00123426	0.000823034	Fga/Ace/Icam1/G6pdx/Egfr/Manf/Fgg/Fgb/Gucy1a1	9	Biological process
GO:0097756	negative regulation of blood vessel diameter	8|267	104|23843	2.2685e-05	0.000462399	0.000308339	Fga/Ace/Icam1/G6pdx/Egfr/Manf/Fgg/Fgb	8	Biological process
GO:0098501	polynucleotide dephosphorylation	1|267	2|23843	0.0222716	0.0823225	0.0548947	Pnkp	1	Biological process
GO:0098518	polynucleotide phosphatase activity	1|262	4|23049	0.0447018	0.129346	0.0878471	Pnkp	1	Molecular function
GO:0098562	cytoplasmic side of membrane	7|269	197|23583	0.00763094	0.0351376	0.0214089	Src/Gnao1/G6pdx/Jup/Acp1/Chmp4b/Cav2	7	Cellular component
GO:0098589	membrane region	18|269	362|23583	2.11604e-07	7.26432e-06	4.42606e-06	Prtn3/Itgam/Ldhb/H2-D1/Emp2/Src/Cd14/Itgb2/Icam1/Eno1/Slc25a4/Eef2/Egfr/Aqp1/Myo1d/Cd177/Cdh13/Cav2	18	Cellular component
GO:0098742	"cell-cell adhesion via plasma-membrane adhesion molecules"	5|267	170|23843	0.0428149	0.12339	0.0822795	Mpz/Lgals9/Vcam1/Cd177/Cdh13	5	Biological process
GO:0098751	bone cell development	3|267	34|23843	0.00643021	0.0364156	0.0242828	Src/Ptpn6/Fbn1	3	Biological process
GO:0098802	plasma membrane receptor complex	6|269	175|23583	0.0154215	0.0590463	0.0359762	Itgam/B2m/Itgb2/Ptpn6/Trf/Calcrl	6	Cellular component
GO:0098827	endoplasmic reticulum subcompartment	16|269	489|23583	0.000171853	0.00146075	0.000890016	Osbpl8/Tmx3/Magt1/Sec11a/Ltf/Tap1/Tap2/Tkt/Tgtp2/Tapbp/Ifi47/Ero1l/Trf/Plpp3/Igtp/Iigp1	16	Cellular component
GO:0098857	membrane microdomain	18|269	350|23583	1.28367e-07	5.45559e-06	3.32402e-06	Prtn3/Itgam/Ldhb/H2-D1/Emp2/Src/Cd14/Itgb2/Icam1/Eno1/Slc25a4/Eef2/Egfr/Aqp1/Myo1d/Cd177/Cdh13/Cav2	18	Cellular component
GO:0098858	actin-based cell projection	10|269	199|23583	0.000101869	0.000901965	0.000549556	Rdx/Cd44/Coro1a/Cnp/Cfl1/Vcam1/Lcp1/Fscn1/Actn2/Twf2	10	Cellular component
GO:0098862	cluster of actin-based cell projections	8|269	182|23583	0.00119827	0.00893448	0.00544367	Rdx/Coro1a/Ace/Aqp1/Capza1/Myo1d/Mme/Twf2	8	Cellular component
GO:0098927	"vesicle-mediated transport between endosomal compartments"	4|267	41|23843	0.00112416	0.00977294	0.00651685	Rdx/Emp2/Coro1a/Src	4	Biological process
GO:0099568	cytoplasmic region	17|269	444|23583	1.53513e-05	0.000176332	0.000107437	Osbpl8/Rdx/Fga/Snca/Coro1a/Itgb2/Sptb/Eno1/Cfl1/Marcks/Actr2/Rhob/Fgg/Capza1/Myo1f/Fgb/Actn2	17	Cellular component
GO:0110053	regulation of actin filament organization	14|267	250|23843	9.75954e-07	3.97867e-05	2.65308e-05	Sorbs3/Rdx/Lmod1/Coro1a/Icam1/Sptb/Cfl1/Hcls1/Actr2/Nrp1/Rac2/Capza1/Actn2/Twf2	14	Biological process
GO:0120031	plasma membrane bounded cell projection assembly	16|267	487|23843	0.000133122	0.00189485	0.00126353	Rdx/Mylk/Ablim1/Emp2/Icam1/Cfl1/Rab8a/Actr2/Nrp1/Aqp1/Rac2/Lama5/Fscn1/Actn2/Cdh13/Twf2	16	Biological process
GO:0120032	"regulation of plasma membrane bounded cell projection assembly"	8|267	172|23843	0.000739366	0.00707198	0.00471577	Rdx/Icam1/Cfl1/Nrp1/Aqp1/Rac2/Fscn1/Twf2	8	Biological process
GO:0120034	"positive regulation of plasma membrane bounded cell projection assembly"	6|267	99|23843	0.000875429	0.00806124	0.00537544	Cfl1/Nrp1/Aqp1/Rac2/Fscn1/Twf2	6	Biological process
GO:0140031	phosphorylation-dependent protein binding	1|262	2|23049	0.0226055	0.0971907	0.0660082	Ptpn6	1	Molecular function
GO:0150018	basal dendrite development	1|267	3|23843	0.0332213	0.103838	0.069242	Nrp1	1	Biological process
GO:0150019	basal dendrite morphogenesis	1|267	3|23843	0.0332213	0.103838	0.069242	Nrp1	1	Biological process
GO:0150020	basal dendrite arborization	1|267	3|23843	0.0332213	0.103838	0.069242	Nrp1	1	Biological process
GO:0150034	distal axon	9|269	364|23583	0.0244779	0.0770601	0.0469518	Snca/Eno1/Cfl1/Atp6v0d1/Nrp1/Aqp1/Clu/Fscn1/Twf2	9	Cellular component
GO:1900024	"regulation of substrate adhesion-dependent cell spreading"	3|267	48|23843	0.0165773	0.07328	0.048865	C1qbp/Crkl/Nrp1	3	Biological process
GO:1900026	"positive regulation of substrate adhesion-dependent cell spreading"	3|267	33|23843	0.00591114	0.0345694	0.0230518	C1qbp/Crkl/Nrp1	3	Biological process
GO:1900027	regulation of ruffle assembly	2|267	28|23843	0.0390085	0.117585	0.078409	Rdx/Icam1	2	Biological process
GO:1900046	regulation of hemostasis	6|267	78|23843	0.000243907	0.00303008	0.00202053	Fga/Thbd/S100a9/Serping1/Fgg/Fgb	6	Biological process
GO:1900047	negative regulation of hemostasis	5|267	49|23843	0.000216257	0.00276848	0.00184609	Fga/Thbd/Serping1/Fgg/Fgb	5	Biological process
GO:1900076	"regulation of cellular response to insulin stimulus"	4|267	83|23843	0.0141663	0.0644467	0.0429747	Osbpl8/Rela/Src/Ybx1	4	Biological process
GO:1900078	"positive regulation of cellular response to insulin stimulus"	2|267	30|23843	0.044244	0.123442	0.0823144	Osbpl8/Src	2	Biological process
GO:1900087	"positive regulation of G1/S transition of mitotic cell cycle"	3|267	30|23843	0.00450841	0.0282875	0.0188628	Rdx/Anxa1/Ddx3x	3	Biological process
GO:1900120	regulation of receptor binding	2|267	21|23843	0.0228055	0.082766	0.0551905	B2m/Mmp9	2	Biological process
GO:1900122	positive regulation of receptor binding	2|267	7|23843	0.00252806	0.0182062	0.0121404	B2m/Mmp9	2	Biological process
GO:1900190	regulation of single-species biofilm formation	1|267	2|23843	0.0222716	0.0823225	0.0548947	Ltf	1	Biological process
GO:1900191	"negative regulation of single-species biofilm formation"	1|267	2|23843	0.0222716	0.0823225	0.0548947	Ltf	1	Biological process
GO:1900221	regulation of amyloid-beta clearance	2|267	10|23843	0.00529837	0.031647	0.021103	Lrpap1/Clu	2	Biological process
GO:1900222	negative regulation of amyloid-beta clearance	1|267	3|23843	0.0332213	0.103838	0.069242	Lrpap1	1	Biological process
GO:1900228	"regulation of single-species biofilm formation in or on host organism"	1|267	2|23843	0.0222716	0.0823225	0.0548947	Ltf	1	Biological process
GO:1900229	"negative regulation of single-species biofilm formation in or on host organism"	1|267	2|23843	0.0222716	0.0823225	0.0548947	Ltf	1	Biological process
GO:1900390	regulation of iron ion import	2|267	3|23843	0.000372032	0.00414367	0.0027631	B2m/Trf	2	Biological process
GO:1900623	regulation of monocyte aggregation	1|267	3|23843	0.0332213	0.103838	0.069242	Cd44	1	Biological process
GO:1900625	positive regulation of monocyte aggregation	1|267	3|23843	0.0332213	0.103838	0.069242	Cd44	1	Biological process
GO:1900747	"negative regulation of vascular endothelial growth factor signaling pathway"	1|267	4|23843	0.0440489	0.12339	0.0822795	Dcn	1	Biological process
GO:1901032	"negative regulation of response to reactive oxygen species"	2|267	25|23843	0.031642	0.103838	0.069242	Hk3/Glrx	2	Biological process
GO:1901071	glucosamine-containing compound metabolic process	2|267	26|23843	0.0340302	0.105378	0.0702689	Chil3/Chil1	2	Biological process
GO:1901072	glucosamine-containing compound catabolic process	2|267	13|23843	0.00898283	0.0467977	0.0312059	Chil3/Chil1	2	Biological process
GO:1901136	carbohydrate derivative catabolic process	5|267	118|23843	0.0106486	0.0531881	0.0354672	Cd44/Gpd1/Chil3/Pglyrp1/Chil1	5	Biological process
GO:1901163	regulation of trophoblast cell migration	2|267	11|23843	0.00642815	0.0364156	0.0242828	C1qbp/Arhgdib	2	Biological process
GO:1901166	"neural crest cell migration involved in autonomic nervous system development"	2|267	7|23843	0.00252806	0.0182062	0.0121404	Fn1/Nrp1	2	Biological process
GO:1901184	regulation of ERBB signaling pathway	4|267	66|23843	0.00643495	0.0364156	0.0242828	Ncf1/Gprc5a/Mmp9/Cdh13	4	Biological process
GO:1901186	positive regulation of ERBB signaling pathway	2|267	30|23843	0.044244	0.123442	0.0823144	Ncf1/Mmp9	2	Biological process
GO:1901214	regulation of neuron death	9|267	344|23843	0.0159445	0.0708125	0.0472196	Itgam/Snca/Ncf2/Coro1a/Rras2/Nrp1/G6pdx/Clu/Chmp4b	9	Biological process
GO:1901216	positive regulation of neuron death	4|267	111|23843	0.036332	0.111666	0.0744619	Itgam/Snca/Ncf2/Clu	4	Biological process
GO:1901222	regulation of NIK/NF-kappaB signaling	5|267	88|23843	0.00312063	0.0215874	0.014395	Rela/Cd14/Egfr/Chil1/Glrx	5	Biological process
GO:1901224	positive regulation of NIK/NF-kappaB signaling	5|267	62|23843	0.000652077	0.00645772	0.00430617	Rela/Cd14/Egfr/Chil1/Glrx	5	Biological process
GO:1901292	nucleoside phosphate catabolic process	8|267	134|23843	0.000137582	0.00193861	0.00129272	Adpgk/Gpd1/Hk3/Ncf1/Ncf2/Bpgm/Cnp/Pkm	8	Biological process
GO:1901293	nucleoside phosphate biosynthetic process	15|267	313|23843	2.78776e-06	8.80136e-05	5.86897e-05	Ampd3/Adpgk/Gpd1/Hk3/Prps1/Bpgm/Pkm/Adk/Ctps/G6pdx/Aqp1/Cmpk2/Acat1/Gucy1a1/Nme3	15	Biological process
GO:1901298	"regulation of hydrogen peroxide-mediated programmed cell death"	2|267	12|23843	0.00765709	0.0413798	0.0275931	Hk3/Glrx	2	Biological process
GO:1901299	"negative regulation of hydrogen peroxide-mediated programmed cell death"	2|267	8|23843	0.00334588	0.0225818	0.0150581	Hk3/Glrx	2	Biological process
GO:1901342	regulation of vasculature development	17|267	316|23843	1.17828e-07	8.38574e-06	5.59182e-06	Stat1/Ngp/Emp2/C3/Anxa1/Itgb2/Dcn/Mmp9/Camp/Rhob/Nrp1/Aqp1/Jup/Cybb/Chil1/Lrg1/Pf4	17	Biological process
GO:1901343	negative regulation of vasculature development	4|267	116|23843	0.0416306	0.12339	0.0822795	Stat1/Ngp/Dcn/Pf4	4	Biological process
GO:1901361	organic cyclic compound catabolic process	12|267	483|23843	0.00863542	0.0458409	0.0305679	Adpgk/Gpd1/Hk3/Ncf1/Ncf2/Bpgm/Cnp/Pkm/Magoh/Lsm6/Ybx1/Gda	12	Biological process
GO:1901491	negative regulation of lymphangiogenesis	1|267	4|23843	0.0440489	0.12339	0.0822795	Ngp	1	Biological process
GO:1901567	fatty acid derivative binding	4|262	33|23049	0.000515109	0.00664404	0.00451238	Snca/S100a8/Alox5ap/S100a9	4	Molecular function
GO:1901568	fatty acid derivative metabolic process	9|267	131|23843	1.74145e-05	0.00037308	0.000248779	Cyp2s1/Ncf1/Anxa1/Lta4h/Alox5ap/Cyp2f2/Acat1/Hpgd/Akr1c14	9	Biological process
GO:1901570	fatty acid derivative biosynthetic process	4|267	48|23843	0.00203177	0.0155116	0.0103436	Anxa1/Lta4h/Alox5ap/Acat1	4	Biological process
GO:1901605	alpha-amino acid metabolic process	7|267	195|23843	0.00656754	0.0371159	0.0247498	Ctps/Asns/Acat1/Ero1l/Ddah2/Csad/Padi4	7	Biological process
GO:1901606	alpha-amino acid catabolic process	4|267	77|23843	0.0109862	0.0542079	0.0361472	Acat1/Ddah2/Csad/Padi4	4	Biological process
GO:1901615	organic hydroxy compound metabolic process	11|267	437|23843	0.0106707	0.0532141	0.0354845	Itgam/Ldhb/Snca/Saa1/Apoa2/Gc/Plcb3/G6pdx/Inpp5a/Plcg2/Acat1	11	Biological process
GO:1901652	response to peptide	14|267	353|23843	4.91062e-05	0.00085559	0.000570529	Stat1/Serpina3k/Osbpl8/Rela/Serpina3n/Src/Cfl1/Pkm/Rab8a/Ybx1/Serpina1e/Serpina3m/Actn2/Cav2	14	Biological process
GO:1901653	cellular response to peptide	10|267	257|23843	0.000678155	0.00670017	0.00446784	Stat1/Osbpl8/Rela/Src/Cfl1/Pkm/Rab8a/Ybx1/Actn2/Cav2	10	Biological process
GO:1901656	glycoside transport	1|267	3|23843	0.0332213	0.103838	0.069242	Apoa2	1	Biological process
GO:1901657	glycosyl compound metabolic process	6|267	121|23843	0.0024497	0.0179516	0.0119706	Ampd3/Prps1/Adk/Ctps/Akr1c14/Nme3	6	Biological process
GO:1901659	glycosyl compound biosynthetic process	3|267	38|23843	0.00877281	0.0463942	0.0309369	Adk/Ctps/Nme3	3	Biological process
GO:1901678	iron coordination entity transport	2|267	10|23843	0.00529837	0.031647	0.021103	Lcn2/Hpx	2	Biological process
GO:1901681	sulfur compound binding	15|262	237|23049	9.8579e-08	6.81987e-06	4.6318e-06	Fn1/Itgam/Saa1/Ptprc/Ltf/Mpo/Ctsg/Vtn/Tkt/Gsr/Lrpap1/Nrp1/Elane/Fbn1/Pf4	15	Molecular function
GO:1901879	regulation of protein depolymerization	7|267	83|23843	4.10367e-05	0.00076154	0.000507814	Rdx/Lmod1/Sptb/Cfl1/Capza1/Actn2/Twf2	7	Biological process
GO:1901880	negative regulation of protein depolymerization	6|267	70|23843	0.000134144	0.00190295	0.00126893	Rdx/Lmod1/Sptb/Cfl1/Capza1/Twf2	6	Biological process
GO:1901881	positive regulation of protein depolymerization	2|267	16|23843	0.0135181	0.0622396	0.0415029	Cfl1/Actn2	2	Biological process
GO:1901888	regulation of cell junction assembly	5|267	75|23843	0.00154601	0.0125564	0.00837295	Src/Ace/Cfl1/Nrp1/Epb41l5	5	Biological process
GO:1901889	negative regulation of cell junction assembly	2|267	19|23843	0.018844	0.0802494	0.0535124	Src/Ace	2	Biological process
GO:1901890	positive regulation of cell junction assembly	3|267	31|23843	0.00495061	0.0302585	0.0201771	Cfl1/Nrp1/Epb41l5	3	Biological process
GO:1901981	phosphatidylinositol phosphate binding	6|262	155|23049	0.00872028	0.0582117	0.0395351	Osbpl8/Ncf1/Cfl1/Ncf4/Actn2/Twf2	6	Molecular function
GO:1901992	"positive regulation of mitotic cell cycle phase transition"	3|267	69|23843	0.042376	0.12339	0.0822795	Rdx/Anxa1/Ddx3x	3	Biological process
GO:1902041	"regulation of extrinsic apoptotic signaling pathway via death domain receptors"	6|267	49|23843	1.74084e-05	0.00037308	0.000248779	Fga/Icam1/Hmgb2/Timp3/Fgg/Fgb	6	Biological process
GO:1902042	"negative regulation of extrinsic apoptotic signaling pathway via death domain receptors"	5|267	28|23843	1.35011e-05	0.00030479	0.000203242	Fga/Icam1/Hmgb2/Fgg/Fgb	5	Biological process
GO:1902068	"regulation of sphingolipid mediated signaling pathway"	1|267	2|23843	0.0222716	0.0823225	0.0548947	Plpp3	1	Biological process
GO:1902105	regulation of leukocyte differentiation	10|267	283|23843	0.00140482	0.0114763	0.00765271	Itgam/Cd44/Lgals9/Pglyrp1/Ptprc/Anxa1/Ptpn6/Hcls1/Fbn1/Pf4	10	Biological process
GO:1902106	negative regulation of leukocyte differentiation	4|267	94|23843	0.0213894	0.0823225	0.0548947	Cd44/Pglyrp1/Anxa1/Fbn1	4	Biological process
GO:1902107	positive regulation of leukocyte differentiation	6|267	159|23843	0.00916893	0.0476489	0.0317735	Itgam/Lgals9/Ptprc/Anxa1/Hcls1/Pf4	6	Biological process
GO:1902109	"negative regulation of mitochondrial membrane permeability involved in apoptotic process"	1|267	4|23843	0.0440489	0.12339	0.0822795	Slc25a4	1	Biological process
GO:1902115	regulation of organelle assembly	6|267	171|23843	0.0128005	0.0600552	0.0400463	Rdx/Src/Lcp1/Fscn1/Rbm14/Chmp4b	6	Biological process
GO:1902116	negative regulation of organelle assembly	2|267	32|23843	0.0497229	0.135722	0.090503	Rbm14/Chmp4b	2	Biological process
GO:1902117	positive regulation of organelle assembly	3|267	72|23843	0.0470892	0.129913	0.0866293	Src/Lcp1/Fscn1	3	Biological process
GO:1902186	regulation of viral release from host cell	2|267	32|23843	0.0497229	0.135722	0.090503	Chmp4b/Cav2	2	Biological process
GO:1902188	"positive regulation of viral release from host cell"	2|267	16|23843	0.0135181	0.0622396	0.0415029	Chmp4b/Cav2	2	Biological process
GO:1902229	"regulation of intrinsic apoptotic signaling pathway in response to DNA damage"	3|267	36|23843	0.00754765	0.0413798	0.0275931	Cd44/Tpt1/Clu	3	Biological process
GO:1902230	"negative regulation of intrinsic apoptotic signaling pathway in response to DNA damage"	3|267	24|23843	0.00236137	0.0174698	0.0116493	Cd44/Tpt1/Clu	3	Biological process
GO:1902271	D3 vitamins binding	1|262	2|23049	0.0226055	0.0971907	0.0660082	Gc	1	Molecular function
GO:1902336	"positive regulation of retinal ganglion cell axon guidance"	1|267	3|23843	0.0332213	0.103838	0.069242	Nrp1	1	Biological process
GO:1902463	protein localization to cell leading edge	1|267	4|23843	0.0440489	0.12339	0.0822795	Cfl1	1	Biological process
GO:1902563	regulation of neutrophil activation	3|267	9|23843	0.000110965	0.00165816	0.0011057	Itgam/Itgb2/Cd177	3	Biological process
GO:1902565	positive regulation of neutrophil activation	3|267	4|23843	5.50869e-06	0.000148276	9.8874e-05	Itgam/Itgb2/Cd177	3	Biological process
GO:1902622	regulation of neutrophil migration	3|267	45|23843	0.0139366	0.0635396	0.0423698	C1qbp/Rac2/Pf4	3	Biological process
GO:1902624	positive regulation of neutrophil migration	3|267	37|23843	0.00814663	0.0435212	0.0290211	C1qbp/Rac2/Pf4	3	Biological process
GO:1902722	positive regulation of prolactin secretion	1|267	3|23843	0.0332213	0.103838	0.069242	Egfr	1	Biological process
GO:1902743	regulation of lamellipodium organization	7|267	43|23843	4.66178e-07	2.35841e-05	1.57265e-05	Cd44/Src/Cfl1/Aqp1/Rac2/Fscn1/Twf2	7	Biological process
GO:1902745	positive regulation of lamellipodium organization	6|267	28|23843	5.71098e-07	2.77783e-05	1.85233e-05	Src/Cfl1/Aqp1/Rac2/Fscn1/Twf2	6	Biological process
GO:1902806	regulation of cell cycle G1/S phase transition	5|267	123|23843	0.0125766	0.0591369	0.039434	Rdx/Anxa1/Ptpn6/Egfr/Ddx3x	5	Biological process
GO:1902808	"positive regulation of cell cycle G1/S phase transition"	3|267	38|23843	0.00877281	0.0463942	0.0309369	Rdx/Anxa1/Ddx3x	3	Biological process
GO:1902903	regulation of supramolecular fiber organization	17|267	336|23843	2.81366e-07	1.59656e-05	1.06463e-05	Sorbs3/Rdx/Lmod1/Snca/Coro1a/Icam1/Sptb/Cfl1/Hcls1/Actr2/Nrp1/Rac2/Clu/Capza1/Actn2/Gda/Twf2	17	Biological process
GO:1902904	"negative regulation of supramolecular fiber organization"	9|267	137|23843	2.48963e-05	0.000502593	0.000335142	Rdx/Lmod1/Snca/Coro1a/Sptb/Cfl1/Clu/Capza1/Twf2	9	Biological process
GO:1902905	"positive regulation of supramolecular fiber organization"	10|267	189|23843	5.69718e-05	0.000964615	0.00064323	Sorbs3/Lmod1/Coro1a/Icam1/Cfl1/Actr2/Nrp1/Rac2/Actn2/Gda	10	Biological process
GO:1902936	phosphatidylinositol bisphosphate binding	4|262	102|23049	0.029174	0.113032	0.0767671	Ncf1/Cfl1/Actn2/Twf2	4	Molecular function
GO:1902946	protein localization to early endosome	2|267	9|23843	0.00427014	0.0273328	0.0182262	Rdx/Nrp1	2	Biological process
GO:1902949	"positive regulation of tau-protein kinase activity"	1|267	4|23843	0.0440489	0.12339	0.0822795	Clu	1	Biological process
GO:1902951	"negative regulation of dendritic spine maintenance"	1|267	4|23843	0.0440489	0.12339	0.0822795	Cfl1	1	Biological process
GO:1902988	neurofibrillary tangle assembly	1|267	2|23843	0.0222716	0.0823225	0.0548947	Clu	1	Biological process
GO:1902996	regulation of neurofibrillary tangle assembly	1|267	2|23843	0.0222716	0.0823225	0.0548947	Clu	1	Biological process
GO:1903034	regulation of response to wounding	9|267	165|23843	0.000106007	0.00159543	0.00106387	Mylk/Fga/Anxa1/Thbd/S100a9/Serping1/Fgg/Fgb/Plpp3	9	Biological process
GO:1903035	negative regulation of response to wounding	5|267	83|23843	0.00241945	0.0178233	0.011885	Fga/Thbd/Serping1/Fgg/Fgb	5	Biological process
GO:1903036	positive regulation of response to wounding	4|267	66|23843	0.00643495	0.0364156	0.0242828	Mylk/Anxa1/S100a9/Plpp3	4	Biological process
GO:1903037	regulation of leukocyte cell-cell adhesion	12|267	269|23843	5.58182e-05	0.000952767	0.000635329	Cd44/Lgals9/Coro1a/Ptprc/Anxa1/Icam1/Ptpn6/Vcam1/Sftpd/Adk/Elane/Fam49b	12	Biological process
GO:1903038	"negative regulation of leukocyte cell-cell adhesion"	5|267	118|23843	0.0106486	0.0531881	0.0354672	Cd44/Lgals9/Anxa1/Ptpn6/Sftpd	5	Biological process
GO:1903039	"positive regulation of leukocyte cell-cell adhesion"	10|267	189|23843	5.69718e-05	0.000964615	0.00064323	Cd44/Lgals9/Coro1a/Ptprc/Anxa1/Icam1/Vcam1/Adk/Elane/Fam49b	10	Biological process
GO:1903121	"regulation of TRAIL-activated apoptotic signaling pathway"	1|267	4|23843	0.0440489	0.12339	0.0822795	Timp3	1	Biological process
GO:1903143	adrenomedullin receptor complex	1|269	3|23583	0.0338321	0.0904318	0.055099	Calcrl	1	Cellular component
GO:1903169	regulation of calcium ion transmembrane transport	5|267	149|23843	0.0264235	0.0932371	0.0621728	Snca/Coro1a/Ptpn6/G6pdx/Plcg2	5	Biological process
GO:1903206	"negative regulation of hydrogen peroxide-induced cell death"	2|267	25|23843	0.031642	0.103838	0.069242	Hk3/Glrx	2	Biological process
GO:1903305	regulation of regulated secretory pathway	5|267	130|23843	0.0156539	0.0698414	0.046572	Itgam/Lgals9/Itgb2/Rac2/Cd177	5	Biological process
GO:1903307	"positive regulation of regulated secretory pathway"	3|267	58|23843	0.0272697	0.0952625	0.0635235	Itgam/Itgb2/Cd177	3	Biological process
GO:1903317	regulation of protein maturation	4|267	80|23843	0.0125117	0.0590297	0.0393625	C1qbp/C3/Src/Serping1	4	Biological process
GO:1903319	positive regulation of protein maturation	2|267	25|23843	0.031642	0.103838	0.069242	C3/Src	2	Biological process
GO:1903375	facioacoustic ganglion development	1|267	3|23843	0.0332213	0.103838	0.069242	Nrp1	1	Biological process
GO:1903391	regulation of adherens junction organization	5|267	53|23843	0.000313813	0.00375413	0.00250335	Rdx/Src/Cfl1/Nrp1/Epb41l5	5	Biological process
GO:1903392	"negative regulation of adherens junction organization"	2|267	15|23843	0.0119156	0.0569858	0.0379996	Rdx/Src	2	Biological process
GO:1903393	"positive regulation of adherens junction organization"	3|267	26|23843	0.00298378	0.0207089	0.0138092	Cfl1/Nrp1/Epb41l5	3	Biological process
GO:1903409	reactive oxygen species biosynthetic process	7|267	104|23843	0.000172049	0.00230074	0.00153419	Ncf1/Mpo/Itgb2/Icam1/Clu/Cybb/Ddah2	7	Biological process
GO:1903426	"regulation of reactive oxygen species biosynthetic process"	4|267	88|23843	0.0172201	0.0750852	0.0500687	Itgb2/Icam1/Clu/Ddah2	4	Biological process
GO:1903428	"positive regulation of reactive oxygen species biosynthetic process"	4|267	57|23843	0.00381352	0.0253771	0.0169221	Itgb2/Icam1/Clu/Ddah2	4	Biological process
GO:1903510	mucopolysaccharide metabolic process	3|267	59|23843	0.0284993	0.0985737	0.0657314	Cd44/Itih4/Dcn	3	Biological process
GO:1903522	regulation of blood circulation	9|267	227|23843	0.00109433	0.00957314	0.00638361	Smtn/Fga/Tnnt2/Icam1/Gnao1/Egfr/Jup/Fgg/Fgb	9	Biological process
GO:1903524	positive regulation of blood circulation	6|267	84|23843	0.000365035	0.00414367	0.0027631	Smtn/Fga/Icam1/Egfr/Fgg/Fgb	6	Biological process
GO:1903532	positive regulation of secretion by cell	12|267	439|23843	0.00415243	0.027159	0.0181103	Itgam/Lgals9/Fga/Snca/Src/Cd14/Itgb2/Egfr/Fgg/Fgb/Cd177/Glrx	12	Biological process
GO:1903555	"regulation of tumor necrosis factor superfamily cytokine production"	6|267	137|23843	0.00452035	0.0282875	0.0188628	Lgals9/Ltf/Cd14/Clu/Cybb/Pf4	6	Biological process
GO:1903557	"positive regulation of tumor necrosis factor superfamily cytokine production"	5|267	84|23843	0.00254948	0.0182062	0.0121404	Lgals9/Cd14/Clu/Cybb/Pf4	5	Biological process
GO:1903561	extracellular vesicle	7|269	95|23583	0.000109212	0.000947249	0.000577148	Fn1/Bag6/Ace/Anxa1/Icam1/Aqp1/Qsox1	7	Cellular component
GO:1903596	regulation of gap junction assembly	1|267	4|23843	0.0440489	0.12339	0.0822795	Ace	1	Biological process
GO:1903608	"protein localization to cytoplasmic stress granule"	2|267	7|23843	0.00252806	0.0182062	0.0121404	Ybx1/Ddx3x	2	Biological process
GO:1903649	regulation of cytoplasmic transport	2|267	22|23843	0.0249034	0.0887685	0.0591931	Rdx/Src	2	Biological process
GO:1903706	regulation of hemopoiesis	15|267	386|23843	3.3444e-05	0.00064418	0.000429556	Stat1/Itgam/Cd44/Lgals9/Pglyrp1/B2m/Ptprc/Ace/Anxa1/Ptpn6/Hmgb2/Hcls1/Fbn1/Isg15/Pf4	15	Biological process
GO:1903707	negative regulation of hemopoiesis	5|267	146|23843	0.024476	0.0880199	0.0586939	Cd44/Pglyrp1/Anxa1/Fbn1/Pf4	5	Biological process
GO:1903708	positive regulation of hemopoiesis	9|267	198|23843	0.000412884	0.00452663	0.00301847	Stat1/Itgam/Lgals9/Ptprc/Anxa1/Hmgb2/Hcls1/Isg15/Pf4	9	Biological process
GO:1903829	"positive regulation of cellular protein localization"	8|267	340|23843	0.0384143	0.116632	0.077773	Itgam/Rdx/Src/Cfl1/Egfr/Jup/Rac2/Cav2	8	Biological process
GO:1903900	regulation of viral life cycle	6|267	139|23843	0.00484901	0.0299426	0.0199665	Ltf/Ddx3x/Isg15/Ifitm3/Chmp4b/Cav2	6	Biological process
GO:1903902	positive regulation of viral life cycle	3|267	54|23843	0.0226427	0.082766	0.0551905	Ddx3x/Chmp4b/Cav2	3	Biological process
GO:1903963	arachidonate transport	2|267	30|23843	0.044244	0.123442	0.0823144	Ace/Anxa1	2	Biological process
GO:1903984	"positive regulation of TRAIL-activated apoptotic signaling pathway"	1|267	3|23843	0.0332213	0.103838	0.069242	Timp3	1	Biological process
GO:1904018	positive regulation of vasculature development	12|267	191|23843	1.7827e-06	6.50916e-05	4.34048e-05	C3/Anxa1/Itgb2/Mmp9/Camp/Rhob/Nrp1/Aqp1/Jup/Cybb/Chil1/Lrg1	12	Biological process
GO:1904019	epithelial cell apoptotic process	4|267	102|23843	0.0278352	0.096835	0.0645721	Fga/Icam1/Fgg/Fgb	4	Biological process
GO:1904035	regulation of epithelial cell apoptotic process	4|267	79|23843	0.011989	0.0571416	0.0381035	Fga/Icam1/Fgg/Fgb	4	Biological process
GO:1904036	"negative regulation of epithelial cell apoptotic process"	4|267	47|23843	0.00187879	0.0145554	0.0097059	Fga/Icam1/Fgg/Fgb	4	Biological process
GO:1904062	regulation of cation transmembrane transport	10|267	315|23843	0.00306016	0.021204	0.0141393	Snca/Coro1a/Cfl1/Ptpn6/Mmp9/Slc25a4/G6pdx/Plcg2/Actn2/Glrx	10	Biological process
GO:1904064	"positive regulation of cation transmembrane transport"	7|267	135|23843	0.000836523	0.00777457	0.00518428	Snca/Cfl1/Slc25a4/G6pdx/Plcg2/Actn2/Glrx	7	Biological process
GO:1904235	"regulation of substrate-dependent cell migration, cell attachment to substrate"	1|267	2|23843	0.0222716	0.0823225	0.0548947	Fn1	1	Biological process
GO:1904237	"positive regulation of substrate-dependent cell migration, cell attachment to substrate"	1|267	2|23843	0.0222716	0.0823225	0.0548947	Fn1	1	Biological process
GO:1904378	"maintenance of unfolded protein involved in ERAD pathway"	1|267	3|23843	0.0332213	0.103838	0.069242	Bag6	1	Biological process
GO:1904385	cellular response to angiotensin	3|267	18|23843	0.0010004	0.00884351	0.00589708	Rela/Src/Actn2	3	Biological process
GO:1904407	"positive regulation of nitric oxide metabolic process"	4|267	46|23843	0.00173397	0.0137636	0.00917789	Itgb2/Icam1/Clu/Ddah2	4	Biological process
GO:1904427	"positive regulation of calcium ion transmembrane transport"	3|267	68|23843	0.0408606	0.122553	0.0817212	Snca/G6pdx/Plcg2	3	Biological process
GO:1904432	regulation of ferrous iron binding	1|267	2|23843	0.0222716	0.0823225	0.0548947	B2m	1	Biological process
GO:1904434	positive regulation of ferrous iron binding	1|267	2|23843	0.0222716	0.0823225	0.0548947	B2m	1	Biological process
GO:1904435	regulation of transferrin receptor binding	1|267	2|23843	0.0222716	0.0823225	0.0548947	B2m	1	Biological process
GO:1904437	"positive regulation of transferrin receptor binding"	1|267	2|23843	0.0222716	0.0823225	0.0548947	B2m	1	Biological process
GO:1904578	response to thapsigargin	1|267	3|23843	0.0332213	0.103838	0.069242	Clu	1	Biological process
GO:1904579	cellular response to thapsigargin	1|267	3|23843	0.0332213	0.103838	0.069242	Clu	1	Biological process
GO:1904680	peptide transmembrane transporter activity	2|262	27|23049	0.0374898	0.122973	0.0835186	Tap1/Tap2	2	Molecular function
GO:1904684	"negative regulation of metalloendopeptidase activity"	1|267	4|23843	0.0440489	0.12339	0.0822795	Timp3	1	Biological process
GO:1904705	"regulation of vascular smooth muscle cell proliferation"	3|267	36|23843	0.00754765	0.0413798	0.0275931	Mmp9/Cnn1/Hpgd	3	Biological process
GO:1904707	"positive regulation of vascular smooth muscle cell proliferation"	2|267	23|23843	0.0270767	0.094825	0.0632317	Mmp9/Hpgd	2	Biological process
GO:1904714	regulation of chaperone-mediated autophagy	1|267	4|23843	0.0440489	0.12339	0.0822795	Snca	1	Biological process
GO:1904715	"negative regulation of chaperone-mediated autophagy"	1|267	2|23843	0.0222716	0.0823225	0.0548947	Snca	1	Biological process
GO:1904783	"positive regulation of NMDA glutamate receptor activity"	1|267	3|23843	0.0332213	0.103838	0.069242	Cfl1	1	Biological process
GO:1904835	dorsal root ganglion morphogenesis	1|267	2|23843	0.0222716	0.0823225	0.0548947	Nrp1	1	Biological process
GO:1904879	"positive regulation of calcium ion transmembrane transport via high voltage-gated calcium channel"	1|267	2|23843	0.0222716	0.0823225	0.0548947	G6pdx	1	Biological process
GO:1904951	"positive regulation of establishment of protein localization"	11|267	476|23843	0.0189701	0.0807045	0.0538158	Itgam/Lgals9/Fga/Src/Cd14/Egfr/Jup/Rac2/Fgg/Fgb/Glrx	11	Biological process
GO:1904994	"regulation of leukocyte adhesion to vascular endothelial cell"	2|267	12|23843	0.00765709	0.0413798	0.0275931	Icam1/Elane	2	Biological process
GO:1904996	"positive regulation of leukocyte adhesion to vascular endothelial cell"	2|267	8|23843	0.00334588	0.0225818	0.0150581	Icam1/Elane	2	Biological process
GO:1905207	regulation of cardiocyte differentiation	3|267	52|23843	0.0205042	0.0823225	0.0548947	Slc25a4/G6pdx/Egfr	3	Biological process
GO:1905208	negative regulation of cardiocyte differentiation	2|267	20|23843	0.020785	0.0823225	0.0548947	G6pdx/Egfr	2	Biological process
GO:1905606	regulation of presynapse assembly	1|267	3|23843	0.0332213	0.103838	0.069242	Snca	1	Biological process
GO:1905871	"regulation of protein localization to cell leading edge"	1|267	2|23843	0.0222716	0.0823225	0.0548947	Cfl1	1	Biological process
GO:1905907	negative regulation of amyloid fibril formation	1|267	3|23843	0.0332213	0.103838	0.069242	Clu	1	Biological process
GO:1990180	mitochondrial tRNA 3'-end processing	1|267	3|23843	0.0332213	0.103838	0.069242	Hsd17b10	1	Biological process
GO:1990204	oxidoreductase complex	6|269	106|23583	0.00137154	0.00987975	0.00601961	Gpd1/Ncf1/Ncf2/Ncf4/Cybb/Etfa	6	Cellular component
GO:1990266	neutrophil migration	9|267	106|23843	3.08395e-06	9.24964e-05	6.1679e-05	Prtn3/Itgam/C1qbp/Itgb2/S100a8/S100a9/Rac2/Cd177/Pf4	9	Biological process
GO:1990406	CGRP receptor complex	1|269	2|23583	0.0226834	0.0730337	0.0444986	Calcrl	1	Cellular component
GO:1990408	"calcitonin gene-related peptide receptor signaling pathway"	1|267	2|23843	0.0222716	0.0823225	0.0548947	Calcrl	1	Biological process
GO:1990409	adrenomedullin binding	1|262	2|23049	0.0226055	0.0971907	0.0660082	Calcrl	1	Molecular function
GO:1990410	adrenomedullin receptor signaling pathway	1|267	4|23843	0.0440489	0.12339	0.0822795	Calcrl	1	Biological process
GO:1990584	cardiac Troponin complex	1|269	3|23583	0.0338321	0.0904318	0.055099	Tnnt2	1	Cellular component
GO:1990712	HFE-transferrin receptor complex	2|269	6|23583	0.00188649	0.0123347	0.0075154	B2m/Trf	2	Cellular component
GO:1990776	response to angiotensin	3|267	18|23843	0.0010004	0.00884351	0.00589708	Rela/Src/Actn2	3	Biological process
GO:1990777	lipoprotein particle	3|269	36|23583	0.00793697	0.0351376	0.0214089	Saa1/Apoa2/Clu	3	Cellular component
GO:1990778	protein localization to cell periphery	7|267	283|23843	0.0408384	0.122553	0.0817212	Rdx/Emp2/Rab8a/Egfr/Jup/Lama5/Actn2	7	Biological process
GO:1990791	dorsal root ganglion development	1|267	4|23843	0.0440489	0.12339	0.0822795	Nrp1	1	Biological process
GO:1990874	vascular smooth muscle cell proliferation	3|267	36|23843	0.00754765	0.0413798	0.0275931	Mmp9/Cnn1/Hpgd	3	Biological process
GO:2000045	"regulation of G1/S transition of mitotic cell cycle"	5|267	110|23843	0.00800136	0.0429089	0.0286128	Rdx/Anxa1/Ptpn6/Egfr/Ddx3x	5	Biological process
GO:2000116	"regulation of cysteine-type endopeptidase activity"	10|267	234|23843	0.000326182	0.00386903	0.00257997	Stat1/Cd44/Snca/Src/Ltf/S100a8/S100a9/Mmp9/Aqp1/Ddx3x	10	Biological process
GO:2000117	"negative regulation of cysteine-type endopeptidase activity"	7|267	103|23843	0.000161996	0.0021872	0.00145848	Cd44/Snca/Src/Ltf/Mmp9/Aqp1/Ddx3x	7	Biological process
GO:2000170	"positive regulation of peptidyl-cysteine S-nitrosylation"	1|267	2|23843	0.0222716	0.0823225	0.0548947	Ace	1	Biological process
GO:2000181	negative regulation of blood vessel morphogenesis	4|267	109|23843	0.0343285	0.105989	0.0706764	Stat1/Ngp/Dcn/Pf4	4	Biological process
GO:2000209	regulation of anoikis	2|267	21|23843	0.0228055	0.082766	0.0551905	Src/Mybbp1a	2	Biological process
GO:2000257	regulation of protein activation cascade	3|267	14|23843	0.000461291	0.00486674	0.00324527	C1qbp/C3/Serping1	3	Biological process
GO:2000259	positive regulation of protein activation cascade	1|267	3|23843	0.0332213	0.103838	0.069242	C3	1	Biological process
GO:2000273	"positive regulation of signaling receptor activity"	2|267	28|23843	0.0390085	0.117585	0.078409	Ncf1/Cfl1	2	Biological process
GO:2000277	"positive regulation of oxidative phosphorylation uncoupler activity"	1|267	2|23843	0.0222716	0.0823225	0.0548947	Slc25a4	1	Biological process
GO:2000295	regulation of hydrogen peroxide catabolic process	2|267	2|23843	0.000124936	0.00180278	0.00120214	Snca/Hp	2	Biological process
GO:2000351	regulation of endothelial cell apoptotic process	4|267	48|23843	0.00203177	0.0155116	0.0103436	Fga/Icam1/Fgg/Fgb	4	Biological process
GO:2000352	"negative regulation of endothelial cell apoptotic process"	4|267	31|23843	0.000381285	0.0042132	0.00280947	Fga/Icam1/Fgg/Fgb	4	Biological process
GO:2000361	regulation of prostaglandin-E synthase activity	1|267	2|23843	0.0222716	0.0823225	0.0548947	Itgam	1	Biological process
GO:2000363	"positive regulation of prostaglandin-E synthase activity"	1|267	2|23843	0.0222716	0.0823225	0.0548947	Itgam	1	Biological process
GO:2000377	"regulation of reactive oxygen species metabolic process"	10|267	182|23843	4.14275e-05	0.00076154	0.000507814	Itgam/Snca/Itgb2/Icam1/G6pdx/Egfr/Clu/Hp/Cd177/Ddah2	10	Biological process
GO:2000379	"positive regulation of reactive oxygen species metabolic process"	8|267	101|23843	1.83199e-05	0.000388511	0.000259069	Itgam/Snca/Itgb2/Icam1/Egfr/Clu/Cd177/Ddah2	8	Biological process
GO:2000383	regulation of ectoderm development	1|267	3|23843	0.0332213	0.103838	0.069242	Tpt1	1	Biological process
GO:2000384	negative regulation of ectoderm development	1|267	3|23843	0.0332213	0.103838	0.069242	Tpt1	1	Biological process
GO:2000386	"positive regulation of ovarian follicle development"	1|267	3|23843	0.0332213	0.103838	0.069242	Src	1	Biological process
GO:2000392	regulation of lamellipodium morphogenesis	2|267	9|23843	0.00427014	0.0273328	0.0182262	Cd44/Src	2	Biological process
GO:2000468	regulation of peroxidase activity	1|267	3|23843	0.0332213	0.103838	0.069242	Snca	1	Biological process
GO:2000471	regulation of hematopoietic stem cell migration	1|267	2|23843	0.0222716	0.0823225	0.0548947	Ptprc	1	Biological process
GO:2000473	"positive regulation of hematopoietic stem cell migration"	1|267	2|23843	0.0222716	0.0823225	0.0548947	Ptprc	1	Biological process
GO:2000482	regulation of interleukin-8 secretion	2|267	21|23843	0.0228055	0.082766	0.0551905	Anxa1/Cd14	2	Biological process
GO:2000514	"regulation of CD4-positive, alpha-beta T cell activation"	3|267	51|23843	0.0194788	0.0823225	0.0548947	Cd44/Lgals9/Anxa1	3	Biological process
GO:2000515	"negative regulation of CD4-positive, alpha-beta T cell activation"	3|267	25|23843	0.00266134	0.0188448	0.0125662	Cd44/Lgals9/Anxa1	3	Biological process
GO:2000561	"regulation of CD4-positive, alpha-beta T cell proliferation"	2|267	9|23843	0.00427014	0.0273328	0.0182262	Cd44/Lgals9	2	Biological process
GO:2000562	"negative regulation of CD4-positive, alpha-beta T cell proliferation"	2|267	7|23843	0.00252806	0.0182062	0.0121404	Cd44/Lgals9	2	Biological process
GO:2000567	regulation of memory T cell activation	1|267	2|23843	0.0222716	0.0823225	0.0548947	Fam49b	1	Biological process
GO:2000568	positive regulation of memory T cell activation	1|267	2|23843	0.0222716	0.0823225	0.0548947	Fam49b	1	Biological process
GO:2000587	"negative regulation of platelet-derived growth factor receptor-beta signaling pathway"	1|267	4|23843	0.0440489	0.12339	0.0822795	Glrx	1	Biological process
GO:2000641	"regulation of early endosome to late endosome transport"	2|267	17|23843	0.0152084	0.0683728	0.0455927	Rdx/Src	2	Biological process
GO:2000769	"regulation of establishment or maintenance of cell polarity regulating cell shape"	1|267	2|23843	0.0222716	0.0823225	0.0548947	Cfl1	1	Biological process
GO:2000771	"positive regulation of establishment or maintenance of cell polarity regulating cell"	1|267	2|23843	0.0222716	0.0823225	0.0548947	Cfl1	1	Biological process
GO:2000814	"positive regulation of barbed-end actin filament capping"	1|267	2|23843	0.0222716	0.0823225	0.0548947	Cfl1	1	Biological process
GO:2001021	"negative regulation of response to DNA damage stimulus"	3|267	61|23843	0.0310453	0.103838	0.069242	Cd44/Tpt1/Clu	3	Biological process
GO:2001024	negative regulation of response to drug	3|267	37|23843	0.00814663	0.0435212	0.0290211	Hk3/Snca/Glrx	3	Biological process
GO:2001039	negative regulation of cellular response to drug	2|267	25|23843	0.031642	0.103838	0.069242	Hk3/Glrx	2	Biological process
GO:2001044	regulation of integrin-mediated signaling pathway	3|267	14|23843	0.000461291	0.00486674	0.00324527	Emp2/Cd177/Lims2	3	Biological process
GO:2001046	"positive regulation of integrin-mediated signaling pathway"	2|267	9|23843	0.00427014	0.0273328	0.0182262	Emp2/Lims2	2	Biological process
GO:2001056	"positive regulation of cysteine-type endopeptidase activity"	5|267	129|23843	0.0151864	0.0683728	0.0455927	Stat1/Snca/S100a8/S100a9/Ddx3x	5	Biological process
GO:2001057	reactive nitrogen species metabolic process	5|267	78|23843	0.00184043	0.0143111	0.00954299	Itgb2/Icam1/Prdx5/Clu/Ddah2	5	Biological process
GO:2001137	positive regulation of endocytic recycling	1|267	4|23843	0.0440489	0.12339	0.0822795	Actn2	1	Biological process
GO:2001201	"regulation of transforming growth factor-beta secretion"	1|267	4|23843	0.0440489	0.12339	0.0822795	Fn1	1	Biological process
GO:2001202	"negative regulation of transforming growth factor-beta secretion"	1|267	2|23843	0.0222716	0.0823225	0.0548947	Fn1	1	Biological process
GO:2001205	negative regulation of osteoclast development	1|267	4|23843	0.0440489	0.12339	0.0822795	Fbn1	1	Biological process
GO:2001233	regulation of apoptotic signaling pathway	19|267	396|23843	1.26484e-07	8.56621e-06	5.71217e-06	Rela/Cd44/Fga/Src/Ptprc/Icam1/S100a8/Hmgb2/S100a9/Timp3/Mmp9/Tpt1/Nrp1/Ctsc/Clu/Fgg/Ddx3x/Fgb/Pf4	19	Biological process
GO:2001234	"negative regulation of apoptotic signaling pathway"	14|267	220|23843	2.08527e-07	1.32668e-05	8.84661e-06	Rela/Cd44/Fga/Src/Icam1/Hmgb2/Mmp9/Tpt1/Nrp1/Clu/Fgg/Ddx3x/Fgb/Pf4	14	Biological process
GO:2001235	"positive regulation of apoptotic signaling pathway"	7|267	176|23843	0.00378166	0.0252451	0.0168341	Ptprc/S100a8/S100a9/Timp3/Mmp9/Ctsc/Clu	7	Biological process
GO:2001236	"regulation of extrinsic apoptotic signaling pathway"	11|267	162|23843	2.27306e-06	7.49962e-05	5.00094e-05	Rela/Fga/Src/Ptprc/Icam1/Hmgb2/Timp3/Nrp1/Fgg/Fgb/Pf4	11	Biological process
GO:2001237	"negative regulation of extrinsic apoptotic signaling pathway"	9|267	97|23843	1.46494e-06	5.64338e-05	3.76315e-05	Rela/Fga/Src/Icam1/Hmgb2/Nrp1/Fgg/Fgb/Pf4	9	Biological process
GO:2001242	"regulation of intrinsic apoptotic signaling pathway"	8|267	162|23843	0.000498558	0.00519909	0.00346689	Cd44/Src/S100a8/S100a9/Mmp9/Tpt1/Clu/Ddx3x	8	Biological process
GO:2001243	"negative regulation of intrinsic apoptotic signaling pathway"	6|267	95|23843	0.00070467	0.00686522	0.0045779	Cd44/Src/Mmp9/Tpt1/Clu/Ddx3x	6	Biological process
GO:2001244	"positive regulation of intrinsic apoptotic signaling pathway"	3|267	61|23843	0.0310453	0.103838	0.069242	S100a8/S100a9/Clu	3	Biological process
GO:2001245	"regulation of phosphatidylcholine biosynthetic process"	1|267	3|23843	0.0332213	0.103838	0.069242	Lpcat1	1	Biological process
GO:2001259	positive regulation of cation channel activity	3|267	61|23843	0.0310453	0.103838	0.069242	Cfl1/Plcg2/Actn2	3	Biological process
