# Supplementary material for: Insulin reverses impaired alveolar fluid clearance in ARDS by inhibiting LPS-induced autophagy and inflammatory
Source: Front Immunol. 2023 Aug 15;14:1162159. doi: 10.3389/fimmu.2023.1162159 (PMC10466042; doi:10.3389/fimmu.2023.1162159)
Supplement: Supplementary file 1 [file DataSheet_1.zip › Normalization_data.csv]

Majority.protein.IDs	Gene.names	Control.1	Control.2	Control.3	LPS.1	LPS.2	LPS.3	LPS+Insulin.1	LPS+Insulin.2	LPS+Insulin.3
A0A067XG53;O70589	Cask	2157674.0809184476	2111082.5912980046	1406300.0000000012	1283899.9999999998	1335100.0000000007	2045754.6875780323	1353699.9999999995	1348299.999999999	1589400.0000000019
A0A140T8M9;A0A140T8M0;A0A0B4J1I0;A0A075B5N0;A0A075B5K8;F6XWB2;A0A140T8N1;A0A0G2JDE5;P01631	Igkv1-110;Igkv1-35;Igkv1-99;Igkv1-115	1161149.230693379	1137387.3490226176	2114806.3273293246	2142090.705938681	2114473.160730539	1091027.0820315792	1981687.6509372238	2042809.993378202	2040389.7203020528
A0A075B5P3;A0A0A6YVP0;P01867	Ighg2b;Igh-3	4495099.999999999	5302299.999999999	7586099.999999993	10170999.999999998	6095799.9999999935	7965900.000000007	7510199.9999999935	10867999.999999994	4070799.999999996
A0A075B5P4;A0A0A6YWR2;P01868;P01869	Ighg1	3514399.9999999977	2166721.237758545	6707099.999999999	1154710.9473955499	1139054.416596372	7075200.000000005	3952800.0000000014	4455699.999999999	4451000.000000005
A0A075B5P5;A0A1Y7VJN6;P03987	Ighg3	2214648.122789627	2118881.403632171	1135295.02179023	2198497.1319675306	2170213.96232892	2100570.8604189428	1053920.155331629	1090984.0511498621	1090664.3082070851
A0A075B6A0;A0A075B5P6;P01872	Ighm	5827799.999999996	9375299.999999996	9734300.000000007	8583800.000000006	4962400.000000006	6572900.0000000065	6965699.999999997	7336900	3976199.999999997
A0A075B5R3;A0A0A6YX91;A0A075B5R2;P01786	Ighv7-2;Ighv7-3	2165659.9071634514	1517495.730765281	2170872.1444358104	2149997.21385113	2122286.2721809926	2053436.7958371541	2035025.5102887219	2097423.658299038	2094860.0488369612
Q4VAA2;A0A087WNP6	Cdv3	9819800.00000001	7119299.999999992	7919399.999999996	4518700	8054100.000000005	5451299.999999999	7062400.000000002	6284400.000000003	6557000.000000007
A0A087WNS9;A0A087WQ65;A0A087WRZ2;A0A087WNT2;A0A087WPY4;Q64253	Ly6e	1550032.0436384578	709205.1061120803	2122664.5020414586	1540224.7224585426	1519819.232566675	1462566.9765955433	1989162.206131223	2050463.9160758825	2048023.6784612064
A0A087WPE4;A0A087WQE6;A0A087WNT1;P83940	Tceb1	8668800.000000011	9471099.99999999	9681600.00000001	7428200.000000001	9441400.000000006	9661400	9933400.00000001	9589299.999999998	9906699.999999989
A0A087WRL1;A0A087WNV1;A0A087WSR7;A0A087WR52;Q8K2K6	Agfg1	723383.981668136	899714.7924350611	1517251.0045174176	720301.1804231011	710168.5597811016	675028.9144055893	1414659.086229211	1461554.3686572483	1460518.2960708577
A0A1L1ST22;A0A0A6YXZ1;E9QKH0;A0A087WRE8;E9QNY9;A0A087WP42;A0A087WRK0;A0A087WNW8;A0A087WQ95;A0A087WQF1;A0A087WS18;J3QP81;E9Q6L0;F7DCH5;Q08EB5;Q08EB6;E9Q8N5;A0A087WQ31;Q8BRT1;Q80TV8	Clasp1;Clasp2	918109.8080062114	1151422.0819114044	705954.8435152429	913603.5551784148	900985.6366130165	859718.5125614178	650685.0707516862	675724.9304173589	675987.4355756214
A0A087WNY0;Q9D2I5	Armc9	1175504.0604503935	1288463.2703025325	896833.9103810709	1168947.0475337307	1153112.9251873433	1104712.7389683377	829602.486343032	860141.2283496468	860180.022451326
A0A087WRP7;A0A087WNZ5;P0CW02	Ly6c1	1315687.3886690855	3292074.8462731303	4112500.000000001	4426100.000000005	4415999.999999997	5066700.000000001	5535000.000000004	4997999.999999995	6776000.0000000065
A0A087WRV6;A0A087WNZ7;G5E870	Trip12	3367520.3540876666	1738223.6975634987	1149386.066919543	1307946.8522800356	1290388.2422268076	1238484.946160914	1067199.2821672144	1104638.4793947851	1104295.1938756274
Q9WUP7;A0A087WP81;A0A087WRL3	Uchl5	1775942.3689177542	946241.7214924578	1287027.9515451475	6018800.000000005	4967700	4960399.999999998	4132300	1238086.2660054446	1237500.7052633995
A0A087WPF8;A0A087WSR2;E9QN99;A0A087WRJ2;A0A087WP24;Q8VCR7	Abhd14b	14831999.999999998	16783000.000000007	15062999.999999981	10896999.999999987	12330999.999999985	14058999.999999987	14791000.000000017	13911999.999999996	15989999.999999998
A0A087WPL5;E9QNN1;O70133;Q3UR42	Dhx9	12286999.999999989	11444999.999999994	11414000.000000002	11913999.999999987	11537000.000000013	11819000.000000011	11600000.00000001	12532000.000000015	11743000.000000004
A0A087WQ89;F6WBA1;A0A087WR51	2210011C24Rik	5153999.999999997	3421300.0000000037	4180400.000000001	3302500.0000000005	3441900.0000000037	3213618.288574262	3273100.000000001	3205764.2903870004	3361800
A0A087WRN1;A0A087WQA0;F8WI22;Q8K019	Bclaf1	965678.8077408655	826181.2415196013	3306430.70765718	3339146.514234392	3297694.239338801	1679054.3425610506	1197034.880548516	1677375.7545486826	3199914.10126061
A0A087WQD1;A0A087WSB1;Q99M51	Nck1	842938.7721520799	1153781.0014571745	1739319.1202895485	1764051.5809399337	1740938.746393251	904927.8336709595	3119211.6279690485	905269.3755081486	1675858.2847087237
A0A087WQH8	Slc35a4	1177916.8131476804	1149409.7756116006	943489.0019512327	960806.822640517	947589.1128560785	788346.6554321717	1625048.6089015936	788886.6351820905	905244.3468769395
A0A087WQM0;A0A6I8MWZ2;A0A087WQS0;A0A1D5RM59;E9Q0S6;A0A087WRU0;A0A087WQ94	Tns1	84284000.00000004	78561000.00000009	74850999.99999991	66217000.00000001	67073999.999999985	60248999.99999995	70866999.99999993	63260999.999999985	65014999.99999993
M0QWJ2;A0A087WQM3;M0QWQ0;B2KGF0;Q8VEE0	Rpe	1173445.8383827212	1100259.7007283103	823126.7769666476	838996.7331148951	827332.2324718386	1107013.257251831	873426.3989386688	1106933.7110889414	789019.277167418
A0A087WQS2;Q9CQC6;A0A087WPF9	Bzw1	7811199.999999999	7019399.999999995	7931200.0000000065	9585800	8719900.000000011	7459399.999999993	7678199.999999995	8710400.00000001	8305699.999999998
B7ZNJ1;A0A087WS56;B9EHT6;A0A087WSN6;Q3UHL6;A0A087WR50;P11276	Fn1	7119400	7475200.000000005	7210400.000000004	11378000.00000001	13662999.999999996	11179000.000000011	10280999.999999998	12829999.999999987	8911000.000000004
D0QMC3;A0A087WRA4	Mndal	1123176.3983330596	1424545.6576883271	1151754.5498482091	1171339.7975571332	1509499.9999999981	1102750.3139179677	1276499.9999999988	1539799.9999999988	1106586.4445824348
A0A087WSB5;A0A087WRE5;Q6P3D0	Nudt16	1454917.511539662	912638.0580887583	1147365.6247987691	1166905.8783650226	1155475.8447134295	1054836.3762917034	760438.7774285394	1102680.555577609	1102340.660646257
A0A087WRM8;A0A087WSS1;G3X9J4;E9QM90;Q148V7	2310035C23Rik;Kiaa1468	931322.067655595	1529973.372436341	1098023.3228805363	1117049.86230395	1151097.2075205632	1371553.6627111542	1069431.535744495	1054874.075036453	1054615.414040492
A0A087WSH6;A0A087WRN5;Q3UPL5	Gm13889;Ag2	1562801.0852224082	797781.5846976497	1423791.445662859	1445961.4762835829	5173399.999999995	4901700.000000006	1065295.1056469653	1370800.3333691072	5551799.999999999
A0A087WRY3;Q80XU3	Nucks1	813909.9790478225	1183428.724069862	909791.3944925698	926714.8869807515	1101864.062658449	872272.0239701074	1018808.0688382309	872672.7185929344	1369953.52990434
J3QQ16;A0A087WS16;E9PWQ3;D3YWD1	Col6a3	31500000.000000022	26697000.00000001	28593999.99999998	23873000.000000026	23951000.000000026	23730000.00000001	18758000.00000001	21030999.999999996	19416999.99999999
A0A087WS46;O70251	Eef1b2;Eef1b	20413000.000000015	20375999.999999996	20214999.99999998	25152999.999999978	29190999.99999998	32107000.000000015	22673999.999999985	26711000.000000022	26120000.000000004
A0A087WS98	Actr3	1208241.907968465	1495658.262156961	1529799.6256097094	1552878.2577968037	1426706.4015814925	1474791.7421598928	1326249.4730695745	1473743.3317650806	872694.1199680552
A0A087WSK5;A0A0R4J078	Ubxn4	1527685.060164491	1360136.9880760312	794670.1344391305	810181.0538268618	913930.1103130286	760809.3695176659	841770.3025407867	761390.8166870702	1472681.218201376
Q8C3V4;A0A087WSP5;Q99K94;P42225	Stat1	5587499.999999996	4424899.999999997	5269900.000000003	10149000.000000002	8424800	9498000.000000006	7215600.000000006	9418699.999999994	7696699.999999994
A0A0A0MQ70;Q5SWT3	Slc25a35	1389015.7528697553	1765903.6929996845	1181524.8555819783	1201412.3555207723	1273200.0000000012	1135933.52332144	1417300.0000000005	1286900.000000001	1646599.9999999981
A0A0A0MQ76;Q6DFW4;A0A087WSU5;A0A087WSL8;A0A087WP00;A0A087WQ46	Nop58	1804276.17412761	1262975.340162092	1495290.7626345174	1518079.2004766096	1532318.8231024065	1441176.0631730019	1426536.0180081534	1135786.6188261746	761557.2704593661
D3Z0U5;D6RGM7;D3Z4J2;A0A0G2JFY0;A0A0A0MQ80;Q9D3R6;Q3UMC0	Katnal2;Spata5	1289612.8613566083	1570956.5489013407	1359050.444262073	1380639.7582020932	798886.6775453698	1308544.007191647	733760.7426740812	1440225.555020077	1135388.7361424444
A0A0A0MQ90;P97352	S100a13	55439000.00000002	59234999.99999993	53201999.99999997	48973999.999999985	63576000.000000045	86995000.00000007	66233000.000000015	7038e4	67299999.99999993
A0A0R4J0X5;A0A0A0MQA3;P07758;Q00896	Serpina1a;Serpina1c	76490000.00000001	70802e3	79597999.99999997	89877999.99999993	94271e3	149260000.0000001	152310000.00000006	119559999.99999991	87323999.99999997
A0A0A0MQA5;P68368	Tuba4a	22679999.999999978	23052999.999999996	17899999.999999985	22584999.999999985	20190000.000000007	23684999.999999993	25415999.99999997	20708000.000000015	33362999.99999998
A0A0A0MQC7;A2A5Y6;P10637	Mapt	1604742.7315136422	1970417.6242396832	1767179.230276355	1792118.3844022562	1185173.933101594	1706235.76339252	1097495.3720279124	1307962.366038117	1439234.7022171095
A0A0A0MQF6;P16858;S4R1W1;A0A1D5RLD8;S4R257	Gapdh;Gm3839	273839999.9999997	323569999.9999999	226780000.00000012	301500000.00000024	269590000.0000001	268059999.9999998	314520000.0000001	346170000.0000001	282649999.99999976
A0A0A0MQM0;P63242;Q8BGY2	Eif5a;Eif5a2	76663999.99999993	56036999.999999955	71757999.99999997	84814999.99999997	69805999.99999993	80275000.00000006	67388000.00000004	76381000.00000007	63435999.999999955
E0CY47;H3BKE1;A0A0A0MQM2;I1E4X4;H3BKK4;I1E4X6;Q4KWH5	Plch1	2013645.6482768536	986881.7028638794	1261421.554551521	1282095.6550093458	1497943.4068108283	1213586.484393643	1393877.8731209198	1704468.9990299197	1307241.6453519394
A0A0A0MQN1;Q5RL79	Krtcap2	1007232.5872748327	783303.3708364688	1571020.106421456	1594438.5380888034	1362185.7534545145	1514955.818120981	1265057.5200058974	1213250.7303815763	1702888.2002553132
S4R2D5;A0A0A0MQN4;Q9D906;S4R2T5;S4R2P7;S4R1T0	Atg7	3849099.999999999	3561499.9999999995	3157599.999999998	4370799.999999999	3772099.999999996	3765399.999999997	3499399.999999996	4456199.999999997	2960400
A0A0A0MQN8;H3BIX4;Z4YLB7;P97300	Nptn	799111.7675327312	1315055.9021544622	1973100.3236984534	1999478.8339742157	1768668.3099225445	1907276.585943539	1651473.2393355987	1513788.2046211031	1212711.875483596
A0A0A6YVS2;Q921L3	Tmco1	1342893.0673631905	1178172.2711563497	984251.8946108711	1002035.9207354602	1264856.505479447	944446.9438923869	1172864.204663252	1904828.7391112961	1512639.5364509649
A0A0A6YVU8;Q9JKV1	Gm9774;Adrm1	1486899.9999999986	1690200	780165.1276917831	1779199.9999999998	1811400.0000000007	1248399.9999999995	1794700.0000000012	1878700.0000000005	1902761.2442442377
A0A0A6YVV5;A2AJ72;Q3TIX6;F7AM43	Fubp3	1202865.2546072542	1045419.0941996349	1313747.3304589395	795490.4112686892	1573374.252818556	746776.9679093471	1465560.3485626495	944713.402945387	944629.966507854
A0A0A6YVX6;A0A0A6YW60;Q8BKH7	Mapkap1	1067091.7820275303	1090964.8609714552	1176246.3489492498	1334918.0247909892	1973551.4319787316	1264471.2023181769	1846972.7027026706	747378.6977928843	747561.8427609407
A0A0A6YVY7;A0A0A6YW28;P35123;A0A0A6YWM7	Usp4	1113670.339222129	1002942.9207204878	1042983.422928545	2643900	4741299.999999994	2088400.0000000012	911742.4383881753	1264005.660401458	1263370.6012756387
A0A0A6YXD3;A0A0A6YW30;D3YXT0;Q91WD5	Ndufs2	1023655.8322964108	13002e3	13257000.000000007	1196080.628549946	988296.3820343545	10438000.000000004	11327000.000000011	11190999.999999993	11051000.000000006
P97820;A0A0A6YWM8;B9EKN8;G3X9G2;Q5SXG3;Q5SXG1;E9PUL9;E0CY98;E0CXD6;E9PVG7;A0A0A6YW53;E0CZD7;E0CZF8;F8VPL5;A0A0A6YWR8;B2RUE8;B7ZNR9;B2RQ80;Q9JM52;P83510;F7AMS7;A0A0A6YVZ8	Map4k4;Tnik;Mink1	4051899.9999999995	3982099.9999999967	3604500.000000001	3556800.0000000014	3907900.000000002	3157299.9999999963	3121800.000000001	3853900.0000000014	3698500.0000000005
A0A0A6YW67;E9Q9J0;E9Q4P0;E9Q5F6;E9QNP0;Q5SX22;P62984;P62983;P0CG49;P0CG50	Gm8797;Uba52;Kxd1;Ubc;Ubb;Rps27a	126660000.00000012	118130000.0000001	120189999.99999996	148750000.00000003	149140000.00000003	144520000.00000003	128570000.00000007	136480000.00000015	160639999.9999999
A0A0A6YW80;G3X8Y3;Q80UM3	Naa15	1750613.5124199647	1713478.6152601414	1088693.5577240416	1061419.3036426175	2440700.0000000014	2260999.9999999986	2046600.0000000012	1130670.3284164544	1130281.4978479338
A0A0A6YX18;Q8BVE3;A0A0A6YWP6	Atp6v1h	3241600.0000000033	4420700	3745300.0000000014	4248499.999999998	3692199.9999999977	4621799.999999994	4051599.9999999963	3964099.999999999	4128700.000000005
P62900;A0A0A6YX26;A0A0A6YXL3	Rpl31	49055999.99999999	41708000.00000003	47787000.00000003	44477000.00000003	51525999.99999996	30450000.000000015	32275000.000000015	39904999.999999955	38212999.99999998
A0A0A6YX73;Q8K1M3;P12367;A0A0A6YY28	Prkar2a	14357000.000000015	16610000.00000002	16566000.00000001	12972000.000000011	12806999.999999998	12876e3	13412999.999999993	12135999.999999996	14687999.999999993
Q5FWX7;E9Q6C1;F6UHR6;E9PXZ2;A0A0A6YXH3;A2A8Z1	Osbpl9	6845e3	5839199.999999994	6553999.999999995	6592200.0000000065	10156e3	7285400.000000003	7831499.999999991	7082000.000000001	6942400.000000003
A0A1D5RM41;A0A0A6YXX3;A0A0A6YXL6;E9Q3Y4;Q9ESE1	Lrba	3768500.000000002	3301099.999999996	3807500.000000003	2194799.9999999995	2105899.999999998	1869300.0000000019	2273400.000000002	2089800.0000000026	2206100.000000001
D3Z5Y5;D3YX12;A0A0A6YXR0;Q8BGS7	Cept1	2066250.4761074916	2021796.0858979262	1000364.407646532	1107621.30703811	784385.1525399385	1130805.1678140876	720167.8324756688	1001568.4677929227	1001396.7487985241
F6TQW2;A0A0A6YY53;P01864	Ighg2c	1941476.7653212994	1899927.1209220064	1714415.208190067	10521999.99999999	1317026.7013456312	5713899.999999995	6400700.000000007	5062900.000000002	1045593.0459315495
A0A0A6YY75;Q64735;A0A0A6YVT1;A0A0A6YXN9	Cr1l	2595199.999999998	1092578.2439515716	2024852.409161906	2352999.999999998	1179908.5380660228	1001416.6821971412	3105900.0000000005	3650400.000000003	3147199.9999999977
A0A0B4J1E2;Q9CSN1	Snw1	1115320.3745112799	2090927.4744150203	1902110.0502825712	1018329.5536274973	1046931.3579964509	1045779.2181053549	1222263.8497988288	1045836.6920789144	960201.2031509776
O35343;A0A0B4J1E7;D3YTN1	Kpna4	6457999.999999997	6655899.999999996	4562900.000000001	6620499.9999999935	6436499.999999997	5961000.000000006	6152500	7789199.999999993	6300000.000000007
E9PUB6;A0A0G2JFF2;A0A0G2JDI2;E9Q9T0	Fbrsl1	19086999.99999998	15955999.999999998	1090312.9698884636	16123999.999999998	1092553.5688030934	14433000.000000013	15723999.999999994	960308.3831722259	14648000.000000015
A0A0G2JDR6;A0A0R4J169;E9QN52;A0A0G2JEP4;A0A0G2JFV5;A0A1L1SSC0;A0A668KLE1;Q91WK0;A0A0G2JGZ1;A0A1L1SVG1;A0A1L1SQW1	Lrrfip2	3445399.9999999977	1158331.9119389246	3300400	3597499.999999999	4311600.000000003	3331099.999999997	1092518.651772442	1653160.3913641272	1651698.998186582
A0A0H2UH17;A0A0G2JDV6;Q80X50	Ubap2l	2137035.903847719	2559523.2814469123	2094498.5803020075	1738960.3768990783	1004384.2981594995	960072.6350156661	966990.2904267232	1955211.262361542	1953016.5457400791
Q9DAW9;A0A0G2JDV8;A0A0G2JFI6	Cnn3	5920700.000000007	5886399.999999997	7208100.000000007	6399700.000000004	5915899.999999998	6152000.000000001	6248000.000000001	6522300.000000007	6418899.999999995
P09542;A0A0G2JDW2;A0A0G2JDM3	Myl3	9376499.999999996	9447100	12417999.999999994	4454800.000000005	9340999.999999993	7942199.999999992	5533299.999999995	9127399.999999989	9269100.000000007
A0A0G2JDW7;Q6ZWU9;A0A0G2JG29	Rps27	38065999.99999999	36301000.00000001	35809999.99999999	43008999.99999996	49894999.99999996	47558999.999999985	44839999.999999955	43287000.00000003	42850999.999999955
A0A0G2JDZ4;E9QNY3	Myl10	1182571.6064179589	1606280.4821064053	1156323.9900194649	2051569.399313146	1716149.4363850614	1654760.9987016986	1010021.6759023746	1835735.0889469222	1833838.9779854245
A0A494BAN1;A0A494BA56;A0A0G2JE32;A0A0G2JGL0;Q6ZWY6;P62838;P61079	Ube2d2b;Ube2d2;Ube2d3	2616951.8493136386	1082728.1278027382	2566917.3649007212	1928009.4171161628	2025023.4208723526	1957838.0136667923	926894.4167861608	1047405.3079998615	1047159.0636580434
A0A0G2JEC4;Q9JK48	Sh3glb1	32340000.000000026	26946999.999999978	26463e3	27477999.99999998	30049000.000000007	29661999.999999974	27936000.000000015	30861999.999999993	25766e3
A0A0G2JEK2;P63254	Crip1	40877000.00000005	38401000.00000001	38626e3	38329000.00000003	44265999.99999997	47832999.99999996	43833000.00000005	42681999.99999999	45215999.99999996
A0A0G2JEP0;Q61584;A0A0G2JGH0;A0A0H2UH27	Fxr1	1640894.422054254	934154.7740654297	1606553.6099381736	1109257.9051016672	1902933.1072769756	1837942.4632163353	1601433.2478446877	2023031.1893593848	2020662.318617737
A0A0G2JER9;O54946;A0A087WP03;F6YRQ2;G3X8S5	Dnajb6;Dnajb2	1105246.557705291	820122.3644800485	1080426.2619340701	2121657.1452380023	1094169.6677106968	1047351.2539113134	1896155.2571834743	1111361.9408333167	1111006.9746527846
A0A0G2JEY9;A0A1D5RLX6;E9PUP1	Syde2	953320.7187745052	852993.6577330689	931367.4475053236	1175955.963040049	2094281.1198141833	2025903.3464487358	1779538.830613386	2483529.3848203854	2479897.641633124
A0A0G2JF67;Q8CG03	Pde5a	6982600.000000007	6772500.000000002	6803300.000000008	5330800.000000001	6773100.000000002	5080400.000000001	5203999.999999995	6164399.999999995	6345800.000000001
A0A0G2JFB4;A0A0G2JGT5;A0A0G2JH04;P63073	Eif4e	836745.5147016539	702657.8176584251	817055.2573509733	4508399.999999995	1160034.4751894954	1111451.7165917114	5647299.999999996	1548315.3184093933	1547090.813105034
A0A0G2JFE3;E9PUE1;Q8BSI6;E9Q816	R3hcc1;Cyp2w1	870346.8720762224	2025438.625076746	849998.2295059336	2596685.66668383	2563745.999640066	2488194.839814927	1011546.6913404709	1037829.0204125285	1037598.5856834495
A0A0G2JFS0;Q99LJ0	Cttnbp2nl	716693.3976231061	1785152.7166716342	699399.7635776752	1630259.1313391405	1608760.6570699222	1549587.6178309885	1962373.2247669052	893542.7162364932	893534.5860447247
A0A0G2JFX7;Q9CWZ3;A0A0G2JEA9;A0A0N4SUH6	Rbm8a	15481000.000000006	15283e3	15450999.99999999	16326000.000000019	13019999.999999987	11187000.000000006	15185000.000000007	14697e3	16156000.000000011
Q3TUE1;A0A0G2JGW9;A0A0G2JFY5;Q3UUU2;Q91WJ8;A0A0G2JG00	Fubp1	5889299.999999995	5939300.000000004	7982500.000000006	6114799.999999999	7502099.999999996	6298199.999999995	7589200.000000002	7816600	7057900.000000007
A0A0G2JGD2;P07091	S100a4	7406399.999999999	8336600	9791699.999999994	10435999.999999996	11685000.000000007	19969999.99999998	12006000.000000011	16025000.000000011	11788000.000000004
A0A0G2JGI9;F8VPN4	Agl	2069980.0554295764	1182019.887266143	2028521.730081593	1099266.0222427303	1084302.9785877594	1037754.1704053554	1073738.3479617573	783019.4441841623	783159.4170156542
A0A0G2JGJ1;Q8BVI4;A0A0G2JGY0;D3YWR7;D3Z1A1	Qdpr	15694000.000000006	14844000.000000006	14621e3	15275000.000000013	12841000.00000001	11212000.000000006	12638e3	1189e4	11848999.999999994
A0A0G2JGP4;Q9D091;P08556;A0A0G2JE25	Nras	5555500.000000004	5271100.000000006	5904099.999999996	5178199.999999994	4766199.999999999	5243800.000000005	4802599.999999995	5123099.999999997	4832200.000000003
A0A0G2JGQ4;P54729	Nub1	1823980.3546192606	1432280.3568698214	1786555.010414303	948544.370437456	935482.2287102896	893179.5866572802	2412363.336928846	814858.0538842398	814957.5070673538
A0A0G2JGR9;Q80VB6;A0A0G2JGQ6;Q9JLM8	Dclk1	1206800.85061075	1115265.5978627931	1180110.0945050297	832849.1733525831	821263.5445193119	782470.4334134473	1499213.0784208246	669398.5908546987	669667.5998694046
E9Q1W0;E9Q1T1;A0A0G2JGS4;Q6PHZ2;E9Q1V9;Q8CCM0	Camk2d	16936000.00000001	13766000.000000002	14326000.000000007	13540999.999999994	16047000.00000001	13333999.999999996	12742000.000000013	13499000.000000006	14112000.000000007
A0A0G2JGU1;Q64302	Tm4sf1	1462831.8914356607	3339446.246270249	1431567.2165676567	866201.1338490212	854188.185113255	814359.2130531752	1002236.8199156857	1958783.8887341735	1956580.0802968724
A0A140T8R8;A0A0G2JGV7;Q3UT23;A0A1Y7VP24;Q9QZ73;A0A0G2JEA2;A0A0G2JDN9;A0A1B0GXL7;A0A0G2JDM0	Dcun1d1	2996499.9999999986	2670100.0000000023	3144099.9999999977	2132600.0000000005	2778299.999999998	668695.0416765508	2337799.999999998	2124400.0000000014	2498e3
A0A0J9YTS4;D3YXN7;Q8BJU2	Tspan9	4851299.999999999	5313100.000000004	1113086.5723055492	4372200.000000005	4084599.999999996	5235e3	4500900.000000003	1723313.5483833943	4763399.999999998
A0A0J9YV86;A0A0J9YUF8;A0A0J9YUR2;A0A0J9YTU3;Q5SXY1	Specc1	1138523.6105559003	947594.2154384133	3354287.9015694354	713657.177927065	703610.897867604	1961423.4375504588	862037.2160182286	1134415.3167350786	1721688.3405140885
A0A0J9YTY0;A0A0J9YUL3;Q8C1B7	Sept11	19465999.999999996	22138999.999999985	21743999.99999999	15735000.000000015	18190000.000000004	22685000.000000007	18070000.00000001	16439000.000000019	20337999.999999985
A0A0J9YUM4;A0A0J9YU62;O88712;A0A0J9YUR5;A0A0J9YVI3	Ctbp1	3738900.000000002	3809399.999999996	3413300.000000004	3293599.9999999995	3199700.0000000014	4109100.000000003	3396899.999999998	3330499.9999999977	3669000.000000001
B9EJ54;A0A0J9YUD5	Nup205	3416068.4075121526	1264071.5490461467	944845.4246596574	2055262.3801590712	2028672.6021225739	1725142.2132928774	754745.5608192048	1378349.1598260694	1134019.8634760557
A0A0J9YUD8;A0A0J9YUZ4;P63158;D3YZ18	Hmgb1	43344000.00000003	57336999.999999955	44998e3	39539000.000000045	37006999.99999997	73358000.00000003	54169999.99999994	51728999.99999997	56217000.000000015
A0A0J9YUI1;D3Z4U3;P61087;F8WIC2	Ube2k	967061.6600153125	1423391.8094680975	1262522.7970357179	1811636.1747129122	1787951.862047088	1134558.9823916345	785643.4554011368	1069466.6088199024	1377486.9308828874
A0A0J9YUK7;Q9CRD0;A0A0J9YTV6;A0A0J9YUB6	Ociad1	1290734.279106275	1642628.2295543922	2946400.000000002	1199983.345743886	3739800.000000002	1379123.5543979339	644552.6997866522	3252553.286755661	1069183.4718298248
A0A0J9YUS5;E9PVC6;E9Q9E1;E9PVC5;Q6NZJ6	Eif4g1	5963799.999999996	7304699.999999992	5987399.999999993	8512400.000000002	8865099.999999989	8323899.999999995	7369899.999999999	8656500.000000007	8823899.999999989
A0A0J9YUT9;Q8BHJ5;Q9QXE7	Tbl1xr1;Tbl1x	1453736.8657399146	1207454.5453045373	1422631.4914919676	1453805.6474126715	1183762.6991055098	1069461.2060880195	1899643.1174682835	906581.6870504515	3246550.7873165114
A0A0J9YV30;F8VQ28;A0A1D5RMM8;Q8VI36	Pxn	171250000.00000018	163840000.00000012	135320000.00000015	153169999.99999982	138050000.00000015	1766e5	174109999.99999994	165129999.99999985	165229999.99999994
Q61074;A0A0J9YVG0;A0A0J9YV96	Ppm1g	6981300.000000007	6153800.000000001	6917599.999999997	6751999.9999999935	6516299.9999999935	5496000.000000005	6465599.999999998	5509400.000000005	906554.7538643177
A0A0M3HEP7;P70704	Atp8a1	6696299.999999998	4830399.999999996	4570499.999999998	4287700.000000005	3721700.0000000037	6090400.000000006	4743599.999999998	4816799.999999995	4122899.9999999953
Q9D8I4;A0A0U1RPS1;A0A0U1RPC6;A0A0M3HEP9;J3QMN4;A0A0U1RPV8;A0A0U1RQA4;J3QMQ8;A0A0M3HEQ0;Q9JLT4	Txnrd2	1678095.465964272	543467.8834299697	1643121.7544738133	1132271.4890790405	1434454.5930913955	3260627.4423077134	1669854.393715414	1214318.735076465	1213777.8864330135
A0A0N4SUZ5;Q8C8U0	Ppfibp1	1232817.696985929	789726.6132775071	1205653.2085799219	3387153.4079740685	1116895.2698435006	906242.5822927305	1096161.4637516027	1369674.2630938946	1368829.7556210984
A0A0N4SV32;Q3UMP4;Q9CY58;A0A0N4SUQ1;A0A0N4SUN8;A0A0N4SWH2	Serbp1	7319300.000000006	9688400.000000004	7480500.000000005	10057000.000000006	9647900.00000001	9483999.999999993	9405700.000000006	9829099.999999994	9273800.000000004
A0A0N4SV66;Q8R1M2;Q64523;Q6GSS7;Q8CGP4	H2afj;Hist2h2ac;Hist2h2aa1;Hist1h2aa	1597699999.9999993	1486300000.000001	1547799999.9999983	1323699999.9999986	1110600000.0000014	953850000.0000008	1148199999.999999	1258800000.0000007	1111800000.0000005
A0A0N4SVC2;E9QP00;Q6PFR5	Tra2a	554058.1021166058	1484832.313782937	540138.826579629	962178.9465979587	3345157.3311326536	1214657.1718471209	1333601.8380752897	1583854.4033475972	1582550.6968442705
A0A0N4SVK3;P62322	Lsm5	805676.9141479535	1285819.266982474	786600.0656722662	1283207.4968473127	948943.839851015	1370424.4580708172	1032996.3912406304	1159175.8810646154	1158736.2017803213
Z4YKC4;A0A0R4J112;A2AMI2;A0A0N4SVL0;Q80XI3;A2AMI7	Eif4g3	1516606.7443321063	925969.9999999999	1484404.640243102	1444791.2940873015	1265954.5960527984	1585236.2583267828	3165043.4013396977	515859.0520585045	886559.999999999
A0A0N4SVL8;G3UVV6;B2RPV6	Mmrn1	1312982.4893431447	895494.2424169766	1284371.5207909523	1667117.2228605791	1425550.5414164905	1159378.5951326166	874701.005539119	753594.7080340644	516257.6836972957
A0A0N4SVL9;Q9CQR6	Ppp6c	913794.9531960362	1234441.5898483635	892602.4192739197	1225781.974721605	1645172.8702821704	515017.07211212453	1173903.550874132	1429653.4077509064	753770.4941656927
A0A0N4SVT3;A0A0N4SW28;Q9DAS9	Gng12	67989000.00000003	48942000.00000005	54608000.00000003	51396999.99999999	56972999.999999985	64147000.00000004	55650999.99999997	51392999.99999995	46905999.99999999
A0A0R3P9C8;Q9DC69	Ndufa9	2607999.999999999	3401400	2856299.9999999967	2270200.000000002	2478999.999999998	3181400.0000000037	2396299.9999999986	2620299.999999997	3032099.999999997
A0A0R4IZW5;P09803	Cdh1	7870200.000000008	6878700.000000004	5883599.999999999	6676799.9999999935	5263100.000000004	7317500	6448600.0000000065	4960899.999999997	5824899.999999998
Q6NS54;A0A0R4IZX2;Q9JHL1;A0A3Q4EBU8;A0A3Q4EHM9;A0A0R4J006	Slc9a3r2	85411999.99999997	99829999.99999996	85598000.00000009	63940000.00000007	77654999.99999993	101079999.99999988	89548000.00000004	66580999.99999995	87791000.0000001
A0A0R4IZX6;Q9WVP1;A0A1L1SUA0;A0A0R4J1L4	Ap1m2	1853700.0000000019	2356800.0000000023	1232758.7556882906	552097.9255331635	1209240.6934794274	753001.9040302167	1999399.9999999993	1235509.6125701251	1798799.9999999981
A0A0R4IZY0;Q8C1A5	Thop1	4580699.999999996	4881300.000000004	5706400.000000001	3796900	4240399.999999995	4529500.000000005	4483399.999999995	4849499.999999999	4272800.000000001
Q61096;A0A0R4IZY6	Prtn3	1260423.5806140066	940382.8539721289	937613.2460951529	21451e3	19457000.000000022	18815000.000000022	20863999.999999993	26311999.999999978	17825000.000000015
A0A0R4J007;P70261	Pald1	4695399.999999998	3893600.0000000033	3777600.0000000023	3251300.0000000033	3415799.999999998	3300900.0000000037	3457100.000000004	2655100.000000002	3852499.9999999953
A0A0R4J015;B2RX12	Abcc3	959688.4736424729	1419034.6088747843	1418251.2828471418	802007.9261715908	544173.3554495178	1430573.3962649584	1325152.732380062	856049.1781523847	1428684.8034248564
A0A0R4J027;P54987	Irg1	1449278.4873324716	741623.5721962785	738417.0227529131	2677600.000000003	790818.7295115665	2020699.999999998	1533857.3818457462	2406600.0000000014	1234928.930631585
A0A0R4J032;P06683	C9	756513.6437247269	1489005.7888753372	1488601.258225392	1507100.4309034965	1487098.4696130971	1235901.7119699465	1120248.4807430266	1185455.782854704	856093.5957034407
Q99K01;A0A0R4J034;D3YZA7	Pdxdc1	4492899.999999996	3604900.000000002	3660400.000000004	4415499.999999995	4707399.999999997	3349100.0000000037	3785600.000000003	4097399.999999997	3992800.000000003
D3YTY9;A0A0R4J038;O08677	Kng1	23991000.00000001	27093999.999999974	40796999.99999996	34113000.00000002	33403000.000000037	47549000.00000005	42929999.999999955	51427000.00000006	33082000.000000007
D3Z765;A0A0R4J047;Q9CYI4	Luc7l	1520877.490973673	1422434.5429411498	1421669.1634462057	1305265.1859679464	1287739.6892459749	855619.3597317017	495849.1397466087	899584.8820862067	1184968.3424451877
Q8CIG8;A0A0R4J049;F6QQQ6	Prmt5	1452757.3685050912	1324590.0124769756	1323327.6527879648	909321.5503362131	3370599.999999996	2831199.999999999	2806899.999999998	2516099.9999999977	899568.0720904305
A0A1L1SRL5;A0A1L1SRW7;A0A1L1SS90;A0A0R4J050;Q99JW2	Acy1	1352647.2209907896	1301021.5896052674	1299645.7304988534	1253154.6912873362	896758.1694553511	1185722.4635660823	726197.6667194217	1365422.0754531643	1364586.2260824372
E9Q2H8;E9PYA3;A0A0R4J052;G5E8T9;Q99KB8;D3YWI0	Hagh	1328535.0889646406	1427384.1629128756	1426644.9950197537	954862.9002716745	1236273.8523096368	899232.8328752774	1383577.9168383118	707061.4556548734	707290.5188302267
A0A0R4J065;Q8BGE6;A0A087WNY2;A0A087WRT0	Atg4b	1457821.947294372	1003123.0952232066	1000545.1661507563	1440372.4051796591	941720.5770686714	1366160.4533733958	1194527.053858891	1433728.911664061	1432751.7437753857
A0A0R4J069;Q9JLI6;F7D651	Scly	1023840.0708116048	1232836.412617698	1231146.4326460874	753197.7475206903	3172700.000000002	4853600	4386000.000000004	4004400.0000000047	5941899.999999994
A0A0R4J083;P51174	Acadl	54898000.00000003	59985999.99999996	60770000.00000003	47062999.99999995	54317000.00000006	50537000.00000001	51052000.00000005	46541000.00000002	49622000.000000045
A0A0R4J092;Q8K2I4	Manba	1258781.5633826372	1672229.1716975495	1672905.672495439	1511332.8277553516	1421185.7451658635	706404.6834668815	825629.4461633554	1368740.0518034939	1367897.4481358125
A0A0R4J093;Q9DBP5	Cmpk1	19024000.000000007	16438000.00000001	19419000.000000015	17621999.999999996	20013000.000000007	19489999.99999998	21574000.000000004	19464999.99999998	20743000.000000026
A0A0R4J094;Q3TC72	Fahd2	1708392.4531437259	1982107.797919991	1984874.824541175	1443820.475789389	742638.589123376	1434660.6446568435	1145817.2605494922	1273300.2185768785	1272647.2249390245
D3YXQ7;A0A0R4J098;O88291	Zfp326;Znf326	2025614.6353608377	1365671.809772873	1364613.1343839637	1344587.7358630344	1491279.2629078592	1369487.6480196824	867905.3732942189	1250325.7134057905	1249716.8739758702
A0A0R4J0B2;Q8VCI0	Plbd1	2458600.000000001	2923300.000000003	2948300.000000002	7114999.999999997	3335400.0000000014	4517299.999999996	3249999.9999999967	4533300.000000006	3245300.0000000005
D3Z4E0;A0A0R4J0C2;O09046	Il4i1	1394678.6552192064	1233515.574484205	1231828.616464216	1320683.9960642846	1424591.6058819536	1273790.0279855223	1321011.3513681735	1373570.5590002947	1372718.1016188369
A0A0R4J0D3;Q3TDQ1	Stt3b	4698999.999999997	4657100.000000004	4215699.999999997	5226200.000000004	5129999.999999995	5869000.000000002	3859299.999999999	4989499.999999998	4805399.999999999
Q99KY4;A0A0R4J0F6	Gak	1259476.3120282672	905510.2821545738	902644.6123101821	1448840.1601489957	1326577.271727814	1250755.8165984603	681066.3849887936	1096699.9999999998	1239099.999999999
A0A5F8MQ99;A0A0R4J0F9;S4R296;A0A338P6F2;G5E8A0;S4R1M9;Q8CI95	Osbpl10;Osbpl11	924034.8547547128	738028.0864975051	734816.2744745413	1018512.334072083	1302968.1879964054	1374331.6079532965	1387548.4326411714	960483.3476432025	960375.8991843042
A0A2I3BQL9;A0A2I3BS39;A0A0R4J0G0;Q8BH04;A0A2I3BRX1	Pck2	4276099.999999998	4873599.999999996	3644400	3388400.0000000037	3571899.999999996	3990300.000000002	3833700.0000000023	3543599.999999998	3954999.9999999977
A0A0R4J0H0;A0A0R4J1G7;A0A3Q4EHV9;A7ISP9;F8WJ93;Q3UMY5	Eml4	2813000.0000000033	2813800	2908500.0000000037	2555000.000000002	2435899.9999999977	2567199.9999999995	2106799.9999999995	2425500	2089199.9999999974
A0A0R4J0I1;P07759	Serpina3k	84228999.99999991	67257999.99999997	104539999.99999988	152270000.00000012	163579999.99999985	209989999.99999976	199610000.0000002	203339999.99999988	136400000.00000012
Q91ZX7;A0A0R4J0I9	Lrp1	7308699.999999995	7304900.0000000065	6931999.9999999935	6739699.999999994	7354499.999999995	6004500.000000002	6183300.000000003	6731700	6459100.000000001
Z4YL78;A0A0R4J0K2;K3W4R5;A2AGT5	Ckap5	3680699.999999998	946948.9251580148	944198.2585137899	2116199.9999999986	1429549.8571601633	960247.9472733224	1324242.8580897925	1183892.436251206	1183407.8603968609
A0A0R4J0Q5;P21619	Lmnb2	20764000.000000007	17741999.99999998	18285e3	18883000.00000002	15000000.00000001	13693000.000000006	15105000.000000004	16929999.999999996	17502999.999999993
O70404;A0A0R4J0R1;A0A0U1RPE8	Vamp8	9843200.000000006	9012900	9641499.999999998	9475199.999999989	8958999.999999994	12489999.999999994	9918699.99999999	9340900.000000004	11024000.000000013
A0A1L1STY4;A0A1L1SVG0;A0A0R4J0S7;Q8CGB3	Uaca	752839.1449170269	2103806.829607604	2107475.3370746905	1251526.5890454266	1004564.7724959337	1184155.2749155657	1231311.6699151075	1612805.0457213453	1611435.9829558483
A0A0R4J0T8;Q9D8S3	Arfgap3	966401.8849707745	1744016.2639730487	1745149.1665837897	1697133.2581232414	2424100.000000003	2749899.999999998	1208947.8661831052	1916290.6847885752	2894800.000000002
A0A0R4J0W6;Q9CRC8	Lrrc40	2150223.8975724867	1185619.4357384942	1209800.0000000012	2011331.135181098	1257899.9999999986	1614277.4686828775	1328947.5710830183	1313360.5817820714	1043999.999999999
D3Z0V2;A0A0R4J0X8;Q9ES28	Arhgef7	4053399.9999999995	3720000.000000002	4009500.000000001	3554199.999999996	3846600.000000001	3849400.0000000033	4084799.9999999977	3445399.9999999977	3939200.0000000023
A0A0R4J0Z1;P08003	Pdia4	27152000.000000022	24031000.000000007	23721e3	27674000.000000022	27985000.000000022	28394999.999999993	23923000.000000004	25833999.999999978	24753000.00000002
E0CZ53;Q9DCE6;E0CXT5;E9PX84;Q3TRE6;E9QL31;A0A0R4J104;P98078	Dab2	1781871.6882944282	1094579.7197711905	1183724.7988612615	1386253.1440638718	1234665.928446368	1918778.9724343708	927064.420460277	1184553.895758627	1914194.4115677115
Q8R146;A0A0R4J107	Apeh	11269999.999999998	10568999.999999996	9463100.000000002	10538999.999999989	9972099.99999999	9602800.000000006	8143800.000000001	8700600.000000004	8733799.999999993
A0A5F8MPC5;A0A0R4J150;B9EJ86	Osbpl8	1210482.728277293	1097066.078774489	1092321.9445507706	2296000.0000000023	1674826.4472702402	2376299.9999999977	2411399.999999998	2592000.0000000023	2228499.9999999995
Q3TKT4;Q6DIC0;A0A0R4J170;H3BLH0;F2Z4A9;H3BJK2;E9QAB8;G3UX35	Smarca4;Smarca2	1117367.3255217392	1903499.176248346	1094817.6488939854	1252215.4508702965	1985262.859520249	1313956.7111729225	1144296.1107218778	865760.7110157897	1312629.1951506059
A0A0R4J195;Q9CSU0;F7DAY5;F6YB25	Rprd1b	1119910.1863855007	1159941.5624981197	1905707.06668042	919483.4039090573	1367730.1710462503	1184818.3594478755	1562082.962618774	703584.9918292281	1184068.1082546948
A0A0R4J1B4;E9Q604;G5E8F1;E9Q5K8;Q3U1U4;P05555	Itgam	2114200.0000000014	1560199.9999999984	1157940.219567338	19410000.000000015	12951999.99999999	14988000.000000017	13200000.000000013	16265000.00000001	9978299.999999996
E9Q984;E9Q9Q8;E9Q8Z0;E9Q7Z7;E9Q1U7;F6RER8;A0A0R4J1M9;E9QNU1;A0A0R4J1Q4;E9Q7Q8;A0A0R4J1N4;Q8R2G4	Art3	1945133.7527324131	2105392.275159708	2109072.804793799	749549.298643984	1235346.2523747329	865347.8199870512	1858160.9026635403	905955.5649340533	865791.7375694456
E9QP56;A0A0R4J1N3;P33622	Apoc3	1184218.008344463	1660904.1454151114	1661510.2756486635	961524.290826683	906790.6319894925	702923.7101982859	1270313.5745561505	2035669.7657229528	703817.8640158604
G5E8J2;B7ZW98;E9QNT8;G8JL84;D3YTV8;D3Z5M4;Q0VGY9;A0A0R4J1N7;Q02357;F7D1P5	Ank1	6184300.000000004	8775400.00000001	6668900.000000005	6558800.000000003	5861400.000000003	4803099.999999994	4826900.000000002	5940900.000000005	5994799.999999994
D6RE33;A0A0R4J1Q0;G5E896;Q3UJB9	Edc4	2151847.3468824346	2141165.7174761617	2145119.3645254504	2134714.4488248075	739037.3684949201	905615.2968811479	1144939.7149344096	1683045.0286666043	905929.5407744617
E9QQ99;D3Z1Y1;A0A0R4J1R1;Q9DBY1;D3YZH4	Syvn1	1696801.0078331588	919289.3571815308	916460.7227106018	1769925.126071075	948297.4841027893	2038588.2239999285	835058.7417633394	1137919.01082775	2033268.0805760568
G3X8W7;A0A0R4J1W7;Q8BGZ4	Cdc23	2188478.8957028487	1295572.144325592	1294170.3962638443	1203634.4328178843	2107184.064834409	1684741.987015608	677695.4413603431	1049351.293913623	1681514.3582725262
A0A0R4J1Z3;Q9CR67;Q9CZM3	Tmem33	6515600.000000003	6427799.999999997	7075399.9999999935	7024999.999999996	7234600.000000005	5936199.999999999	5241400.000000003	6817699.999999993	5709200.0000000065
A0A0R4J233;A0A1W2P6J7;Q8C650	Sept10	938122.2414530971	916570.958196095	913734.9210966539	1111288.1773965424	1746741.677643295	1138070.9591200047	874092.8714387027	1051768.7902080694	1137517.3456882187
A0A0R4J256;P28076	Psmb9	1322960.0437328678	1628634.4074659923	1629042.5159245187	1113810.3047202583	1187368.373110248	1049301.4897569078	1974714.9209718055	1839235.4957149678	1049101.8216797514
G3UZI2;A0A0R4J259;G3V018;Q7TMK9;G3UZ48;G3UXJ6	Syncrip	22539999.999999996	21524000.00000002	23502999.999999978	22639000.000000004	24346000.00000002	26856999.99999999	21309e3	23478000.000000026	24149999.99999999
Q7TMF3;A0A0R4J275;F6RBR6	Ndufa12	935342.985957508	1352947.3017523426	1351824.7541131917	1931631.1326268122	1096174.5135148892	1051724.2769868604	1630577.7410903405	1112928.2585645267	1051515.300829456
A0A0R4J2B2;Q6WVG3	Kctd12	5648100.000000002	5888799.999999999	6145699.999999995	7059799.999999994	6285500.000000003	1841454.914397373	6462999.999999999	6671199.999999997	6403300
A0A0U1RNT6;A0A0U1RNK6;Q3THS6	Mat2a	6027000.000000004	5578000.0000000065	5072500.000000006	6671199.999999997	6229700.000000005	8202099.999999995	6949300.000000005	6700399.999999996	7629799.999999999
A0A0U1RNK7;E9PX48;A2A9M5;A2A9M4;Q8R1A4	Dock7	1787e3	1748700.0000000007	2158900.0000000014	1485300.0000000005	1711800.0000000007	1645399.9999999998	1709900.0000000019	1617399.9999999988	1542300.0000000012
A0A0U1RNM6;E9QAJ9;Q3UIA2;A0A0U1RPK6;Q5SSM3	Arhgap17;Arhgap44	1663772.9425159255	2468600.0000000023	1155044.8412779458	1177588.690442686	1098665.0600817006	1113021.6621182219	2769799.9999999995	2037225.6475184204	2529300.000000002
A0A0U1RP13;Q8VDP6	Cdipt	6245299.999999996	8866200.000000004	8342599.999999992	10652000.00000001	7943300.000000003	9081499.999999998	7552900.0000000065	7417900.0000000065	9827499.999999993
A0A0U1RP59;Q9JL16	Isg20	1381659.7550717057	1157057.960833741	2280795.76004159	2136321.794995109	1906511.6257590868	2040149.8179218303	1099569.6375231599	1601727.9514057997	1837330.7897418556
A0A0U1RP81;A0A1B0GX08		1181268.571623899	2275783.370911825	1410917.8373323341	1685649.476049262	1161646.8572722625	1603165.582571887	1013438.6087594527	2072336.421469947	1112570.5629129705
A0A0U1RPJ3;Q8CGN5	Plin1	2326335.7347552264	1411739.5093280857	1905376.6815678782	2172589.118503236	2108772.415528402	2075390.1989423044	1015788.9684248909	879123.3643227927	2034819.915017433
E9Q5Q0;Q3TGG2;A0A0U1RPL0;Q7TQH0;J3QP59	Atxn2l	1441814.0467205585	1903171.0854344477	1751799.6845051842	933462.9165495009	1663481.2692529703	878734.1625486917	1782954.74805285	1245014.4296339531	1600383.9831055303
A0A0U1RQ20;Q9EPB4	Pycard	1944797.860431007	1750623.8905531822	951735.7614674366	1315156.9663987658	2144611.4801333537	1245430.8637552708	1075261.7463053507	876486.8924341325	2069838.908536577
A0A0U1RQB6;F8VPR5;P45481	Crebbp	1788635.3549131271	954464.4216253158	1013561.5485415923	930704.9887475274	920592.3409153698	876092.9805254448	1976234.29051841	1570170.5797338504	879135.7128035738
A0A140LHA2;Q9WVA3;A0A140LIM5	Bub3	7124799.999999998	6844699.999999999	7985600.000000006	5839199.999999994	6057900.000000006	5721300.000000001	6282900.000000003	6345200.000000001	6462900.000000008
A0A140LHG8;Q9CYN2;A0A140LHR3;A0A140LJ01;A0A140LJG6;A0A140LIK0	Spcs2	8606799.999999993	8330800.000000002	8576200.000000006	8820999.999999989	9198800.000000002	7416300	7923000.000000004	8185699.999999998	7507999.999999998
A0A140LHL5;Q8VDQ8	Sirt2	6164899.999999998	5182699.999999998	6236799.999999999	5647499.999999996	6234399.999999993	5047299.999999997	5964500.000000003	5848100.000000005	5615600.000000003
D3YY42;A0A140LHN0;Q9CX30	Yif1b	974086.1328517686	1016096.9302283803	1313672.318906595	1652927.0035113245	1297509.354924572	1571510.0381472416	1551282.888664532	1300950.5954691204	1244415.712937316
A0A140LHY2;Q7TMR0	Prcp	1037106.7049303394	1314981.2508453878	828710.4949939058	1373347.9881903855	917869.4728759953	1301513.4923037023	2010523.1595635423	1110122.3072119872	876502.949116646
A0A140LI58;Q91VC7	Ppp1r14a	1342816.6936520974	11177999.99999999	9213499.999999989	1174663.7464743408	7061600.000000008	1110209.2153210186	848034.200964222	7316500.000000004	1568897.5039552965
A0A140LI84;Q8BVQ5	Ppme1	848634.2884284344	831753.1041356388	1616629.7978249986	2309060.651434261	1631154.2071404222	2208087.504222671	1203778.1538111519	2204533.9524579076	1300243.6815853107
D3Z6W1;A0A140LIT9;Q7TSJ2	Map6	1651145.3322125243	1616296.4143621011	781341.7316825395	1432973.9968891593	1354983.609783231	1359021.871047835	845474.0182003897	1358303.2103944616	1109769.4989993207
A0A140LJ59;Q9DBZ5	Eif3k	800312.1955599618	784477.8591964081	2437218.1683795047	1931298.4808045686	1158758.3625915265	1841132.2936549354	1520517.4606114738	1838913.9818801014	2201683.414340438
A0A140T8I9;E9Q3L2	Pi4ka	2485232.0083250995	2430927.720839044	1060351.8221530025	1776625.1051298664	2279477.2723367894	1691230.3078988357	1258230.6195790293	1689512.3410591937	1357481.814002863
A0A8I4P9C4;A0A171EBL2;E9Q555	Rnf213	1823100	1062726.3741153316	1719999.999999999	3379700.000000001	3672799.999999998	3145899.999999999	2579299.9999999986	3738000.0000000005	4043999.9999999953
A0A171KXD3;Q9JIF0;A0A140LHF7;A0A140LJF4;A0A140LJ70	Prmt1	4298499.999999998	2481444.0189759503	4789699.999999994	4607700.000000001	5456100.0000000065	4944599.999999994	1072532.6922636994	913248.1901593453	1837010.0657570083
A0A1B0GQV5;P05367	Saa2	1084791.0826396027	1099827.7183476486	2488163.354916253	969148.840423837	1413877.935296133	912921.5312097238	2139660.3500910746	973083.1912945213	1687966.5788368743
A0A1B0GQZ9;Q9CY46;Q9QXA5;D3YTP8;A0A1B0GRR9	Lsm4	6175900.000000003	5919699.999999997	6166499.999999994	6191800.000000002	6318400.0000000065	6916799.999999997	6294999.999999997	6766500	5984899.999999998
A0A1B0GR11;Q93092	Taldo1	82606000.00000007	79083000.00000006	83517999.99999996	112220000.00000009	105110000.00000007	119770000.00000006	116009999.99999999	103760000.00000007	108629999.99999999
A0A1B0GR19;A0A1B0GR86;Q8BH97;A0A1B0GS22;A0A1B0GSK5	Rcn3	2536974.107134619	884536.0772474422	1097589.7071183021	1031673.7409689547	1906182.9412452786	3443800.0000000023	2867599.9999999995	1263932.888531267	2888699.999999997
A0A1B0GR78;A0A1B0GRA5;P70302	Stim1	4230700.000000001	3448899.9999999986	3796900	3823199.9999999986	3900100.000000002	3025100.0000000033	2989599.999999998	3004599.9999999995	3238899.999999997
A0A1C7CYU4;A0A1B0GRC2;Q64704	Stx3	1122734.5960973613	1304178.0075271397	881616.3907354616	1334842.3115004534	1753361.1328119286	972873.023066251	1314078.1877203865	794282.7587865784	913211.5402989843
E9Q8L9;A0A1B0GRJ0;Q9D620	Rab11fip1	902592.1141836263	1305240.4714016023	1302817.2049277879	844650.1156921089	955825.395915811	1264398.2410477223	1782640.9927876517	1558107.288238393	972956.293126817
A0A1B0GRP7;Q9Z2Y8;A0A1B0GRR5;Q6P8V7;A0A1B0GSP5;A0A1B0GQY5	Prosc	2661699.9999999995	3860499.999999998	3223099.999999999	1640415.7645642883	1017560.2168724657	3591999.999999998	2889800.0000000014	748515.239913474	3198799.999999999
A0A1B0GRU8;A0A6Q6PUT5;Q9R1C7	Prpf40a	1331764.27659715	671537.705500966	1303884.746953699	796682.1407674148	1316951.9212173983	793751.1711636285	1636885.3361483521	2357026.5795452297	1263297.969441999
A0A1B0GRV0;Q9Z0S1;D3Z5X0	Bpnt1	8655300.000000007	8932500.000000002	8310200.000000002	6773199.999999998	8732900.000000004	8380400.000000004	9919000.000000004	7659900.000000002	8568800.000000007
A0A1B0GS41;Q9QYY0	Gab1	1332851.2383506864	1946017.184665543	668247.541106217	2466332.925348226	832913.1263013713	1559409.5924995777	881176.1584573875	1018387.1228817216	794408.6037620057
Q9CQM9;A0A1B0GS58;A0A1B0GT04	Glrx3	6928200.000000006	5919100.000000004	7459600.000000004	6551699.999999999	6353500.000000004	6624099.999999994	939307.5596554177	2406709.7209397713	6372600.000000003
E9Q3Z5;A0A1B0GS91;Q8K4L3;Q8K4L2	Svil	3402099.9999999995	4017500.000000004	3463900.0000000033	3173899.999999997	3588000.0000000033	3422500	3581500.000000002	3267100.000000003	2699200.000000003
A0A1B0GSH8;Q9DBB8	Dhdh	684893.7916708953	4417899.999999998	1948525.1856029292	3671100.0000000023	1618794.3349559656	4663699.999999997	3368600.0000000014	3818499.999999997	3142200.0000000014
A0A1B0GSI1;Q8BUR4	Dock1	1897500.0000000016	1988800.0000000023	1697599.9999999995	1588200.0000000014	1882000.0000000016	747915.1334368455	1222193.0115151154	1054454.03400601	1711599.9999999986
D3Z0B9;A0A1B0GSU0;Q571I9	Aldh16a1	1988663.68010864	835252.033799951	832216.9809301079	1078976.1528934152	785561.5296759815	2361178.6565785077	765675.1442779062	845425.9290696409	1556861.0753372663
A0A1B0GSX6;O70209	Pdlim3	852210.9045572805	1471536.9941407559	1471036.0541215036	2517540.192341317	2434909.83495148	1018270.6631013567	1508757.9874406413	1253402.2501853511	748697.0448539769
A0A1B0GT81;A0A1B0GTA4;Q07813;A0A1B0GT35;A0A1B0GS13	Bax	1461400.0000000016	1565578.2407904938	1565610.2956123305	1116611.6669579786	1064267.6344321405	2119300.0000000023	721270.3090525005	1677299.9999999995	1291099.999999999
G3UYQ2;A0A1B0GX81;G3UZT6;Q3UF95;Q9Z1R2;G3UXT8	Bag6	1503001.699088895	1362635.7708609062	1361561.7923886708	2849200.000000001	2640300.0000000014	2805100.0000000014	2746499.999999999	2972999.999999999	3287300.0000000023
A0A1C7CYV0;B1AX58;Q99K51	Pls3	27438999.999999978	27773000.000000034	27184000.000000022	26714000.00000001	26422999.99999997	31152999.999999985	26959000.000000022	25276e3	28019000.00000003
E9Q405;A0A1C7ZN10;K3W4L0;B2RRE2;E9QAX2;Q9JMH9;E9QA74	Myo18a	3453599.999999997	3411600.0000000005	3086599.9999999986	3689899.999999997	3617100.0000000014	3514599.999999996	3308400.0000000023	3508699.9999999977	3534200.0000000037
G5E8I8;A0A1D5RL92;Q8CGZ0	Cherp	1599238.5239024612	1233017.178532277	1231328.0026703652	898203.7432119668	2485520.4699732005	2411061.6519971294	2288686.8602413265	1254437.8495125882	2353754.882641589
A0A1D5RLE0;A0A5F8MPL9;E9QMR2;A0A1D5RMM1;F8VPN7;Q8BIK4	Dock9	1545499.9999999995	1106299.9999999998	1182699.999999999	1374999.999999999	1490900.0000000012	1265699.9999999988	1055400.0000000002	1388700.0000000014	1451099.9999999984
A0A1D5RM74;A0A1D5RLE4;O54833;A0A1D5RM55	Csnk2a2	1391572.3543792362	1394628.1374404535	1393717.3895873353	1323885.343114091	1101431.3523494927	1054415.412292757	983337.5727530335	639340.2522162186	1018188.3977354271
A0A1D5RLL3;Q8BG67	Efr3a	1258966.477809059	851964.4923191759	848966.7062109828	1324962.9288186883	885782.0658764092	844977.8765323221	2337254.8252915475	1880907.787510426	2403297.7389978077
A0A1D5RLR0;Q9QZE7	Tsnax	1424305.7516872254	944694.8732522943	941937.6742320302	682076.6306899637	1306130.0458698242	1253840.2942476962	1018399.6821998922	2280299.9999999995	2087799.9999999981
A0A1D5RLS1;Q60902	Eps15l1	2643099.999999997	837150.5578548083	2752e3	3211200.000000001	3703199.9999999995	2622499.9999999995	2896200	2482799.999999999	2591900.0000000023
G3UYW1;A0A1D5RLV7;Q6VNB8	Wdfy3	798210.0000000002	824729.9999999998	753690.0000000006	716160.0000000002	673989.9999999999	672049.9999999997	815315.7485288557	677560.0000000007	792250.0000000006
A0A1D5RLW5;A0A1D5RM85;P62717;A0A1D5RME4;A0A1D5RM79	Rpl18a	41423999.999999955	47977000.00000001	43932e3	43002999.99999996	51735000.000000045	51716000.000000015	47515000.00000004	47497999.99999995	44259999.999999955
A0A5F8MPT9;A0A1D5RM83;E9PUA3;Q8R0S2;D3Z6V7;D3Z5I6;A4GZ26;E9QAD8;Q5DU25	Iqsec1;Iqsec2	869294.8120078514	2388395.5755545413	834119.6408711313	1429600.0000000007	1307194.3412457693	1732299.9999999984	1211942.4654502687	797671.5931756318	1054196.0733168228
A0A1D5RMC1;Q6PDL0;A0A1D5RM94	Dync1li2	16523000.000000002	14080999.999999987	15414999.999999985	15859999.999999983	18551e3	15901000.000000017	15586999.999999981	12982999.99999999	16953000.000000004
A0A1D5RME8;Q91VW5	Golga4	964097.2431794837	2313134.4964248817	2394329.698960566	1974739.7956580208	672441.6709106219	1254878.570373556	1212950.494665094	1416671.2783686272	845484.8154375567
B7ZWL1;A0A1D5RMJ8;Q6ZQ08	Cnot1	854151.5930975686	1430335.2810173843	2318449.055233459	848200.2202119669	1949106.680902807	638602.7595414509	615421.3119809544	1508532.178237858	1252787.5325467018
E9PUM4;A0A1L1SQ51;Q71LX4;Q8CDM9;A0A1L1SRI1	Tln2	24678000.000000004	45651000.00000002	42774000.00000003	1493617.337182237	53101000.00000001	40243999.99999998	12475000.000000002	55586000.00000003	47312000.000000015
A0A1L1SQA8;P62852	Rps25	54439000.00000004	48611000.000000045	51146000.000000015	6327e4	71433000.00000006	53882999.99999998	60205000.00000002	60274000.000000015	52569999.99999997
A0A1L1SRX2;O08739	Ampd3	2255599.9999999986	2904000.0000000033	2180299.9999999995	4627500.000000002	3943000.0000000037	3366100.0000000023	3923500.0000000014	2923799.9999999986	2376199.9999999995
A0A1L1SRY4;Q9CW46	Raver1	2498999.9999999977	2954900	1429611.789164206	1588984.549410746	2447900.000000003	1883271.7338985538	2178900.0000000014	2400099.9999999977	1253821.1507846136
A0A1L1SSA8;Q91XE8	Tmem205	5393199.999999996	6262400.000000002	5712399.9999999935	5260500.000000003	5171899.999999999	797145.3178752677	1823624.505703597	5422499.999999994	3142100.0000000005
Q3UDS7;A0A1L1SSF2;Q8VDL4	Adpgk	3911299.9999999977	3276099.9999999986	3183400	8657300.000000006	6152999.999999993	12173000.00000001	7028000.0000000065	12850999.999999996	6892899.999999999
Q5NCU4;A0A1L1SSH9;P07214;Q5NCU3	Sparc	10207000.000000002	7269399.999999998	9068900.000000007	7367600.000000002	12276999.999999989	10877999.999999989	9585399.999999998	9663600.000000002	12473999.999999985
A0A1L1SSJ7;P23780	Glb1	2441669.35486851	799222.6221255527	796113.9229933894	1383174.0124626253	836417.7315781051	1417554.0298088219	768963.7708567415	1310399.4373705285	639638.9879473425
A0A1L1STC6;Q6ZWR6;Q6ZWR5;A0A1L1SRV6	Syne1	2364588.3426364986	1289488.4271639676	1288057.935432325	1251709.9367357055	1473779.8543764423	1509684.0092540241	1370930.7216432411	1184068.4899958475	1878900.0367685962
Q45VK5;A0A1L1STE4;Q9Z1X4;A0A1L1SU19;A0A1L1SQR7	Ilf3	1460841.623033006	2325639.209286909	2331055.7253505	1415620.1741889452	1567986.4487868473	1310987.6131984852	1460437.875088431	1341607.2673388342	797793.1428917213
A0A1L1STE6;Q9D6R2	Idh3a	36101000.000000015	36398999.99999997	34399999.99999997	26883000.00000001	27830999.99999999	28048000.00000001	28564999.999999985	25815e3	26161000.000000004
A0A1L1SUU4;Q9ERN0	Scamp2	815382.8938618645	1073115.7100262905	1070778.6405868547	865156.9363331585	1364688.8678259922	1184331.761095254	1267430.3935445081	813860.9529986606	1415729.8422761878
A0A1L1SUX8;P01831	Thy1	1316736.159466636	1761597.8451413368	1762845.195995798	959237.5214638613	1234847.0036473672	1342280.0134894713	1144467.4118755106	903768.5165523113	1507394.9572581842
A0A1L1SVK0;Q61206	Pafah1b2	17547000.000000007	17275000.000000007	18520999.999999996	13816999.999999985	17749000.00000002	21026999.999999993	16948999.999999996	18922000.000000004	20214e3
A0A1W2P6F6;A0A1W2P7Q9;Q60605;A0A1W2P6G5	Myl6	297119999.99999964	301200000.00000006	353480000.0000003	335570000.0000002	344730000.0000003	367469999.9999996	326530000.00000036	334620000.00000024	349850000.00000036
A0A1W2P6H4;A0A1W2P7Z1;Q8VHI3	Pofut2	2377395.119426323	883945.658969982	881024.4936263133	850126.5064286265	1396736.783757585	813360.4981856573	1297818.7254734098	799510.463773525	1309673.9053599322
A0A1W2P6P0;Q9JLB2	Mpp5	1095416.0022969425	1688733.9366120996	1689513.797836049	2423218.3067780947	853157.3450310739	903424.1927050666	784675.6913354595	2315207.2606722238	1183583.5917006675
Q8BJU0;A0A1W2P6P1;A0A1W2P7I5	Sgta	2919799.999999999	3582599.999999997	2822899.999999999	3443999.999999999	2803300.000000002	3996400	2972900.000000001	3588300.0000000037	2839299.999999998
A0A1W2P6V9;Q3UMB9	Kiaa1033	1799868.5661167041	890216.1470221062	887310.8048669859	2346924.9005915676	946039.7112142954	798987.0845678861	871968.6773288341	2241233.5549982693	1340819.5593629966
A2AB60;A0A1W2P6X3;Q9JL26	Fmnl1	901988.5203713564	799594.1280518546	796486.1406328186	1451833.045665386	838319.3366214528	2319192.9349116166	770748.3051124912	1376450.7715474714	813961.7023277574
A0A1W2P729;Q9QXT0	Cnpy2	1725285.751343754	889851.4898860854	886945.2204578378	811643.2219041396	2392298.4474582775	2244929.049176125	2247811.4978016927	762785.6616285081	903745.6628014211
A0A1W2P768;P84228;P68433;E0CZ27;F8WI35;A0A8I4SYN6;P84244;P02301	Hist1h3b;Hist1h3a;H3f3a;H3f3c	3999500000.0000014	3201800000.0000024	33367e5	3964400000.000002	3472300000.0000043	3111800000.000001	3847599999.999995	3799299999.999998	3326700000.0000033
A0A1W2P799;Q3UHB1	Nt5dc3	908398.9764075883	920534.9377535915	917709.7108932853	1308986.6108964044	2316897.5717787733	1377219.8598736303	2175519.6683623237	1239085.3295618417	799629.6742018011
Q6ZWZ6;F7AEH4;A0A1W2P7A1;P63323	Rps12	24698999.99999999	26550000.000000026	24060000.000000007	31179000.000000007	30259999.999999996	37935999.99999997	30147000.000000022	32288999.999999996	35906999.99999996
A0A1W2P7J9;Q61133;A0A1W2P6L1	Gstt2	2576700.000000001	2772099.9999999977	2994899.9999999977	2634500.000000001	2323199.999999998	2226400	2659500.0000000014	2445200.0000000005	2635700.000000002
A0A1W2P7L7;P59708	Sf3b6	815762.6187250654	905999.4329652591	903135.056997573	2359601.282596038	1432506.1233744472	762206.2652578597	1331752.8308173832	2253522.032173271	2312052.494188478
A0A1W2P7S5;Q9D289	Trappc6b	5311200.000000006	4749599.999999999	4274899.999999997	5069299.999999997	5334300.000000004	4809999.999999997	3843100.0000000023	4829399.999999996	4613799.999999996
F6R487;A0A1W2P7W6;F6RSY8;F6TU77;E9PW83	Fam184a	908026.177190376	1723192.2328264527	1724190.925793174	1089515.1830275562	800330.038446602	1239486.56455096	735113.9491035133	1028485.01541904	2238282.988458199
A0A1W2P7X0;E9QMV2;Q4KML4	Abracl	939395.7118292012	1326252.670669265	1324998.4111411318	1787752.3905550863	1291415.1634553552	2257265.3565155035	1198007.2668121473	1700254.0266833343	1375592.4273599356
G5E8K5;S4R2K9;S4R2S8;G5E8K3;G5E8K2;S4R1S2;A0A1W2P812	Ank3	924534.9436783975	2660599.9999999967	2304499.999999999	897604.7201693594	1437399.9999999986	1028390.0645621776	2187527.664114493	844853.6086685407	1557200
A0A1W2P872		11265999.999999998	1138486.7786182535	1136398.826268572	1713869.268825672	2329425.4739584327	1702007.0094222343	993153.3214310181	1628950.3868012195	14165999.999999985
A0A1W2P8C6;P41731	Cd63	1760556.2082237732	846079.7052254367	843068.5764245361	903966.5767826752	1074674.4073800768	844404.5822257043	1647362.0999012066	850932.166243086	762950.433700368
A0A1Y7VL11;A0A1Y7VIZ6;Q9WV98	Timm9	1354348.2660794507	869639.728631467	866683.4387316288	812020.1750370518	1764354.744835812	1630473.8252882683	814760.1294589659	763145.2647149847	1238497.8750783103
A0A1Y7VJ48;P48428	Tbca	23591000.000000026	13964000.000000011	20782000.000000015	20045999.99999999	24129999.999999978	22324000.000000015	20666000.00000002	21351999.99999998	21454e3
A0A1Y7VJW9;Q9WVH9	Fbln5	42853000.00000003	40269999.99999997	50148000.00000001	43311000.00000001	40867000.00000001	39573000.00000004	43866999.99999998	41354999.99999999	44389999.99999999
Q9WVL0;A0A1Y7VJZ2;A0A1Y7VNC1	Gstz1	6139599.999999997	5910599.999999994	15087999.999999993	4813500.000000003	4848000.000000002	4909500.000000003	4824299.999999999	5054700.000000005	5296899.999999997
A0A1Y7VLY5;A0A1Y7VKA0;A0A1Y7VKC6;Q9DB29	Iah1	1162273.723631918	957808.2833985458	955089.5258893856	903596.6072169333	885190.6819615418	850493.5277560606	1577825.4203002362	850578.6540427629	2250537.780926836
Q9JI75;A0A1Y7VL95;A0A1Y7VMA0	Nqo2	4734899.999999997	4851100.000000002	4962400.000000006	4544900.000000003	3397000.0000000023	4339800.000000003	5550500.000000002	4913400.000000004	5894799.999999997
F8VPK5;A0A1Y7VMN0;P70336	Rock2	7661799.999999992	5595700.0000000065	6356800.000000007	5866600.000000002	5929799.999999995	5836199.9999999935	5564199.999999996	5494600.000000004	5017999.999999999
A0A1Y7VN19;Q9CXR1	Dhrs7	4662499.999999999	4865699.999999998	4985900.000000001	5752200.000000002	5849700.000000005	4831500.000000004	4531300	5023199.999999999	6910100.000000005
A0A1Y7VN70;Q80Y14	Glrx5	863279.1584657333	835212.7170037385	832177.5787493872	934726.6070158192	1691360.611888271	762566.3979834779	820661.4318682037	880331.4425848065	1028269.8858579517
A0A286YDB7;A0A286YCT4;A0A286YCG8;Q9CY50	Ssr1	5089600.000000003	4685300.000000003	5885100.000000001	5317800.000000002	3945500.000000004	6640700.000000005	5983500.0000000065	5553999.999999994	6875999.999999994
A0A286YDI5;A0A286YCI0;Q9JI78	Ngly1	887363.5757377201	1084672.2630653046	1082377.5780264698	919979.6732952736	891471.4300467784	850139.4087532981	735462.8201002429	866235.0298925227	1698683.1205670144
E9Q4K7;A0A286YCV9;Q3V3Y9;A2AKH9;A0A286YDX6;E9Q9B0;E7FLY0;A0A1D5RMD4;F8VQ75;O35071;B1AVY7;Q9EQW7;Q80TF6	Kif13b;Kif1c;Stard9;Kif16b;Kif13a	977505.1133397651	1334900.000000001	1551542.1285224936	1748809.9007601975	1465099.9999999995	1693900.0000000012	2007900.000000001	1428200.0000000012	844913.2691716182
A0A286YDA2;A0A286YDT3;E9Q5C9;A0A286YDV7;A0A286YDZ1;A0A286YCD1	Nolc1	852170.7146578222	1551591.4912539357	812615.3205819357	1346274.0353616239	800702.1434704412	879944.404991993	820318.22061679	1662665.4811605427	1627544.554565509
E9Q390;A0A286YDF5;Q69ZN7;A0A286YCZ3	Myof	19206999.999999985	17908999.999999993	17914999.99999999	15290000.000000015	16453000.000000017	14860000.000000002	14706999.999999996	15698000.000000019	17081999.999999985
G3X972;A0A286YDI8	Sec24c	3826300	3869299.9999999963	3438100.0000000037	3446000.0000000037	3965199.9999999967	3783199.9999999963	3514399.9999999977	3464300.0000000005	3800799.999999998
A0A286YDS5;Q99KF1	Tmed9	21948999.999999993	19916999.999999985	21047999.999999985	21103000.00000002	21491000.00000001	16514000.000000011	21258999.999999985	21134000.000000007	20212000.000000015
A0A286YDT5;G5E8Q8	Adgrf5	1107234.831681196	815691.5078856107	2293570.309510587	1155826.1568237075	891106.17596833	865822.9718763301	849207.3393215215	1274921.1985933364	850983.5766657863
Q07076;A0A2C9F2D2	Anxa7	21615999.999999985	22928000.00000001	23070000.00000002	24565999.99999997	25641000.000000026	22868999.99999999	24950000.000000004	24788000.000000015	25024999.999999996
P83882;A0A2I3BPG9;A0A0A6YW33	Rpl36a;Gm6525	12705999.999999989	11042000.000000007	9572199.999999994	12767000.000000015	13755000.000000006	12108999.999999993	12322000.00000001	13031000.000000013	12938000.000000011
A0A2I3BS20;A0A2I3BQM5;A0A2I3BPL1;A0A2I3BQR5;A0A2I3BPW0;Q9QYG0	Ndrg2	3618900.000000001	5066199.999999996	4360400.000000004	3507499.9999999977	3481700.0000000033	3552599.999999998	3502900.000000004	4075600.0000000037	3821799.9999999977
A0A2I3BR03;A0A2I3BPT1;A0A2I3BQZ9;Q3TWF3;P12023	App	1584924.5273851918	2288455.8013929664	772017.1074724207	1358999.9999999993	1564899.9999999993	1664296.6035931676	835519.2940952269	1092053.6031147535	1126100.0000000005
A0A2I3BPX3;Q6P9J9;A0A2I3BPY8	Ano6	832216.439705025	775169.7190091697	1242107.4404805063	859186.1744096852	921839.9698345936	1275415.2558672845	1610702.5495687125	808159.8404867642	763309.6026420305
A0A2I3BPY7;Q9EP71	Rai14	4082600.0000000047	3921599.9999999953	4659099.999999994	3154799.9999999977	3623299.9999999986	3449000.0000000005	3296800.000000003	3047800.000000001	3635500.000000004
A0A2I3BQ39;Q9JKB1;P58321	Uchl3;Uchl4	5883000.000000003	5290299.999999999	5066300.000000006	5214300.000000006	6133199.999999997	6141100	5461799.999999995	5584099.9999999935	850630.5459612767
A0A2I3BQF4;P62889	Rpl30	22630000.00000002	22695000.000000022	23585000.000000022	25538999.99999998	25762000.000000026	25247000.000000004	27965999.99999997	26271999.999999974	26593999.99999998
H3BLM7;H9H9T1;A0A2I3BR29;Q3TGF2	Fam107b	2339313.888446149	1243748.6020991763	3261525.1716332077	3550099.999999999	2919999.9999999995	3304199.9999999986	2828300.000000001	3471799.9999999995	3053500.0000000014
E0CX99;A0A2I3BR96;A6H603	Nwd1	790798.5688448789	3247621.5309237004	1827994.4852366599	883090.188674882	907280.5854825443	1092099.0663929149	1232889.6638014766	830987.8599741386	880342.0881468796
A0A2I3BRG8;Q99LB2;A0A2I3BQ25;A0A2I3BPY3;Q9D2U3	Dhrs4	1269944.273980312	1826317.051765609	1168684.4509090504	972541.2063772609	1725880.4058126125	807650.2100147445	1054960.2700640368	916493.1524777189	866265.3984411276
A0A2I3BRL8;Q91VM5	Rbmxl1	15472999.99999999	14311000.000000015	14088000.000000015	14435999.99999999	13378000.00000001	12551000.000000002	13855999.999999996	13452000.000000007	13395000.00000001
Q9WVJ3;A0A2I3BS14;A0A2I3BPG0	Cpq	5539800.000000004	3970700.0000000037	6461299.999999997	5738400.000000003	4431000.000000006	15844000.000000011	3933799.999999999	5212800.000000002	3830500.000000004
Q8K0M3;A0A2I3BS41;Q9R1Z8	Sorbs3	11874999.999999993	11951000.000000006	12123000.000000006	9291300.000000006	9633700.000000006	8337200.000000004	9588200.00000001	9359799.999999998	9499199.999999998
A0A2K6EDM5;Q8C181;A0A0A6YXP3;A0A0A6YXE3;A0A0A6YWB0;G3X9Q0;A0A0A6YVV8;Q9JKP5;S4R267;Q8R003	Mbnl2;Mbnl1;Mbnl3	12763000.000000013	12157000.000000013	14176000.000000013	13181999.999999994	14939000.000000015	830515.5049625091	779142.4698770469	11138000.000000011	1661182.1362161776
A0A2R8VH99;Q8VHN8	Nudt16l1	3321964.0520386966	1170641.7286343782	1566200.0000000016	848160.3284453334	1328242.8019965559	916172.5910573759	2151699.999999998	797633.5123776847	1274265.0672735877
A0A2R8VHD0;A0A2R8W6P6;A0A2R8VI39;P23591;A0A2R8W6N0;A0A2R8VKL9	Tsta3	1866119.3741694016	4134299.9999999995	919154.6262395391	4034900.0000000014	4043699.999999996	3908900.000000003	3959399.9999999995	3841399.9999999986	3454300.000000002
A0A2R8VHE5;A0A2R8VHT1;Q99J99	Mpst	1195162.5875512364	921975.8986907742	1620346.9143104884	1101238.1444610846	1140155.7072804521	797107.1772028351	801299.7796937871	1039719.0120366514	1091732.0248027984
A0A2R8VHF9		940868.9413430484	1619991.2110492715	1283625.7171019437	1574800.910104019	847262.9875835535	1039648.250736776	884328.0941508807	1494864.634921412	808267.9673775631
A0A2R8VHH1;Q99P88	Nup155	1782000.0000000005	1663400.0000000016	1848500.0000000007	2414000.000000001	2136500.000000001	1441800.000000001	1728400	1731900.0000000019	1611500.0000000016
A0A2R8VHJ4;Q9CPQ3	Tomm22	1654926.8403082313	1285076.946653214	1113892.0292396245	828353.4382406567	870861.3815790178	1495975.6182583692	768926.8155890107	778729.156823916	831066.1064235156
Q8CGB6;A0A2R8VHQ0	Tns2	5279099.9999999935	5842600.000000002	5737599.999999997	5631000.000000006	4234599.999999999	4139899.999999999	4670900.000000005	4588399.999999994	4937500.000000004
A0A2R8VI09;A0A2R8W6N3;E9Q0A7;Q4KMM3	Oxr1	1312223.0739468078	1116067.9547991962	1460861.2411930147	2321907.233482628	959174.7859600559	778173.6044756809	1004074.1859745603	2216984.3839018336	916451.7479189769
A0A2R8VI37;Q80YW0	Cyth4	1139344.2283132134	1461417.4754652735	1065298.830348505	787237.3173304051	836378.3509876223	2220585.937576754	1447118.1755497428	739508.4997884345	797755.1104740001
A0A2R8VI72;Q8R0H9;A2A9W5;S4R2D2;A2A9W7;Q6P5E6;Q8BMI3	Gga1;Gga3;Gga2	1492646.591306387	1067655.6721426388	3652079.3837168254	11359000.000000004	11354999.999999987	738895.634713594	750582.669456974	11995000.00000001	11251e3
A0A2R8VI90;Q9CQZ5	Ndufa6	1089832.131096893	3634128.9999937816	2490093.5252381847	1262594.5895298598	1086250.3832827075	1194809.873169033	2151825.269791383	1194520.823609296	1039485.4670008001
A0A2R8VK70;Q61735;A0A2R8VJU9;A0A2R8VI30;A0A2R8W6P0;D3Z187;A0A2R8VI94	Cd47	31258000.000000007	29266999.99999998	38297999.99999999	35661000.00000001	30791000.000000007	3169515.0279754405	27026999.999999978	27125999.99999999	34141000.00000002
A0A2R8W6G1;P62878	Rbx1	3718098.9246949307	2483357.821333095	1750240.2378121943	3294096.3085070862	1553975.0239725783	1765585.1667719034	712533.835591484	3161866.191550219	1493757.0587995106
A0A2U3TZ56;Q78IQ7	Slc39a4	3497799.999999998	3576699.999999998	3146400.0000000023	3193499.999999997	3638300.000000004	3647599.999999999	3794700.000000004	3165400.0000000023	2922599.9999999986
A0A338P699;Q6S9I0;Q6S9I2;Q6S9I3	Kng2	2538934.3876461354	1749074.5142990733	1705372.5657023783	1853374.6631721398	816825.5196327133	1123458.7979054411	1154637.8872822165	1763622.5509075813	778874.4507035087
A0A338P6B4;A0A338P6I2;Q923G2	Polr2h	1787049.385638915	1704493.130330536	1042986.0023073908	1188442.210426973	2292173.156550856	881344.5183284541	3076215.6668975865	1123341.1516072291	2214100.007329478
A0A338P6G6;A0A384DV79;Q3TE85;A0A338P6E8;A0A338P6F6;P17095;A0A338P6D0	Hmga1	1741416.2145444942	1045421.6646249351	1824528.719430176	936188.5167003545	776238.4314264683	1563033.0930911822	1709176.6669807883	881729.0475892164	739700.856437235
A0A338P6J9;P51125;Q8CE80;A0A1Y7VJN8;Q921U7;Q8C281;Q8CE04	Cast	2010600	2417200.0000000005	2430499.9999999995	2981699.9999999967	2465000.0000000023	3327400	2479499.999999997	2058199.9999999984	3237500.000000003
A0A338P6K2		84488000.00000006	124350000.00000003	104229999.99999996	60789999.99999994	68040000.00000001	65704000.00000004	65475000.00000005	74944999.99999996	68739000.00000003
A0A338P6P6;D4AFX6;Q6ZQK5	Acap2	1067094.4106342127	5042899.999999994	1125401.031574841	1644162.4509458938	4778899.999999998	1235176.4686625868	4155299.9999999986	4158100.0000000023	1194016.7155363052
A0A338P6W9;E9Q8E3;Q59IW9;Q59IW7;Q59IW5;Q59IW6;A0A338P6S8	Abi3bp	1862595.2477236015	1822874.5059683984	869358.9716236617	1304512.2906632458	1245596.7991888549	1070243.2791847175	1085389.6736963282	1561719.6847594094	3156158.0218716986
A0A338P794;A0A338P726;A0A338P6Y8;Q8K2A8	Alg3	1151069.6059523555	1127532.2959882605	2695934.847002236	1133085.3759496752	3253155.0211594678	1407645.845177094	850564.536353097	1234786.2146539032	1761901.372907705
A0A338P7A0;E9QPX3;Q9CXZ1	Ndufs4	890092.1442545605	3804899.9999999977	3665200.000000001	3144500.000000003	1829190.1942798174	4264799.999999995	3233599.9999999977	1070246.9422832949	3369199.9999999967
A0A338P7D2;Q91YJ2	Snx4	2747953.337516146	872308.8119053304	896692.0792970415	1483354.8267360548	1172365.1940914078	1023071.6866646132	1512279.3409419872	1406791.2544917706	1122965.2310325662
A0A338P7E5;P68037;A0A338P786	Ube2l3	21422999.999999978	20666000.00000002	18573999.999999993	21246000.000000026	24348999.999999993	23726000.00000001	23289999.999999993	21995000.000000022	26027e3
A0A3B2W3V4;A0A3B2WB82;Q9JK23	Psmg1	917965.1840391527	2687405.570800503	1149621.8434998011	1083976.4855173586	923283.3008976611	3553297.5928611676	1193822.9853892229	1023177.9695520467	881737.7201356281
A0A3B2W450;A0A3B2WCR6;Q62241	Snrpc	1175744.244852914	899573.3299458987	5039100.000000005	6109500.0000000065	1622495.6814257407	2412951.7925903955	1033755.1461126924	3543819.7779418635	1560465.441531534
A0A3B2W7H4;A0A3B2WAQ7;Q3UHP6;P59672;A0A3B2WCH8;A0A3B2W4H6	Anks1;Anks1a	1037527.1834568746	1151656.9077418027	1013974.1062891823	3685776.458265567	1286996.0917930407	4605500.000000006	5404799.999999995	2408592.2434208123	1234206.9010729697
A0A3B2W812;Q9JLQ0	Cd2ap	3291899.9999999963	3506800	3701499.9999999967	3756299.9999999995	3910699.9999999953	1689708.8705694024	3477899.999999996	3523600.0000000037	2498300.0000000014
A0A3B2WBD2;Q64378	Fkbp5	3763099.999999999	3741699.999999998	4010199.999999996	7594500.000000005	9162600.00000001	6703800.000000005	7465000.0000000065	6465300.000000006	7040700.000000006
A0A3B2WBH6;Q9QUT0	Rhag	911508.098032116	1016508.1235788397	890359.7785364335	2519480.1541108442	1117698.9813906173	1645940.9747207602	1361306.1166760046	1687995.8349521826	1069962.4884433122
A0A3B2WBH9;A0A3B2WCN9;Q9Z0U1	Tjp2	18611999.99999999	18202000.000000015	18622e3	15588999.99999999	15569000.00000001	17871999.999999996	18232999.999999993	15435000.000000017	15910999.999999983
A0A3B2WDD2;A0A3B2WBL1;Q5XJF6;P53026;A0A3B2W824;A0A3B2W820	Rpl10a	47542e3	47832999.99999996	41259999.99999997	52851999.999999955	57340000.00000007	65522999.99999993	53962999.99999993	55832999.99999995	61464999.99999997
A0A3B2WBM3;P62869	Tceb2	26554999.999999996	23874e3	28277999.99999998	27481999.999999993	30084000.00000003	24068000.00000003	24456999.999999974	26637000.00000003	25312999.99999997
Q3U0V1;A0A3B2WCD8	Khsrp	16372000.00000001	15347000.000000006	18005000.000000004	17627999.999999985	18167999.999999985	17085000.000000004	16769999.999999996	17737999.999999993	18155999.99999998
A0A3B2WCL5;Q9CT10	Ranbp3	1665535.8347665784	893257.3533703302	1630775.437596898	1775054.075753048	1463642.6228993917	1001419.1849607109	987994.4784342534	1644368.4838749957	1405870.3816310414
Q3UN02;A0A3B2WDB3;B0V2Q9	Lclat1	728005.9470325112	1630356.853471997	710483.3405632883	1729849.1302254826	1069205.2027309737	1762202.3699268643	3450447.673302087	1001570.9653572874	1022971.4791355168
A0A3F2YNL8;Q91VH6;A0A3B2WCC1;A0A3B2W4I2;A0A3B2W7C9	Memo1	1216788.7900062911	713728.0146247227	1189915.9117821532	1061421.911151766	3640413.8170914617	1782800.0000000005	1627300.0000000014	2171699.9999999995	1861199.9999999998
A0A3Q4EBK4;Q6P1B9;O08539	Bin1	1054104.3072388736	1191784.4424834577	1030239.4820438105	1849884.1327407747	2487437.8508900497	1081418.8058433475	2339095.2255552136	1760251.0377312198	3536848.1817764402
A0A3Q4EG99;A0A3Q4EBT8;D3YXC2;A0A3Q4EC24;A0A3Q4EGL4;Q791T5	Mtch1	766887.8826505075	3951599.9999999967	748583.4134420619	1144714.4055650828	1751808.982445635	3663400.000000001	1635406.2673293527	1081397.4718678584	5427299.999999998
A0A3Q4EH04;A0A3Q4L335;A0A3Q4L393;Q8BL97	Srsf7	168e5	13693000.000000006	13868999.999999987	14177e3	13775000.000000007	14602000.000000015	13198000.00000001	14931999.99999999	14203e3
A0A3Q4EHZ1;Q9DBC3;E0CXC2	Cmtr1;Gm28043	2639500.000000002	2953699.999999997	1254866.2662996666	3188500	3316199.999999997	3044499.999999997	3436400	3069499.999999997	3364799.999999997
A0A494B952;Q91V64	Isoc1	8503599.999999998	7689299.999999995	8158000.000000003	8333799.999999997	8021800.000000004	8938700.000000011	6621499.999999997	8469900.000000007	7827100.000000005
A0A494BA39;A0A494B9F0;A0A494B953;A0A494BAG2;A0A494BAX0;Q8CFI0;A0A494BAE4;A0A494B9L5;E9PXB7;G3X9H8	Nedd4l	1282937.3973206806	1032718.9387010889	1089729.9493665132	885798.2066092149	1707147.9114195325	833106.5316738564	1592859.7534534722	833574.5736620084	2405174.9171975655
A0A494B955;A0A498WGD8;Q8CDN6;A0A494BBI1	Txnl1	8313999.999999997	11378000.00000001	9636799.999999993	12300000.000000004	11683999.99999999	15477999.999999998	14725999.999999983	15173999.999999983	13423000.00000001
A0A494B983;P42582;Q9EQM3;P50220	Nkx2-5;Nkx2-4;Nkx2-1	1114726.3301693564	751774.5578849069	1023034.0690045631	2726309.7715004403	1046933.9327234236	2614610.7779838187	966992.7178571571	2609420.074817741	1686453.6147386972
A0A494B9D4;A0A494BA92;P09528;A0A494BAP3	Fth1	1046760.9208184823	1256449.9001773999	1893904.7163535082	913460.0331560022	1825741.452013069	859581.113873373	11485000.000000002	860004.0684387971	10613999.999999993
A0A494B9H1;Q9EPK6	Sil1	1933134.5264976018	1091997.3956559347	1588831.9996535727	1169185.2413118957	1129182.6919627723	1104941.747592832	1705887.4537338912	1104866.9622346773	1642927.326338739
D3Z0R5;A0A494B9X2;A0A494BB68;O88958	Gnpda1	1622864.9016642517	1025537.8798442442	1245061.657468832	1032090.8768463589	873534.8210165553	973273.2063885188	1044597.7316859039	973482.5688375856	1001399.2423821011
A0A494BBI8;G3X9J6;A0A494BBP6;A0A494B9X3;E9Q9M1;Q3V1L4	Nt5c2	1272952.7874928263	1891778.5803756746	1371424.1050620847	907052.0831983179	2691869.0141120423	853446.9399621881	803810.7515268518	853880.5048508949	1758537.9373635317
A0A494BAQ2;A0A494B9Y5;Q9WTK5	Nfkb2	3881200	4479800.000000003	3841200.0000000014	1654673.628976261	8092300.000000006	1573199.4416254428	6332500.000000006	9763700.000000002	2816900.000000001
A0A494B9Z0;A0A494BBA8;Q642K5;P62862	Fau	1401612.2022069262	121920000.00000006	966552.4492930662	136659999.99999988	77379000.00000001	679404.9566585108	38191000.000000015	77980000.00000003	139640000.00000006
A0A494BA33;P01901;Q3TH01;A0A494BAT0;G3UXW2;P04223;P03991;P14428	H2-K1	9409000.000000002	8866399.999999994	11844000.000000011	18608999.99999999	14183999.99999999	22189000.000000007	13884000.000000011	19165999.99999998	16512999.999999994
A0A494BA44;Q04207;A0A494B901;Q4U113;A4QPD3;P15307	Rela;Rel	3180000.0000000014	2259899.9999999995	1192176.0620587773	724890.8686069401	900843.9422053803	1144086.3877112449	2535483.138783046	1571854.779431215	1081094.112990305
Q62422;A0A494BA97	Ostf1	16171000.000000011	17230000.00000001	19787000.000000015	26315000.000000026	21748e3	28184999.99999997	22741999.99999999	22106e3	24262e3
A0A494BB58;A0A494BAJ5;A0A494BBF1;Q9WU84	Ccs	989190.5845252459	1588663.9628176063	1985813.2178472548	1209887.6883355153	1153348.14915883	989052.0765863898	829469.3134382656	680095.6906928564	833649.3776028845
A0A494BAJ6;Q9WUL7	Arl3	5103800.000000004	1246689.5658983088	5826600.000000006	4352400.000000001	4208500.000000003	3691400.0000000037	3885299.9999999967	4391900.000000003	4339299.999999996
F6SLP4;A0A494BAW5;A0A494BAK4;Q9DC16	Ergic1	11207999.999999994	10180000.00000001	10281999.99999999	9337000.000000007	9983299.999999996	9377800.000000002	8614200.000000002	8539299.999999993	9272600.000000004
A0A494BAW8;Q8K3J1	Ndufs8	1219090.871679727	1372448.4803564076	1281507.6262522985	1048535.8534506462	1017972.0957287549	716233.8659373806	1067421.4943544704	1143920.1967084436	2605420.948414875
Q8BXZ1;A0A494BB11	Tmx3	2026568.5165984412	969236.8481678679	1374271.2550049648	16484000.000000007	15681000.000000007	14902999.999999985	12673000.000000011	14874000.000000007	14100999.999999987
A0A494BB95;Q60872;Q8BX20;Q3UTA4;Q3TQZ4;J3QP87;J3QNT6;A0A1Y7VK80;A0A1Y7VJE9	Eif1a;Gm5662;Gm8300;Gm2016;Gm2035;Gm5039	15046000.000000011	11927000.000000002	10856999.99999999	14978000.000000002	16805000.00000002	26073000.00000003	14474000.000000004	17062999.999999996	14515999.999999987
A0A494BBG8;S4R1I3;Q3UE92;Q6P1B1	Xpnpep1	7148700.000000007	6303300.0000000065	6184899.999999998	5816399.999999999	5678300	5190800.000000006	5525099.999999996	5360700.000000006	6032799.999999999
A0A498WGK2;Q8BP47;A0A494BAX5;A0A494BB89;A0A494B927	Nars	14079000.000000015	15456000.000000006	13655999.999999996	18379e3	16619000.000000007	18849999.999999996	16520999.999999985	15492999.999999996	17406000.000000022
A0A498WGK6;Q9ET30	Tm9sf3	1310066.3162160045	1194035.01599381	2849559.9194642855	763498.1796473658	894517.6161582572	1207213.2836932454	939695.6481001227	989229.377718592	860043.0514795106
A0A571BEC9;O88492	Plin4	1404510.5517669835	1983039.45328221	979355.5510828422	1275477.138913856	1632879.709268061	1046785.2869730981	823523.8962206787	716877.6993749631	1104523.2807245203
A0A7P0A164;A0A571BEE9		2903908.707758308	1282968.7349555797	1878897.4805255553	1108668.6991791413	714698.642366359	982061.8536508253	1522159.291205739	1206893.4551205283	973355.050366841
A0A571BEI2;Q6PIU9		1002241.6081017699	1375281.2341933167	2172699.999999999	1041251.0936052941	1193543.8769160118	2229700.000000001	2364000.0000000014	1046840.5728992186	2338999.999999998
D3YU22;A0A571BG24;Q3UH68;D3Z589;A0A5F8MPN3;D3YU59	Limch1	22499e3	19644999.99999999	20121999.99999999	16002999.999999987	15394000.000000019	13900000.000000015	15411999.999999985	14063000.000000007	15447000.000000006
E9Q2T3;O35452;A0A571BG59;A0A5F8MPH8	Tnxb	1917876.5282378274	2839632.820309142	2599865.14147143	1919747.5701496392	1034209.9660473326	1829930.2982386807	654922.045445767	982253.4279281417	853927.8914161691
A0A5F8MP96;P28661;Q5ND13;Q5ND09	Sept4	22804000.000000026	20960000.000000015	20846e3	17188000.00000001	17807000.000000004	14049000.000000011	16795999.999999996	13508999.999999989	15546000.000000011
A0A5F8MPF2;A0A5F8MP98;Q5SSZ5	Tns3	2650408.7056894186	13361999.999999994	9320099.999999998	1612395.007116072	9952199.999999994	9899600.000000002	8992500.000000004	8917700.000000007	7822700.000000001
F6VSK8;A0A5F8MPB5;Q61739	Itga6	4270099.999999997	4549799.999999995	4893500.000000003	3493799.9999999967	3601499.999999996	3333800.0000000005	3819599.999999998	3384799.9999999967	3990999.999999999
P26043;A0A5F8MPB9;Q7TSG6	Rdx	47030000.000000045	45184999.99999997	45680999.99999999	35546000.00000004	36852000.000000045	32012999.999999978	35207e3	34726999.99999999	36765999.99999999
A0A5F8MPK9;Q9EP69	Sacm1l	7901099.999999996	8420200.000000011	8387499.99999999	7850899.999999995	8535700.000000002	8206800.0000000065	8822399.999999996	7384100.000000007	7949400.0000000065
A0A5F8MPM4;E9QK82;P27573	Mpz	5119399.999999994	18811999.999999978	26636000.000000015	2724899.999999998	2992699.999999999	3665300.0000000033	3423799.999999999	3673800.000000004	3475300.000000002
E9PUK3;A0A5F8MPQ8;E9PUI5;Q8K012;A0A0G2JFM9	Fnbp1l	870830.7164302357	982000.6465211061	850472.6306157382	1265577.5318367565	752805.7872941095	1532314.6903626174	1105407.3771843114	1827750.3423439465	1570577.9427403708
D3YUW7;E9QMC1;A0A5F8MPT6;P59242	Cgn	8892499.99999999	8871799.999999989	8220399.999999995	8109300.000000003	7942700.000000008	6553800.000000005	8072900.000000008	7033499.999999995	7260300
A0A5F8MPW1;Q3UTR7;P11859	Agt	1327748.0533427307	852549.9999999997	938799.9999999997	826639.9999999994	865040.0000000002	1321100.0000000005	1613699.999999999	1187800.0000000002	2699999.999999997
P34152;A0A5F8MPY3	Ptk2	6878500.000000004	5196200.000000006	6949099.9999999935	4494200.000000003	5000099.999999994	3934400	4153900.000000003	4195899.999999996	4313500.000000003
Q5UE59;E9Q7C9;Q7TNF4;Q8CD76;A0A5F8MPZ2;O88447	Klc1	7295300.000000006	5845400.000000006	6038100.000000004	5619500.000000003	7342599.999999999	1197681.676900695	5744999.999999997	5849300.000000001	6749099.9999999935
S4R171;S4R1B8;S4R270;A0A5F8MQ05;D3Z6Q9;S4R1Q1;S4R2J8	Bin2	1132676.47096439	1876874.6877043014	1298872.7656779082	1393125.9794874694	1258319.8687751545	45479999.99999999	954998.1886006116	1531094.8213975772	57165000.00000002
Q8C400;G3X9K4;A0A5F8MQ25;Q8R3Q2	Ppp6r2	1088971.1024768136	2592184.6264975723	1107347.52452768	984135.4703886063	1093587.8415676001	1320584.356039468	690585.2741700155	1197385.5263289982	680353.6532322733
Q6NVF7;E9QQ57;A0A5F8MQ58;O55103;A0A0U1RNK1	Prx	40358999.999999985	41916000.00000002	40291000.00000004	35012999.99999999	30511000.000000022	32611999.999999985	36599000.00000003	27072999.99999997	33125999.999999978
Q3T9T1;A0A5F8MQA9;Q3TZY4;Q80W04	Tmcc2	12161999.999999993	9230899.999999989	1064453.857713363	1212170.4706244175	11485000.000000002	927285.3863808704	1166677.644942628	9298400.000000007	1143507.856188365
E9Q8N1;E9Q8K5;A0A5K1VVQ9;A2ASS6;A0A5K1VVQ1	Ttn	59569000.00000007	73422000.00000001	37761000.00000002	40538000.00000002	32218999.999999974	35867000.00000002	45069000.00000002	52420999.99999994	38884999.99999997
D3YZN8;A0A5K1VVS7;Q99KD5	Unc45a	877116.870106779	853466.9720158543	856636.1912554592	2012275.7087879232	1027016.9151117563	1146282.4845635153	1010997.651584099	1319970.4188952218	989077.2171789578
E9QNA7;A0A668KL65;A0A286YCI8;Q62417;A0A286YCQ0;A0A286YDN0;E9Q6A3;D3Z5J3;A0A5F8MPJ2;E9PYX6	Sorbs1	4259100.000000001	4635800.000000001	4230300.000000003	3879800.0000000014	3186700.0000000037	3520800.000000004	3141999.999999998	2664000.000000002	3528699.9999999967
A0A668KLB7;Q8BXK9	Clic5	72008000.00000003	70387000.00000003	67223000.00000003	66508999.999999925	64111999.99999995	68415e3	68217999.99999997	56406999.99999995	73302999.99999996
A0A668KLV9;A0A668KLD3;Q9WTQ5	Akap12	12752000.000000002	13316999.999999985	12352000.00000001	18786999.999999996	17351000.000000004	21457999.999999996	23376999.999999978	22379999.999999978	22600000.00000001
F7BTP8;A0A6I8MWZ9;A0A6I8MWY7;A0A6I8MWZ1;A2A5E1;A0A6I8MX00;A0A6I8MWX8;Q9QYI3	Dnajc7	929765.534010979	1300252.287659662	908264.8379294646	1302374.0436710995	1894769.8287488832	1919695.7101151624	948218.8507946674	927584.9119578493	717095.8765773035
Z4YJU8;A0A6I8MWY5;E9PUQ5;A0A6I8MX07;Q921M4	Golga2	2163092.6751305885	1109548.5407056364	2120138.2940850602	1395998.9230197729	1591112.9603416128	1233116.7938274173	1771746.974660847	1146111.076327563	1206366.4402853665
Q80YW9;A0A6I8MWZ0;Q6P9Q6	Fkbp15	1662205.0780246928	1066813.7338962564	1627501.312483519	2880603.4905062653	1248542.8015345188	1323354.9746105974	1482428.0498256427	1917204.1927447603	1046595.2643473172
G3UXB5;G3XA75;G3UXX9;G3XA66;Q8R5C0;D3Z3F4;A0A6I8MWZ8;P47802	Mtx1	1784299.4920223816	859616.2735648205	1747536.3443630235	997084.1874465272	1374518.5974899253	2765221.3409034475	1157425.44418372	1232731.7755250372	982112.2282697756
A0A6I8MX18;Q8CJG1;H3BJ70;Q8CJF9	Ago1;Ago3	1712800.000000001	911115.5885994004	2373128.9136579824	1904636.35737941	970622.2650628914	1769600.0000000016	1276749.5388951297	1322733.5711847646	1825873.8019096428
A0A6I8MX27;P16125;D3Z7F0	Ldhb	65562000.00000004	63942999.99999996	73058999.99999999	51703999.99999999	45252000.00000005	51357000.00000002	54203000.000000045	48790000.000000015	52584000.00000004
A0A7N9VR94		4812300.000000006	5721600.000000004	5790500.000000004	4909900.000000005	6129600	5479000.000000001	4435400	4822400.000000001	5062999.999999997
A0A7N9VRC4;Q8R0W0	Eppk1	2420134.1726838136	4213300.000000006	3161099.999999999	4339800.000000003	1195798.284248664	939699.0717356054	3679899.999999996	2759387.2022386543	2943500.000000002
A1BN54	Actn1	35144999.999999985	38237999.99999997	36058000.000000015	35423000.00000003	37455999.999999985	47347999.99999994	38621999.99999998	37301e3	40846000.000000045
E9QN37;A1L314	Mpeg1	1143551.2452980562	2116374.297476542	1118021.3580363656	2629792.3958961186	1986196.2093963337	1815277.3113972682	895102.435695167	939974.7488342053	1529908.2782436265
E9PXY1;A2A432;J3QJX0	Cul4b	1812997.1155289293	1627102.5118200001	1775754.7211587527	866681.3610459005	1284884.2535574073	2520471.9927457133	1107538.6377492042	1813147.2975986525	1196876.1306499077
A2A4A6;Q62077;F6SLL0;G3UXP4	Plcg1	1112399.9999999988	1070399.999999999	1033400.0000000009	1319903.7426929278	1377356.2677130536	814818.5297568754	938140.0000000005	1049199.9999999993	1319225.9294729491
P61290;A2A4J1;A2A4J3	Psme3	1287840.1403444845	747630.0000000002	1002999.9999999993	917949.9999999998	656009.9999999999	762240.0000000002	1859052.612554152	848309.999999999	927527.1322483196
A8XY17;A2A4K0;Q9CQ80;E9PXS9;A2A4J8	Vps25	1084502.7815843446	3616299.9999999953	3389299.9999999986	3643599.999999999	3272999.999999998	4205199.999999997	3938499.9999999995	4059700.000000002	3590800.000000004
A2A547;P84099	Rpl19	57912999.99999999	49079999.999999985	53391999.99999998	63172999.999999985	72737999.99999994	77965999.99999996	66706e3	70771999.99999999	64005000.00000003
A2A5K2;P55065	Pltp	1892081.5748241304	1746388.0628244593	1259680.7340334926	1126472.2626686313	2844384.6123583037	1250004.067044371	1191823.4566108084	2515673.755812373	1145694.8273457028
A2A5R2	Arfgef2	1337777.6751941664	2367369.3044562405	1060068.902069522	1083122.4157742672	983407.223713811	1063888.9464456332	1279440.069852375	815316.6273900601	1915105.6217183634
A2A6J4;A2A6J7;P19973	Lsp1	3813800.0000000023	3113699.9999999986	3508799.999999996	7790400.000000005	5492700.0000000065	6783799.9999999935	6064600.000000002	6399099.999999995	4354900.000000002
Q9JM96;A2A6Q2;A2A6Q3	Cdc42ep4	2864e3	2968300.000000002	3025100.0000000033	3074700.000000001	2931899.999999999	3086299.9999999977	2682201.0598793826	3058800.0000000033	1232156.3447764146
A2A6Q8;Q9CZ19;P09541	Myl4	44281000.00000003	65255999.99999999	66714999.99999998	29442999.999999993	46295999.999999985	40755000.00000001	35421e3	42441000.000000045	39789000.00000003
A2A6U3;Q80UG5;A2A6U5	Sept9	12793999.999999987	12605999.999999998	12169999.999999985	11467000.000000006	12818000.000000006	11127000.000000004	11454000.000000013	13107999.99999999	12965999.99999999
Q8CFX1;A2A7A7	H6pd	10789e3	11562000.000000002	11885000.000000013	14303000.000000017	15467999.999999987	14441000.00000001	13604999.999999994	14237999.999999994	12900999.999999987
Q91WQ3;A2A7S7	Yars	4461099.999999997	4901500.000000006	4576500.000000005	5352199.999999996	5310200.000000004	5345000.000000001	4417999.999999996	6221099.999999995	5171800.000000005
A2A841;P48193;A2A839;A2A838;A2AD32;A0A571BEG4;A2A842	Epb4.1;Epb41	26588999.999999996	29574999.999999985	22308e3	22588000.00000001	17155999.999999996	22342999.999999996	21074000.00000001	19089999.99999999	20561999.999999996
A2A9H6;E9Q472;B1AWG4	Gm884;Lrrc37a	870140.0335246249	13297999.999999993	1853527.538168524	872920.4543242228	1879839.0005672514	1022251.6321804343	907138.7231655233	18888000.000000004	19069999.99999998
A2A9P2;P58058	Nadk	1201576.3064124796	1120181.3381348928	1308723.2108816803	1520499.9999999984	1604700.0000000016	1770700.0000000005	1757497.2897148454	1272600.0000000007	1493199.9999999995
A6PWC3;A2A9Q2;Q8BHG1	Nrd1	1980299.9999999993	2706000.000000002	2088599.999999999	2413400	2013000.0000000016	820786.3549623545	1808099.9999999995	2436100.000000002	2511300.000000003
A2AAN2;Q8BMA6	Srp68	1730899.9999999988	1594499.9999999986	1685999.9999999984	2005200.0000000002	1917500.0000000014	2100899.999999999	1664099.9999999984	1748200.0000000002	1467699.9999999995
A2ABY3;Q922E4	Pcyt2	2362196.8065468892	1774423.2329922323	849795.4281635669	925170.2701026979	2596468.6911388715	870792.9617809064	2443796.3239810434	1249575.8966410907	1321983.5903766248
A2AC16;Q91X52	Dcxr	9212299.999999994	9650900	8934699.999999994	7047999.999999994	8339299.999999995	8417399.999999998	8776699.99999999	8587000.000000002	9642200.000000011
A2AC65;Q61805	Lbp	2082626.3769170973	1261242.4653407563	1174980.9433741167	2147455.4892436904	854662.2696724405	2050967.1560263368	786088.5393567979	1063906.707174001	2754939.2162682116
A2ACG7;Q9DBG6	Rpn2	14661999.999999996	14518000.000000015	13643000.000000006	15886000.000000013	16384999.999999981	18120999.999999993	14590999.999999993	16353999.999999994	19290999.999999996
A2ACH6;P82347	Sgcd	8759400.000000007	8049499.999999997	10161999.99999999	7106499.999999999	6762999.9999999935	5299800.000000004	5091899.999999996	5955199.999999993	6593199.999999995
A2ADH1;Q9CQY5	Magt1	8390300.000000007	9586499.999999994	8533100	11406000.000000013	1302197.560455076	1570007.5543163035	8260000.000000001	8995399.999999996	8614000.00000001
A2ADY9	Ddi2	2028299.9999999986	1062444.4628573137	2012100.0000000007	2195500.0000000005	2440999.9999999986	1662600.0000000019	2874999.9999999986	2445100.000000002	939898.4549006253
A2AEG3;A2AEG6;P35803	Gpm6b	746956.1384760974	1851677.877154582	2316094.916914007	1651373.6019840406	1111168.5644383556	1687070.9147698095	1208218.02676281	1022359.6569199634	1811306.4208544656
A2AEM2;Q99LI2	Clcc1	1368438.171898955	1310055.8563021328	2040963.920674595	1772330.0772440592	1068361.8515319624	2298441.3268337883	1027590.3448697906	821274.7440984353	2511949.049427006
A2AEX8;A2AEX6;P97447;A2AEY1;A2AEY2;A2AEX7	Fhl1	12095e4	123940000.00000003	111119999.9999999	88422000.00000001	81066999.99999994	97648999.9999999	111689999.99999994	81864999.99999997	101130000.00000004
A2AFF6;O35638;D6RHQ7;D6REF2;F8WHU7;Q9D3E6	Stag2;Stag1	3447399.999999999	3354999.9999999977	2921699.999999998	3428599.999999998	3278200.0000000033	2566799.9999999986	3155599.999999997	2953000.000000001	2902600.0000000005
A2AFQ0;Q7TMY8	Huwe1	1835121.1092894736	852791.3205306205	729051.4901563766	2401903.8385884464	860821.5840602278	1074252.8200754412	987199.0336063628	871196.2719514132	815415.4838846929
A2AGJ9;Q6P6P5;Q3V0N8;Q924N4	Slc12a6	699962.7799334655	1176912.132191181	1338837.767322954	1137257.8609995644	912405.1401670844	1714603.2653566904	791871.5416547663	2048003.3443147999	1248968.488226228
A2AH25;Q5FWK3	Arhgap1	69753000.00000001	60144999.99999997	64927999.99999993	57598999.99999995	56621000.00000004	61610000.00000002	57226000.000000045	57701000.00000005	55964000.00000007
A2AH85;O08810;G3UZ34	Eftud2	4501399.999999994	4959200.000000003	4119900.0000000047	4863599.999999997	5215599.999999994	5125600.000000004	4920999.999999995	4691100.000000002	5450799.999999997
A2AHX7;A2AHX8;A2AHX9;Q9QWX2;Q64373	Bcl2l1	2283714.9209791324	2310799.353769396	1797510.4541988093	1800756.901996234	2119774.568536229	1211893.9847740538	840336.6426568875	1568672.7205350574	1063632.9293410198
A2AIH8;Q9D711	Pir	1067561.1525415431	2037789.7185309106	683009.0544189631	1280338.0660857311	1629619.5938121886	1017996.0990472744	1986759.2768292883	1685366.421976444	1022154.495130436
A2AJ28;Q9D7P7	Clic3	26248000.000000015	27850999.99999997	26239999.99999999	18350000.00000001	21938000.00000002	24967999.99999998	23136000.000000015	19942999.999999993	23813999.999999978
A2AJI1;A8Y5P4;A2AJI0;F6WF36	Map7d1	6977100.000000004	4531799.999999998	2238845.582049488	1078690.178493622	1749117.721698132	8233700	1519057.2926555139	2294537.276650055	821365.8147501192
A2AKH7;Q8JZX5;Q9D1G5	Lrrc57	1469994.4104996885	732271.5148283665	1043444.003596211	1879088.811010324	2865599.9999999986	1790509.050858644	3235599.9999999977	2300599.9999999977	4774899.999999997
P43406;A2AKI5	Itgav	2758300.0000000005	3097399.9999999977	3054900.0000000005	2972799.999999998	2938899.9999999977	2641399.999999999	2826499.9999999995	2968300.000000002	2622099.9999999967
Q8C2Q8;A2AKU9;Q91VR2;A2AKV1;A2AKV2;A2AKV3	Atp5c1	55946000.00000006	57071999.999999955	55855e3	45343999.99999997	48689999.999999985	41959000.000000045	39937000.00000004	50322000.00000005	45196000.000000015
Q8BG05;A2AL12	Hnrnpa3	23247999.999999974	26785999.999999974	22986000.00000002	24717999.999999993	25262000.00000001	40507999.999999955	32825e3	25679000.000000007	34656999.99999999
H3BKN2;A2AL50;Q8C0I1;A2AL49	Agps	1222598.289848531	1340024.465441953	1438604.4378250723	1329846.840603712	2371233.0653684675	1259584.5038440758	1632841.7864828173	1074247.5444643954	871219.7358763769
Q8CBM2;A2AL85;Q8BSY0	Asph	6256300.000000005	5696900.000000001	4897099.999999995	4493399.999999996	4848999.999999999	4395599.999999996	4822000.000000002	4428999.999999994	4347600.000000003
A2ALF0;A2ALF3;F6TQL3;Q6NZB0	Dnajc8	12325000.000000007	13027999.99999999	10152000.000000011	10165000.000000002	11137000.000000006	15058000.000000017	11262000.000000011	10396000.000000007	13490999.999999996
A2ALN0;P48410	Abcd1	2437927.5256811376	1796035.953833479	1195619.6265944561	865995.8413734647	1121819.3113622735	814162.8609580687	2227609.89598852	1712809.1625244722	2045569.5292992445
A2AMQ5;Q99L43;Q6PBC0	Cds2	14952999.999999983	14180999.999999983	12264999.999999987	10948999.999999987	10614999.999999996	19604999.999999985	13894999.999999985	11306999.999999998	13536e3
A2AMW0;F7CAZ6	Capzb	48755999.999999955	46291e3	50831000.000000045	56366999.99999995	50427000.00000004	51192999.99999997	54908000.000000015	53257000.000000015	51285999.99999995
A2AN08;Z4YMA7	Ubr4	5079200.000000001	5731499.999999996	4353199.999999997	5546799.999999999	5286900.000000001	4775499.999999996	4690700.000000001	4644400.000000005	6236900.000000001
B7ZCL8;A2AN84;P70290	Mpp1	741778.3848973784	686285.0275867053	2390645.919390324	1194802.440945662	1777203.1262228133	1129575.7937736474	1037645.1774126805	1211562.4672746717	1567402.987405672
A2ANA0;Q9D662;A2AN98;A2AN99	Sec23b	1246357.701533599	2234165.6354470267	723977.9347634256	2344557.693711346	1263120.6565452751	2242625.476193107	1659608.1484839267	1018113.1393108766	1683830.3385348585
A2AP32;Q3UIU2	Ndufb6	867156.2254255428	1045878.0755152109	1218947.5138121948	2067784.4681351318	1063985.2503460874	1973581.653901895	1171221.2563054152	1788462.8568162264	2291439.910667737
Q3U8S1;A2APM5;A2APM3;A2APM4;E9QKM8;Q80X37;A2APM1;A2APM2;P15379	Cd44	7811500.000000002	6607099.999999997	7753799.999999992	15034000.000000019	12862999.999999994	11880999.999999994	11369999.999999998	13546999.999999987	13215e3
F6VVN1;A2AQ43;A2AQ44;A2AQ42;A2AQ45;A2AQ41;Q80TY0;A2AQ47;A2AQ39;A0A0A6YWT1	Fnbp1	2289400.0000000005	2130100.0000000023	2607900.0000000014	2149600	1854596.7135480468	697351.0610414984	983071.2535420279	1738800.0000000012	2098900.000000002
A2AQE4;P61202	Cops2	1545145.2804911558	1439280.1976002303	846869.8812013038	743707.8979603006	1312018.0294849623	1288878.300983562	2353400.0000000005	2116299.9999999986	2047399.9999999998
F7CU63;A2AQN5;A2AQN4;Q9QXG4	Acss2	3144931.327106301	1197463.9418689043	1512448.7051395506	1360241.5809651914	853985.5186434102	1735833.2495343292	1733411.8998457738	1259131.626611658	1073956.326739434
A2AQR0;Q64521	Gpd2	8765200.000000006	8129900.000000001	7980300.000000008	7727399.999999997	7025300.000000005	7222999.999999996	7141999.999999995	7497799.999999992	8826399.999999993
A2AQU8;Q9D975	Srxn1	730598.6417337696	2384742.196693903	3087044.766538178	1822671.2896268503	1178646.2561800287	652860.2114788798	1217519.3818368316	814662.019320993	1711208.7455903566
A2ARA8;G3UYN5	Itga8	11405e3	10649000.000000002	8247100.000000001	8381900.000000004	2314558.100425076	6208800	7043800	1129443.838957091	1211026.7612936436
A2AS98;P28660	Nckap1	11054999.999999998	12438000.000000015	12141999.999999998	10969999.999999998	11429999.99999999	10205000.000000006	9770599.999999998	10515000.00000001	10343000.00000001
Z4YK85;M0QWP1;A2ASQ1;Z4YJS5	Agrn	7204800.0000000065	5695400.000000004	5334999.999999998	5383200.000000006	4784300.000000002	5806399.999999997	3942800	4804499.999999999	4961900.000000005
A2ASW6;Q9ESL4	Zak	1287301.6506776104	727204.9692490207	713023.6539662712	697042.2998324211	2041046.2285167624	2167049.287988853	785453.1879655083	2238938.896747483	1017914.8572860819
A2AT37	Upf2	1245064.4855349252	1220691.1635894002	1259151.9364791187	2266870.544956505	733271.6231731776	1001863.5832767312	1091325.6427124024	1970898.6003699792	1786681.8843880128
A2AT91;V9GXQ9;Q91UZ1	Plcb4	2862199.999999997	3618000.000000003	2667399.9999999995	2559400.000000002	2667399.9999999995	2432799.9999999986	2383899.999999998	2356300.0000000014	2326100.000000001
A2ATI9;Q99JX3;A2ATI8;A2ATI6	Gorasp2	2405292.327556567	849872.4379449722	1217677.739973597	1061884.9066512878	1342038.404311114	1470899.9999999998	1835400.0000000012	2034500.0000000002	1697599.9999999995
G8JL68;A2ATP5;A2ATP6;Q8C854;F6XJA1	Myef2	5599100.000000003	4678400.000000001	5656500.0000000065	5393300.000000003	4507600.000000003	3950900	4858300.000000003	4344900.000000003	4297700.000000005
A2AU52;Q8BG94	Commd7	899230.9378783042	1512720.4369809597	2358517.965532546	1460904.5277975823	1798854.6421945116	1385974.8258246481	2173277.433723484	698019.4818298258	1258505.9335379086
A2AU61;A2AU62;Q64012	Raly	9272700.000000002	7677699.9999999935	7392000.000000002	8724899.999999998	8813600.000000007	7140200.0000000065	7657600.0000000065	7969400.000000001	7692699.999999993
Q3TAI4;A2AUD5;Q9CYZ2;V9GWU5;Q3TUJ9;Q8BKP1;F6VQ81	Tpd52l2	18547999.99999999	17066000.000000004	20323000.00000002	18957000.000000022	19071999.99999998	17239999.99999998	17436e3	17401999.999999985	17577000.000000007
A2AUE1;G5E8T0;P60904	Dnajc5	1600350.3102840935	3074864.1137128286	878320.3687032656	1215648.4619584354	687212.2278089478	1149628.5419061258	1911470.7044355536	1288348.8788244522	814761.7274692691
A2AUM6;P16254	Srp14	2555489.853604504	716265.1198895188	1566703.0090043948	2419514.8644793076	2237782.6252799835	2315587.0629866114	672299.0914689288	1733969.377659682	1129057.1735035046
F6QQP6;F6RK07;A2AUX5;A2AUX3;B7ZD29;Q3UHC7	Dab2ip	1191183.5352511907	1260716.0786520338	2506394.9314565654	738566.6587680187	1047391.107451847	692446.9880388075	1245961.7739377376	653582.006657513	2235994.609661454
A2AVJ7;Q99PL5	Rrbp1	15809000.000000002	12930999.99999999	14355000.000000007	16065000.000000002	17791999.999999993	13135999.999999987	14160000.000000004	15358000.000000019	15281000.000000002
A2AVZ9	Slc43a3	10521999.99999999	7631199.999999994	11203000.000000007	8724500.000000004	9271399.999999996	5555600	8842599.999999994	7421200.000000001	7864e3
A2AW05;Q08943	Ssrp1	1001368.8746999238	1219426.935849905	1164778.1926324652	1239207.8229796838	1441466.6524465675	1172298.5503429584	1680248.7865613727	2163652.239694124	1968663.893009062
A2AWI9;A2AWI7;Q8R3V5	Sh3glb2	1238331.2879211095	2352877.993497397	978499.3757644221	863034.3218217136	1199233.0531045161	811330.4039404528	629222.7598761572	1002014.4402666317	698258.4010330414
A2AWT6;A2AWT7;A2AWT5;P25976	Ubtf	18197000.000000015	18862000.000000015	19300999.99999998	18120000.000000007	17596999.999999996	14344999.999999987	18637000.000000022	17988000.00000002	1287666.643773096
A2BDX3	Mocs3	1603312.9613856417	881248.2609443663	1211066.6795928723	1535382.088989464	2388638.2699159714	1457888.8975522786	2099719.369927124	1385181.2861513859	1732318.9285915212
Q9EQU5;A2BE93;A2BE92	Set	16467999.99999999	15039999.999999996	14094999.999999987	18016e3	19164000.000000022	19957000.00000001	18852000.00000001	17555000.000000015	18225e3
A2BFF8;Q3TPJ8;A2BFF5;A2BFF9;O88487	Dync1i2	17112000.000000007	17146000.00000002	15819000.000000017	16558000.000000011	16511000.000000019	15755999.999999993	15503999.999999993	16668999.999999996	15483999.999999983
A2BG76;I7HIP8;A2BG75;A2BG77;P97863;A2ADI3;B1AUB6;B1AUB8;Q3TYK3;A0A1Y7VK55;D3YZ00;E9PUH7;P70255;P70257	Nfib;Nfia;Nfix;Nfic	6445600.000000007	6023199.999999994	6509500.000000003	5261300.000000001	5265299.999999998	5595800.000000003	967423.7402185561	4313600.000000003	5688300
F6RB63;A2BI12;Q99JF8	Psip1	1740599.9999999986	1566664.5997003703	1765600.0000000005	1370599.9999999984	1543000.0000000012	2062800.0000000016	1340256.3870852017	1792399.9999999995	1521699.9999999995
A2BIN1;Q4FZE8;P11589	Mup10;Mup1;Mup2	888190.6051473137	2499520.6484991135	1569614.849693735	3119014.0849168124	728197.012061076	2998213.611150986	1110785.9428036672	1149449.1665155538	653866.9024994555
A2CG35;P35283	Rab12	6860399.999999997	6447599.999999996	5852200.000000007	5739300.000000002	4635699.999999998	5473400.0000000065	6425800.000000004	5458699.999999996	6594200.000000005
G3UYA1;A2RT67	Dennd3	2474890.212289971	1166751.55726043	867494.3896064585	727465.4226081242	1222499.912998244	1822800.0000000014	2244301.1392018422	2065000.0000000002	1911099.9999999986
Q5XK38;A3KGL9;F6W687;P09602;B7ZCQ3	Hmgn2	1321553.1349390938	981147.1298209996	2427036.1529248185	1279804.1717048201	851061.8873152802	681859.8779872275	667550.3242836498	2311615.601720821	2160912.107446172
Q9D8V0;A3KGR9	Hm13;H13	8061999.999999999	9145699.999999998	9614900.000000011	12169999.999999985	1515035.544928068	10309000.00000001	10629000.00000001	9457799.99999999	11237999.999999993
A3KGU7;A3KGU9;A3KGU5;E9Q447	Sptan1	98406999.99999997	99268999.99999991	9917e4	8058e4	81419999.99999999	92982000.00000006	87844999.99999999	79728000.00000003	91983000.00000004
A3KMP2	Ttc38	7851599.999999991	8910599.999999996	7239700.000000004	5898700.000000005	6210899.999999993	7303600.000000007	5774700.000000003	5389300.000000001	6752899.999999993
E0CYB6;E0CXD3;E9PYJ2;E0CX45;F6TSJ9;E0CXR8;E0CZE2;E0CZ83;E0CY24;E0CXL4;B7ZNY3;F6S7Z1;G3XA13;A5D6P2;Q99NH2	Pard3	424855.75154006016	1212844.627586966	1292788.6647673168	1237925.5273685618	3080065.092334296	1211379.8702348382	1132787.9873411774	693121.6094985222	1001842.0103106553
A6H5Z3	Exoc6b	856352.539034867	1569559.4856691535	413747.7229984212	2387213.8069257466	717239.7747460778	1171064.4670469833	782708.5272202573	1172064.6292304373	1384305.0456436796
Q8BG95;A6H644;A0A571BGD8	Ppp1r12b	4608800.000000002	4443100.000000005	4712499.999999999	4029800.0000000037	3584799.999999999	2284141.0779531044	3709599.9999999995	3640499.9999999986	4017400.0000000023
A6PWS5	Gsn	46422000.000000045	40266000.00000002	38653000.00000002	36163999.99999999	42447000.000000015	53096000.000000045	37958999.99999999	46181999.99999999	47787999.99999998
A6X8Z5	Arhgap31	2410901.253732203	870448.729669112	836277.4790413064	2264200.000000002	1262593.3665322163	2302499.9999999977	1410114.2296823573	811834.1310912942	1149026.9510530569
E9Q5L2;E9PVD2;A6X935;A0A2K6EDJ7	Itih4	1710900.0000000005	2873500	1891899.9999999998	9158499.999999998	10486000.000000004	14053000.000000017	13272999.999999989	17558999.99999998	9284599.999999989
A6X940	Fermt2	900994.5823162085	2420830.6945205666	2364039.5909433747	894868.0058185292	1221233.5252046753	841785.4973927133	2909240.5942264805	1456889.9302565393	2308470.8281260054
A6XA75;Q8K558	Treml1	1267481.5566268764	1294196.9249702643	880049.8199480936	1590086.1962643177	2356714.8237652	1510748.8324989	657299.0040786902	2991348.552379086	693365.7981662371
A8DUK4;E9Q223	Hbbt1;Hbb-bs	6604199999.999995	7088999999.999994	7384500000.0000105	6387000000.000002	5424700000.000007	4803600000.00001	5488199999.999993	6260700000.000003	5911499999.99999
B0R030;Q9D3L3;O09044;B0R029;E9Q8A1	Snap23	3339500.000000001	3028899.9999999963	3039499.999999998	3073200.0000000005	2963000.000000003	3384499.9999999995	3472599.9999999995	3021499.9999999995	3253099.9999999986
B0R1E3;P70349	Hint1	36015000.00000003	35666e3	37533000.00000002	33620000.00000003	38568999.999999985	27947999.999999966	33704999.99999996	33910999.99999998	32386000.000000022
B1AQD7;B1AQD9;Q9Z2R6;Q8C4B4	Unc119;Unc119b	1340760.6463177886	416941.14424107847	1239689.189922077	2535863.856524628	882488.8734431383	2428915.7412148234	1170722.1954945899	682547.6213818577	1171601.6304652079
B1AQF4;Q9D7X3;Q3V2Y9;H3BKD1;H3BKL8	Dusp3	23935000.000000022	23847999.999999974	22794000.000000004	19245000.000000004	19395999.999999996	22404999.999999978	22076999.999999985	18330999.999999993	23582000.000000007
B1AQG7;Q8CCB2;Q9JMD0	Zfp207;Znf207	707548.7096414771	839303.6750916818	1311652.9484247128	1184496.2954220818	1569074.7254303747	1119664.0718785592	1131590.2170357062	1211049.6385805318	811937.5097636195
B1AQR8;G3X9T7;O08573	Lgals9	11150999.999999989	9310200.00000001	11273000.000000011	13865000.000000007	17295999.999999993	14085000.000000007	11619000.000000013	14942000.00000001	15681999.999999983
B7ZC46;B1AQY9;B1AQZ0;Q8CHH9	Sept8	10103000.000000002	11872000.000000007	10382000.000000004	8807899.999999993	8249799.999999993	8914099.999999996	10731000.00000001	7887999.999999992	11702000.000000007
F7C528;E9Q614;B1AR17;F6V4V3	Chd3	1596853.1497880076	2358354.467767573	690440.674392717	996218.3097725054	2503630.9137569848	938868.8838835784	2213689.1346010733	1170833.5404870284	1455863.784845648
B1AR28;P50544	Acadvl	12435000.00000001	12586000.000000015	14042000.000000004	10579000.000000011	12208999.999999998	10478000.000000004	10213999.999999996	10485000.000000004	11648999.999999994
B1AR93;F7C265;Q9D024	Ccdc47	1554245.2295030146	882973.415467618	1563265.853360764	1231249.1286084454	1168468.413972266	1164639.4491280061	812221.814903613	2280293.0343147684	2986183.730871548
B1ARA3;P61255;B1ARA5	Rpl26	2738029.967628586	16140999.999999996	15276000.00000001	18366999.999999993	20053000.00000001	18414999.999999996	23770000.000000026	21222000.00000002	19447999.99999999
Q08481;B1ARB3	Pecam1	27908000.000000026	25555e3	25355999.99999997	20649999.999999993	22934000.00000001	20277999.99999999	22863000.000000007	22584999.999999985	20550999.99999998
E9QA63;B1ARU4;E9PVY8;Q9QXZ0;A0A571BGC6;A0A571BF93;A0A0A0MQA6;E9QNP1	Macf1	18230000.00000001	16632999.999999981	17940000.00000001	14155000.000000013	14771e3	13176999.999999993	14363000.000000006	13180000.000000006	14307999.999999996
B1ARW4;Q99LY9	Ndufs5	1973803.9370901815	15890999.999999983	1521391.416919023	1593021.8177126148	982552.2908416322	18985999.999999993	16215000.000000006	842238.9620817497	17927999.99999998
B1ASP2;P52332	Jak1	1361389.0198699888	1241341.170124767	1332700.0000000002	883910.9915938312	1214639.9752529082	1513586.3904083672	1461472.528533476	1509593.8169589436	1717100.0000000014
B1ASW5;Q5NCF2	Trappc1	1276895.8827370277	1312971.569113045	2686160.899386754	2456097.680784245	1571974.7225342127	831300.8331941708	2354639.326324773	2424491.719351607	682803.018085168
B1AT10;Q920Q6	Msi2	1670151.7619946825	693708.8017766074	1933908.0107645942	1313762.164712294	871671.7027768274	2351210.2473430033	1081707.3209984095	1119555.2647878455	1210514.8884567686
B1AT82;Q9D0M1;B1AT84;B1AT83	Prpsap1	932957.9006523141	1563247.417404214	1331913.893986345	423659.0732968179	2424793.9813220445	1244087.1194477037	906333.7524030806	939146.1673278888	1170372.7778475143
B1AT89;Q8CI15	Sphk1	1373979.7040112345	1521612.7893788556	1248933.63100304	852311.1041785553	1296131.7672920383	393394.1752949128	1125354.3462068301	1164424.066350841	2277235.0709558236
Q60631;B1AT92	Grb2	7838000.0000000065	6773599.9999999935	7091600.000000001	8531199.99999999	9237700	8695100.000000007	6241000.000000001	8331400.000000009	8934600.000000002
B1ATI0;B1AV77;P47740	Aldh3a2	13345000.000000017	14949999.999999985	13765000.000000004	15117000.000000002	13081000.000000013	14976000.000000002	12889000.00000001	13668000.00000001	13646999.999999987
B1ATS4;B1ATS5;E9Q559;Q64518	Atp2a3	9797000.000000011	8335299.999999999	8610399.999999993	8460900.000000004	7680200.000000006	7289499.999999998	8579099.999999996	8496300	8804100.00000001
Q3MIA8;B1ATU4;G3UXW9;Q99LD4;A0A140LJB7	Gps1	6037000.000000006	5252799.999999998	6219300.000000001	5893399.999999996	5286599.999999994	4859900	4469199.999999998	4235800.000000005	5264000.000000006
B1ATY9;Q3UMA3;Q99LI8	Hgs	1513148.846565599	2677718.884656579	1635312.924708513	2392765.3897706736	417457.2977639423	801075.9164402932	1464229.7052497866	1512422.8805589401	842302.1522104073
B1AU25;Q9Z0X1	Aifm1	13941999.999999993	10877000.000000006	13283999.999999996	10544000.00000001	10064000.000000006	8513100.000000006	9508300.000000004	10114000.00000001	10125999.999999994
B1AU74;Q9CWP6	Mospd2	3232600.0000000014	3025199.9999999967	2903399.999999997	3483400.0000000014	3021100.0000000014	2850400.0000000005	2334799.9999999977	2771600.0000000033	2536600.000000002
B1AUX2;Q61191	Hcfc1	2909900.000000003	1931503.07554205	2112700.0000000014	2008199.9999999993	2784999.9999999986	2289545.1771910507	802060.84000132035	2517700.000000003	1508454.2859102297
B1AWE0;Q6PFA2;B1AWE1;B1AWD8;B1AWD9;O08585	Clta	26143000.000000007	18066999.99999999	22776000.00000001	25319000.000000026	28480000.000000004	22127999.99999998	24158000.000000015	23859999.99999998	23077999.999999993
B1AWT7;F6SPK0;Q9JJZ4	Ube2j1	1634284.2909653895	1333134.4969099287	911395.7340640659	896618.3064210397	840475.9491918127	843460.5505534112	2278981.7830593144	831771.8828451921	2421029.173106918
B1AWZ5;Q9CQE1	Nipsnap3b	847329.904956297	1250544.1078131485	1344280.9134634144	1260152.78999492	2362201.473136787	1192459.1378477425	1202473.5996726484	2347097.8294266867	1119185.9862997064
B1AXN9;P18654;B1AXN8;B1AXN5;B1AXP0;A2CEE6;A2CEE5;E9PUP0;A2CEE7;E9QK39;Q7TPS0	Rps6ka3;Rps6ka6	1731299.999999998	1634866.860868632	1481006.7964969669	2147800.000000001	884216.8485363494	1262434.0823414542	378301.0809089989	1243674.1267086696	939071.1188223158
Q9DC11;B1AY85;B1AY86	Plxdc2	11894000.000000011	9750000.000000002	9104799.99999999	5834900.000000002	5471599.999999999	5017600.000000006	6528900.000000005	6061099.999999995	7985100.000000007
B1AYG7;B1AYG6;Q9Z0T9	Itgb6	2332114.475689273	914238.0863885232	1600056.2775389056	1332804.0388552367	1243185.243905448	660039.3013754326	772772.249111501	394273.9550856468	1163974.9160133507
B1AYL1	Scn7a	18059000.000000007	15797999.99999999	18674000.000000015	12079000.000000007	12154999.999999989	14737999.999999994	12305e3	11549999.999999994	14840000.000000004
B1AZ15;B1AZ14;Q3UMF0;B1AZ26	Cobll1	2196300.0000000023	1613999.9999999988	1490699.9999999986	1655699.9999999986	1661400	1507399.4324880298	2218949.7793284743	801595.9996210256	1396699.999999999
B1AZI6	Thoc2	2048099.9999999998	2134799.9999999977	1701499.9999999988	2476800.0000000005	2305900.0000000023	1822099.9999999984	2262300.0000000023	1882000.0000000016	2407200.0000000023
B1AZS9;O08807	Prdx4	1733879.7904303437	1345440.81262763	827431.7023665721	704575.8839126074	1314938.7719168218	1466600.415272198	813845.2068691888	2285675.9918361013	1511277.1884459576
E9PZ16;B1B0C7;Q05793	Hspg2	18202000.000000015	14915000.000000019	16354999.999999993	9475000.000000007	13004000.000000007	13893999.999999985	12595000.000000015	11486000.000000004	16929000.000000004
B1B1A8;Q6PDN3	Mylk	31806999.99999999	33802000.00000002	30293000.000000004	23460000.00000003	24962999.999999974	23067000.000000004	22314999.999999985	21954999.999999993	24188000.00000001
B2KF73;P84102;O88892	Serf1;Serf2	3504769.3685995983	1481453.157898377	2286483.808065952	1586620.9229423688	694647.7256782961	2605031.6362745943	1152356.1348899151	843911.1788186536	831849.0870902108
B2M1R6;H3BKD0;H3BKI8	Hnrnpk	121240000.00000003	132050000.00000012	120009999.99999997	116379999.99999991	127790000.00000013	125449999.99999987	127529999.99999985	120589999.99999999	123399999.99999987
Q61990;B2M1R7;A0A2R8W6L5;A0A2R8VI25;A0A2R8VHP9;Q3TT81;A0A2R8VI12;A0A2R8VI71;A0A2R8VHY9;A0A2R8VHG2;A0A2R8VKN0;A0A2R8VHZ0;A0A2R8VJY1;A0A2R8VI73;A0A2R8VHN3;A0A2R8VKF0;A0A2R8W6U6	Pcbp2	21395000.000000015	20118000.00000001	23011000.000000015	22486999.999999985	20771999.99999999	20036999.999999978	20824000.000000004	21021000.000000007	19435000.00000002
E9QAI5;B2RQC6;G3UWN2	Cad	631088.3836551135	1599821.8109288113	1697963.009600511	1963800.000000002	1565651.5114094696	2810599.9999999977	1760699.9999999988	2131399.999999999	2023100.0000000016
B2RQS1;Q9ERG2	Strn3	1047746.0306775777	830477.0459083229	3441733.5294576082	1544399.8279530315	1523943.5307494635	1868995.2779129394	1220286.0116227157	1192175.8894520255	2343853.9901578515
B2RR03;P56400	Gp1bb	675790.1877334447	2281425.9996624854	615550.6893798172	2716491.338215037	2682164.0445745345	1282142.5123904198	636172.744236399	1261973.825068458	1243077.959406153
Q6AW69;B2RSU6;D3Z3H4	Cgnl1	1119029.4604082645	1697130.2035501872	1024000.6582590796	1960024.150890504	1934566.2468703736	1201445.7437487587	1458218.0384970377	660752.9290155252	394729.5446020539
B2RUJ2;B7ZNX6;Q80TH2	Erbb2ip	1488146.3313655127	3425994.1482216427	659330.3120143785	1353253.6947469998	1335136.5209329464	1577623.0704295756	1418577.7122067546	1506254.4282305609	801712.5496987235
B2RV77	Gm5483	2561098.347888988	618875.8138812615	1093953.253152073	1269487.083210551	1252403.9495494117	873826.4774511924	2526152.821266705	1465576.0196785822	2282603.152860653
B2RXW8;B2RXQ2	Ppfia1	1109304.4011046141	1026501.2190131566	1456439.4230733118	1659246.939678899	1637397.7206893663	1294173.8445063378	1809739.2076778165	2599881.2171175145	843972.1128758823
J3QK13;E9QNQ2;B2RXR6	Ankrd44	2451000.0000000023	2106e3	1985700	2289e3	2355500.0000000014	2064499.9999999993	2306099.999999998	1866680.9081173956	2295200
B2RXS4	Plxnb2	2207799.999999998	2244900.0000000014	2676899.9999999977	2374400.0000000023	2807999.9999999967	2087099.9999999988	2492399.9999999995	1281630.8231583706	2758599.9999999967
Q3THM8;B7FAU5;I7HJS1;O08579	Emd	826361.9776386021	662628.1373705338	2511917.4527690513	928338.18851729	915532.767281086	1427264.194442506	1239421.500700826	1201140.262720463	1191676.1023473616
B7FAU9;Q8BTM8;B7FAV1	Flna	110249999.99999991	122720000.00000009	110669999.99999987	108709999.99999994	105969999.9999999	121169999.99999987	119120000.00000013	116820000.0000001	125440000.00000003
B7ZCF1;O88685;A0A087WPH7;A2AGN7;F6Q2E3	Psmc3	8990600	8502700	8375099.999999999	9200600.000000007	9740699.999999989	9452100.00000001	8737500.000000011	9466900.000000007	9986500.000000006
B7ZCU2;B7ZCU5;B7ZCU4;B7ZCU3;B7ZCU0;J3QNK8;Q8CBW3	Abi1	9224999.99999999	7831499.999999991	9072500.000000011	8327500.000000004	9758500.000000002	8501299.99999999	9623200.000000004	8843400.000000007	9195099.999999996
B7ZDD7;H7BX88;P47934	Crat	4404800.000000005	3441099.999999996	4688800.000000004	3248499.9999999986	3253600.000000001	2335599.9999999977	1161079.1337246455	3279200.0000000023	2795099.9999999986
B7ZNH7;K3W4R4;Q80X19	Col14a1	4316699.999999997	4208500.000000003	4909399.999999997	1365734.8814554163	4674200.000000005	2233299.9999999986	2850999.9999999986	3146500.0000000037	3076900.0000000005
B7ZNL2;Q78ZA7;A0A140LJB5	Nap1l4	14983000.00000001	15911999.999999998	12883e3	19032999.999999996	16699000.000000007	18566999.999999993	13210999.999999998	1641e4	16754000.000000007
B7ZNL3	Tpm1	1169715.7331653934	1096204.9235434674	1084408.693169377	1503673.5600445669	1347464.123652971	1543254.5524303354	1526458.3894831692	1576264.7632800087	1261342.6736122828
B7ZNP3;Q3V4B5	Commd6	1679935.6114039847	1457019.5602705958	806876.2237761541	1623709.7015633732	1483713.3903183201	792513.3856695093	843277.0510601937	874224.417192647	661030.6887162918
D6RJ81;B8JJ84;Q3TYA4;Q8R3T5	Stxbp6	1415568.3484862174	2504996.084293508	1143704.0237109642	843355.3908050071	1602290.550318854	2213652.5165048265	1251103.7135172964	1293630.4261129973	1505122.1599331903
Q52KR6;B8JJ92;B8JJ91;F6RJ39;Q9JIX8;F6Q8C0	Acin1	4231599.999999995	4465700.000000003	1644930.67741158	3967000.000000001	3902500.000000002	4189500.0000000014	3916799.9999999953	4280099.999999999	4046899.999999996
B8JJG7;B8JJG8;Q9Z1A1;B8JJG9	Tfg	10391000.000000007	10333000.00000001	12847999.999999994	2314780.831937342	831634.9990112472	12905999.99999999	1380363.2632555873	10364999.999999996	10475999.999999993
B8JJM5;B8JJN0;P04186;F6VQX8;F6XQ00;B8JJM6	Cfb;Gm20547	2586099.9999999977	3979199.9999999963	3240300.000000003	11123e3	12565999.999999989	14280000.000000004	11616999.999999989	15452999.999999983	9399699.999999994
B9EHJ3;P39447;A0A0U1RPW2	Tjp1	24243e3	23223000.00000003	24028999.999999996	19745000.000000004	20259e3	20588999.999999985	19137000.00000002	18719000.000000004	19912000.00000002
Q80TL7;B9EKJ3;A0A1W2P878	Mon2	2573599.999999999	1086695.8821528677	1385133.9276981375	1722383.1202362624	2285130.3423125325	3034700.000000001	1493058.8029038194	1426353.6957270065	1464531.3709728685
C0HKE9;C0HKE8;C0HKE7;C0HKE6;C0HKE5;C0HKE4;C0HKE3;C0HKE2;C0HKE1;Q8CGP6;Q8CGP7;Q8CGP5;Q8BFU2	Hist1h2ah;Hist1h2ak;Hist1h2af;Hist3h2a	2204827.658848404	809963.9402676121	2161207.817822296	666699999.9999992	433069999.9999999	504079999.9999996	425120000.0000003	1542001.5263971265	641669999.9999993
D3YTQ3;F6VQH5;Q9Z130	Hnrnpdl	1173585.7595533892	3535499.999999996	1147502.9771856235	3789800.0000000005	4041200.0000000023	3908999.9999999995	4111900.0000000047	3836600.000000003	4078299.999999996
D3YWT0;D3Z569;D3YTS1;Q9R0P6	Sec11a	12274000.000000007	12130000.000000004	11797999.999999994	3474860.8468515635	1699771.8490545845	11303999.99999999	764475.8556044039	10633000.000000002	11181000.000000011
Q8VCM8;D3YU17;F6S731	Ncln	2061700.0000000014	1145762.8665499573	676660.3598821042	628632.6684540603	3431873.147235487	2388100.000000003	2145076.8255851218	3423300.0000000037	2595910.2347044772
D3YU80;K4DI65;P60824	Cirbp	3386699.999999998	2944399.9999999995	3483899.999999997	1042228.3468185124	3376100.0000000037	2945699.999999999	3621700.000000003	2991600.0000000014	2221000.0000000005
D3YUK4;Q9DCS9	Ndufb10	11458999.99999999	11998000.000000013	10189000.000000004	9780600.000000004	9335900.000000007	11456999.999999993	8992100.000000006	11217999.999999989	10814000.00000001
D3YUM1;Q91YT0;D3Z1U9;D3Z0K1;A0A494BAS8	Ndufv1	9019099.999999996	10922000.00000001	9734499.999999996	8017300.000000009	9204300.000000007	8009899.999999994	10022000.000000006	8514600.000000007	9374800.000000011
D3YUV1;Q99J45;A0A0J9YUZ6;A0A0J9YTX8;A0A0J9YUQ4	Nrbp1	693482.0041042193	1433799.9999999998	1419800.0000000016	1588200.0000000014	619697.420796534	2219899.9999999977	1469000.0000000005	1361700.0000000007	1925199.9999999993
D3YUV5;Q66JT1;Q8R502	Lrrc8c;Lrrc8e	1910939.342215023	1644426.1275681416	1872074.4617871135	673035.0112574055	1027981.8623570352	1638714.2010159588	1585835.1278494846	793046.9025739803	1864708.4855367031
D3YVA2;Q91X97;D3Z2Z8;D3Z1M0	Ncald	5815199.999999999	5129400.000000005	7481999.9999999935	5583600.000000006	7201599.999999992	9091100.000000002	5965300.000000004	5515299.9999999935	7188900.000000005
H3BIV5;D3YVF0	Akap5	16344999.999999981	15135000.000000017	13691999.99999999	12741e3	13949000.000000006	15191999.999999983	14439000.000000006	12638999.99999999	14598000.000000017
D3Z0S0;D3YVI6;D3Z440;Q9CZ04	Cops7a	2429699.999999999	2892000.000000002	2472200.000000001	2444599.999999999	2597299.999999999	2639699.999999997	2506399.9999999977	2798599.9999999967	2705799.999999998
D3YVS7;Q8K353	Cystm1	854365.4872660461	1386088.6700340158	834329.3447409318	1112936.7616226168	663518.1010313857	3346541.760757252	3248813.464147453	2210077.6109078918	1280961.6731372308
D3YVU0;P62069;Q9D9M2	Usp46;Usp12	1677260.270386066	2157131.1443766765	1642300.7325886975	1478894.748577423	1097802.4543350379	587733.0351392844	566189.9268728404	1637164.669460316	1200623.9218962016
D3YVV1;Q8VEK0;Q8BHG3	Tmem30a;Tmem30b	1610940.0340927846	11913999.999999987	12960000.000000006	9968500.000000002	10261999.99999999	982999.545509901	8061999.999999999	10493999.999999989	11582000.000000007
H3BLI9;D3YW86;D3Z0V7;E9QLZ1;P62500;F6VXN4;B1AVF2;D3YZZ4;A0A0G2JFZ4;E9Q7M2;Q9Z2S7;Q9EQN3	Tsc22d1;Tsc22d4;Tsc22d3;Tsc22d2	1522965.037830961	1149546.575564253	1577111.2134650345	2541414.0968059273	1459237.0147223477	629991.6355244074	949128.2414367523	3338061.3745192336	1574978.0667201441
D3YWJ4;Q8K2I1	Fntb	2582480.082413045	679942.6651158503	1490652.587855111	1103290.8914737804	2509116.597804373	1050885.1297206152	607086.26160486	588520.6451101213	874243.6470687039
D3YWS3;Q9JJV2	Pfn2	1216809.8714080274	1870098.4260779934	2532971.863082333	822541.9737937774	1088277.4063100084	1403340.1267618998	1014974.9041734041	983189.2115491424	1292937.8690406033
D3YWT1;D3Z3N4	Hnrnph3	789943.5534410797	837359.8043472167	1189936.60911884	1163206.6531565408	811088.6939884789	2434324.1893591927	1357123.7245685689	630738.2668181232	1425392.0127670702
D3YWY6;D3Z5S0;E9Q0V4;P63030	Mpc1	1351690.8214564347	1641812.2078059576	771179.0998808121	1668940.3460012667	1147444.1180669076	1041619.8278067984	2359905.636425088	1050931.4768962576	1540790.97141586
D3Z568;F6Y6V5;D3YX99;D3Z6W9;Q9CQH3	Ndufb5	3990400.0000000033	4703600.000000002	4027799.999999996	4078199.999999998	3834099.9999999967	4071900.0000000005	3999299.999999997	3756900	4251399.999999995
D3YXF5	C7	1204615.4561118986	1577012.0575010674	1322388.2853860583	1406959.6424471685	1646973.9617912974	772619.857911463	1005986.744045509	1402497.7254183579	793174.308857512
D3YXG2;Q9D997;Q9QZ08	Nagk	5035700.000000004	5461400.000000004	5743499.9999999935	4194299.999999998	4450400	1099193.948984025	5049699.999999995	4993400.000000001	5330300.000000002
S4R1M2;D3YXK2;Q80YR5	Safb;Safb2	1689134.7606770254	5762499.999999997	3967299.999999996	4595499.999999997	4962999.999999999	5164399.999999996	5787899.999999994	4786700.000000002	5503099.9999999935
F6T9K1;D3YY09;Q9D6N5;D3YYC2;G3UXH5	Drap1	2494159.754577649	3660700.0000000014	1177964.5916314293	2188774.791359007	3919700	3120500.0000000005	745202.1911216108	2429878.271811252	2207212.018223672
D3YY16;Q9ERL7	Gmfg	651514.9826897901	1491045.7813224955	1653973.8582653662	1167044.6405616757	1388182.472544291	1586999.91527189	1061844.3386993213	1041686.3249580615	1635740.0426599877
Q9DBD0;D3YY36	Ica;1300017J02Rik	1213142.6529066728	2525870.344390748	2446008.1158690555	690606.0675481095	2160606.2377168485	1333926.2151016488	1535571.441136822	773183.7871308743	3331778.0677276705
D3YY41;P42337	Pik3ca	1355327.9594792027	1191805.0522331432	635554.4242589751	1897765.800529581	1151234.239358334	2091120.8622706372	1289705.9664328257	1099132.328115435	588865.0178392107
D3YYD5;D3Z645;Q9QZ88;D3YW98	Vps29	19418000.00000002	21076000.000000007	17061999.99999999	18044999.99999998	21918000.00000001	22796000.00000002	19998000.00000002	17948e3	18042999.999999985
D3YYE1;D3Z7M9;O35381;F6UFG6	Anp32a	34858000.00000003	42648000.000000045	32083999.999999963	29427000.00000002	33075000.000000026	34810999.99999996	34176999.99999997	33424000.00000003	36532999.99999996
D3YYK8;E9Q6X0;Q8R001;Q3TG90	Mapre2	7990300.000000008	6696399.999999995	6321000.000000004	850338.8125061352	7716800.000000001	8419700.000000007	8442399.99999999	1585612.5936432965	10068999.999999998
G3X9K3;D3YYK9;F6YCJ0	Arfgef1;Arfgef2	1633847.4258989699	774333.1610633306	1186336.2220632609	1666289.7514774154	1984500.0000000007	1383500.0000000002	1432099.999999999	1333276.2060180597	1493699.999999999
D3YYN7;Q6PIE5;A0A0G2JGX4;Q8VCE0;Q6PIC6	Atp1a2;Atp1a3	1004930.0856744768	1323655.1939709925	1325960.6650806447	1600579.2371245334	680859.8638638809	1102883.7210692763	2025829.9205993603	2088008.8002927622	983046.545627397
F7ABZ6;D3YYQ8	Dnah10	1535550.0033246574	1179883.34995339	1599626.8710197092	1513401.6173935556	1873050.5012105138	646727.9023955477	1065424.5525435202	1102813.6569774929	631045.1440198848
E9Q3B9;D3YYS6;O35678;Q3UFN1	Mgll	1530078.796918248	3177399.9999999963	2129599.9999999995	2010300.0000000005	2022200.0000000005	1689999.9999999981	1666400.0000000002	1580300.0000000007	1840400
D3Z478;D3YYS7;Q9D0L8	Rnmt	1312303.1864215536	1653414.0210412892	981993.0395733031	2562573.4415153717	838528.9227459221	1808615.7600152674	623286.4184907866	647456.5351092992	1050679.3797723858
D3YYT1;Q922P9	Glyr1	1256199.573256359	2439644.1021953993	1503019.449527731	1209908.5930557486	1644355.3992320017	799190.0797369824	1751019.2559667067	1806508.3641922928	1401585.7579866506
D3YZA1;D3Z7T7;E9PW20;Q9CY57	Chtop	2336112.441787741	638869.2376097247	1497643.0124593915	786388.4703557054	1579440.4580042404	1584435.7882398735	770944.9933734612	799713.1391635388	2426400.371970732
E9Q4Q2;D3YZC9;D3YZD0;Q64213;D3YVH4;F8WHF9	Sf1	4781600.000000006	5660699.999999997	4236000.000000001	6092200.000000007	5827700.000000004	4609200.000000004	5858799.999999998	5630299.999999995	6089700.000000007
E9Q7G1;D3YZZ5	Tmed7	9457599.999999993	8009500	7434199.999999997	9215499.999999993	7718899.999999998	9267100.000000002	7408599.999999994	7838900.000000002	8699999.999999996
F7AI27;D3Z030;Q6EDY6	Lrrc16a	3878699.9999999977	1188219.8700271293	3579500.0000000005	1343639.624386194	3142800.0000000023	1520891.7733164395	2951700	1583056.4129680917	1041449.537186868
D3Z041;P41216	Acsl1	25125999.999999993	22238999.999999996	22807999.99999999	21083999.999999993	18162000.000000004	15545000.000000004	15924999.999999983	19544999.99999999	17713000.000000004
F6XC54;D3Z074;E9PXV7;E9PV41;O08808	Diap1;Diaph1	5090400.000000003	4983400.000000004	4971000.000000006	5448899.9999999935	5513900.0000000065	6457100.000000001	5842100	5093499.9999999935	5879800.000000006
O88545;D3Z0F5	Cops6	8295300.000000006	7927900.000000009	9576700.000000006	8337500.000000003	8842899.999999998	6590800	8707600.000000006	8501100.000000011	8794400.000000002
D3Z0J2	Cav1	1714928.0072125793	1327210.2539021715	1283704.3935659085	1197816.2127866137	1493322.8334553062	1436658.5581849203	1533079.4254076995	1519706.3402633104	773335.9088928156
Q9D9P1;D3Z0L4;Q9CRB9;S4R238	Chchd3	19379999.99999998	17804000.00000002	15506000.000000017	14821000.000000006	16542000.000000004	14113999.999999987	12959000.000000015	13670999.999999987	14137999.999999998
D3Z0Z6;D3Z136;Q8BHI7	Elovl5	2827558.339154317	1599394.9541712138	1228611.1519742163	1678054.3169004114	2530029.952673358	2454944.8507708106	1471328.249486311	1435721.0748795008	1098798.5651547727
D3Z135	Myo5b	1187332.7388151553	984629.9178613554	2290419.0617758986	2475168.5957236257	1193564.5217697571	1144106.4982784607	1389489.303623317	2450415.2078804607	1584304.9393003117
D3Z158;Q8BML9	Qars	5470900.000000003	4759400.000000004	6234200.000000004	6750000.0000000065	6779100.000000007	7339100.000000001	5846400.000000003	7485700.000000008	6514900.000000006
Q80XR8;J3QK07;D3Z1I2;E9PVA6;Q9JLQ2;F6U8T2;F7BIK4	Git2	811687.4716332905	6143799.999999993	1679330.8243330577	648923.4560561414	775400.5303808112	5356900.000000004	5687100.000000002	4472699.999999998	5526600.000000002
D3Z1Z8;D3Z5N2;P54227	Stmn1	1130120.437539042	1503343.9507065704	2774346.1958336467	1206272.0943520688	1325640.8386240066	738085.1050644298	2379984.8460665075	1143940.2595417905	1332505.1980298895
D3Z2E3;F6R6F1;E9Q632;O54916;F6YT69;B9EI38;Q80XA6	Reps1;Reps2	3325399.9999999986	3312599.999999999	3186700.0000000037	3343800.0000000014	3825200.000000002	3142200.0000000014	3274900.0000000005	738699.104725436	3463300.0000000037
D3Z2E8;Q8VEC4	Calhm2	1369687.4790454144	1497997.4496093306	1160997.8929936027	1347245.2336231973	1181622.527116333	1272876.2691672428	1105426.8939366606	1272388.8460301992	2085470.046037031
D3Z2H9	Tpm3-rs7	391469999.9999996	420890000.00000024	375370000.0000001	362950000.00000006	393139999.99999964	383859999.9999998	423549999.99999994	371620000.0000004	405129999.99999964
D3Z2N6;Q3TAW3;E9Q296;Q8C178;Q9EPL9	Acox3	1201608.8216935939	1285155.2557677887	792491.5957191872	1623276.8457208867	1655977.8265878013	1132474.5071232864	711748.762818427	1132335.746061475	1102473.531707285
D3Z7P7;D3Z326;F6VJ22;D3Z6A5;F6QWT6;F6U9F5;F6Q346;Q62347;F6W4F5;E9PWV9;D3Z7M6;F6QKL8;D3Z2U7;P81269;Q01147	Crem;Creb1;Atf1	1123037.530851297	1230312.3436674215	1104838.7793942762	999751.5328696633	2443642.476873964	1595817.1090741619	1230424.4715842542	1594402.3923740517	647747.438202601
D3Z2X5;D3Z7E6;Q61205	Pafah1b3	712948.6985022991	2285329.7826240086	1340064.886309982	1525873.3399674657	639721.9971507243	2369784.5559045966	1094138.6210910047	2365598.1653214884	1804683.646001306
D3Z2Z1;F8WIA1;Q922J3;Q8C0S5;D3Z3M7	Clip1	5227500.000000003	6592800.000000001	4615800.000000002	5760799.999999996	5803900.000000003	5796100	5529399.999999997	5303400.000000003	4341899.999999997
D3Z315;O89079;F6YFR7	Cope	966331.5882410518	1830599.9999999981	1175012.864698135	1520451.3993103895	2484500	2233200	2113499.9999999986	2711400.000000002	2393600.000000002
D3Z368;Q91YS8	Camk1	860009.0841093361	1678614.4487587065	1097887.0285021823	1304591.7153745508	1189973.2342325058	607037.9748453794	1544140.8037112914	607807.6757439659	799832.0913938637
D3Z390;Q921C5	Bicd2	1487083.3750138301	2765109.5650129197	695731.0111559258	1248966.4678384864	1329202.0395739237	1140608.2378780344	2297065.566492546	1140450.2906779624	1581754.4973581214
D3Z3A0;Q9DCL8	Ppp1r2	1508389.7462432387	1162986.7538379682	944129.3053212087	2318738.2609589063	1601862.9379868647	1276351.29689279	584870.9826523007	1275854.7909947585	1518544.7518811112
D3Z3E2;Q9JL56	Gde1	2403468.9806637065	795607.1684465967	839862.4554108939	1703608.015207964	986040.8586517457	1542836.0118276966	1102031.9513208051	1541584.2575055663	1434739.715014324
D3Z3J6;F6Y616;Q8VE62;G3UZ67;G3UYE5	Paip1	2596199.9999999977	1107049.3546033218	2770000.0000000033	2805069.507768882	3098400.0000000014	942256.5528053236	1233798.504711469	2353900.0000000023	2676500.0000000005
D3Z3Q3;Q921U8	Smtn	3714699.9999999995	3491200.000000004	3170099.999999998	1180677.5339779903	1505642.5869423395	1448704.0043640647	1492652.082130878	942527.2711392787	2797299.999999997
D3Z3X4;Q9CQB5	Cisd2	2190700.0000000023	2119099.9999999995	1455395.0023053149	2351099.999999998	2609699.9999999995	2329000.0000000005	2385999.999999999	2565699.9999999995	2446878.6153600714
D3Z3Y3;Q8R2K3;Q9CYR0	Ssbp1	1159664.8513177633	1341245.5539123476	1476330.3986692235	807974.7487032586	1500286.6995635622	1443467.1719723486	909618.5401258894	1447731.721828999	1143527.88325725
D3Z7J6;D3Z487;Q99LD9	Eif2b2	1908624.2319115843	1176943.9207554725	2356723.0092882267	1123937.1485342472	1287074.5356298015	1235252.975956737	1401191.092337245	1442510.0460734768	738892.4020031836
G5E895;D3Z494	Akr1b10	22488000.00000002	20419999.999999993	25691999.99999997	17326000.00000001	21444999.99999999	17659000.00000002	16523000.000000002	19073999.999999978	18594e3
D3Z4B0;Q3UIX4;F6RDI8;E9Q6E5;F6TN80;D6RE22	Srsf11	2177100.0000000023	1940299.9999999977	1943499.999999998	1914500.0000000005	2074999.999999999	2134600.0000000023	2253699.999999997	2069799.9999999995	2046100.000000001
Q91V88;D3Z4D3;D3YTX1	Npnt	4064699.9999999963	1100123.9198619884	3309799.9999999967	1361480.0198480182	2305499.999999997	2470200.0000000023	1396103.6139867972	2019200.0000000014	2313899.999999998
D3Z4J1;Q3UGB5;Q9JII5	Dazap1	7121899.999999996	7353699.999999998	6230599.999999999	8397300.000000002	6060300.000000002	7820100.000000001	6898499.999999998	8973800.000000002	6238899.999999999
Q9D1H7;D3Z4J5;D3Z7S0	Get4	1093897.731003429	698993.2710362893	1133837.9585511466	1194834.6848237498	1232137.5414998184	1181691.009245549	1193897.2588231328	1234862.52731889	1271737.615221978
D6RII3;D3Z4J9;Q05BC3	Eml1	730487.6160137786	946880.1716810521	3015599.9999999963	2628300.0000000014	2941600.0000000033	2217502.7340984233	2363500.0000000005	2233099.999999998	2503099.9999999995
D3Z5I1;Q3UPF5;G3X9X5	Zc3hav1	1668199.9999999981	1624500.0000000012	1403700	1825100.000000001	2030499.9999999993	1317599.999999999	1574600.0000000007	1416000.000000001	1422300.0000000005
D3Z624;E0CZ22	Mroh1	1562102.5541966858	842880.7371153787	1869797.4737053055	1116912.128592042	2289041.3507615277	1620543.1196946937	1141904.2550742251	1181434.2025325955	1131943.9725163067
Q6PER3;D3Z6G3;A0A0J9YVB9	Mapre3	5221499.999999995	6412200.0000000065	6495799.999999995	5288499.999999995	5436199.999999999	5231400	5410399.999999997	4461800.000000005	4983599.999999994
E9QAS9;E9QAT0;D3Z6U8;E9QNF5;Q6AXB7;E9QAS8;P35922	Fmr1	1076851.7283051352	1455980.774021205	1069288.652823292	709938.4766884615	1681223.0939682508	2691472.4773465553	2148824.3116116025	2213913.036425213	1593074.9599826105
D3Z783;P31750	Akt1	952386.0839924188	1476802.406413037	712914.8706140035	961454.5394658941	2769719.9572865367	1115991.8361910344	1568172.937695235	1619051.003710429	2362302.370920828
H7BWX9;D3Z794;P61957;G3UZX6	Sumo2;Sumo3	33897999.99999999	13909999.999999994	1529113.1421844866	28342999.99999998	36729e3	20310000.00000001	30188999.999999966	37945000.00000001	23129000.000000007
D3Z7F1;Q9DBX6	Cyp2s1	3726400.000000002	4004800.0000000014	3722200.0000000033	2848199.9999999995	2898300.0000000005	2073700.0000000012	2491799.999999997	2968499.999999998	2903800.0000000023
D3Z7P3;D3Z7P4;F6U529	Gls	6918400	6412399.999999998	5405100.000000003	5839700	6009600.000000001	6047200.000000006	6079699.999999999	2685955.745136264	6239399.999999996
D3Z7Q5;P56812	Pdcd5	981761.0878063248	2594000.0000000033	2773699.9999999995	855940.4553633445	3255200.000000002	2679600.0000000033	2610353.7437089914	3311600.0000000033	2954100
D3Z7U4	Mecp2	2016579.510340361	2351097.698885261	1052560.7601750547	1477841.277756367	1164697.2175872962	758701.6383675375	1078143.883966454	1115891.5557613126	608135.4349242827
F6UV57;F6YCM8;F8WIH0;D3Z7V3;H7BX64;Q3URD3	Slmap	5984200.000000007	6286699.999999995	6429600.000000001	5785500.0000000065	15031000.000000007	7420999.999999993	9157200.000000006	14132999.99999999	5494600.000000004
D3Z7V9;Q3TDT0;Q9R1R2	Trim3	2434389.075225264	1135936.0513094387	930450.7268578236	1498957.1271122722	796708.7564679804	1061453.2062401446	731718.953762322	759286.1691148707	1140044.1281662737
G3X922;D4AFX7	Dnajc13	1953020.0289726343	4158300.0000000023	3580599.999999997	3677000.000000003	4230100.000000005	4650600.000000006	4031400.0000000014	1061476.3485182018	3348199.9999999977
D6RFD9;Q9JJ59	Abcb9	1185428.3596188764	1867837.0100362513	959264.3836600011	2385409.0935805454	1108665.1627459927	1290072.1241598995	1025227.2989924081	1289539.5509159674	1275196.8512201824
E9PXK7;D6RFQ2;Q9Z210	Pex11b	791335.5699499041	1071631.114522266	1975986.4873646721	1153238.8181489857	1343261.605254156	1129606.8059883607	1247120.960604183	1129474.7784418657	1540374.6231887494
D6RFU2;Q99LR1	Abhd12	1438195.048078966	716156.4749932121	2387162.383961511	1895472.9109142164	1178678.098798388	1054704.0584340978	1091355.7375126837	1054742.047327567	942447.1340317759
D6RFU9;O09117	Sypl;Sypl1	39996000.00000004	36258999.99999997	28404999.999999978	30333000.00000003	1101728.05298528	29540999.99999999	32010000.000000026	28458000.000000015	31373999.999999996
D6RGQ0;E9Q8I0;P06909;A0A0A6YVP8;E9Q8H9	Cfh	6037499.999999997	6494199.999999997	5564099.999999998	6204400	7991600.000000009	7506099.999999994	9623300.000000011	8785100.000000002	8728700.000000002
D6RH99;D6RJK9;Q9D1X9	Tmem50b	2035482.5066599345	1529290.7873782911	1913464.1066575837	1088009.2022270025	699940.551209978	665150.3682215223	1018679.7042323429	665858.0750415958	1446725.0058004316
D9J2Z9;D9J300;D9J301;D9J302;Q8CI51	Pdlim5	11801e3	12282999.999999985	13267000.000000006	14751000.000000011	11449999.999999987	14036999.999999994	13491999.999999993	11325e3	12491999.999999994
E0CX19;Q8QZS1	Hibch	1827787.1159009775	6507399.9999999935	1159128.3953054165	727355.1742294511	5767000.000000006	4879400.000000003	6100100.000000002	6188200.000000005	6048699.999999997
E0CYJ0;E0CXA9;Q6PEB6	Mob4	1490687.2089945518	1054962.9335760165	772543.428480274	1552186.0528505961	948228.6171097473	905548.462176194	641120.9064410031	905888.8541164978	1441514.3711866136
E0CXB9;Q61301	Ctnna2	1437995.570593167	933240.6337360039	13351000.000000002	9314099.999999996	11549000.000000002	8116300.000000008	8842300.000000006	9659700.000000002	9271399.999999996
E0CXN5;P13707	Gpd1	6318400.0000000065	6421e3	15370999.999999994	4720100.000000004	844058.820926811	3984399.999999996	874028.0773379065	805060.9537117876	1234283.0694156152
E0CY07;Q9CR64	Tmem167;Tmem167a	949029.0889278504	961970.7190705853	1407362.4032763718	1071100.7950986763	1458196.4118324975	804546.3734394186	776134.9508297796	1401483.621976395	1180954.1250247033
Q91YI0;E0CY49	Asl	4391400.000000003	3947199.9999999953	4359900.000000002	3588199.999999997	4572399.999999996	1402323.1485720924	1356135.8834144177	4610500.000000005	4927300.000000003
E0CYE2;F7DEU6;P50096;E0CXK0	Impdh1	8404399.999999998	7538100.000000009	7361900.000000002	5940300.000000006	7041099.999999992	6535199.999999996	5116600.000000005	5474499.9999999935	6424500.0000000065
E0CYT5;Q9D4H8	Cul2	1567757.9445529084	1973283.1549425996	1994582.5579889175	947616.9510581372	1479054.4892721623	1422709.9243593693	1375939.168652061	1421812.458037025	2211037.0165660125
F7D432;E9PWE0;E0CYV0;P23506;F6V9F1	Pcmt1	6635999.999999994	7805000.000000004	7782099.999999995	6515199.999999994	7270099.999999997	7115499.999999994	2211979.057204276	7382199.999999992	1617667.743456359
E0CYW2;E9PYM7;E9PZ88;F8WIE1;Q91W89;E0CZB0;E0CXM6;E0CXI0	Man2c1	1347650.9371301278	2381287.3794424906	1790298.421863798	976764.0056983399	2354931.222049757	2282384.3556167916	1052547.1882474055	2278543.1784527837	2681729.0281177517
F8VQ42;E0CZ72;P28740	Kif2a	1354063.5972244332	2029199.9999999988	1458936.0054233219	2002384.1114781653	1137600.6625301884	1089612.0394125404	1994799.9999999998	1089572.2157603425	2590100
E0CZ73;Q61146	Ocln	3996699.999999998	4002700.0000000033	3893600.0000000033	2838499.9999999995	2504800.000000002	3398500.0000000014	1748857.4758013582	1804292.854108834	3434699.999999999
E0CZE0;Q8VBW6	Nae1	1218795.9535115073	1911202.2543238972	1407166.4304682405	2416012.7002308634	1870785.0023571688	1806392.7141382576	991750.5668496547	1027041.9807348318	1115528.6876966574
E9PUQ9;F7AC58;E2JF22	Piezo1	839541.2978649922	1161124.8933719334	927158.1046402011	1939441.2820790163	1073187.318788094	1026943.9425134901	657197.2134212257	682442.6213341849	759455.153489207
E9PUA7;D3Z637;D3Z125;D3Z7X7;F8WHQ1;Q62393;D3Z2U2	Tpd52	5239700.000000006	5015599.999999994	5445800.000000001	9110500.00000001	8654e3	7934399.999999994	8868400	8117100.000000009	7595100.000000001
E9PUB0;Q4LDD4	Arap1	2093400.0000000002	775695.1268593201	2131499.9999999995	2254400.000000003	2105599.999999998	2660099.9999999995	2443299.999999998	2492200.000000002	2498099.9999999977
Q8K1M6;E9PUD2;A0A2U3TZ67	Dnm1l	2601999.9999999977	2907700	3246500.000000003	3298199.9999999977	3252599.9999999963	2806099.999999997	2504599.999999997	2436500.000000001	3148700.000000001
E9PUF7;Q61210;F6ZN61	Arhgef1	4068100.000000003	4178499.999999997	4520799.999999998	5415100.000000001	5571099.999999997	5989299.999999998	4734899.999999997	5168700.000000003	5131900
E9Q7A8;E9PYC6;E9Q858;E9PUY9;E9PYA9;E9PVM6;Q3TCD4;Q9WUR2	Eci2	1046549.5729807469	1408202.5873444828	1534671.0285538747	1178788.9849546887	717130.9573572489	681754.7494659402	1425886.241922139	1473076.5021770587	1061206.6488350683
Q505F5;E9PV22	Lrrc47	3538299.999999998	3260300.0000000023	2946600.000000003	4038300.0000000014	3630699.999999999	3433199.999999999	3848400.0000000033	3716199.999999998	3441600.0000000033
E9PV24	Fga	28722000.000000004	34008000.00000002	33639999.99999997	49869999.99999995	48742000.00000004	88789999.99999996	74997000.00000003	71366999.99999993	66319000.000000015
Q6PDB7;E9PV38;Q149K3;Q08ED5;Q8BK48;Q91WG0	Ces2b;Ces2g;Ces2f;Ces2e;Ces2c	1777654.8419882257	1991745.7038300675	1666999.9999999988	787770.4430122105	1531635.0367402553	1474122.9480468978	976004.0578370399	1010842.3776672218	1995100.0000000005
E9PV44;O35143	Atpif1	1338816.2771465657	1788871.498900967	1318420.3747451336	1429386.9752879185	1056491.1790914212	1010709.993432563	861175.9730282865	892655.9118909762	1288854.991547653
E9PVA8	Gcn1l1	4533399.999999999	5739000.000000004	4474800.000000005	4892399.999999999	5370099.999999999	4644200	4550100	5061099.999999997	4458599.999999997
E9PVG3;E9PZ62;Q9WU28;E9Q5Q8;E9Q093	Pfdn5	1326201.2119690203	1459502.6563924595	1324718.8101743755	2021102.6608535026	934566.5819977554	892291.1637332691	888251.9426544566	920532.7028328365	1129088.0583942262
E9PVM7;P48774;E9PV63	Gstm5	3370999.999999999	3270000.0000000033	3691700.0000000014	3892199.9999999967	3289599.999999999	2866799.999999999	3631600.0000000005	3072600	3159700.0000000005
Q9D6K5;E9PVN6;E9PVQ9	Synj2bp;Gm20498	1226253.1607508704	1408007.6334036489	1191886.5147510117	1815406.8598173636	963344.1069197118	920219.767947319	1849715.0596682962	1907638.2367887553	1054483.6064783195
G3UYN6;G3UYM0;G3UY59;G3UW37;E9PVP0;Q9JMD3	Stard10	2276627.0815367433	929957.2362891544	819796.0632471177	1481412.9438066373	1976422.1710390178	1910095.982014127	2240981.6727491156	2308219.221744758	666130.6868858616
E9Q175;E9Q3L1;E9PVU0;E9Q174;V9GXM4;V9GX76;Q64331	Myo6	13169999.999999993	9711800.000000007	12185999.999999996	9709000.00000001	9574300.000000011	8029699.999999998	7067100.000000005	8426999.999999994	8806899.999999993
E9PW47;F7C9N6;Q9D071	Mms19	1328187.6536945254	1534817.0609804685	1022826.6950903808	1429189.2596467815	2385177.024661158	2312177.2543097287	1790321.5744030883	1846784.3819923906	905862.9267738303
H7BXB1;E9Q4G7;E9PWB2;Q8BK63;F6YBC9;E9Q2U6;E9Q3W1	Csnk1a1	3474199.9999999986	3846600.000000001	1741002.9139668418	944285.8516078345	3581000.0000000005	1849029.8261271825	4046499.9999999977	3782099.9999999977	4172899.9999999963
E9PWE8;Q3TT92;Q62188	Dpysl3	11716999.99999999	11985000.000000007	14036000.000000007	9330200.000000011	11870000.000000004	10310999.99999999	11039999.999999989	9934999.999999993	12123000.000000006
G3UW40;E9PWI3	Mcc	1453201.1539038927	1319706.4555008337	1309743.2751971167	1557790.2023191382	1914228.6466989815	1114175.82680417	1076381.697331773	1114079.7530914987	805173.0667908969
G3UZI3;E9PWV3;Q505N6;F6RQA2;F6Q8A4;P18653	Rps6ka1	1397645.0120221775	1325974.4261088714	1297353.5843649437	1096500.000000001	1080299.9999999998	1106800.0000000007	1130700.0000000002	1361000.000000001	1103899.999999999
E9PWW2;Q921T2	Tor1aip1	5367600.000000004	5442899.9999999935	4765799.999999999	7455100.000000001	6838000.000000001	8689400.000000006	6231099.9999999935	6261000.000000004	5373900.000000002
Q8C0C7;E9PWY9	Farsa	5269299.999999999	1193746.6969446507	5587499.999999996	5116199.999999996	5323899.999999999	5380899.999999994	4889800.000000002	5241999.999999998	1400573.7552265262
E9PX70;Q60847	Col12a1	905783.8938140112	2450599.999999997	2219999.999999998	1339634.7290881672	1162832.1965427527	739404.7026167638	713026.9167909127	740016.8540823201	1420860.2829004533
Q8VDU4;E9PXI0;P27870;Q9R0C8	Vav1;Vav3	1284915.0710209943	822857.4954423793	1199208.0010008002	1345991.8345743592	776764.6829275026	1273499.9999999998	1128700.0000000014	1085300.0000000002	2275490.0468791425
Q91W90;E9PXX7;A0A0R4J1Y7	Txndc5	8922100.000000006	9854199.999999993	8922800.000000006	10008999.999999998	1009e4	11832000.000000002	9212400.000000006	10161e3	9955499.999999996
E9PXY8;F8VPX1;Q6A4J8	Usp7	9958800.000000011	9031800.000000007	8186700.000000004	11057999.99999999	10793000.000000013	5087700.000000001	1310717.0151378836	10948999.999999987	1089254.8932703533
E9PY61	Gpr179	2177931.9940505205	1025331.2025228862	2231869.567983288	1211878.0255440995	1410334.853976764	1355561.0525027537	1867385.99958197	1354851.9209064255	1802473.5205662271
E9PYD5;P10711	Tcea1	2722600	2846600.0000000005	3287799.999999997	2333099.999999997	3085699.999999997	3411199.9999999986	2873399.999999999	2150899.9999999977	2381200.000000002
E9PYH2;Q91V12	Acot7	20926999.999999996	21539000.00000002	20282999.999999978	18539999.99999999	24679000.00000002	21501000.000000007	20126000.000000004	19503999.999999985	22159000.000000007
E9PYI8;Q9JMA1	Usp14	8208199.999999999	6350299.999999995	7847500.000000007	7860800.000000007	6409000.000000003	6615299.999999996	6774099.999999999	6862199.999999996	6241200.000000005
E9PYJ7;Q6ZPQ6	Pitpnm2	1111500	1237099.999999999	1199499.9999999986	1122800.000000001	1144999.9999999993	1073600	1086500.0000000012	1060099.9999999988	1122199.999999999
E9PYN1;Q8R5M8	Cadm1	1576535.7034754136	1739896.678094349	1299304.506531834	835624.3427934704	1994918.2998484632	1928262.8982675422	1673405.9897338275	1925741.1512193915	1026829.2040953952
E9PYP2	Nbeal1	748611.8795041661	1311071.041828723	1422105.169602351	1041041.4310248473	1791677.3203891723	1728795.2004835536	1359485.1022509374	1726954.522320957	682698.1281722335
E9PYT3;Q91YH5	Atl3	15240000.000000007	16554000.000000004	17109999.999999993	14226000.000000006	14720000.000000004	19114999.999999996	14869000.000000017	12746000.000000006	16839999.99999998
E9PZ00;Q8BFQ1;K3W4L3;J3QPG5;Q61207	Psap	16047000.00000001	16012999.999999987	27456000.000000022	23203e3	31224000.000000007	31044999.999999974	31825000.000000037	29561999.99999998	25486000.000000022
E9PZ21;Q91W59;G3UZJ9;A0A6I8MX12;Q8BWL5	Rbms1;Rbms3	1359019.4414245416	1591099.999999999	1367527.0334152032	1688099.9999999998	1461724.4539902855	2063600.0000000012	1310531.753586564	1404921.861772057	1472015.8169655246
G3X9T8;G3X8Q5;E9PZD8;Q61147	Cp	9081699.999999993	9898000.000000011	10042000.000000002	16169000.000000002	13039999.99999999	17131000.000000007	16384999.999999981	17002000.00000001	13949000.000000006
E9PZF0;Q01768	Gm20390;Nme2	80410000.00000009	84409e3	80010999.99999996	84370000.00000001	85565000.00000004	121609999.9999999	102940000.00000001	98633999.99999999	104319999.99999993
E9Q5H2;E9PZF5;P97822	Anp32e	4130100.0000000033	6110500.000000004	3118700.0000000023	5606299.999999998	3679600.0000000037	7134300.000000007	7983499.999999992	4474500.000000002	6231600.0000000065
E9PZW0;E9Q557	Dsp	1640350.1752408363	1298740.2976141798	884746.3446698252	1765747.9510824818	1410139.560594028	1405771.1416329031	858082.717519177	1354661.6905750013	1010655.8165014893
F6Z247;E9Q4Y9;E9Q020;E9Q5D5;Q924H7	Wac	1280673.8320742568	1201037.0011583904	1256808.3226808608	1330876.47107146	931277.7756211438	1355370.2975149336	1431147.06537614	889470.8012453007	892649.0507525741
F7B276;Q3V1J8;E9Q092;E9QM92;Q8K0D2	Habp2	1789220.2168467217	2227244.468374089	2134740.645726903	1318370.2274948168	1537171.0381990315	889100.2559535753	1226677.0290813772	1478475.3391942782	920485.3565024857
E9Q0C1;Q8R550	Sh3kbp1	1232796.0374358897	1300681.98293502	1543297.6079757581	1219272.6399901542	1321685.2816351873	1479537.7098013144	1232625.584856338	1268539.2458079206	1905563.6969408372
F8WGN6;E9Q0J5;Q9QXL2	Kif21a	875211.9852154655	1422868.256317859	730673.9401007359	2259854.125122528	1327964.0767634064	1269016.6055728544	1107265.5990730752	1274649.926832619	2305083.890441245
E9Q0U7;Q61699;D3Z3I9	Hsph1	1752457.7583565095	5803000.000000006	1329586.4598793765	1320339.5549601633	1195509.4739979848	5670100.000000006	5581899.9999999935	1145830.4013357286	5543299.999999995
E9Q0W8;E9Q4F4;P62305	Snrpe	1460852.891638967	1368571.0583137788	1606018.6465178046	1444260.329202507	824003.1031232532	1275143.2729026037	757315.5145915987	785667.9672852749	1844861.1080843695
E9Q133;P80318;Q3U0I3	Cct3	29841000.000000022	26380999.99999997	29124999.99999999	30078999.999999978	31564999.999999963	27295999.999999978	31838000.000000015	31465000.000000022	29534000.000000026
E9Q1D5;Q62219	Tgfb1i1	9678600	10934999.999999989	9809600.00000001	10022999.999999994	8770300.000000002	11032999.999999987	9983e3	8851900.000000011	10581999.999999993
E9Q1F5;A0A1L1SUF0	Myo5c	1629998.0367109254	887658.1729746872	1252643.4817239733	1389193.5382044085	1026809.892816218	1146001.140664545	948023.7500647907	982052.6640718514	1113720.0488443407
E9Q9F5;E9Q1G8;O55131	Sept7	46145000.00000003	44705000.00000001	47225999.99999996	39645999.99999996	45038000.00000001	38626e3	40323000.00000001	38888999.99999998	40288e3
E9Q1S3;Q01405	Sec23a	1978848.032699611	1258383.1343106467	1752374.7670190677	901371.3346682665	1742614.7199968752	785123.0210965495	1626645.4660445915	1679013.0989035266	740208.6193094642
O08532;E9Q1X8;Q8C6Y3	Cacna2d1	1424206.8454203885	2130865.9956888277	1205631.9425287503	1277437.9509711314	1313034.966045267	981860.6806593229	1218482.6453792155	1260121.205916861	1354037.512399716
E9Q1Y3;E9Q414	Apob	698541.318451881	1543394.3437048164	854768.4370681378	2162147.254858145	1300682.9653780404	1680696.98805379	1206783.622953763	1248102.2212261872	1923621.0768114326
E9Q2G7;P32037	Slc2a3	1382372.4265007204	733891.67996534	1716228.4652077926	1566488.3209856187	1202812.2033534083	1260576.6510581037	1114169.9543105934	1152927.7162360838	1725320.7003137202
E9Q317;O55128;D3YY73;D3Z2N9	Gm10094;Sap18	696408.2839701473	1330818.4132337766	1429622.86047593	12259000.000000013	10772999.99999999	9378900	2093078.5575166452	2156854.5185558205	1404004.8686047017
E9Q586;E9Q3M3;O08788;D3YX34	Dctn1	5977800	6123800.000000003	6096000.000000006	5885400.0000000065	6082899.999999996	6379600.0000000065	5548500	5915299.999999995	5637100
E9Q4G8;E9Q3Q6;Q61490	Alcam	20373000.00000002	21587999.999999978	24236999.999999978	19670000.00000002	19182000.000000004	20410999.999999993	20221000.00000001	18324999.999999996	18997000.00000001
E9Q3Z4;E9Q8S8;Q3TRM8	Hk3	1072031.4325836159	1605748.707615576	1595843.2216506738	5557200.000000002	4621300	6544199.999999999	5117800.000000002	5695600.000000002	3806700.000000002
E9Q411	Nbas	1912565.2732120384	1254237.191850639	1938869.7187055424	745351.941901551	2230848.6845381325	1248526.595899096	1208625.6790431356	1249994.7076501234	1353847.6668682278
E9Q456;E9Q453	Tpm1	34825999.99999996	29116000.00000001	29618999.999999963	30322000.000000026	36524000.000000015	24515000.000000007	26618000.000000026	24054e3	25221999.99999998
E9Q481;Q6P2K6	Smek1	674172.1011525189	1751195.257339825	1393620.224748583	1350904.6887404087	1302627.9961320753	1153115.4171142923	1324655.0976466523	1369163.3183272672	889468.4878016851
H3BLN2;H3BJL4;E9Q4D0;F6XJP7	Pcsk6	1374461.5161574644	1207433.3708566178	681616.5430236133	1629719.885103466	1425026.0754258914	2160225.7108581057	1273066.9777210949	1316188.3974636963	1477403.077354849
E9Q4M2;P54310	Lipe	1040071.4606690742	857752.867485213	1352524.7942991091	1273232.8627126464	1370634.4481395609	1250423.9574909422	818253.9573102118	848452.4144037006	1267895.4508854167
E9Q4Q8;E9Q8R1;Q6P0X1;E9Q6U4;Q3UWL8	Pfdn4	1172539.4382983297	1715280.3777849237	679526.9718540976	1777204.4566812653	888909.2693211009	1369912.0917965886	1168510.4119734578	1208776.819837467	1273994.3208093843
E9Q4U7;Q6W4W7;O70566	Diap2;Diaph2	1929434.543672818	2948599.999999997	1047830.6093092033	3007799.9999999963	1260256.4192607894	1316792.1362576575	2000649.6291253145	2173999.999999999	1145414.6534018153
E9Q4Z2	Acacb	1575235.1984546524	1430346.293763677	1873673.625591144	1225760.4974633467	2134292.8506726124	848009.5263708873	1439313.1311342428	2062226.6322607866	785804.638588133
E9QNH6;E9Q580	Myo1b	35282999.99999997	36366999.99999999	35683000.00000004	28114000.00000003	28548999.99999998	29104000.00000002	27914999.999999974	25576999.999999978	30581000.00000002
E9Q5B5;O08528	Hk2	2184298.194188907	1596900.0000000019	1728299.9999999984	2683400.000000002	2805800.000000003	2316300.000000003	1909999.999999998	1785499.9999999988	2253e3
E9Q5F4;G3UZ07;E9Q606	Actb;Actg1	847702.8984834622	1595633.742920524	657745.4014776731	871029.8429899159	1545763.428388926	1209101.3585777334	673817.7839385638	1486855.3748346448	981911.778822
E9Q5I9;Q9WVJ2;E9Q0U1	Psmd13	13100999.999999987	13596999.999999993	11275000.000000011	14249000.000000007	14125999.999999983	11707000.00000001	11981000.000000007	12255000.000000006	11647999.999999985
E9Q616	Ahnak	291500000.00000006	292720000.0000003	280180000.00000024	246039999.99999985	254200000.00000006	316849999.9999997	285530000.00000024	243949999.99999997	283529999.9999999
E9Q634	Myo1e	939513.8491427567	1936429.8694828227	1344754.1754836815	1740787.3520922062	734894.3691644302	2145000.000000001	2961700	699585.8107994569	1677491.8193975354
E9Q672;P70426	Rit1	982403.3520943893	1394531.472327914	1016470.4696842061	1451844.2142659526	1332816.4338588277	2065242.9529818243	1237223.127098497	1279372.6390659038	1259493.6134095152
E9Q6H6;P48999	Alox5	1253655.0711077787	684893.9344049385	1146475.866694864	1619462.7697336474	1608227.9408084438	1487942.551123194	1498706.3467112582	1547795.4589062037	1247497.623438638
E9Q6R3;O08547;A0A0G2JF08	Sec22b	8163899.999999999	8701399.999999998	8879e3	7874199.999999993	7083099.999999993	7310999.9999999935	9575200.000000007	7648699.9999999935	8643799.999999996
E9Q6R7	Utrn	1006e5	99604999.99999991	89986999.99999994	76849999.99999994	75894999.99999999	84054e3	82903000.00000009	74647e3	87106999.99999994
E9Q715;Q05CX5;Q7TNC4	Luc7l2	4566899.999999999	5223500.0000000065	4824199.999999999	2124199.9999999986	3847500.000000001	4370799.999999999	4215299.999999996	4292600.000000004	3791300.000000002
G3X9Y5;E9Q735;E9Q442	Ube4a	1996700.0000000002	1882300	1209600.0000000014	1965019.3665065113	1537400.0000000007	698919.3892185063	1283200	1204737.8759719795	1330999.9999999993
E9Q7B0;Q60715	P4ha1	892264.947779808	1353643.863531666	1890265.4989154688	1415522.1389087697	2187199.9999999995	1279878.3853020286	1164580.0001043612	1763400.0000000002	2235100
E9Q7G0;F6ZQA3	Numa1	5626000.0000000065	5683500.000000002	5079900.000000005	4039099.999999997	4009399.999999999	5392600.000000002	4246399.999999995	4701300.000000001	4341999.999999995
Q64520;E9Q7K1	Guk1	7311299.999999999	6258500	6022600.000000003	4893599.999999994	5580299.9999999935	1549066.1692299272	5374600	5890799.999999994	5351800.000000005
E9Q7Q3;D3Z6I8	Tpm3	957856.9008262752	48258999.99999995	1542019.4895660046	695630.6222667174	1256103.3655028916	68410999.99999994	1637430.782439289	5319e4	64016000.00000007
F7AAP4;E9Q828;Q6Q477	Atp2b4	901795.147813615	682806.4604763155	3724600	1374054.4416549467	3812799.999999996	1205052.3216643655	3408700.0000000033	1690071.591060913	4012399.9999999977
E9Q855;Q3UXS0;O35609	Scamp3	3086100.0000000033	3394500	2141005.305540582	3004400.0000000005	3223999.9999999963	3377e3	2951499.9999999977	3064900.0000000014	3481499.9999999986
E9Q8P0;P19123	Tnnc1	3012599.9999999977	5219500.0000000065	5317700.000000003	693512.2547656228	1753933.5226924238	6200099.999999999	2683200.000000002	1159155.264700942	3917499.9999999977
E9Q8X5	Zbtb10	1669003.4463208453	1050249.390132145	827797.3772979598	1066319.2770917243	1209219.4829029015	1691791.377183599	1120228.4237558132	819469.2081498441	1152499.268589281
P30999;E9Q8Z8;E9Q8Z6;G3X9V2;E9Q8Z5;E9Q986;E9Q904;E9Q901;D3Z2H2;E9Q8Z9;E9Q8Z4;E9Q905;E9Q907;D3Z7H6;E9Q903;E9Q906;D3Z2H7	Ctnnd1	22644000.00000001	22574000.00000002	23941999.999999993	21179000.00000001	20419000.00000001	23548000.000000015	20975000.000000015	18839e3	20789999.999999993
E9Q912;A0A0G2JGC8	Rap1gds1	4265899.999999995	4852099.999999994	5718799.999999999	5025300.000000003	6767699.999999998	3970299.9999999995	5303400.000000003	5602900.000000002	6223699.999999994
E9Q919;Q9Z0Y1	Dctn3	1633261.4084846454	1871686.643872384	917825.5773819513	1899376.1211335934	858955.1427595824	1159357.9291074013	790119.0423717747	1654923.4167742662	2154132.638636332
E9Q9C7;E9Q9C4;E9Q9C0;E9Q9C1;E9Q9C2;E9QK41;Q8K4G5;E9Q9Q7;E9Q9D1;E9Q9D2;E9Q030	Ablim1	6546200.000000002	5391400.000000005	7326900.000000007	4303599.999999996	1717954.4165349726	4446200.000000006	6009699.999999996	3777299.9999999977	5573199.9999999935
E9Q9C3;Q9QZQ1;E9PYX7;E9Q852	Mllt4	10136000.000000011	9125500	9039699.999999998	8239500.000000007	9416300	7919900.000000004	8300999.999999992	8596300	8881700.000000004
E9Q9C5;P63082	Atp6v0c	3117500	3901399.9999999986	3742299.999999998	4479999.999999997	3742799.999999996	10346999.999999987	4442900.000000002	4480499.999999996	4279000.000000005
E9Q9E0;Q8VCX5	Micu1	1884990.6183231429	661044.5156688264	959894.4129416444	671427.9072746749	1432517.1553346335	818977.866725472	1603152.5119477261	1376461.5198521717	1249386.5000189068
S4R2T8;H7BWY4;E9Q9H0;Q811D0	Dlg1	3722317.472637172	1345911.7385641928	1226112.7012627705	1366212.497215515	1598095.0701768533	4812600.000000002	5901899.999999999	1537907.5972828602	1368319.8522077687
Q3TF37;E9Q9T8;Q3UIK0;O70468	Mybpc3	1229153.9061592917	1018996.2104239598	871489.5652181308	1034614.9181739955	1939501.9739975596	1656529.6748906684	1331763.2994884804	1871510.0327651305	1315451.4109730094
E9Q9X1;S4R1P5;Q91ZU6;A0A571BGG5;A0A087WRB8	Dst	1722356.7255037855	1148523.5938352954	935816.7350232345	1166006.9849453967	1396639.9505494705	1377230.6382047613	1489068.3957893082	1341512.95728222	848507.1979275153
Q8VCQ8;E9QA16;E9Q0M9;S4R1T7;D3Z6I7;E9QA15	Cald1	50139000.000000015	47832999.99999996	49442000.000000045	43916e3	46284999.99999995	41195000.00000004	43130999.999999955	42067000.00000001	41394000.000000015
E9QAD4;Q7TQK5	Ccdc93	4712296.410541858	1888164.4864387745	880834.8686572106	1916083.2119661134	685818.9398244852	1539148.1571869669	1814452.308174809	652238.4158857245	1208246.3022885686
J3QPR5;E9QAP8;Q0P557;E9Q4M5	Spata18	1640801.2525760713	1542123.5466831324	1634184.1181382048	1565199.623739829	1355681.378094913	1873841.20352054	1297726.8847772507	1301629.8970576946	2059755.6337330367
E9QAQ5;Q9WV60	Gsk3b	6871099.999999999	5915400.000000002	6491700	5852399.999999996	6590200.000000003	5109800.000000001	5562899.999999998	5279900.000000005	5013099.999999996
E9QAS4;E9QAS5;Q6PDQ2	Chd4	1283637.931096742	2137083.007024368	5325000.000000006	2168450.069596624	5412200.000000001	5699499.999999994	627920.6219255062	650222.2967598364	4893100.000000003
Q68FL6;E9QB02	Mars	902537.1811992355	2959799.9999999995	2769000.000000003	3868899.9999999963	4355100.000000001	3673599.9999999963	2878500.000000001	3758100.0000000037	3035600.0000000033
E9QMJ5;E9QJS7;Q9Z0M6;Q9DC42;A0A0D9SEG8	Adgre5;Cd97	5712000.000000004	5726e3	6221099.999999995	4756800	6535699.999999993	4878100.000000005	4304400.000000002	4480900.000000001	4222600.000000005
E9QJT5;P56376	Acyp1	1065554.1758863488	830841.9400946727	1599050.8593265475	8207400.000000008	8434400.000000007	5836800.000000001	8123700.000000004	8903699.999999994	7283699.999999997
E9QJW0;Q91VS7;D3YU60	Mgst1	62228999.99999999	73188999.99999994	79824000.00000009	59522999.99999993	57304000.00000003	62103999.999999955	74214999.99999999	64683000.00000006	62872999.99999995
E9QK22;P22227;Q3TTC2;Q00899	Zfp42;Yy2;Yy1	682625.1648715605	920650.4876261028	1846553.6548193702	843725.6229762903	683728.1735794522	1342185.4453928235	1258892.0001940858	1006261.9983946697	1485765.0884395854
E9QKE5	Ermap	714296.8676443353	962598.8646042534	3656239.420058741	934843.8368299053	1051769.7400819324	651515.1098960661	625966.7382396931	1808064.3644547379	699823.0345158547
E9QLL2;Q8BZ98	Dnm3	1126036.9075438827	1227824.9122869228	1202056.0005343629	977401.2592258225	1874641.586780378	1302194.6061499247	971552.0935018504	629209.4872906825	1278707.8761863771
E9QM38;P55012	Slc12a2	1493461.9825969278	874434.2354665783	1686634.170119519	1246443.5030667302	661931.9934395476	649496.7353445211	1752537.5311328666	1294089.6461110262	1546572.1036141592
E9QMB7;Q8CES0	Naa30	1339599.2810172616	938591.4641090332	4632962.664354766	887954.629189898	1347935.8646886728	1006120.0079272828	605605.0019402654	975899.2083875221	1204214.8649973555
H3BK40;H3BKD4;H3BKE6;E9QMI7;E9QMJ1;H3BL41;H3BJY2;E9QN63;Q9QWY8;D3YX85;E9PX52;Q7SIG6	Asap1;Asap2	1132631.8968208998	883756.5072854947	1606462.0296319826	953045.4979085532	1020464.3313010514	1810177.0564679094	1251550.801532049	1101818.3382489535	1688524.5221455046
E9QMK9;Q8BH86	9030617O03Rik	648753.3474680363	1633744.8973050234	1255554.1823163754	897412.811712121	1150209.5236960999	628461.2591946154	942043.999796458	1824209.0515258454	1158715.6225551998
E9QN08;Q80T06;P57776;A0A0R4J1L2;Q91VK2;A0A0R4J1E2;D3YUQ9;F6ZFU0;D3Z7N2;D3YY68;D3YZT9	Eef1d	16701000.000000002	14989999.999999993	14002999.999999985	16011999.999999987	15198e3	12920999.999999996	15943000.000000019	15320000.000000011	15832999.99999999
E9QN70;P02469	Lamb1	12304000.000000002	9528900.000000004	11105999.999999996	7468899.999999999	8166199.999999994	8468500	7732700.000000002	8135099.999999996	8818000.000000002
E9QND8;Q6PA06	Atl2	1705095.1292050949	1598822.3617201762	881562.5222015519	1658109.2290457569	1891149.2006750328	1294634.2837337917	1064456.5643452497	1485613.7598315636	819562.6447139799
Q91W19;E9QNL5;P52840	Sult1a1	1577455.7985935884	1844751.2366631199	2253e3	2864700.000000002	1544490.392383995	3274000.0000000023	2759599.999999999	2634700.000000003	1653457.9577800157
E9QP46;Q6ZWQ0	Syne2	21661000.00000001	22888999.999999996	24679000.00000002	18501999.99999998	18232999.999999993	19250000.000000007	1768291.3048478817	17225999.999999993	15851e3
E9QP62;Q9D7B2;A0A0R4J005;A0A5F8MPJ3;Q99JW4	Lims1	41455999.999999985	42065000.00000004	39573000.00000004	33815000.00000004	34342999.99999997	34136999.99999997	35690999.99999996	36495000.00000002	41045999.99999995
G5E8R3;E9QPD7;Q05920	Pcx;Pc	20722999.999999978	22165999.999999978	22591000.000000007	17480999.99999998	16392999.999999981	17262000.00000002	17690000.000000004	14467000.000000002	17214000.00000001
E9QPU1;Q8CIZ8	Vwf	12547999.999999993	10318999.999999993	10140000.000000002	7989100.0000000065	6918599.999999994	5619099.999999997	6720499.9999999935	5999299.999999997	6286499.9999999935
E9QPX1;P39061	Col18a1	2476699.294738994	3638244.595242574	10314999.999999993	7928600.000000002	15267999.999999987	975694.7295381275	9661000.00000001	2068328.9156906963	9863700.000000007
F2Z471	Vdac1	639469.3892893789	1203872.8013869354	1041474.6169688845	1622696.205844987	2140521.2735132384	1101886.1168340398	1438103.1992228853	793400.2980759736	1375603.1536803646
F6Q325;Q9CZA6;Q9ERR1	Nde1;Ndel1	1179128.8406212488	1685872.297829534	666025.3150069006	1872065.7002180316	832000.48480934906	1826376.8721856207	2006609.267875242	880443.5146240414	1536706.06823507
F6Q3W0;P61965	Wdr5	2609227.841390778	4603841.997024306	697051.829158175	3689946.932068002	921955.7097473372	1486697.2541333258	764818.7932745812	921142.3255420142	1869525.6357033963
F6QA74;P28352;D3Z124;D3Z6R9	Apex1	6190000.000000001	5835e3	5716399.999999996	6765800.000000002	5909199.999999994	8427399.999999998	5832199.9999999935	6258800.000000006	6504299.999999998
F6QKK2;Q8VEH3	Arl8a	1379881.0011853722	3993299.9999999963	1100830.8439536013	1222149.0045680166	963973.2918550032	3849699.9999999995	3420900.0000000005	3942000.0000000047	3741499.9999999967
F6QYE1;O09161	Casq2	2262171.014319515	1606189.4477853568	1461662.4254440262	1710967.5462254712	1229645.8559500847	2071367.8321032699	849316.1705705343	1179011.7208029206	1340725.4387670464
F6RCM5;Q9D1J1	Necap2	1649538.042357221	1257134.693154737	1310512.3055789876	4668315.937345194	875663.7147702839	792867.332413767	888844.1143832689	835634.4856905129	652524.6363998922
F6TFN2;F6VG99;E9PYF4;E9PYI7	Lmo7	45090000.000000015	41405000.00000004	39116999.999999985	36205000.00000004	37089000.000000015	33105000.000000022	33526000.000000022	29947999.999999978	33420000.00000002
F6UND7;P08103	Hck	1390725.172752391	884482.3433969535	1107303.7748430953	1630166.8179432098	939926.2327168395	880056.6779879599	1139547.2185189323	897846.9085375294	1300921.6479112064
Q9R0Q3;F6V6T4;Q8BPI2	Tmed2	3572199.9999999967	3754300.0000000014	3619999.999999999	4430000.000000002	3583999.999999999	5184699.999999997	5243400.000000005	4534000.000000001	5521899.999999997
F6W2Q5;Q5JC28;H3BK65;P42567	Eps15	5529499.999999994	5662100.0000000065	5078699.999999996	5385900	4744300.000000001	6264900.000000003	5412499.9999999935	4630699.999999994	5698000.0000000065
F6WMJ3;Q8K4I3;A2AFJ8	Arhgef6	1883362.1743417608	1043915.5192957981	632849.8126967578	1276171.7008813135	885001.2209357426	920830.5450529171	805810.3842402115	844670.2561292443	650510.4976224635
F6WR04;O70370	Ctss	653423.2737828448	669317.4533501412	1669664.085659574	898149.2262578133	1636273.7656842754	3610499.9999999986	866217.4246887169	3771200.000000002	3106399.9999999963
F7CJY7;F6X4N5;Q8BVI5	Stx16	1154987.1154161154	700312.5877391412	1544201.8672947504	1059894.0355246514	1601289.332036929	1179262.5944956571	814582.1280053208	1575167.666619333	1006082.7829430717
F6XCT0	Macf1	1670276.2356353418	1103056.6222907738	2428817.272958304	679823.4812936479	1847657.5851047558	835169.891197488	1525388.870944969	1541024.528853266	1806235.8622042465
F6XLV1	E030010N08Rik	6456200.0000000065	9497000.000000007	9541299.999999993	7810900.000000006	7095299.9999999935	897491.662829595	6477899.999999999	5990900.000000003	629517.7940420277
F6XWD4;Q3UMT1	Ppp1r12c	2224453.970929166	1462214.3205133728	623757.8893351848	711277.2921717785	3644537.464680859	844220.9178627066	1492106.5039838527	1781677.9002955374	1293396.1901109235
F6YVP7;P62270;S4R1N6;A0A1Y7VKY1	Gm10260;Rps18	23518e3	26924999.999999974	24695999.999999978	26081999.99999997	29928999.999999996	27471999.999999974	24082000.00000002	28349000.000000026	24580999.99999998
F6ZFT1;F8WJ64;Q9CR21	Ndufab1	3301599.9999999967	5083199.999999996	5836900.000000006	4478300.000000002	4842700.000000006	5944599.999999993	4141399.9999999986	4699199.999999995	4613700.000000005
G3UW30;F6ZHD8;Q9D6Y9	Gbe1	1778501.9496120922	3511599.999999999	1152944.3459905018	1119887.0068557686	3598399.999999996	3729899.999999999	1726791.9904960245	3547890.101319119	975767.9314921721
F7A1B4;Q3UAM9;Q63961	Eng	6290100.000000002	1311836.391044707	5791399.999999999	1484162.9336619764	6241200.000000005	5855899.999999998	5809900.000000003	6301399.999999999	5939900.000000006
F7A3N3;F8WGG3;Q9JK81	Myg1	1422109.1065820158	1109504.9580009938	2559311.1214253386	1331652.7098848303	1205652.8394610232	1576522.5766499767	3454437.2151552313	1155688.612424759	1101479.9348765113
F7ADT6;F7ADQ2;Q6PAR5;F6UFP6	Gapvd1	2057130.7795811668	636166.2358641378	1350077.532728724	1469200.0000000007	1560099.9999999988	1960100.0000000019	1468199.9999999995	1465499.999999999	1373500.0000000014
F7B209;Q80UP5;Q6PD24	Ankrd13a;Ankrd13d	1033499.9999999999	1669007.6484087503	948870.000000001	1234400.0000000014	1089399.9999999995	1542274.5776868605	1116855.8648112924	1411299.9999999988	1822341.1749232607
Q8VHM5;F7B5B5;A2AW41	Hnrnpr	8748500.000000007	6880600.000000001	7657600.0000000065	7086199.999999996	6443399.9999999935	7435399.9999999935	5721000.000000003	6702100.0000000065	8709099.999999996
F7BWT7	Tspan15	1325796.9107263372	1544293.4195130737	2217641.84170883	1126428.0534660222	1688493.873074627	1783701.1883300198	1575095.7202905067	1626150.9047190186	1484526.1482571573
F7BX26;Q60676	Ppp5c	856973.4348561708	2422596.965249952	1615049.8871298262	646180.2848232067	4612051.04230079	2358499.9999999977	1952099.9999999993	4504533.42014142	2614800.000000002
F7C0H6;Q5M8N0	Cnrip1	1305775.3607500475	627079.2318495221	1360729.6043628976	1693866.5819376034	1608669.4615245925	3557387.923171487	4392875.1758978665	1548226.323638292	2065841.921420467
F7CBP1;G3XA17;Q62448	Eif4g2	3651800.0000000037	3327700.000000002	3201500	3497799.999999998	3450800.0000000033	3349800.0000000037	3407399.999999997	3350400.000000003	3723400
F7CK55;Q63ZW6;P02463;A0A1B0GRC0;A0A1B0GSI7	Col4a5;Col4a1	1237127.3127916574	1154965.9828720316	1844952.1114161762	1567400.0604638834	1259005.8363984239	7213900.000000008	4478800.000000003	1207560.5785799383	793527.2581795823
F7D909;Q8R326	Pspc1	1523321.7424270282	3053100.0000000005	3173600.000000002	4246600.000000001	3343500.0000000014	2803099.999999998	1499126.3309167286	3481000.0000000014	2970700.000000001
Q3TML0;F7DBQ0;Q922R8	Pdia6	66251999.999999955	57929000.000000015	64987000.00000008	75391000.00000004	75714999.99999997	68413000.00000004	59827000.00000001	68564999.99999999	66413999.999999955
F8VPR1;Q8BVA4	Lmod1	1773499.9999999993	2217599.9999999986	1996000.0000000019	1036799.9999999988	1304900.0000000014	1132300.000000001	1140100	1264699.9999999988	1219999.9999999998
F8VPU2	Farp1	3863799.9999999986	3990900	3677099.9999999995	3112600.000000002	2825899.9999999995	3658299.9999999995	3329799.9999999977	2984000.0000000023	3640300.0000000037
Q6Y685;F8VQ95;A0A1B0GRH3	Tacc1	1136695.3733618583	2923500.0000000014	2975699.9999999986	3073500.000000002	885728.2441397515	2814900.0000000005	2903500.000000003	845373.8420789383	880454.0020888617
F8VQC1;E9Q740	Srp72	2812099.9999999995	2833199.999999998	2706000.000000002	2955399.9999999977	2959599.999999999	2923999.999999999	3201799.9999999986	2735899.9999999986	2847700.000000002
F8VQJ3;P02468	Lamc1	17958000.000000004	14976000.000000002	16328000.000000015	11734999.999999987	12445999.99999999	13774000.000000002	11646999.999999996	10916000.000000004	13183e3
F8VQK3	Gucy1a2	1695999.9999999995	1502900	1507799.9999999981	1707700.0000000012	1506600.0000000016	1432199.9999999988	1502100.0000000002	1534600.0000000016	921094.0803284496
F8VQN6;Q8R4H2	Arhgef12	1700959.4729154354	2324799.9999999986	2367300.0000000005	2381000.000000003	2640700.0000000005	2139500.0000000023	2321799.9999999986	1000107.5279701289	2339500.0000000023
F8WGB3;Q9CZB0	Sdhc	3918900.0000000005	4813200.000000003	6823400.000000005	4323499.999999996	4046899.999999996	4755400.000000001	3725100.000000002	4322999.999999996	4343800
F8WGM5;Q64324	Stxbp2	2945622.8227303866	2551982.8189353757	637423.3384759763	2457888.132662362	1045425.2670671968	1155882.937903842	1167326.8435616866	637196.4968624957	1178536.0691128608
F8WHZ9;F8WGR0;Q9QYC0;E9Q1K3	Add1	10973999.999999993	10343000.00000001	10458999.999999998	10024000.00000001	8984800	7018200.000000007	8853499.999999998	11610000.000000006	8771400.000000006
H3BKT5;F8WI65;F8WGT1;Q68FL4	Ahcyl2	15178000.000000011	16174999.999999989	12722000.000000006	10595000.00000001	8903699.999999994	9253399.999999994	11108999.999999998	10660999.999999996	11171000.000000006
Q61581;F8WH23;E9Q5D9	Igfbp7	3052300.0000000037	3002600.0000000033	2942999.9999999967	636958.1640985925	3780399.9999999977	8224099.999999992	3353100.0000000014	3722399.9999999995	3089400.0000000023
S4R293;F8WH69;Q09014	Ncf1	654489.4256589102	1351208.752959977	1129246.3524787228	5180600.000000005	3714699.9999999995	5749300.000000006	4351500.000000006	4115899.9999999977	3658099.999999998
Q8CIE6;F8WHL2	Copa	18867999.99999998	18150999.999999985	17749000.00000002	21826999.999999974	20819000.00000002	17472999.999999996	18206999.999999985	19965000.000000004	18853999.999999993
Q61543;F8WHM5;F6RSH1	Glg1	1655889.271413538	2213128.2148204874	1635435.2838109348	1172541.7718027518	4152500.000000005	3406800.0000000037	815265.1814256927	667132.7076664112	835706.540054132
F8WHU5;Q4VA53;E9QPI5;Q6A026	Pds5b;Pds5a	994821.5446601035	1614725.9755012586	2180522.2567066555	2057399.9999999998	1836599.9999999988	2159400.0000000005	1846799.9999999998	1917599.9999999981	897832.6011314207
F8WI14;Q61508;D3Z772;D3YV22;D3Z0U9;D3Z038;D3YV64	Ecm1	1031792.9470338732	1361807.749585635	1741835.8371507337	2589042.3274433454	670217.9270191317	1630600	965570.3820801105	1755499.999999998	2974399.9999999977
P61211;F8WIB1	Arl1	4506599.999999995	4636900.000000002	4881500.000000003	6482799.999999996	5880099.999999998	6209499.999999997	5900399.999999993	5743300.000000006	6377799.9999999935
F8WID5;E9Q452;E9Q454	Tpm1	192919999.99999988	218340000.00000003	187589999.99999994	121579999.99999988	134669999.99999985	151729999.99999985	142570000.00000015	136089999.9999999	147920000.00000012
F8WIJ0;Q9JIS8	Slc12a4	649516.7300594932	1843160.5211455429	1391559.426776311	1371584.7493648657	701261.9555508912	3494800.0000000005	2425500	2576199.9999999977	844730.1645231573
F8WIR1;P18242;A0A1B0GT66;F6Y6L6	Ctsd	33507000.000000034	31009999.99999997	34844999.999999985	44675999.99999999	42893000.00000003	37512000.00000002	32029000.000000007	40883000.00000001	35428000.000000015
F8WIT2;P14824	Anxa6	84114999.99999997	86128999.99999997	86888000.00000004	73573000.00000009	76708000.00000006	88475000.00000007	77953000.00000001	79317000.00000006	83502999.99999991
H7BXB9;F8WIU1;Q9D1K7	1700037H04Rik	1191855.8668110706	640737.0004788501	2015880.1689769852	2245543.537718563	1104665.6982106988	1627665.4716974224	613344.010787333	1057593.7375060737	1573883.4245933576
F8WIV2;Q60854	Serpinb6a;Serpinb6	59058999.99999994	64766999.99999993	71630000.00000001	68261999.99999991	63244999.99999995	62272000.00000003	62040000.000000015	57601999.99999994	57237999.99999997
V9GXX3;F8WIZ7;Q8BXR9	Osbpl6	1502424.6204779313	1131362.5432573552	1296956.513846224	1638823.2682310005	1464440.8621376625	4519001.225572699	642356.3835413588	1407569.2057746735	1539816.1292731462
Q61702;F8WJ05	Itih1	3643200.0000000014	3537600.0000000023	4485900.000000002	6340799.999999998	3858600.000000001	6419999.999999994	4547600.000000006	6053999.999999994	3300300.000000003
F8WJC2;Q9CR26	Vta1	755903.5472932922	1634988.4779409599	836886.2179540633	1382334.2374553487	1313801.635485024	1549498.3509944072	1021452.2982241594	1260867.2577727574	1779913.3091943099
F8WJG3;P62996	Tra2b	14965999.999999987	13316999.999999985	13659000.000000013	17723000.00000001	15134000.00000001	10930999.999999996	12227000.000000002	14321999.999999983	11576999.999999989
F8WJI3;Q8R3Q6	Ccdc58	2808005.7688344205	2176296.979206779	1277293.6411145749	1870452.8269048452	1111124.9082080976	1207882.0748310678	1362063.9400006784	1063864.324068373	3540904.7151821814
G3UVV4;P17710	Hk1	15358000.000000019	15191999.999999983	14752000.000000006	14207999.999999993	14143000.000000017	15020999.999999996	15454999.999999989	13392999.999999987	17169000.000000004
G3UWC2;Q9CZR2	Naalad2	3788499.999999997	2039899.9999999984	2376599.9999999995	650818.9700066593	637014.7753376826	844925.7008704249	1575800.0000000005	2147800.000000001	1736499.9999999986
G3UWE1;Q52L67;Q9CY27;A0A5F8MPU6;A0A5F8MQC8;A0A1D5RLH3	Tecr	8134199.999999994	7908800.000000005	7069899.999999996	7787200.0000000065	6854599.999999996	8954600.00000001	8230500.000000004	6680100.000000002	7315700.000000008
G3UWR9;P14438;P14434;P14437;P14436;P14435;P23150;P04228;P01910	H2-Aa	980658.2861532314	1740724.2488672554	1209884.5589989873	1148599.6525559763	3843400.0000000005	4224900.000000005	1219208.8609061085	4247900.000000004	1155255.2077332474
G3UX44;P50171;A0A494BA51;A0A494BAF4	H2-Ke6;Hsd17b8	542329.4101194749	1392481.263997915	1491003.1050313364	1659370.2636399744	1671599.18983038	999952.7035128241	1027549.1353250757	605199.66756423	1624751.4643772787
G8JL74;G3UXA6;Q8BHD7;G3UZ01	Ptbp3	1261295.9633634351	2012889.171341263	1111292.119850186	2208204.885602892	1546664.0883982773	636456.7023480274	582344.6807647034	1609653.9406063538	4494137.894985152
G3UXG6;Q99NB5	Gsdmc	3298907.4997858643	1298345.1049967401	1665598.3724708306	1766587.0914380637	2426563.544820122	666426.4928143945	1559010.6110595325	1487733.813431337	1547002.0152221723
G3UZA4;G3UXG7;G3UXU2;G3UZJ5;G3UZX4;P67871	Csnk2b	2457168.482110509	839911.0763773888	2890656.343820158	1413442.8687707253	627913.6033958427	1057562.0238090958	1440169.158119151	2348834.6212832	1207032.3234942155
Q9D7G0;G3UXL2	Prps1;Prps1l3	11494e3	9164299.999999994	10128000.000000002	2042539.1180753317	1156662.8358946848	9914400.00000001	2280679.42907094	596433.1718475027	10222000.000000004
G3UXN0;P58465	Ctdspl	2169899.6511380784	1278774.3445313196	638467.500106468	1317969.4085400244	2556191.387593344	1408426.0082095887	573853.3649546694	1108086.7246450249	845432.79892382
G3UXT7;Q8CFQ9;P56959;F6QCI0	Fus;Taf15	19987000.00000002	14710000.000000002	24788000.000000015	17118999.99999999	22355999.99999998	20594999.99999998	18197000.000000015	19526000.00000001	16373999.999999985
G3UXZ5;P97371;G3UXY0;G3X9K9;G3UWN9	Psme1	46741000.00000004	39515999.999999955	47598999.99999997	55764999.99999996	52539999.99999999	65204000.000000075	61170000.00000003	62628999.999999985	57933000.00000003
G3UY42;Q8CCS6;D3YUB9;D3Z055;G3UWS5;D3Z5F7	Pabpn1;Gm20521	4149000.000000001	4098899.9999999953	4423399.999999997	4627600.000000004	4345300.000000004	1261324.6400319207	4311499.999999995	4671300.000000005	5437899.999999994
G3UYA6;G3UY62;G3UYV4;G3UYW7;P46938	Yap1	1793601.8102971623	1211667.6262408104	1621292.9624806396	852927.3853411581	1353242.0499616177	1063846.4693844202	1070552.9237962547	2476109.099697968	999938.1360045463
Q03958;G3UYF9;A0A3Q4EBT3	Pfdn6	1578590.1731833024	1491394.3596510696	972076.3603378679	1298119.8875169237	2216706.393255968	604427.4640089499	2405107.6538446513	1299255.148057166	637497.2770571976
Q8CFZ0;G3UYP0;P63280;G3UWL6;G3UWJ1	Ube2i	1111605.8937276516	1113478.0396985665	1008347.9458277432	1230055.299374403	1617221.112751631	1611116.4489329164	1256579.910616625	2142990.9729368165	667404.0255191354
G3UYV7;P62858	Rps28	29679000.00000001	25908000.000000015	25840000.000000007	38606999.99999996	41966999.99999997	29452999.999999966	27846999.999999993	34496999.999999985	32847e3
G3UZP7;P01899	H2-D1	14595999.99999999	13206000.000000006	15105000.000000004	24564000.00000003	23856000.000000007	29742999.99999997	26712000.000000015	26500000.000000022	21654999.999999985
G3X8R0;A0A494BBE3;Q60870	Reep5	32310000.00000002	36750000.00000002	39026000.00000003	34122000.00000001	34259999.99999996	32111999.999999993	29266000.000000015	34735000.00000003	33157000.000000007
G3X8T3;P16675	Ctsa	732506.8339065309	3113600.000000003	633597.4280286303	1513755.1161212644	3131200.000000001	1488823.5961167125	3294200.0000000023	1556571.9082835936	3134699.9999999995
G3X8T9;Q91WP6	Serpina3n	1466400.0000000012	3767400.0000000037	1145600.0000000005	31060000.00000003	38758000.00000002	40223999.999999955	46241000.000000045	47522e3	40632999.99999997
G3X8U3	2210016F16Rik	3330199.9999999986	3979400.000000002	4000699.9999999963	5386399.999999997	6346200.000000005	4472600.000000003	4646499.999999996	4771900.000000004	5533200.000000002
G3X8W2;Q9EP95	Retnla	554264.2600637779	1664967.048403704	1165438.2207313522	1130458.2417379722	1363859.4110781797	2352953.969805857	2079535.4512322429	1309591.8583763845	1057330.5364515588
Q05BH3;G3X8X0	Dhx16	832806.6302225818	2880347.1426060516	1470469.0158306337	1689769.3411405936	1846064.0025394089	595652.740733366	1507261.3200699114	1780119.7737694453	1406646.7173328062
G3X920;Q9DBR3	Armc8	658042.1891338243	641780.5050326482	737819.1667141132	2921869.276982491	641592.6775860362	1108168.9305570102	1266644.0846836248	609609.8900096022	1260238.2325374463
G3X924;Q91VC4	Plvap	39080000.000000015	35153e3	40085000.000000015	32460999.99999997	30087999.99999998	25739999.999999978	29191999.99999998	26637999.999999996	25985000.000000026
G3X928;Q6NZC7	Sec23ip	3393900.000000001	3147400.0000000005	3132900.0000000023	3040099.999999998	3090899.999999997	3351900.0000000023	3308400.0000000023	3132199.999999998	3023400.000000002
G3X956;Q920B9	Supt16;Supt16h	897107.5471958141	1620931.570735322	2755085.9920592415	651877.97679202	1133019.4164720085	2480744.035110776	1725271.78984058	1085123.2338753866	1063590.6174219896
G3X977;Q61703;Q3UEG7	Itih2	5759e3	974743.9210790421	5007600.000000001	9680099.999999994	1637519.5536377444	7551300.000000006	9854099.999999993	8258700.0000000065	5162399.999999998
G3X982	Aox3	6530099.999999993	8311800.0000000065	6618800.000000002	6553500.000000002	4560400	7156299.999999994	5783600.000000002	5410700.000000003	5609800.000000003
Q3TCR7;G3X9G4	Dnm2	1751800.163719896	1010900.4860860781	958182.5939604379	1645116.0158553878	2179807.3182375827	1299813.5252014901	586616.7776306227	1576383.6855059592	605529.7247267952
Q9CQ92;G3X9U9	Fis1	8203099.999999997	9120999.999999996	8759299.999999993	9601299.999999993	10072e3	8436200.000000004	10061999.999999989	9116900.000000007	8276299.999999995
P97372;G3X9V0;E0CZ90	Psme2	19867000.000000007	19032000.00000001	20773999.999999978	22242999.99999998	23363999.999999974	26356000.000000015	29713999.999999974	30540999.999999974	27616000.000000007
G5E8G0;G3X9W0	Hnrnpd	933953.393825843	636913.4128867985	528660.0591815062	989722.3463610585	1743443.77148365	2146309.582530579	1048220.7660620301	2106825.0168332686	1608292.0274956704
G3XA25;Q80X81;Q8CAY6;A0A3B2WAL8	Acat2;Acat3	8456599.999999996	8479399.999999998	7781200.000000006	6981800.000000006	7621699.999999998	7149999.999999992	6772699.999999999	6702599.999999997	6731300.0000000065
G3XA48;P58044	Idi1	7950599.999999993	12230000.000000013	11647999.999999985	11442999.999999993	10462999.999999996	12130000.000000004	13169999.999999993	1679823.049845781	11379000.000000006
Q8R3B1;G5DDB7;Q05DG3	Plcd1	723809.6080253553	1167408.8725054946	1233615.3656740903	1026402.1857151932	1394586.1773728412	1557869.4986522887	1526574.3226158505	1339512.7201241695	1486641.6337202045
G5E814;Q9D8B4	Ndufa11	902613.2411291458	1470973.048071485	3238798.905303726	646938.5666990249	2016100.2710803347	1310177.8676659442	2044208.1897776762	1946475.6871971856	2345585.9132956583
G5E829	Atp2b1	14998000.000000019	15098999.999999987	13181000.000000002	13522000.000000004	11842000.000000004	10821000.000000013	12783999.999999998	12256000.000000015	12974e3
G5E850;P56395;A0A494B9D8	Cyb5a	4828e4	57671000.00000006	59560000.00000007	51361000.00000003	58512000.00000002	72355000.00000007	68493000.00000001	61733e3	65427999.99999998
G5E866;Q99NB9	Sf3b1	5878499.999999997	6268099.999999995	5703900.000000003	6751099.999999999	7776799.999999998	6449900.000000002	6683500.000000002	6155499.9999999935	6538100.000000005
G5E897	Kdelc2	674833.3746366403	3059799.999999998	3119600.0000000037	1185163.03036568	1300287.0919428503	2819699.999999997	2340199.9999999977	2240700.0000000005	2828100.0000000033
Q9R269;G5E898	Ppl	53304999.99999996	53887999.99999996	54556999.99999996	50380000.00000006	48223000.00000003	41453e3	53885999.99999995	44916000.00000002	48877000.00000001
G5E899;P22777	Serpine1	1803972.315741405	741026.5969835507	2409588.6147369975	2553499.999999999	841084.3367492096	3148300.000000001	1586699.9999999986	1247717.0470129077	596770.8358930602
G5E8C3;Q8BHL4	Gprc5a	109739999.99999988	113589999.99999999	101589999.99999997	72212999.99999997	76821999.99999999	80623999.99999993	90744999.99999999	61010999.999999955	78622000.00000003
G5E8M9;P35330;G3UWJ5;B1ARJ2	Icam2	26102000.00000001	22498e3	20836999.999999978	21076000.000000007	21579999.99999998	13512000.000000015	15712999.999999985	19501999.999999978	16902999.999999993
G5E8N7;Q9JLV6;A0A0J9YVJ6;E9Q9A5	Pnkp	3307100.0000000014	2746024.3016817058	2126836.5213080007	6008300.000000005	5266000.000000004	6643900.000000005	5727799.999999995	5333600	5510900.0000000065
Q922D4;G5E8R4	Ppp6r3	2554399.9999999977	2444099.9999999986	2633599.999999998	2624e3	2431300.000000001	2041700.0000000014	1781199.9999999995	2362599.9999999986	2515499.999999997
G5E8R8;Q6P5G6	Ubxn7	734228.1356767769	960892.158278542	1756683.1198972804	1493045.4239989591	1280682.6502983829	1782137.8097379373	1627435.392876575	802184.3497225824	1107737.4557313416
G5E8T6;Q9EQJ9	Magi3	1245924.8596626346	531984.5625017638	1545316.7209820529	752591.9796461359	1213460.964601729	608841.9331488103	1295779.0308349405	1228644.5108487785	2472498.7327943733
Q91VL0;G5E8U9;O54940;F6VF29;Q8BHE3	Bnip2;Atcay	1652910.1165350778	1794500.0000000005	1826800.0000000005	1831700.0000000005	1493672.0232457423	1818799.9999999995	1969700.0000000023	1471199.9999999986	1835700.0000000019
G5E8V9;E9QAY5	Arfip1	4383200.000000003	3812999.999999999	1086667.4397859012	4693899.999999997	3914299.9999999963	1085152.977703561	3746799.9999999967	4504099.999999996	3920000.000000001
G5E8X1;Q9DCS2	0610011F06Rik	2106609.778641217	1235294.3983927744	714893.3169118093	2785725.117800903	1115104.6942350983	1577742.3609965625	1887627.126347989	1163278.0219316583	1298551.5646156573
G5E902;Q8VEM8	Slc25a3	73021000.00000004	92499999.99999993	81591999.99999997	79266000.00000007	77306999.99999994	68968000.00000003	71197000.00000006	78731000.00000003	75010000.00000006
Q8R081;G5E924;G3UY38	Hnrnpl	20029e3	19342000.00000002	17546000.00000002	16926000.000000015	20198000.000000007	20486000.000000022	21232999.999999993	20380000.00000002	19549999.999999993
H3BJ30;H3BJW3;Q6NVF9;H3BKW0	Cpsf6	1897399.999999998	1998900.000000001	2331899.9999999995	2589300.0000000005	2197700.000000002	2702699.999999999	2316599.9999999995	2464800.0000000005	2049999.9999999984
H3BJU7;H3BJ45;H3BJ40;H3BKH9;H3BJX8;Q60875	Arhgef2	2759471.8737737937	4559999.999999996	4765300	4386099.999999997	4906500.000000006	4596899.999999994	4889399.999999999	1436061.4843860937	4614099.999999994
H3BJ97;Q99JR5	Tinagl1	663849.1596054477	3225122.78094651	540340.6001971149	975669.8051352549	1667551.3997546409	2110007.403253434	1206408.715013901	1067728.1450606235	2140306.2232319647
H3BJP2;H3BLJ9;H3BJL6;H3BKH6;Q9R0P3;H3BK43;H3BJC6	Esd	29251999.99999999	36102999.99999999	27474999.999999985	36380999.99999999	34313999.99999998	34828000.00000001	38883999.99999998	34333000.00000003	38521999.99999997
H3BK66;Q05BF4;H3BJR7;H3BJS1;Q8CBE3	Wdr37	1351100.0000000014	1335700.0000000012	1380100.0000000012	1334000.0000000016	971539.9999999993	1177300.0000000002	1158499.9999999995	1352099.9999999995	1248399.9999999995
H3BKN0;Q1HFZ0	Nsun2	1890963.5814701733	2403528.2195908823	813193.8899611372	540442.2344255662	2885176.3740029177	1681509.5626516792	773343.2299081322	1605701.7847665458	1555329.1049203067
Q8CAS9;H7BWY5	Parp9	3063499.9999999977	2761099.9999999977	3005800	3401400	3555899.999999996	4639700.000000006	3750600	3461100.000000001	3550299.999999997
H7BWY6;Q00724;A0A494B9P3;A0A494B9T2	Rbp4	1061426.075531499	2123021.838540136	2459799.9999999995	1254019.6788295235	1845099.9999999995	2268600.0000000014	1187845.5011225874	2369599.999999997	1607499.999999999
P58281;H7BX01;E0CXD1	Opa1	2974800.000000003	3019599.9999999967	2856400.0000000023	2988600.0000000014	3044900.0000000033	2424999.9999999995	2240400.000000001	2532300.0000000005	2852899.9999999967
H7BX95;Q6PDM2;F7AI47	Srsf1	13104999.99999999	13621000.000000004	12320000.000000015	13361000.000000004	13209000.000000004	12308999.999999985	10798999.999999994	12513000.000000007	12818000.000000006
H7BX99;P19221	F2	6689599.999999993	6398800.0000000065	8863100.000000004	6977899.999999992	7428700.0000000065	10716000.000000011	8691700.000000006	9622200	7016299.999999992
I7HLV2;Q6ZWV3;P86048	Rpl10;Rpl10l	21059999.999999993	20760999.99999998	20738999.999999993	27621999.99999999	28997999.99999999	30381000.000000004	25707000.00000001	28560000.000000007	32671000.000000015
J3QJU5;Q3TJ91	Llgl2	2568099.999999997	1755475.7385310025	641947.0334464419	3271295.2570836623	642637.8126996601	1340179.73892121	1323499.999999999	1513599.9999999998	1308867.9214210436
J3QMG3;Q60931	Vdac3	25717000.000000004	33904999.99999999	31212999.999999978	29809e3	26814999.999999996	26967999.999999993	26581000.000000007	30471000.000000022	29737000.000000015
J3QMM7;K3W4M4;Q9CZ42;J3QN06	Carkd	6937500.000000005	8212400	7710199.9999999935	6198899.999999999	5437300	6800199.999999997	5966100.0000000065	5983399.999999999	6351099.999999994
J3QN31;P28650	Adssl1	2104299.9999999986	2225699.9999999995	2280499.999999998	4137900	2518100.0000000005	2641499.9999999995	2935599.9999999977	3103499.9999999977	2624899.999999997
Q5NCM6;Q5NCM5;J3QNT7;Q8CHU3;F7CUV7	Epn2	5036e3	4556400.000000001	4532300	4866200	5283299.999999998	3632999.9999999963	3404900.0000000014	4016e3	3368299.9999999967
J3QNU6;Q8BWG8;E0CY53	Arrb1	13328000.000000006	12223999.999999993	12440999.999999985	9886800.000000004	10835000.00000001	11719000.000000006	12245999.999999994	9242100.000000007	10747000.000000002
J3QP56;P97823;D3YUG4;D3Z269;D3Z111	Lypla1	60239000.00000005	53741999.99999995	23244999.999999985	43364999.99999999	49307999.99999998	47268999.99999998	52802000.00000006	52984999.99999995	56874999.99999998
J3QP71;K3W4Q8;P18572	Bsg	6000199.999999995	5613699.999999998	6254900.0000000065	5254799.999999996	6144300.0000000065	5257799.999999997	5092500	5310800.000000002	5821999.999999997
K3W4R6;K3W4R7;Q6P3Z7;J3QQ13;P50752	Tnnt2	19914000.000000007	25629999.999999996	21498000.00000002	2438558.2662716466	12908999.999999985	15205000.000000017	10396000.000000007	10939000.00000001	9508599.999999993
K3W4R2;Q6URW6;A0A140LI60	Myh14	128890000.00000004	123799999.99999997	114750000.00000009	97985999.99999991	101020000.00000004	98037000.0000001	104560000.00000004	91512000.00000009	103430000.00000006
K3W4T3;Q9Z1G4;P15920	Atp6v0a1;Atp6v0a2	2512799.9999999986	2171199.999999999	2495800.0000000014	2154194.8147370736	1623437.7083972103	1949071.2084717343	2121799.9999999986	2749999.999999998	2424000.000000001
L7N451;Q80SU7	Gvin1	1228997.1684107285	1545401.878295858	876238.1637010475	1781544.7517566967	976138.4631526781	1248140.4302387366	1124239.366987916	2799516.645491012	1778358.9393739623
M0QWH2;Q9ER38;A0A087WRX4;A0A087WQB9	Tor3a	2318595.2185399	1088946.2668309151	1715581.9192872553	1568524.1314877258	1012355.1129302378	801665.198579397	1389820.950403727	610616.8055544909	609936.0519153383
O08529	Capn2	33848999.99999998	32944000.000000037	35198999.99999996	27609000.000000015	30550999.999999974	29403999.999999974	30474e3	30361999.999999993	31185999.99999998
O08530	S1pr1	1040694.9517048365	718132.3881932098	912372.0672243169	1105573.6642539967	637763.1186318835	1229019.1356328006	1031306.0145747896	1562639.0915277856	1084813.521717268
O08553	Dpysl2	231479999.99999985	227159999.99999994	244260000.00000024	187780000.00000012	184879999.9999998	201590000.00000024	204719999.99999997	184799999.9999999	207329999.99999994
O08582;A0A2R8VKJ2;A0A2R8VI47	Gtpbp1	1517600.0000000012	1375399.9999999995	1510100.0000000012	1711200.0000000014	1606600	1245800	1474199.9999999984	1544499.9999999993	1642300.0000000019
O08583;G3X9I4;Q9JJW6	Alyref;Alyref2	1718565.1190044293	543669.7243572582	11323999.999999987	16539999.999999981	11781999.999999989	1163490.633719027	12260999.999999998	14326999.999999996	12890999.999999993
O08599	Stxbp1	1271414.3691685982	4519200.000000003	706371.8578144804	729360.2475349709	2845000.000000002	2723699.9999999967	1555157.2856732616	932930.3530232602	1575096.7228163206
Q3TMN1;Q3UI33;O08663;M0QW69	Metap2	6594900.0000000065	6989799.999999996	7393199.999999999	8385599.999999994	7749600.000000008	8143299.999999992	6923599.999999995	7540700.0000000065	7295499.999999996
O08691	Arg2	1089288.0863159823	816268.9019552936	881637.1083022086	1114300.0000000005	1386199.9999999986	1570300.0000000007	1603699.9999999981	1282400.0000000014	1269700
O08692	Ngp	61955000.00000006	34408e3	32251000.000000026	312040000.0000002	180819999.9999999	301220000.00000036	240300000.00000015	230159999.9999999	242800000.0000003
O08734	Bak1	2285582.017580492	645257.7774780891	658393.1148865039	552302.7942722046	1169126.845678624	1436999.9508918603	2721470.202675713	968036.2670792731	2104236.5279676514
O08738	Casp6	3391500.0000000014	879171.202948296	3307399.999999998	3406099.9999999967	2915000.0000000033	4033700.0000000014	2865e3	605920.5702963129	1678299.8849608186
O08749	Dld	23501000.00000001	29328000.00000001	22598999.999999985	20859e3	21446000.000000007	24899000.00000001	23594999.999999996	21333999.999999974	26055999.99999998
O08759;A0A0J9YVG1;A0A0J9YUY4	Ube3a	1208097.8078002648	1714637.9316761296	1766880.442683136	828939.2879580457	1473214.920781773	1067718.8712756513	587592.1861468427	1120194.9466958924	1338729.2176925663
O08792	Ebf2	1213800.521843187	915211.7879035268	716579.8795723376	655406.8966227311	742040.6614391337	1607151.8775746746	1513175.5846378733	1416120.6535581758	1944303.1622954258
O08795	Prkcsh	35843000.00000004	26913000.00000003	2992e4	29484999.99999998	28948000.000000007	28778000.000000007	30400000.000000004	30598999.999999966	27583999.99999998
O08797	Serpinb9	22437999.999999985	16980999.999999996	22541000.000000007	20266999.99999999	22646999.999999993	18496000.000000015	18813000.00000002	19441000.000000022	19349000.000000007
O08804;F7B9A0	Serpinb6b	31801000.00000003	25900999.99999999	33549000.000000037	24726999.999999985	28531999.999999993	26956000.00000003	25448999.999999985	24636999.99999998	24276000.00000001
O08915;D3YW40	Aip	1730004.8735889292	709621.6127912521	1218522.5174967893	892760.6684202945	2750598.554613378	2805526.1031390317	900295.2115079343	706484.2256018894	1247113.1834312289
O08917;G3UYU4	Flot1	7104299.999999994	6911700.000000003	6962499.9999999935	6561000.000000004	6578099.999999996	5591200.000000003	6739499.999999999	5737599.999999997	8120300.000000001
Q3TMX0;O08992	Sdcbp	1884072.0389122528	884556.7430105575	1618364.5271735243	1740135.916209622	962263.7616345459	609849.8282946154	934403.3872343602	2667154.5775816157	802300.147894195
O08997	Atox1	32047000.000000004	29410000.000000034	39457999.99999997	34885000.000000015	53706000.00000003	71186999.99999997	50888000.00000002	59035000.00000005	53006000.00000001
O09043	Napsa	919970.5228383397	661691.7050309171	2064561.0128243463	929326.0518203328	532672.5499266989	1563955.3289953421	583042.9910817001	919485.9599428772	1228076.7904499068
O09061;A0A338P7C0	Psmb1	17977000.000000007	18869999.999999978	17533999.999999993	21376999.99999999	18714000.000000015	24324999.99999999	21132999.999999996	21175000.000000004	21886e3
O09106	Hdac1	5760499.999999995	5414699.999999997	5777200.000000004	5850500.0000000065	5752100.0000000065	4672000.000000001	5587300.0000000065	5641799.999999999	5721699.999999997
O09111	Ndufb11	2062195.3196075254	1765606.8505386873	2707280.1165769775	720723.8377802087	1237128.1202948946	932641.0714393852	1082329.503449584	504806.0421164902	1162830.9426567948
O09131;A0A494BAB1	Gsto1	45923000.00000002	65237999.99999993	47027000.00000003	44557999.99999997	42201000.000000015	50344000.00000006	46115999.99999999	49425000.00000006	44652000.00000002
O09159	Man2b1	1029100.9450826959	719816.7664529135	647634.4694595468	898224.7101519734	3230612.846512561	967815.9478995341	1370394.3197993673	1186286.3791038964	1435079.4078271154
O09164	Sod3	17831e3	16927000.000000015	16795999.999999996	10950000.000000006	13534000.000000004	13907000.00000001	12802999.999999989	11061999.999999993	13242999.999999994
Q9CQM8;O09167	Rpl21	16488999.999999989	20526000.000000022	17654000.00000001	21514000.000000015	22282999.99999998	21666e3	23424999.999999974	25489000.00000002	25879999.999999993
O09172;A0A0G2JDI4;H3BJA3	Gclm	43076999.999999985	54369000.00000006	45956999.99999997	56540000.000000045	38752000.000000015	61771000.00000002	62793000.00000005	57589999.99999998	57761999.999999955
O35074;Q8BXC0	Ptgis	11469999.999999989	12554999.999999989	12929000.000000004	12393000.000000007	12775000.000000004	11963000.000000004	11347999.999999987	12518000.000000006	11685999.999999996
O35075	Dscr3	933313.3006729673	1220268.0244163093	1852427.9962425244	4443600.000000001	6637600.000000002	605149.0560143825	680506.6677759972	3139651.6916777394	1067447.9389025446
O35114	Scarb2	21466999.999999978	16092000.000000002	19359999.999999993	16789000.00000002	11482000.000000002	22834000.000000007	16154000.000000013	13500000.000000013	21839000.000000015
O35129;F6QPR1	Phb2	26398999.99999997	26755000.000000034	24830000.00000001	23124000.000000004	23750999.999999978	19015000.000000022	21464999.999999978	22221e3	21345000.000000015
O35226	Psmd4	13371000.000000013	13163999.999999987	14489000.00000001	12074999.999999994	14769999.999999994	11331999.999999994	14444999.999999985	13082000.000000002	13190999.999999996
O35239	Ptpn9	530955.6702436851	1618020.7334720027	1037423.8807492058	672084.6937007437	2407459.265774521	1120305.2452925814	2591960.26837893	2330085.084173945	1604348.8264633417
O35286;Q497W9;A0A0G2JG10	Dhx15	4105199.999999996	4395599.999999996	4710200	5644800.000000006	4863700.000000004	4876799.999999994	5104799.999999995	4947800.000000004	4548000.000000002
O35295	Purb	1245928.8753742354	2061212.845596505	1201902.11215609	1791817.3958100595	2126434.3012232007	1417001.8314967486	887235.1697959641	2054527.5908376868	2794946.562568443
Q9D8S5;O35326	Srsf5	1492110.2706442983	2698649.2951181307	2273176.812859656	731069.4797226072	1758221.6698922024	705826.7020167691	485154.7397180208	1694261.37984547	610942.0717475399
Q4FJZ2;O35345;Q60960	Kpna6;Kpna1	1000767.2436886919	650941.2831528953	1017082.2228255804	1238778.6365871662	1547774.5004853983	2672590.7612893353	1146625.4433630924	1488816.838858504	1561382.8025718299
O35350	Capn1	11826999.999999987	11955999.999999996	12660999.99999999	13371999.999999996	11969999.999999987	13429999.999999985	12133000.000000006	12903000.000000013	11581000.000000007
O35382;Q8C391	Exoc4	1212099.9999999993	958209.9999999992	1044599.9999999987	1067800.0000000005	969639.9999999991	1484900	938040.0000000002	968849.9999999988	1095400.0000000007
O35459;F7B227	Ech1	9609299.999999989	8507200.00000001	8879499.999999994	8499999.999999998	9060100.00000001	6954200.000000005	6770799.999999993	8029499.999999992	8278800.0000000065
O35465;F6WP10	Fkbp8	7576499.999999997	1850585.79384465	1682906.5379587861	1642164.3009182748	1090531.5773758923	919171.0450272687	3054459.205661534	5695499.999999999	932864.614232962
O35566	Cd151	25749000.00000001	28475999.99999999	23873000.000000026	20457000.000000007	25453e3	19150999.99999998	25126999.999999993	22096999.999999993	21726999.99999998
O35593	Psmd14	14623999.999999987	12939999.999999996	14003999.999999987	14039e3	15534999.99999999	10841000.000000013	13039000.000000011	14447999.999999994	12641000.000000015
O35598	Adam10	4999999.999999997	5552499.999999999	5593600.000000006	4703300.000000001	4195299.999999999	4434200	4082300.000000003	3959300.0000000014	4295100
O35639;Q3TET3	Anxa3	128860000.00000013	114659999.99999991	121210000.00000013	117010000.00000007	123650000.00000015	115619999.99999997	128190000.00000013	111080000.0000001	118600000.00000004
O35640;Q921D0	Anxa8	2043599.9999999986	2380199.9999999986	2056099.9999999993	2113000.0000000005	2039599.9999999977	1550399.9999999998	1901e3	2087099.9999999988	1855800.0000000016
Q5SVG5;Q5SVG4;O35643	Ap1b1	16404000.00000001	12746999.99999999	14422999.999999996	13703000.000000004	16303000.000000017	8316200.000000005	12380000.000000002	13624999.999999987	11027999.99999999
Q8R5L1;O35658	C1qbp	3096499.999999998	3746000.0000000023	4105599.999999999	5399799.9999999935	4857000.000000003	5982199.999999995	5055499.999999999	4934699.999999999	4193300.0000000005
O35682;A0A0N4SW94	Myadm	19299e3	18041000.00000002	17756000.000000004	16111000.000000019	19926999.999999993	14602000.000000015	18318000.00000001	17797999.999999985	15515000.000000013
O35685	Nudc	8206199.999999999	9454300.000000011	8185200.000000001	8778099.999999994	10417999.999999998	8052199.999999992	7781999.999999999	8683399.99999999	8283000.000000005
O35691;Q3TUQ5	Pnn	2140247.4464426064	1039878.7645811373	1243551.0004885094	2091531.6963985646	719110.0082445865	503957.7217067162	2262352.9351590606	1043874.1549009926	967917.1875717952
Q8C2Q7;O35737	Hnrnph1	17641000.00000001	18281000.000000015	16702000.000000011	17022e3	17955e3	21738000.000000007	19586999.99999998	17887999.99999998	20136999.999999985
O35744	Chil3	28139999.99999997	24397000.000000004	22083000.000000015	148030000.00000012	95586999.9999999	132750000.00000007	111180000.00000009	116469999.99999993	105950000.00000004
O35841	Api5	9211300.000000004	8597700	8774099.99999999	8916799.999999994	9291199.99999999	8445200.00000001	9521400.000000004	8677100.000000006	9216700.00000001
O35855;O88374;A0A1B0GX27	Bcat2	3884800	4737999.999999998	8245700	4328399.999999996	3895299.9999999986	4872499.999999995	3853800.0000000014	4055699.999999999	3850300.000000001
O35857	Timm44	3478599.999999998	3925599.9999999963	3218599.9999999963	3759400.0000000037	3003999.9999999967	1186555.1029489965	2972299.9999999963	2972500	606249.9938478282
O35864;A0A087WQA8	Cops5	6568900.000000002	6860399.999999997	6765299.9999999935	6420099.999999994	6491199.999999998	6273199.999999997	5222800.000000003	6275100.000000003	5285399.999999999
O35887;G3UWV3;G3UY49;G3V004;G3UXA8;G3UWR0	Calu	1679344.897639984	1203719.5731796257	1064764.930306268	2737706.381629697	544375.5041973566	3147197.2265969864	1993130.72554553	684352.2813639911	1119824.5472032086
O35900;O35901	Lsm2	1371026.6530444676	2268225.1335419696	2240683.235584677	661174.7831565774	817403.8475083803	2334129.7660476402	1641517.194879894	516053.35931871703	1415180.366058026
O35945	Aldh1a7	17436e3	18964999.999999978	19988000.000000015	15251999.999999996	13701000.000000015	12277999.999999989	13047999.999999993	13099000.000000006	14831999.999999998
O35955	Psmb10	2890000.000000001	2909900.000000003	3085699.999999997	3878800.0000000033	3857500.000000001	3623800.0000000033	3489699.9999999967	3808100.0000000023	2930799.9999999986
O35988	Sdc4	2668261.8940142584	1019605.9299293365	1181383.384639887	2847800.000000001	3450000.0000000037	2057515.4611219473	1441224.5569516243	779288.2143192035	706713.9229082894
O54692	Zw10	734044.1393568612	1682167.9100174163	1186982.0988223613	1877981.5192971746	646120.5214395536	1695994.8088532188	1008113.7099486308	613972.3199142368	2662984.0587903745
O54724	Ptrf	363150000.0000003	35384e4	368060000.00000024	276049999.99999994	269300000.00000024	299570000.00000006	277959999.99999976	236880000.00000012	274549999.99999994
O54734	Ddost	22933000.000000007	22133999.99999998	19701000.00000002	20938999.999999985	20333999.999999996	19914000.000000007	18277999.999999996	21030000.00000002	18162000.000000004
O54774	Ap3d1	3091800.0000000023	1245185.6910740512	2934900.000000003	1055799.030087734	880408.420544003	2348200.0000000014	659048.5198520857	840225.7019804821	3342799.9999999995
Q80YP4;O54865	Gucy1b3	20001999.999999985	19877999.999999996	20215999.999999985	17634999.999999996	16613999.999999994	18885999.99999998	15284000.000000011	15290000.000000015	17661999.99999998
O54890	Itgb3	1473997.9806169234	1067123.6898437415	1694153.3725680541	1221993.5846768564	1717310.8230831884	1489909.8365653392	496037.1565703679	1654294.7799618046	919440.1556875181
Q80VX2;O54901;E9QMY1;E9PZI9;Q05D16	Cd200	7601000.000000006	9339300.00000001	8536699.99999999	6921099.999999994	8248099.999999999	8510400.000000007	8032200.000000002	8301199.999999994	7504700.000000005
O54931;A2API8;F7AA26	Akap2;Pakap	86034999.99999999	81382000.00000007	82130000.00000001	80272999.99999994	80617999.99999993	82599999.99999997	87136999.99999994	69261999.99999997	85427000.00000007
O54941	Smarce1	1833720.6769001817	2235988.82013129	1845650.2489248598	2301398.515148196	916508.0687904326	1043812.409635443	751125.1176175759	875168.726411048	505211.6997689086
O54942	Cldn5	12518000.000000006	9901599.999999998	10070999.999999993	9462300.000000007	8459899.999999994	10905000.000000006	10952000.000000006	8509300	11797999.999999994
O54950	Prkag1	894514.7089095201	4704099.999999997	898658.7001861238	1035233.4477115959	710585.7268349071	5055699.999999997	4860499.999999997	676127.4095309939	5153700.000000003
O54962	Banf1	19257999.999999996	15867000.000000017	18230000.00000001	18731999.999999993	14841999.999999985	14965000.000000017	12580000.000000002	15921000.00000001	11975000.000000002
O54984	Asna1	6617200.000000006	5920400	5074500.000000001	6550099.999999995	6384299.999999993	4984899.999999994	4892299.999999994	5486999.999999996	4890800.000000003
O54988	Slk	5527899.999999994	3939300.0000000014	4935800.000000006	5897899.999999997	7038999.999999994	5717500.000000001	5423699.999999998	4980400	5519100.000000002
O55013	Trappc3	8525999.999999998	8530999.999999994	9402900.00000001	9752899.999999993	8346800.000000002	8221000.000000008	8404499.999999996	7914800.000000009	8580400.000000004
O55022	Pgrmc1	24801999.99999998	25279999.999999978	25471000.00000001	23153999.999999978	23261e3	23915e3	28094000.00000001	20716999.99999999	22196000.000000022
O55029	Copb2	8692799.999999993	9372200.000000007	8679100.000000006	9708300.000000004	9998900.000000006	10597999.999999989	9728500.000000011	10011000.000000007	9732999.999999998
O55042;Q91ZZ3	Snca;Sncb	13449000.000000007	18214e3	17025000.000000015	11882999.999999993	11265999.999999998	8035400.000000006	11046999.999999987	12860999.999999996	11033999.999999998
O55098	Stk10	1192987.9409567502	1183287.8459734002	2020862.8010985209	15087999.999999993	885802.7654402943	14547999.999999989	590842.7817153999	845445.9614708978	1185797.4155829828
O55125	Nipsnap1	1290241.9036737839	1188863.0238080865	1005706.7239595363	1707211.263635474	662580.198623188	683666.7517160544	810267.3657737006	629834.257656881	3134015.061915685
Q7TMG8;O55126	Gbas	20315999.999999974	19567999.99999998	15276000.00000001	1264052.1918783134	15021999.999999996	14547000.000000015	14777999.999999983	1704178.4167837554	2326888.8398287897
O55135	Eif6	1108603.75943331	1693344.4686691798	911744.2933149919	1083436.837947899	1768370.9353640769	1687999.9999999984	1602539.4775736907	1548399.999999999	2052076.737023782
O55142	Rpl35a	66090999.999999925	64325000.00000004	62072000.00000004	75785999.99999993	86691999.9999999	60158999.99999995	72364999.99999999	77517999.99999994	69410999.99999994
O55143	Atp2a2	46115999.99999999	53337999.999999985	49544999.999999985	36792000.00000004	38457999.99999998	39209000.000000015	37418e3	37677000.00000001	38941000.00000002
O55222	Ilk	48455000.00000004	49131999.99999994	45425000.00000003	45137999.99999998	40976000.000000045	44716999.99999999	44485999.99999996	35670000.000000045	47708000.00000001
O55234;Q8BTY5	Psmb5	14995000.000000011	16133999.999999996	12883999.999999994	14612999.999999987	16372000.00000001	15715e3	16453000.000000017	13402000.000000015	17256000.00000001
O70138	Mmp8	1354973.4029087669	1843853.9395946932	517529.61761809106	2268718.8181424364	720797.0622179494	515211.49560264806	844194.0139776013	685980.2406377662	1692704.5130985947
O70145;A0A087WPH0	Ncf2	1891999.9999999988	2870000.000000002	1480399.9999999984	13549e3	6457500.000000003	11925999.999999989	11114999.999999994	14193000.000000002	9045700.00000001
O70152;A2BDX2;F8WII3	Dpm1	5816799.999999995	6057399.999999998	5102200.000000005	5528599.999999997	5703000.0000000065	4710899.999999996	5073399.999999995	4898900.000000003	4803700.000000001
O70172	Pip4k2a	1241476.9060251948	901534.8283688992	1218526.460418183	1201269.4602731732	1222076.0508182745	778733.5113990137	651075.2226645148	1171652.5797196638	1487722.3238677974
O70194;A0A2R8VK20	Eif3d	8016599.999999995	7345e3	9118900.000000007	9139699.999999998	8101399.999999996	8253799.99999999	7066699.999999999	9319100.000000006	8401299.999999998
O70274;Q63739	Ptp4a2;Ptp4a1	953610.6262394452	2017835.553903079	3178199.999999998	1206924.4546107901	3535399.999999996	613208.6339082423	3221499.9999999967	1559793.1375674973	2937199.9999999977
O70310	Nmt1	9220499.999999994	11856999.99999999	10742999.999999989	13417000.000000004	13042999.999999998	13380000.00000001	12970000.00000001	12149000.000000007	13959999.999999983
O70318;Q80UE5;Q80UE4;A0A1W2P6I5;Q8C928	Epb41l2;Epb4.1l2	24252999.999999974	21342000.00000001	22329999.99999998	19922000.00000002	22349000.000000007	21820000.000000007	21704e3	19889999.99999999	21987e3
O70325;S4R1E5	Gpx4	16558000.000000011	21320000.000000026	18002000.000000007	22945000.000000004	20620000.000000004	18045999.99999998	26073000.00000003	17871e3	22303999.999999996
O70400;S4R1V0	Pdlim1	26181000.000000007	25456999.999999996	31794000.000000007	20024999.99999999	22731000.000000007	24513000.000000026	20401999.999999996	20625e3	22422e3
O70423;A2A4I8	Aoc3	2666400.000000001	3942599.999999998	3440300.0000000005	3802799.9999999995	3480399.9999999986	839768.8322444871	2183599.9999999977	2679700.0000000014	3246200.000000002
O70435;E0CX62	Psma3	20208000.00000001	21005000.000000022	20450000.000000015	20892000.00000002	22849000.000000004	20982999.999999978	21603000.000000004	22579000.000000026	20817999.999999974
Q8BH40;O70439	Stx7	8139699.9999999935	9942099.999999989	8666700.000000011	7118099.999999994	8484799.99999999	7129299.999999994	8147400.000000002	8960500.00000001	8252299.999999998
O70451	Slc16a7	1774524.0592135275	1008267.897437542	1460334.2661030618	1718544.3730232203	1620521.710535694	1655899.0227135182	815335.1963943519	1993876.3008470202	1043633.7547176759
O70456	Sfn	272239999.9999997	359739999.9999998	233410000.00000003	418359999.99999976	399010000.0000005	341229999.99999994	409919999.99999976	43788e4	408939999.9999999
O70475	Ugdh	1505900.0000000005	1507799.9999999981	1642700.0000000005	1896399.9999999984	2120999.9999999977	2168800.000000001	1774699.999999998	2521200.000000001	2253100.0000000014
Q78ZM0;O70492;D3Z789;D3Z6Z0	Snx3	18686000.00000001	17251e3	21999000.000000022	16996000.000000007	17267000.000000015	20387000.000000022	17807000.000000004	19129999.999999985	20259e3
Q6ZWQ5;Q3TGS7;Q3V2H3;O70493	Snx12	1053195.780839273	914585.7068128939	977909.1610181783	1871155.90444099	2064512.1345843223	874772.466210605	606210.349339884	2620492.820688103	684605.7815713435
O70503	Hsd17b12	14310000.000000004	14669999.999999987	13749000.000000011	16352999.999999981	16159999.999999981	15041000.000000017	13903000.000000017	16672000.000000013	15460000.000000002
O88322;A0A286YCQ5	Nid2	2263299.999999998	1947800.0000000014	2661199.9999999995	1728800.0000000016	1758299.999999999	2065499.9999999986	1773599.9999999981	1805200.0000000005	1683599.9999999981
O88342	Wdr1	66675999.999999985	60306000.000000075	55144000.000000015	65002999.999999925	70721000.00000007	67701000.00000006	62592999.99999997	66087000.00000007	63355000.000000045
Q91XH6;O88384;F6UHS3	Vti1b	1032918.5494270005	7703300.000000003	2097658.653343883	915450.0870298692	2703133.9706364614	7876300.000000008	1651189.8132016186	619457.3674096818	516451.8644101691
O88456;A0A0R4J1C2	Capns1	40090000.00000004	46127000.00000001	44732999.999999985	37680999.999999985	44007000.000000045	44569999.99999997	48376000.00000002	43213e3	48711999.999999955
O88531;B1B0P8;B1B0P9	Ppt1	1373799.9999999995	1351199.9999999988	1798299.9999999981	1341999.9999999995	1266499.9999999986	1418600.0000000014	1717300	1787393.0880393109	1694900.0000000002
O88543	Cops3	1590867.3939852505	520848.3263821734	1644349.9856758625	2047554.0155765868	651812.9217348181	675431.8772706253	660626.7607002163	996185.3865592064	779432.8167243674
O88544;F6QTS1;D3Z1R9;D3YV99	Cops4	5233699.999999997	5335300.000000006	5315699.9999999935	4225800.000000002	6044900.000000001	3820700.000000002	4770399.999999997	5044499.999999996	4630500.000000001
O88569	Hnrnpa2b1	82534000.00000003	82455000.00000007	79965999.99999991	86206999.99999997	78597000.00000004	83766000.00000001	83963000.00000009	79794000.00000004	85039000.00000009
O88587	Comt	17625e3	15634000.000000011	15046000.000000011	14076999.999999996	15804000.000000017	11375e3	13562000.000000002	15961000.00000001	13610000.000000004
O88593	Pglyrp1	2553819.673526919	1220271.9501119151	1341380.2809955787	13107000.000000004	8261500.000000001	12900999.999999987	11579999.999999989	11046000.000000007	11599000.000000011
O88662	Emp2	322300000.00000006	179210000.0000001	177420000.00000018	143699999.99999982	126340000.00000013	25650000.00000003	98343999.99999999	96531999.99999997	51431999.99999995
O88668;K4DI63;J3QP41	Creg1	663590.3896313242	1460893.353085053	2617447.3498146227	3392799.9999999977	2590500	2615e3	3949299.999999999	3805200.0000000037	3566699.999999998
O88696	Clpp	1424488.3308178266	980558.745306315	716399.5958975513	1788999.9999999998	1483500.000000001	1557600.000000001	2058399.9999999988	1724099.9999999984	1356600.0000000012
S4R1L5;S4R2P8;O88738;J3QP64	Birc6	1129200	2094063.8708936714	1442538.0304490083	1011499.9999999993	1853502.6609438322	844997.9430379965	1033800.0000000002	1102599.999999999	1111799.999999999
Q3UDC3;O88746;A0A1D5RM51;A0A1D5RL90;A0A1D5RM45;A0A1D5RM84	Tom1	3496299.999999999	2882799.999999998	3513600.000000002	3671799.999999999	2918300	3028000.0000000014	2747499.9999999995	3199599.9999999986	2894800.000000002
O88792	F11r	24950000.000000004	20410999.999999993	22560999.99999999	24088999.99999998	2239e4	18181999.999999978	20714e3	21696999.999999978	17530999.999999993
O88844	Idh1	80533999.99999991	80263000.00000001	81273999.99999994	81584999.99999997	77701999.99999993	75397000.00000003	81863000.00000003	78346000.00000001	80694999.99999991
O88851	Rbbp9	1539616.5043404733	1643848.9762493067	1796133.3015607677	1023731.535830246	1041381.7598335238	629086.6811278738	1132387.0886875528	1155539.429183469	614294.5841573691
O88952	Lin7c	7542899.999999993	6711900	8631200.000000004	8685699.999999996	5996800.000000001	6186700.000000003	1510401.3416345865	6582600.000000004	6610199.999999997
O88967	Yme1l1	1333761.0633106239	1342554.4770688072	873695.6430193775	928690.8649350205	1205499.3499154611	1705944.2302842194	1933905.1524317525	2197108.590478331	840291.6020403035
O89023	Tpp1	14352999.99999999	16835000.000000007	13938e3	17753000.00000002	13206000.000000006	14936999.999999985	15202000.000000011	14554999.999999987	15024999.999999994
O89051	Itm2b	3578173.7782309367	2609613.0007882197	1166549.5815940571	529138.630270562	2271905.0540427575	685296.7171120205	2546314.095745732	976491.4321222667	1652830.771009876
O89053;G3UYK8;A0A0U1RPY8	Coro1a	96341000.00000004	71965000.00000007	66759999.99999997	15401e4	133509999.99999996	148140000.00000012	147739999.9999999	154100000.00000012	118270000.0000001
O89086;Q8BG13	Rbm3	11291999.999999994	7600500.000000007	9442199.999999989	24398999.999999996	16241000.000000011	15810999.999999987	23363999.999999974	17245999.99999998	14821000.000000006
O89103	Cd93	16543999.999999993	16816000.00000001	13685999.999999989	14561999.999999994	16482999.999999983	17962999.999999993	18557e3	19340000.00000002	17204e3
P00158	Mt-Cyb	2152777.9106846913	719636.7173749768	1262039.2793927453	1238782.6183867564	1021075.0676855951	1171885.4982229439	596156.5800927071	1622527.0788688213	875186.6328735342
P00329	Adh1	70845e3	68546999.99999991	72643000.00000004	53784000.00000001	59575e3	64226000.00000004	57888000.000000045	59970000.00000004	65447999.99999993
P00405	Mtco2	1070571.753826051	1443192.8091591054	75490000.00000004	1482823.2966826216	1684782.884916766	49501e3	62364999.99999993	59715000.000000015	66375000.00000004
P00493	Hprt1	7254600.000000001	9098799.999999994	7867099.999999997	11380000.000000007	9363799.99999999	10042999.999999993	9415600.00000001	9757199.999999998	9305900.000000006
P00920	Ca2	133599999.99999985	183249999.99999988	14219e4	124630000.00000012	13376e4	160670000.00000012	149140000.00000003	160820000.00000018	148459999.99999988
P01027	C3	20465000.000000004	22586999.999999996	26602999.999999978	53456000.000000045	50984000.00000002	55558000.00000005	56995000.00000006	67083999.999999925	38460999.99999998
P01029	C4b	2029999.9999999995	2019000.0000000016	2641700.000000001	3080899.999999999	3430499.9999999977	3246099.9999999986	2795200.000000002	4562200.000000004	2616499.999999998
P01887	B2m	33897999.99999999	33883000.00000001	42684999.99999996	64947999.99999994	76210000.00000009	70855000.00000003	66114999.999999925	72485000.00000004	53005000.00000003
P01897	H2-L	1033378.0887680153	1794667.8990832085	1083721.0683102205	995621.4036561724	1247036.3500302343	1561100.621593432	1732368.142538027	1195920.6359453022	676389.4980602568
P01898	H2-Q10	1883092.4768888624	876634.9283482501	1325612.4196316146	2124836.8823189386	1068672.3276343455	1996642.3265122522	961758.465163989	1022660.9141332132	845504.8207325038
P02088	Hbb-b1	1952894.5178465985	1168515.6605701528	1214155.219928948	1668355.0972390352	2239609.1756348675	2625730.3837721865	1116710.7322778874	2165442.955838312	630141.9808276126
P02089	Hbb-b2	1745529.7438487294	1263590.2421660041	931651.7990393657	1362807.5403749042	1185032.8152782558	618699.1495981481	2132405.4836792094	1135649.4930089856	1702598.3004890406
P02104;Q9CR49	Hbb-y	9496500.000000011	8733100.00000001	12483999.99999999	8966100.000000004	8429000.00000001	7995099.999999993	7772500.000000002	8294700.000000002	8034199.999999995
P02802	Mt1	1041677.2808610295	1086010.7975098786	1737924.5683806834	2647458.283118713	1190617.4830818176	1789435.6667068505	942619.4947761699	1141076.3529372911	686232.0242390103
P03899	Mtnd3	1627075.0170313728	1326863.6992747395	1029348.014972904	730886.7740866942	1695979.36318034	996022.4274063351	1571562.2713276928	1633460.916631307	1171190.3295977176
P03930	Mtatp8	1279733.2789905197	1215919.761411256	1009452.3237102345	1464872.4852704948	1846758.6707424356	1155733.396328788	1155999.9974107912	1780798.9838077833	1558543.178515443
P03958	Ada	2712544.796946314	934438.3241682502	1557382.871244477	1821284.1465834002	902808.656826506	2200633.5891906735	987491.8716715494	861905.9352220874	1991582.6984442703
P04117	Fabp4	28376999.999999978	45677999.99999996	5818e4	21249999.999999985	30027000.00000003	3481e4	18637999.99999998	34471000.000000045	37389e3
P04247;A0A2R8VK58;A0A2R8W6F8	Mb	23795999.99999998	42040999.99999997	41871e3	19299999.999999996	2139e4	25791999.99999997	22979999.99999999	27056000.000000007	28382999.99999997
P04441	Cd74	2819300.0000000005	1884000.000000001	2685000.000000002	2536900.0000000023	2021055.668645727	976288.1520965305	2201799.9999999977	2536400.0000000023	2616460.962605099
P04918	Saa3	944859.9001031482	1736838.0942180841	2504750.3629337857	890187.4141082276	26658000.00000002	16230000.000000017	2101468.7749675266	27586000.000000022	619774.6684895658
P04919	Slc4a1	40183999.999999985	53838999.999999985	43568000.00000001	36455000.000000015	30703000.000000007	29668999.999999963	31536000.000000037	32596000.000000026	37474000.000000015
P05064;A6ZI44;D3YWI1;Q9CPQ9;A6ZI46;D3Z510;A0A0U1RPN8	Aldoa;Aldoart1	146960000.00000018	189200000.00000018	150670000.00000018	172460000.00000018	167189999.99999994	172400000.00000015	184950000.0000001	187829999.99999976	183169999.99999988
P05132	Prkaca	27861000.00000002	28421000.00000003	24580000.000000022	22931999.999999993	24250999.999999985	23567000.000000026	24839000.000000004	22289000.00000001	21834000.00000001
P05201	Got1	7789900.000000009	10171999.999999993	10010000.000000002	9620300.000000011	8596600.000000002	9996200	10271999.999999996	8911700.000000004	9711600.00000001
P05202	Got2	61365e3	77248999.99999991	69872000.00000001	55180000.00000006	59111000.00000005	54651999.999999985	52183000.00000005	53801000.00000003	63207000.000000045
P05213;A0A2R8VHF3	Tuba1b	120930000.00000007	124710000.00000004	124619999.99999988	13523e4	137309999.99999994	153929999.99999997	134469999.99999988	220600000.00000003	204900000.00000024
P05366	Saa1	1335536.483468583	1031830.5005875223	647381.021974265	13093000.000000017	15322999.999999994	16219000.000000007	54375000.00000006	38954999.99999999	27388000.00000003
P05480	Src	11435999.999999993	10829999.99999999	11273999.999999993	8663299.999999994	8040600.000000004	8526500.000000007	7982200.0000000065	7400100	9018099.99999999
P05533	Ly6a	1478099.9999999998	1918899.999999999	1505900.0000000005	2064099.999999999	1828599.9999999986	2986300.0000000014	2339999.9999999995	3210299.999999998	2111600.0000000023
P06151;A0A1B0GSX0;A0A1B0GSR9;D3YZQ9;A0A1B0GT41;A0A1B0GQX5;A0A1B0GSL7	Ldha	115380000.0000001	105200000.00000001	103390000.00000006	114179999.99999994	109659999.99999991	117420000.00000007	112189999.99999988	109920000.00000006	117569999.9999999
P06346;P06345;P06344;P14483;A0A494B9U2;P06343;P06342;P01921	H2-Ab1	884210.2006874862	1012001.2422986679	1393896.7541441426	1186285.6785947445	1009718.1394225969	1624030.1780472454	1097361.9849885928	1951326.8502285657	1785614.700847339
P06684	C5	2967399.9999999986	2837699.9999999986	3349600.000000003	3996800.0000000014	3747400.0000000033	3681800.000000004	3545700	3896600.000000002	3326400.000000002
P06728	Apoa4	9152500.000000007	6912699.9999999935	10763000.000000013	6176099.999999995	5389799.999999997	10815999.999999993	7699499.999999999	7681699.999999998	6866599.999999992
P06745	Gpi	54580999.999999985	63412000.00000007	59271999.999999955	92569999.9999999	7629e4	75468999.99999994	83541999.99999996	89221999.99999991	80509999.99999996
P21447;P06795;A0A0G2JF49;P21440	Abcb1a;Abcb1b;Abcb4	899093.0168718114	1557398.520303691	1507015.5618558063	1282719.3261880204	915880.9588911921	1196213.1534338212	1102640.9618131914	965479.5676625997	996022.2268929346
S4R1M0;P06800	Ptprc	4526400.000000005	2851600	3159300.0000000037	8552599.999999994	5763800.000000005	5522900	6076399.999999995	5911999.999999999	3652899.999999998
P06801;Q3TQP6	Me1	19242000.000000007	22914999.99999998	22689999.999999978	18299000.00000001	18211999.999999996	18851000.000000004	17321000.000000004	16098999.999999994	17992999.999999993
P06837	Gap43	1320759.8421588284	2497890.088218699	1304778.3195700196	1102595.9461090981	521519.4114168588	1022553.5304763229	1582223.5829818721	874561.5426581486	1155106.292582248
P07309	Ttr	13287e3	11048999.999999987	13431000.000000011	17521000.000000015	9866000.000000007	13368000.000000013	13668000.00000001	14860000.000000002	10975999.99999999
P07310;A0A0J9YKD4	Ckm	11770999.999999998	18146000.000000004	17726999.99999998	9010900.000000004	11797999.999999994	12393000.000000007	12206000.000000011	11203000.000000007	15477999.999999998
P07356;B0V2N7;B0V2N8;B0V2N5	Anxa2	333780000.0000001	363649999.9999996	353519999.99999964	318079999.9999996	324280000.0000002	342210000.00000006	345310000.0000004	341879999.9999998	351920000.00000036
P07361	Orm2	1203934.74551433	650688.0169882108	3514105.717169625	1346893.751712154	1222079.9832214618	2168846.823323131	1725934.4663484253	494090.34459961194	2194278.185955007
P07724	Alb	1708600000.0000002	1605200000.0000017	2980099999.999998	2628900000.000002	2393599999.999999	3554200000.0000005	3871000000.0000005	3867599999.9999957	2515199999.999997
P07901	Hsp90aa1	78387000.00000009	99184000.00000001	74276999.99999996	79615000.00000007	85307999.9999999	86491000.00000001	82360000.00000006	8242e4	87441000.00000006
P08030	Aprt	6238199.999999994	1394806.5794090517	6020699.999999995	8369600.000000001	7466300.000000003	1135796.0734638781	7821699.999999999	8723200.00000001	6588899.999999998
P08032	Spta1	29860999.99999999	37050000.000000015	26842999.999999966	27186000.000000004	21171000.000000004	17518999.99999998	21358999.999999996	21707999.99999999	26366e3
P08071	Ltf	13227999.999999989	3645099.999999997	5373200.000000003	84390999.99999997	48733999.99999995	102589999.99999994	72631000.00000006	60973000.00000006	67442000.00000001
P08074;F6YNX9	Cbr2	2939099999.999997	2685800000.0000024	2701099999.9999986	2420999999.999998	2107299999.9999976	2065900000.0000012	2013599999.999999	2077700000.000002	1832400000.0000005
P08113;F7C312	Hsp90b1	75580999.99999993	69670000.00000004	72327999.99999999	73325000.00000001	83497000.00000007	78136000.00000007	64764999.99999993	74538000.00000003	73168999.99999994
P08122	Col4a2	7610100.000000002	5181199.999999999	7938300.000000004	6464799.999999994	6058e3	5647900	4933899.999999999	5807899.9999999935	6322199.999999998
P08207	S100a10	19375000.00000001	23815999.999999974	32166999.999999996	19382000.000000022	24462999.999999996	47013999.99999997	33922999.999999985	22799999.999999974	33776000.00000001
P08226;A0A1B0GX15;G3UWN5	Apoe	8256000.000000009	7385799.999999997	8312100.000000008	8232599.999999999	6828900.000000004	11017000.000000006	9197800.000000011	11451000.000000004	8568900
P08228	Sod1	44759999.999999955	35382999.99999997	59405999.999999955	42421999.99999998	47314999.99999999	55198999.99999994	59384999.999999925	54017999.99999993	57510999.99999993
P08249	Mdh2	118170000.00000003	121890000.00000015	130819999.99999996	112489999.99999996	116670000.00000007	91801000.00000003	110749999.99999996	105260000.0000001	104060000.00000009
P08607;E9PUZ8	C4bpa;C4bp	1085556.218994851	1507317.7409068742	2109988.4780546	1234368.2236784324	1809100.0000000016	3042599.9999999967	2219400.000000001	1171656.4025210324	1863699.9999999984
P08752;A0A0A6YWA9	Gnai2	86316999.99999999	96842999.99999993	87848000.00000001	84701999.99999993	84498000.00000006	83648000.00000007	97935000.0000001	88516999.99999993	98777999.9999999
P08905;P17897	Lyz2;Lyz1	64955e3	62335e3	78820000.00000004	82431000.00000003	82217999.99999991	79992999.99999996	74343999.99999994	72362000.00000001	72949000.00000004
P09055	Itgb1	72887999.99999997	69234999.99999994	66174000.00000004	64483000.000000015	61955999.99999995	63350999.99999994	66536000.00000004	57885999.999999955	62493999.99999999
P09103	P4hb	102509999.9999999	93412999.99999993	100310000.0000001	105490000.00000003	117669999.99999993	132120000.00000012	112849999.9999999	114349999.99999997	114870000.00000012
P09405	Ncl	42356999.999999955	43462000.00000005	38836999.999999955	54184999.99999999	50350999.999999985	4783e4	51623999.99999996	49959999.99999998	53698000.00000007
P09411;S4R2M7	Pgk1	50982000.00000004	57358000.000000015	52671000.000000045	67331999.99999999	64310000.000000045	80830000.00000006	73045999.99999999	64650999.99999993	67210000.00000004
P09470;F6QCP8	Ace	75936000.00000007	72654000.00000004	72091999.99999994	50220999.999999955	55013999.99999994	49179999.999999955	46279000.00000004	45387999.999999955	48530999.99999995
P09671;A0A3B2WBF0	Sod2	36201000.00000003	35660000.00000001	41022000.00000003	44605999.999999955	44138999.99999998	45266999.99999995	40023999.99999997	48794000.00000001	45057000.00000005
P09813	Apoa2	27812999.999999996	26016000.000000015	34456000.00000004	36703999.99999998	55767999.99999997	165549999.9999999	45428000.000000015	101419999.99999994	35861000.00000001
P0C0A3;B1AZ42	Chmp6	7719100.0000000065	1306129.7895407053	6444599.999999996	6133299.999999994	7222999.999999996	1141235.7857905268	8807100	1406279.5627100328	976359.2328865763
Q3THW5;P0C0S6;Q8R029;Q3UA95	H2afv;H2afz	99312999.99999991	112620000.00000006	99803999.99999993	95727000.00000007	100579999.99999994	76407e3	124370000.00000007	109060000.00000004	10095e4
P0C605	Prkg1	22443000.000000004	19929999.99999998	16924999.99999998	16789999.99999999	13664999.999999998	18681999.999999985	17141999.99999999	12015000.000000013	21028999.999999978
P0CW03	Ly6c2	2412919.3767572735	3497613.707133107	1046398.2447293424	948832.0393063328	1463117.5835486513	1634998.6715758624	831315.9088118521	938574.9782196528	1621135.9024364767
V9GX22;P0DN91;P0DN90;P0DN89	Tmem254b	1364410.8330134028	2106301.0541416174	1009903.1992837077	1762646.6046779184	981962.9301656709	1782819.3088526772	1892363.0570006487	2026108.8495528777	1195413.9453464842
P0DOV1		2205085.7425092664	1048822.030253502	1844686.869675576	9064200.000000004	7228900.000000003	7518299.999999996	931919.0688860683	6746500	7418299.999999996
P0DOV2		1849299.9999999981	1012450.6372758794	1913340.6513724723	6367499.999999996	5766499.999999996	4389099.999999998	5138199.999999998	6327799.999999994	5204900.0000000065
P0DP28;P0DP27;P0DP26;A0A3Q4EHJ0;Q9D6P8	Calml3	47794000.00000004	37778000.000000015	90551999.99999999	47437000.000000045	85609999.99999997	120849999.99999999	103039999.99999988	95563000.00000006	111580000.00000007
P10107;A0A494BBD8	Anxa1	87309999.99999994	85399000.00000003	81260999.99999994	183199999.9999998	156340000.00000003	163380000.00000015	16761e4	174450000.00000003	149800000.00000015
P10126;D3YZ68	Eef1a1	426060000.0000001	398480000.00000036	393710000.00000024	470969999.9999994	542469999.9999995	533769999.9999995	523890000.0000003	557320000.0000002	485789999.99999946
P10493	Nid1	17337000.000000007	16463000.000000004	16556999.99999998	14326999.999999996	13716999.999999998	15982000.000000002	12483999.99999999	13612999.999999994	14777999.999999983
P10518	Alad	8387200.000000001	7232599.999999991	9603199.999999994	8629999.999999998	8234900.000000004	6105999.999999996	8109800.000000009	8741599.999999998	7891700.000000004
P10605	Ctsb	12900999.999999987	12185e3	15228999.999999983	14736999.999999985	19683999.99999998	18131000.000000007	22379999.999999978	18394000.000000004	19772000.000000004
Q8BTU6;P10630;A0A338P6X5;E9Q561	Eif4a2	6184899.999999998	5275300.000000003	6403700.000000007	4714799.999999995	5790300.000000004	4265000.000000005	5948000.000000002	1585048.1861022168	5768800.000000001
P10639	Txn	123529999.9999999	120420000.00000007	173199999.9999998	180330000.00000003	222890000.00000003	205809999.99999976	220449999.99999988	206110000.00000018	173130000.0000001
P10649;A2AE89	Gstm1	338629999.9999999	422260000.0000001	327829999.99999994	357129999.99999994	269019999.99999976	341550000.0000001	331199999.9999999	281150000.0000001	291020000.0000002
P10810	Cd14	899452.3915747144	1842897.0719077007	1317299.999999999	7641500	7439500.000000003	11302999.999999989	10992000.00000001	8833500.00000001	8484200.000000006
P10833	Rras	58792000.00000007	58086000.000000075	63077e3	58475999.99999995	48285000.00000003	35701000.000000015	48411000.00000001	44494999.99999995	40818999.99999997
P10852;A0A0U1RPK4	Slc3a2	6861400.000000008	9667800.000000002	6799799.999999996	107e5	9926300.000000011	9143100.000000004	10633000.000000002	10124000.000000002	10735000.000000007
Q8CBB6;Q8CGP2;Q8CGP1;Q64475;P10853;P70696;Q64524	Hist1h2br;Hist1h2bp;Hist1h2bk;Hist1h2bb;Hist1h2bf;Hist1h2ba;Hist2h2be	5312999999.999992	3757500000.0000014	4285800000.000001	4967499999.99999	4406899999.999999	3540699999.999999	4343500000.00001	4516099999.999993	3887500000.0000033
Q6ZWY9;Q64525;Q64478;P10854	Hist1h2bc;Hist2h2bb;Hist1h2bh;Hist1h2bm	1198223.6701425675	1911079.6592748968	1709416.9014644602	1047634.5878672495	2097423.2592618996	861486.2959167804	843604.4129330767	1290815.8868860663	1022455.2633252549
P10922	H1f0	378169999.99999964	306260000.0000003	301709999.99999964	275639999.9999997	273920000.0000001	184799999.9999999	293609999.99999964	233420000.00000018	241520000.0000002
P11031	Sub1	762782.2322496447	1708511.9363165877	1018046.0615109646	1027518.8545718505	1646395.7852655023	1953939.7037798017	474788.19969803205	2532828.6255352856	2162698.0103531866
P11087	Col1a1	18268999.99999998	17686999.999999993	19909999.999999985	14018999.999999994	18957999.999999996	965254.1286098671	14100000.000000006	16436000.000000015	14369000.000000013
P11152	Lpl	2312684.056028342	1020566.5602394795	1592970.1448602148	1580689.6973600734	1344572.7931167905	874164.2022635865	1132390.808032195	685806.2197989343	1135251.8533657964
P11247	Mpo	7030000.000000001	3185600	4411599.999999999	95188999.99999994	58383999.99999996	75681999.99999994	67529000.00000006	69080000.00000006	50135999.99999998
P11352;A0A0A6YY34;A0A0A6YVV2	Gpx1	35520999.99999998	43240999.999999955	42108999.999999955	42033000.00000004	37715000.00000001	41762000.00000001	43962000.00000001	40155999.99999998	41875000.00000002
P11404	Fabp3	25529000.000000004	32265999.99999997	43944999.999999955	18217999.99999999	25695999.99999999	25276999.999999996	22331999.99999999	26079999.99999998	27142999.999999985
P11438	Lamp1	30125000.000000022	31960999.999999974	32567000.00000002	26302000.000000026	31883999.999999996	26790000.00000002	28386000.000000004	28161999.999999974	26062000.000000026
P11499	Hsp90ab1	140599999.99999997	154250000.00000015	140160000.00000012	145070000.00000015	157079999.99999994	168370000.0000002	144489999.99999994	145999999.99999985	144459999.99999985
P11531;A0A668KLA2	Dmd	899404.7433320244	1592777.6697932046	1251719.8783276556	2534211.0177721614	2613929.8387311515	493236.39349417674	1360807.665436588	1389000.3581870098	1140669.076857689
P11672;A0A0A6YW77	Lcn2	46162999.999999985	19374000.000000015	34266000.00000004	278589999.9999997	215439999.99999973	22758e4	224860000.00000003	260249999.9999999	224769999.99999994
Q542I8;P11835;M0QWA7	Itgb2	12619000.000000006	11795000.000000007	11085000.000000007	70647999.99999993	51055000.00000002	58300000.000000045	56091000.00000001	63571000.00000002	40166000.00000002
P11881	Itpr1	2342954.059985589	1253317.7686139771	2661060.117570484	660917.7577747994	720616.7270808849	1171889.3303245576	905778.8423043409	1732629.8582640658	1632044.771405898
Q05BJ7;Q8K469;P11928	Oas1g;Oas1a	895961.6631885229	2652841.2644603136	923068.9272082598	1415801.1454456346	1445386.0970638988	1407132.6991585256	1965378.5434516773	837767.4219193154	1779036.5120474426
P11983	Tcp1	27867000.000000015	29896999.999999963	28688999.999999966	29876000.000000034	29969000.00000002	29873000.000000026	26737000.00000002	28345000.000000015	29435000.000000004
P12246	Apcs	1270948.6228994818	925879.421231068	1306522.032063068	1529903.1898614236	1797484.1300091287	938296.5883809603	1535021.198979505	1121272.0552808337	861942.2956538689
P12382	Pfkl	6221199.9999999935	6021399.9999999935	6310100.0000000065	6270199.999999995	6875900.000000001	6031600.000000007	5642699.999999999	6057599.999999996	5939800.000000003
P12710	Fabp1	429813.7759169387	1307865.1897134928	863591.3968679085	1325864.9038570658	877868.001972864	2028992.2653313056	1248363.5538364144	1213849.8100470873	1949142.0083604413
P12787	Cox5a	99829999.99999996	91057999.99999997	100150000.00000001	62519000.000000075	97761000.0000001	99684000.00000007	99285999.99999993	94106000.00000003	107820000.00000006
P12815	Pdcd6	4802099.999999997	4388000.000000001	4254700.000000002	4737900.000000002	6180999.999999996	8688200.000000004	4951199.999999994	5482399.9999999935	4260500.000000005
P12970	Rpl7a	29761999.99999999	28929000.000000026	31280000.000000004	35450000.000000015	39809e3	30222999.999999966	33063999.999999963	38076999.999999955	32572000.000000026
P13020;A0A0J9YUQ8	Gsn	106540000.00000006	91138000.00000003	93658e3	82401000.00000004	83688999.99999999	85553000.00000004	96641999.99999996	80101000.00000003	90318000.00000004
P13541	Myh3	40799000.000000045	47345999.99999999	39507000.00000004	29266999.99999998	1170235.5138317463	32683000.00000002	33880000.00000002	32942000.000000007	34594000.00000003
P13597	Icam1	54705e3	59080999.99999996	56640999.99999994	100399999.99999991	91634000.00000003	97200000.00000012	89063000.00000001	85874999.99999997	83292000.00000007
P13634;D3YYQ4	Ca1;Car1	27406000.000000007	31817999.999999985	35495000.000000015	25865000.00000001	23664999.999999985	17591999.99999999	20720999.999999978	25974000.000000022	26517999.999999993
P13745;Q6P8Q0;P10648;D3Z6A6;D3YZV3;E9Q6L7	Gsta1;Gsta2;Gm10639	8221899.999999993	27888000.000000004	7025600.000000004	30553999.999999974	18450999.99999999	21162999.999999978	27214000.00000003	24282000.000000007	28583000.000000015
P14069	S100a6	391599999.99999964	2688e5	443899999.9999997	407879999.9999996	592539999.9999998	379129999.9999999	401909999.9999996	466519999.9999998	372630000.00000024
P14094;A0A0A6YX05	Atp1b1	7633799.9999999935	9674900.000000004	8395299.999999994	7436299.999999995	8015100.000000006	5593500.000000003	8171299.99999999	7394600.000000003	7486499.999999992
P14115	Rpl27a	4668e4	42404000.000000045	46237000.000000015	54093999.99999996	61698e3	75178999.99999997	79051e3	69537999.99999994	62238999.99999998
P14131	Rps16	59865999.99999996	69071000.00000001	56989000.000000045	70318000.00000009	75391999.99999997	77613000.00000001	77073999.99999993	69321000.00000006	68472e3
P14148;F6XI62	Rpl7	47057999.99999999	41237999.99999999	40560000.00000001	4623e4	49939999.99999998	44722e3	41068000.00000001	49157000.00000004	44201000.000000015
P14152;A0A5F8MPN8	Mdh1	131550000.00000012	153119999.9999999	14036e4	119320000.00000015	114619999.99999997	127600000.00000003	119689999.99999999	111600000.00000013	129080000.00000012
P14206;A0A1L1SUK3	Rpsa	48755000.00000004	48262999.99999997	46291e3	56133000.00000007	59641000.000000075	49847999.99999997	58149999.99999994	57682000.00000002	56451999.99999993
P14211	Calr	150189999.99999994	126989999.99999996	121870000.00000003	162660000.00000012	178329999.99999994	159499999.99999997	145449999.99999994	168419999.9999998	153460000.00000003
P14426	H2-D1	1197642.8606860703	866555.0809522421	878185.1222473533	3547438.487314724	1265472.4629622828	1586433.7523716013	2460572.6401129253	1041020.2966174359	965364.434725535
P14576;E9PXC0	Srp54;Srp54c	3412200.000000002	3216700.000000001	3535199.999999999	3607599.999999996	4308699.999999995	2844099.999999998	2954599.999999997	4043699.999999996	3177999.999999997
P14602;D3YZ06	Hspb1	72189999.99999997	67973000.00000001	60915999.99999993	66244000.00000006	76656000.00000009	71248999.99999991	69828999.99999996	70913000.00000006	82155000.00000009
P14685	Psmd3	7753299.999999998	7695100.000000009	6833199.999999992	8945800.000000002	9255200.000000007	9632599.999999994	9479800.000000004	8141799.999999996	8646700.000000006
P14733	Lmnb1	63878000.000000075	55160999.99999995	56945999.99999997	53538999.99999999	48095999.99999998	50892e3	55009999.99999993	50791000.000000015	49869999.99999995
P14869;D3YVM5;S4R1N1	Rplp0	28591000.00000001	29402000.00000003	28094999.99999997	33649000.00000003	33460000.00000004	30000000.00000002	30305999.99999999	33816999.999999985	32880999.999999996
P14873	Map1b	1326251.7201937495	881113.3496713451	1292009.570900024	2137243.1269613956	1087591.1691868694	1291351.840656294	660458.0533223544	1275516.9176765175	874580.3002318883
P14901	Hmox1	623978.1032140587	1293421.4992418112	1177296.309691153	1064871.3294321755	1328854.8862120335	2537698.103546036	1343976.2911634948	1167418.393943959	494502.48539947736
P15105	Glul	9689999.99999999	7945000.000000009	8923699.99999999	10149999.999999993	12323999.999999996	11148999.999999994	11812000.000000004	11475999.999999994	11554999.999999987
P15306	Thbd	40477000.00000004	38260999.99999996	40179000.00000001	29428999.999999974	19118999.999999985	20696000.00000002	25389999.99999999	19330000.000000007	27894000.000000026
P15327;D3Z223	Bpgm	37448000.00000003	54825e3	39242999.99999999	3295e4	27656999.999999985	25926000.00000002	25687999.999999978	27493e3	31708999.999999993
Q91X75;P20852;P15392	Cyp2a5;Cyp2a4	1178673.850327908	1179217.856006492	1061102.6791239004	1027974.7457466973	1217720.3599815494	685122.4814158081	1678942.1082487856	893817.7897060242	1171194.1454544715
Q3UGX2;P15508;E9Q397	Sptb	7365000.000000002	8565800.000000002	7113200.000000003	5252199.999999996	5208300	4728899.999999995	4951000.000000006	5979799.9999999935	6896600.000000003
P15532;Q5NC80	Nme1	11574999.999999998	11756999.999999994	12308e3	9832899.999999993	13392999.999999987	14976000.000000002	15101999.999999985	15194999.999999983	11194000.000000013
P15626;D3YX76	Gstm2	385270000.00000036	420479999.9999998	398530000.00000024	369589999.9999999	328049999.99999994	378850000.0000003	400770000.0000005	364439999.9999997	350410000.0000003
P15864	Hist1h1c	16836e5	1508200000.0000017	1384699999.9999983	1475300000.0000017	1311400000.0000005	1167400000.0000002	15288e5	14209e5	1282299999.9999986
P16015	Ca3	17198000.000000004	29182999.99999999	38758000.00000002	12049e3	9697399.99999999	14219000.000000006	8524600.000000004	16219000.000000007	16569999.999999994
P16045	Lgals1	62608e3	61899999.999999985	76161000.00000004	59717999.99999993	73700000.00000006	64159999.99999994	66244000.00000006	71788000.00000001	70361000.00000003
Q8C253;P16110	Lgals3	19131000.000000022	30354999.99999998	20035999.99999999	31518999.99999998	31511999.999999985	41304000.00000002	38201000.00000002	37048999.999999985	33592999.999999985
P16330	Cnp	2692899.999999997	2370399.999999997	2885800	1967799.9999999977	1957499.9999999995	1389804.6326415215	1896299.9999999993	1783900.000000002	2284300.0000000014
P16332	Mut	5890900.000000005	5382699.999999999	5018499.999999998	4704799.999999995	4870299.999999999	4396099.999999998	4599699.999999997	5161499.999999996	5880799.999999997
P16406;F7B9G4	Enpep	13082000.000000002	11457999.999999998	12673999.999999998	10812999.999999993	10457999.999999987	10249000.000000011	10088999.999999993	9947900.000000007	11674999.999999998
P16460	Ass1	1151948.348908332	1063474.5515970942	2366026.3150971658	1870185.7078473142	935766.2461076829	1734489.2962705945	807880.938907426	1676019.6828897086	1405359.7521530585
P16546	Sptan1	643622.1302884227	2360324.9280504123	1334881.9856512148	1939316.9831946972	1739550.6643886052	837306.4091074617	1083377.1514724088	988366.278204792	938500.7876549496
P17047	Lamp2	13300999.999999985	10161999.99999999	10295999.999999996	14537999.99999999	13468999.999999998	15838999.999999985	15719999.99999999	14227999.999999993	20168999.999999978
P17156	Hspa2	4998100	6450600	4735300.000000002	3807500.000000003	4359700	3111799.999999997	3203700.0000000005	3884499.999999996	3633699.9999999977
P17182;Q6PHC1	Eno1	96509999.99999999	88543000.00000004	104179999.99999994	147580000.00000006	1373e5	137269999.99999997	127660000.00000007	141200000.0000001	114949999.99999988
P17426	Ap2a1	11061000.000000013	10985999.999999996	11028999.999999994	10517999.99999999	11648999.999999994	10166999.999999998	9055799.999999993	9860800.000000007	9445000.000000004
P17427	Ap2a2	31092000.000000022	28308999.999999985	28806000.000000034	27304000.000000015	28537000.000000034	22917000.000000007	26352999.999999996	26841e3	27282000.000000015
P17563;Q63836;A0A0R4J135;G3UYY2	Selenbp1;Selenbp2	288559999.9999999	279250000.00000024	385240000.0000002	273250000.0000001	302520000.0000002	364919999.9999999	385370000.0000004	331469999.9999999	339559999.9999997
P17665	Cox7c	1871921.830937876	1336088.0797768016	2161461.795989994	1733924.1889421002	1033320.0436618661	1121384.867151321	1173447.2080720423	969105.3199957528	2023731.9983632497
P17742;A0A1L1SST0	Ppia	536700000.0000001	557809999.9999994	493020000.00000024	49372e4	463809999.9999997	601890000.0000001	520939999.99999994	557559999.9999995	584729999.9999994
P17751;H7BXC3	Tpi1	79108000.00000004	78078999.99999994	76631000.00000001	71222999.99999996	68553000.00000007	78085000.00000006	79789999.99999997	75686999.99999997	79639999.99999994
P17809	Slc2a1	821780.8667185474	2157383.1748713246	878537.528162977	1036207.9578276186	1013457.703032171	1214187.0686493341	1005339.2501066406	1500538.9242728963	1583741.7993813944
Q61696;P17879	Hspa1a;Hspa1b	12710000.000000007	21901999.999999996	14573999.99999999	13340000.00000001	15414000.000000019	12997999.999999989	13664999.999999998	14749000.000000006	13742999.999999998
P17918	Pcna	1210742.995089837	881464.8819634838	1171689.5681077074	1616566.5486136742	1559792.2942619561	1040952.3549184861	1233469.58861048	2422887.660480829	1290128.8342424468
P18760;F8WGL3;A0A494B9A7	Cfl1	120960000.00000003	108510000.00000009	121169999.99999987	159529999.99999982	153049999.9999999	167440000.00000006	152910000.00000003	150429999.99999994	162689999.99999985
P18872;D3Z2M7	Gnao1	7888399.9999999935	7984100	8687000.00000001	6465899.9999999935	5897800.000000001	5795399.9999999935	7017399.999999995	5914499.999999998	4922899.999999999
P19096;A0A0U1RNJ1	Fasn	58995000.00000007	54079999.99999994	64725000.00000004	46888000.000000015	50763999.99999994	50823000.000000015	50326000.00000004	48764000.00000006	49871999.99999999
P19137	Lama1	1643149.3231038947	1173634.418767973	744559.9544553815	1272300.3214052196	2501997.3021186907	1276012.5372244522	1128267.542742242	619212.9303446962	2529054.0674504177
P19157;A0A494B908;A0A494BAW2;P46425	Gstp1;Gstp2	24398999.999999996	28883999.99999999	26201999.999999974	27301000.000000004	23283000.000000015	22585999.999999978	27519999.999999985	25673999.999999996	25021999.999999985
P19253;A0A1B0GSB2;A0A1B0GSQ6;A0A1B0GTA1;A0A1B0GS68;A0A1B0GQW6;A0A1B0GSC2;A0A1B0GRH1;A0A1B0GSF0	Rpl13a	26353999.999999985	25600000.000000007	28285e3	32769999.999999963	29979000.000000022	15510000.000000004	23938999.999999993	30912000.00000001	24998999.99999998
P19324	Serpinh1	37458999.99999996	35833999.99999998	36416000.00000004	34432000.00000002	46767000.00000002	57708999.99999995	40459999.999999955	41694000.00000003	47631000.00000003
Q9D881;P19536	Cox5b	8642799.999999989	10992999.999999998	9079300.000000007	7928100.000000007	12621999.999999985	13122000.000000007	11642000.000000013	11489999.999999994	10281999.99999999
P19783	Cox4i1	28717000.00000002	27855999.99999999	31108999.999999985	25065999.999999974	22129999.999999978	26863999.999999993	22598000.000000007	24320000.000000015	27075000.00000003
P20029	Hspa5	111659999.9999999	119670000.00000007	97559999.9999999	135480000.00000012	144300000.00000003	134729999.99999988	13755e4	136349999.9999999	138729999.9999999
P20060	Hexb	4670900.000000005	3745700.0000000023	4845099.999999997	5501900.000000002	5560500.000000004	5397900.0000000065	4724700.000000006	5244199.9999999935	4057500.000000004
P20065	Tmsb4x	1074378.3493774333	978780000.0000001	1010899999.9999989	1192899999.9999995	1538399999.999999	1474499999.9999998	1771100000.0000005	2348699999.999997	1138399999.999999
P20108	Prdx3	25741000.000000022	26515000.00000001	22883000.000000004	21954000.000000004	23371999.999999993	39352999.99999998	28402000.00000002	29516000.000000022	30700999.999999974
P20152;A0A0A6YWC8	Vim	553660000.0000002	509979999.99999976	535589999.9999996	444939999.9999998	479810000.0000003	485400000.00000006	463329999.9999995	467400000.00000006	467180000.00000006
P20918	Plg	10097000.000000007	9329599.999999994	12790999.999999994	11511e3	11977999.999999996	12584999.999999998	14210000.00000001	14171000.000000011	8371699.999999991
P21126	Ubl4a	1762684.019118548	1779799.9999999993	1543299.9999999993	2691275.22030406	651559.2589710014	1167641.0285378194	1701200.0000000014	1868900.0000000012	1586999.9999999984
P21278	Gna11	10403000.000000006	10616000.00000001	10935999.999999993	8827800	8897400.000000004	8731600.000000006	7890200	7777500.000000006	9188400.000000002
P21279	Gnaq	33454000.000000015	33461000.000000007	32196999.999999996	25641000.000000026	27316000.000000007	25497999.999999985	24366000.00000002	23910000.000000022	24120999.999999985
P21550;Q5SX59;Q5SX60	Eno3	1386659.4113664066	6774199.999999996	8599300.000000006	940148.7788898132	6617300.0000000065	5989899.999999996	862304.361896198	1341781.3621624976	686058.1871592465
P21614	Gc	39592999.99999999	34130999.999999955	59589999.999999985	66787e3	66930000.00000006	73678000.00000009	84643e3	87546000.00000006	56152999.999999955
Q6P8P8;P21841	Sftpc	6800000.000000001	5734300.000000006	6548000.000000005	1327625.0009572504	1396915.5360314301	1733500.0000000019	1623726.0771966446	1451612.9063481856	1388116.2645308482
P21956	Mfge8	3481400.0000000037	4352800.000000004	4096600.000000005	3210500	3594700.0000000033	3210100.0000000005	3255799.999999998	3271499.999999999	3381900.0000000005
P21958;Q3TBA3	Tap1	3667900.000000003	3473900.0000000037	4273000.000000002	6465200.000000003	4595399.999999997	6826400.000000004	5023500.000000002	6419800.000000005	5116099.999999995
P21981	Tgm2	40704000.00000004	40100999.999999955	33590000.00000001	61882000.00000002	56333999.999999985	51508999.99999999	47335999.999999985	51380999.999999985	47769000.00000001
P22437	Ptgs1	10012999.999999993	10141999.999999998	9717899.999999993	10016000.000000011	8605099.99999999	8836699.99999999	10318000.000000002	9492199.999999993	10664000.000000011
P22599	Serpina1b	20277e3	22420999.99999999	35749000.00000002	29187999.99999997	34807999.999999985	74955999.99999993	60727000.00000006	51804e3	38714000.00000002
Q8CBB7;P22892	Ap1g1	18029000.000000007	15768999.999999996	15258000.000000006	16265000.00000001	17047999.999999996	14398000.000000007	14494000.000000013	15267999.999999987	15652e3
P23116	Eif3a	9947099.999999994	10857999.999999994	10795999.999999998	11528999.999999998	12471000.00000001	10148000.000000007	11685000.000000007	12032000.000000002	11763000.00000001
Q9DCC5;P23198;D3Z313	Cbx3	6392599.999999997	5611999.999999999	5713299.999999997	6705300.000000007	7596899.999999992	7638299.999999997	6673499.999999999	7961899.999999998	6694200.000000004
P23298;P16054	Prkch;Prkce	2355805.1634036275	747757.2916889328	2267358.5560954018	879960.5354276206	1509623.3562996034	893455.162585975	954159.3975674468	1255304.6903188624	1730982.5873271467
Q543K9;P23492	Pnp	43392e3	34714999.99999997	35783000.000000015	44133000.00000005	37363999.99999997	42106000.00000003	48871000.00000005	47814000.00000001	44859999.999999955
P23927;A0A1L1SRG5	Cryab	12457999.999999996	14289999.99999999	11818000.000000004	9735299.99999999	11336999.999999993	15101000.000000006	11165999.999999994	10874999.99999999	12267000.000000006
P23953	Ces1c	10523000.000000004	10859000.000000013	17809000.000000022	16714999.999999987	12638999.99999999	19597999.99999999	20187999.99999999	19831000.00000001	12442000.000000002
P24270;A2AL20	Cat	49548000.00000004	68229000.00000001	52489e3	48622999.99999996	49251e3	51607000.000000015	52126999.99999997	45070000.00000001	56743000.00000001
P24369	Ppib	55732000.000000045	56842000.00000006	63777000.00000004	64511999.99999997	70771999.99999999	65949000.00000004	65301000.00000006	66217000.00000001	72614999.99999999
P24472	Gsta4	43187000.00000001	46337000.000000045	39567000.000000015	31833999.99999999	1308085.1925644174	40856999.999999985	42993e3	39821999.999999985	33899999.99999997
P24527	Lta4h	22323000.000000004	21670000.00000002	23973999.999999978	36208999.99999998	28439e3	33419000.00000003	31391000.000000004	33526000.000000022	31791999.999999993
P24547;A0A0A6YXS4;A0A0A6YY72	Impdh2	5405200.000000002	5542799.999999995	5814299.9999999935	5846300.000000001	6174499.999999996	1677693.8831362647	6021699.999999997	5706699.999999997	6373700.000000003
P24549	Aldh1a1	443150000.0000002	479569999.9999996	425719999.9999996	366399999.9999996	354509999.99999964	433559999.9999995	396129999.99999964	362890000.0000002	407480000.00000036
P24668	M6pr	10936999.999999994	14986000.000000007	18047000.00000001	13711e3	14348999.999999987	15810000.000000004	17450000.000000015	14680000.000000017	17398999.99999998
P25206	Mcm3	1018396.8769802165	2262453.1394068366	878490.8038555463	894731.1279362073	3503632.0333644208	988187.2051430634	935442.1878723113	3408843.698258267	837836.6216303679
P25444;D3YVC1;D3YWJ3	Rps2	43545999.999999985	46576999.99999999	41294999.999999955	52482000.00000005	51620999.99999995	49767000.00000004	50822000.00000006	51405999.99999996	48410000.00000005
P25799	Nfkb1	838677.6600910679	6047899.999999996	2297153.4236043883	5161899.999999996	5917800.000000005	4599699.999999997	5329200.000000003	5535500.000000004	4954800.0000000065
P25911	Lyn	24788000.000000015	25058999.99999999	20552999.999999996	21636000.000000007	21056000.000000022	21134999.999999978	19957999.999999993	18418999.999999996	22922000.00000002
P26039	Tln1	101259999.9999999	96685e3	93032e3	86635999.9999999	81430000.00000003	83278999.9999999	89140999.99999993	82984999.99999999	99349999.9999999
P26040	Ezr	85410000.0000001	90285999.99999997	84571000.00000001	86110000.00000006	82350000.00000003	86381e3	83627000.00000004	83061000.00000007	81351999.99999994
P26041	Msn	420440000.0000003	393359999.9999997	385719999.9999997	385989999.9999998	341209999.9999999	393739999.9999997	398949999.99999964	357949999.99999976	387600000.0000004
P26231;A0A494BAD0	Ctnna1	74734e3	82205000.00000003	78544e3	70353000.00000004	68893000.00000007	65435000.00000001	70871999.99999994	63463999.99999998	70836999.99999997
P26350;A0A087WP98;A0A087WPN6;A0A087WQN2	Ptma	9606199.999999989	8948000.000000006	9731799.999999989	13777999.999999994	11326000.00000001	17118999.99999999	19812e3	15447999.999999985	20593999.99999998
Q80XR5;P26369;Q3KQM4	U2af2	8541699.999999998	7533000.000000005	8318600.000000001	11484000.000000011	10247999.999999998	8284799.999999994	9220600.00000001	9593699.999999993	9205200.000000006
P26443	Glud1	37676000.00000002	39430000.00000002	38272999.99999997	38370000.00000003	36446999.99999998	40392999.999999985	38454999.99999998	36847000.00000001	41944000.000000015
P26516	Psmd7	4845899.999999997	5493399.999999999	4561399.999999998	4253499.999999996	4597099.999999996	7540800.000000007	7132400.000000003	5774500.000000001	6634899.999999999
Q8C483;P26638;A2AFS0	Sars	11199000.000000006	12368999.99999999	11145999.999999987	13032e3	12735999.99999999	14318999.99999999	12300000.000000004	11844999.99999999	14280000.000000004
P26645	Marcks	29798000.00000001	24496000.000000004	21470000.000000015	36628000.000000045	35252999.99999996	36118999.99999999	35321000.00000004	27936000.000000015	33472000.00000001
P26883;F6X9I3	Fkbp1a	19210999.999999996	21197999.999999996	23458000.000000022	17500999.99999998	18363999.999999985	18834999.99999998	19858999.999999996	20697999.99999999	21958e3
P27005	S100a8	1516633.5542129385	881418.273533815	875114.5135658915	10871999.999999994	16977999.999999993	47731999.99999997	29655999.999999985	12373000.000000006	22086999.999999996
P27046	Man2a1	1702600.0000000019	1597299.9999999981	1528400.0000000019	2946299.9999999995	2847099.9999999986	2378499.999999998	2194900.0000000005	2766500.0000000005	2448199.999999997
P63163;P27048;A0A0G2JGN4	Snrpn;Snrpb	27447999.999999978	25331000.00000003	26892000.000000004	25057000.000000007	24190999.999999993	18365999.99999998	19928000.000000022	22770999.99999999	21357000.00000002
P27546	Map4	34774999.99999997	33616999.99999999	37525000.00000003	28915e3	36124999.999999985	33868000.00000004	28950000.00000003	32836000.000000004	29227000.00000002
P27601	Gna13	6266400.000000006	5855999.9999999935	5663500.000000006	4827599.999999996	5814700	5245699.999999996	5693000.000000002	5457900.000000005	4863199.999999999
P27612	Plaa	7215999.999999996	7214700.000000003	6670399.9999999935	6489900.000000001	6262900.000000001	6804099.999999994	5531100.000000002	6343999.999999995	5748400.000000003
P27659	Rpl3	42731000.00000003	49844999.999999985	40452000.00000004	4822e4	48342999.999999985	59806000.000000045	58673000.00000007	54073999.999999985	56039999.99999995
P27661	H2afx	3127400000.000001	2582600000.000001	3034800000.0000014	3740199999.999997	3183200000.0000014	2609900000.0000024	2783399999.9999976	3180800000.0000024	2390100000.0000014
P27773	Pdia3	131570000.00000004	122070000.0000001	13106e4	129169999.99999984	143249999.99999988	155650000.00000015	134669999.99999985	143810000.0000001	145500000.0000001
P28063;G3UZW8;A0A494BAB6	Psmb8	15123999.999999987	17618000.00000001	13588000.00000001	18427999.999999985	14812000.000000017	19398999.999999996	18152999.999999985	17224000.00000002	19015999.99999998
P28271	Aco1	11508999.999999996	11584000.000000002	11291999.999999994	10947999.999999989	11572000.000000006	10075999.999999993	9285999.999999996	11505999.999999998	10714999.999999998
P28293	Ctsg	1125899.9999999995	793030	936650	14653999.999999987	9762400.000000006	7291100.000000002	12641000.000000015	16371000.00000001	4816099.999999999
P28474	Adh5	34210999.99999997	37295999.99999997	35625000.000000015	30017000.00000002	28078999.999999978	27329e3	34516999.99999999	31129999.999999966	32811000.000000022
Q5SVI9;Q5SVJ1;Q5SVI3;Q5SVI0;Q5SVI2;Q68EG2;Q5SVI1;Q5SVJ0;P28652;A0A2I3BQP6;Q923T9;A0A286YCB8;A0A286YDL6	Camk2b;Camk2g	1222181.9070716188	2292010.198761466	1243093.6602129221	1312975.6968033488	2109682.8598627984	968887.1461119732	1452647.9540035725	2038117.4880249945	1120899.76704732
P28653	Bgn	58374000.00000004	68116999.99999994	57954999.99999999	53835999.99999999	54002999.99999993	64960999.99999999	57825000.000000045	54714999.99999998	60144999.99999997
P28654	Dcn	27631999.999999966	36392000.000000015	37229000.00000004	21663000.000000015	19140999.999999996	22796000.00000002	17268999.99999999	23774999.99999998	20570999.999999974
Q3TF41;Q8BSH9;P28656	Nap1l1	19456000.00000002	20125000.000000007	20007999.99999998	26353999.999999985	24186999.999999985	24335e3	20177000.000000015	21644999.999999985	21945999.999999993
P28658	Atxn10	4277599.999999995	5001900.0000000065	4153399.999999998	5167700.000000004	4599100.000000004	4381500.000000002	4208599.999999997	5038300	4578699.999999995
P28665	Mug1	227350000.0000002	213559999.99999994	281290000.0000002	309939999.9999997	233869999.99999973	271239999.99999994	314100000.00000024	315300000.0000003	169649999.99999994
P28667	Marcksl1	1175246.710335398	878050.3184919832	418595.32155195944	1197141.1881395907	1050339.99020665	1501666.832307345	2353071.089448599	1004875.0209226762	1213309.8369547038
Q3U9N4;P28798;H3BJE0;H3BJ90	Grn	1600389.153728424	1244730.401959878	1171119.3751824626	1873599.9999999993	1724800.000000001	2634599.999999998	595919.767911886	2136800.000000002	1927700.0000000014
P28843	Dpp4	18544999.999999978	14245000.000000011	20013000.000000007	16138999.999999989	1212e4	10969999.999999998	11128999.999999996	12282000.000000015	11373999.999999989
P28867;Q1MX41;Q1MX43;Q1MX40;Q1MX42	Prkcd	1593087.9547952916	2893400.0000000014	3410099.999999998	7262899.999999992	1013907.8467916051	5771799.999999999	5197700.000000003	3064399.999999997	4395400.000000004
P29341;Q9D4E6	Pabpc1;Pabpc6	13863999.999999987	14063000.000000007	14621999.999999987	17335000.00000001	18348999.999999978	17207000.000000004	18110999.999999993	20207000.000000022	18292999.99999999
P29351	Ptpn6	5324800.000000004	3438599.9999999977	2988900	8415600.000000004	6899800.0000000065	10904000.000000006	7678500.000000002	7998299.999999992	6205500.000000002
P29387	Gnb4	1328342.4660147831	421797.6950663829	1297403.1893091637	1079735.1134192927	1845800.0785003286	2427305.167222121	1297988.2620111865	969541.7765242476	1040784.607256669
P29416	Hexa	1688946.5706358617	1173066.587183699	608588.199950863	2394762.8717310014	1914105.8296930029	618454.466528206	1404972.6095241911	1779861.723658602	1274859.632505845
P29533;Q3UPN1;A0A0G2JFP9	Vcam1	1818099.999999998	1508999.9999999993	1152497.7006832901	3300099.9999999995	3243999.9999999963	2657800.0000000005	2876499.9999999995	2842099.999999997	3750799.9999999995
P29595	Nedd8	1769618.3015323624	3032899.9999999967	1126263.5773011	2376700.000000003	1711173.89007109	4688499.999999997	4097700.0000000005	3884600	5385200.000000004
P29699;A0A338P703;A0A338P7G1;A0A338P7H5	Ahsg	29219999.999999974	25760999.99999997	30368999.99999997	29072999.999999996	32778000.00000002	62616000.00000005	51062000.000000015	50311000.00000004	33132000.00000002
P29758	Oat	26676000.00000003	24611999.99999997	27742999.99999997	26341000.000000004	24860999.999999985	20409000.000000015	23587000.000000026	25113000.000000015	24877000.000000026
P29788	Vtn	7380900.000000005	4900099.999999994	6550400.000000003	10519000.000000004	8974599.99999999	12502999.999999998	11569000.000000004	15124999.999999981	9017499.999999996
P30115	Gsta3	133849999.99999997	130000000.00000013	126619999.99999994	107630000.00000007	109429999.99999996	87268999.9999999	102190000.00000004	96057000.00000004	93956999.99999991
P30275;A2ARP5	Ckmt1	4421700.000000004	7352799.999999998	4541000.000000002	3969800.000000001	3694399.999999998	3659899.999999996	1213794.262381363	1846664.2375303265	1166963.8248816712
P30355;A0A0J9YV38;A0A0J9YUC8	Alox5ap	10617999.99999999	9682300.000000004	9135900.000000011	31273000.00000001	21172000.00000001	26627000.000000026	22129999.999999978	26481999.999999974	10468999.999999987
P30412	Ppic	10353000.000000011	7384899.999999992	10891e3	7693399.999999996	10750000.000000013	9366400.000000007	7204100.000000004	12599000.000000004	8987400.000000006
P30416;F6S2D5	Fkbp4	17553999.999999993	13676000.000000002	12450999.999999994	11559000.000000004	11866999.999999998	11866999.999999998	10455000.000000006	11679000.000000007	12571000.000000006
P30681	Hmgb2	13190000.000000002	15087000.000000015	13411999.999999993	3488e4	27419999.999999996	64165999.99999996	40435999.99999999	36850000.00000003	34342000.000000015
P31001	Des	76857000.00000006	101709999.99999994	87206000.00000006	55984999.99999999	64175999.99999993	55160999.99999995	55967000.00000004	63533000.00000007	58116999.99999999
P31428;A0A1D5RML1	Dpep1	38109999.99999997	34445999.999999955	32869000.000000007	27842000.00000002	26822999.99999998	26245000.000000004	27546000.000000007	24640000.00000003	28814999.99999998
P31725	S100a9	128779999.99999985	45121000.00000004	54614000.000000015	966129999.9999994	730269999.9999998	599839999.9999993	681049999.9999995	784210000.000001	462030000.00000054
P31786;M0QWU8;Q4VWZ5	Dbi	31304e3	33606000.00000004	46651000.00000003	37223999.99999998	54758000.000000015	72139000.00000004	46262000.00000001	53230999.99999998	38684000.00000004
P31938	Map2k1	9664600.000000011	7069699.999999998	8820099.999999993	8473399.999999998	9276700.000000006	7749300.000000004	7574499.9999999935	9904800.000000002	7767300.000000001
P32020	Scp2	30969000.00000001	29706999.999999996	27688e3	30499999.99999997	33393000.000000026	26814999.999999996	28382999.99999997	29251999.99999999	31396000.000000037
P32067	Ssb	12475999.999999996	12532999.999999987	11071999.999999993	14490000.000000017	14510000.00000001	12221999.999999989	12619999.999999998	13842e3	13535000.00000001
P32233	Drg1	1699899.9999999984	1855599.9999999986	2012199.9999999998	1790599.9999999984	1878299.9999999993	1862600.0000000016	1667400.0000000016	1776899.9999999998	1670399.999999999
P32261	Serpinc1	20927999.99999998	24656999.99999998	25265000.000000007	22016e3	19904000.000000007	26503000.000000004	19162000.000000015	25289999.999999993	13409000.000000015
P32921	Wars	37390999.999999955	36298999.999999985	42310999.99999997	43686000.00000004	44687e3	43047000.000000015	36182000.000000015	39018000.000000045	40771999.999999955
P33267;A0A0U1RPL9	Cyp2f2	102050000.00000001	57654000.00000005	104419999.99999997	49243999.99999995	35049999.99999998	45041999.999999985	47705000.00000005	40371000.00000003	47448000.00000004
P34022;H7BX22	Ranbp1	15781000.000000004	15397999.999999981	16179e3	16252000.000000007	18912000.00000001	16482999.999999983	16634999.999999985	21751e3	17391999.999999993
P34884	Mif	67242000.00000004	61769999.99999996	56545999.999999955	60085000.00000003	74206999.99999997	69983999.99999996	65421999.999999955	81569999.99999996	83307999.99999999
P34928	Apoc1	6270000.000000007	7716400.000000003	9373199.99999999	7932899.999999994	7598199.999999993	11415000.00000001	9778399.999999996	16055999.999999996	10211000.000000007
Q8BWM3;P35174	Stfa2l1;Stfa2	1825077.2352127708	1298789.66790804	627824.6685419726	4218500.000000002	1022037.3002855196	4887900.000000003	3318167.9278978393	4526299.999999997	893809.2656187239
P35235	Ptpn11	5135399.999999995	5274599.999999994	4809600	4773399.999999999	4987100.000000003	6391899.999999997	4910500.000000004	4248499.999999998	6211999.9999999935
Q9CQI1;P35242	Sftpa1	68120999.99999996	58887999.99999997	62774000.00000001	60737999.99999994	62836999.99999995	53066999.99999995	64375999.99999998	61014000.00000003	55769999.99999998
P35276;D3YWL1;D3YW33	Rab3d	7091299.999999992	611916.0364037881	5791000.000000004	12308e3	8258900.000000009	5602000.000000004	6755300.000000007	7726099.999999998	5786099.999999995
Q8C266;P35278	Rab5c	46183999.99999998	44684999.99999996	47462999.99999998	49353000.000000015	47175999.999999985	45385000.00000005	44819e3	44820000.000000045	44854999.99999998
P35279;D3YV69;P61294	Rab6a;Rab6b	57755000.00000005	49611000.00000001	49559000.000000015	46356999.99999996	51635999.99999994	46092000.00000002	47440999.999999955	48193999.99999997	49026999.99999996
P35282;A0A1W2P6Z4	Rab21	8127800.000000006	7377700.000000008	7467500.000000001	10106000.000000007	1595233.943740188	1342454.584689823	1977105.2054832329	1648300.6302027623	1674505.366551489
P35293;A0A3Q4EI12;A0A452J8C1	Rab18	11711000.000000002	11784000.000000007	12778000.000000004	12320000.000000015	14384999.999999994	11816e3	12575e3	11395000.000000006	12228999.999999985
P35486	Pdha1	15927999.999999993	15014000.000000013	15754999.99999999	14168000.000000015	14566999.999999998	12636999.999999993	13645999.999999983	14944000.000000011	12636999.999999993
P35505	Fah	5894100.000000004	5089100.000000003	6521899.999999996	4861599.999999994	4915800	3762599.9999999963	5947400.000000006	4950600.000000006	5235700.000000001
P35550;A0A140LIR6	Fbl	7074499.999999994	7154200.000000001	6108900.000000003	7040300.000000002	5996600.000000003	9054699.999999996	7020899.999999992	8054899.999999992	7174499.9999999935
P35564	Canx	60905000.00000005	57069000.00000002	68557999.99999999	66857000.000000015	67140999.99999997	64972000.00000005	65369000.00000005	72339999.99999997	67086999.99999996
P35585	Ap1m1	3395300.000000001	1154521.1458275407	1833700.9078642486	1356249.256656713	1255182.3656532865	1452596.4818997476	970204.0278030483	4195600	3506800
P35700;B1AXW5;B1AXW6;B1AXW4	Prdx1	334340000.0000003	406809999.99999994	362969999.99999976	357070000.00000006	374960000.0000004	377759999.99999994	401240000.0000004	378979999.9999997	397039999.99999976
P35762;A0A140LJL0	Cd81	10571000.000000002	10701000.000000004	802385.4981274856	2189030.29782743	8053600.000000002	10823000.000000011	12810999.999999993	9580800	11929000.000000006
P35821	Ptpn1	1921595.7613524166	1128391.467126985	1183980.3189326737	895087.7844966556	2657239.5049788165	1255747.6532464714	935866.2956634072	977424.5075498632	988215.4775983036
P35831	Ptpn12	1572700.0000000019	631143.9048375858	1436600.0000000005	1422300.0000000005	1371500.000000001	3417664.0808658586	1687900.0000000014	1468199.9999999995	1738699.9999999995
P35979	Rpl12	39692000.00000003	43348000.000000015	40854000.000000045	45859000.00000002	50787999.999999985	46568000.00000005	52530999.99999997	51910999.99999997	51296999.99999997
P35980;A0A1B0GSS8;A0A1B0GQU8;A0A1B0GSA8;A0A1B0GSF7	Rpl18	49107999.999999955	44850999.99999998	46288999.999999955	49186999.99999995	59556000.00000006	43055999.999999985	50189000.000000015	56662000.00000001	52530000.00000003
P36371	Tap2	3546899.999999996	3666099.9999999995	4673000.000000004	7503899.999999999	5717599.999999994	6189899.999999995	5265699.9999999935	7351200.000000003	4624599.999999997
Q99NF7;P36993	Ppm1b	2183848.483053621	1831985.160040991	1608770.0558876279	1191477.776149285	927193.2466082121	2041044.9338537673	1725020.0217037047	1535115.8100793427	968984.5874323213
P37040;Q05DV1	Por	44404999.999999985	40727999.99999998	43443000.00000004	36453999.99999998	36219e3	33283000.00000004	38690999.99999996	36992000.00000003	38962000.00000002
P37804;A0A1L1STN8	Tagln	59737e3	69737999.99999993	67797999.99999997	46211000.000000045	46120999.99999999	51574999.99999994	48587999.99999998	49682999.99999998	45818000.000000045
P38647	Hspa9	25266000.000000022	30081000.000000007	25660999.999999993	23743000.000000004	25691999.99999997	22176999.99999999	24811000.000000022	26325999.99999998	26551999.999999978
Q3T9X3;P39054;F8WIV5;G3UZZ3	Dnm2	17945999.999999996	16421000.000000013	17194999.999999993	16505000.000000013	16577999.999999987	16867000.000000004	16093999.999999994	15189000.00000001	16116000.000000007
P39655;Q8C587	Alox12	1250279.2638730141	1109099.9999999995	1050133.625684041	759421.7842939793	1309823.5849532648	1004730.1308022754	1305199.9999999993	1203842.20688691	1499419.0620789481
P39876;E9QAB2	Timp3	2563299.9999999995	2199800.0000000005	2477700.0000000023	1784800.0000000012	867771.7018176086	1775800.0000000005	1945900.000000001	1565200.0000000007	2419429.6830972284
P40124	Cap1	70616999.99999994	67999000.00000003	66874999.99999995	87606000.00000001	77980000.00000003	77252e3	78592000.00000004	77980000.00000003	73753999.99999999
P40142;A0A286YE28	Tkt	83659999.99999991	85583999.99999996	76711000.00000009	118210000.00000006	98394999.9999999	126220000.0000001	111909999.99999988	114259999.99999994	102620000.00000012
P40237;A2AIJ1	Cd82	4184399.9999999995	3745300.0000000014	5298499.999999997	3669000.000000001	3525599.999999998	4719599.999999997	4033700.0000000014	3810299.999999996	4229700.000000005
P40336	Vps26a	33441999.999999978	31290000.000000026	35015e3	31728999.99999999	37799999.99999999	41697999.999999985	33125000.000000015	36516999.99999999	31673999.99999998
P40936	Inmt	500679999.9999998	455030000.0000001	512630000.0000002	417950000.00000024	384089999.99999994	432540000.0000004	483769999.99999976	352940000.0000001	473529999.99999976
P41105	Rpl28	58516000.000000015	5156e4	52774999.99999997	57176000.00000006	68775e3	52091000.00000004	58042999.99999994	57323e3	56457999.99999996
P41241;A0A1L1SR46;A0A1L1STA1	Csk	5257500.000000005	4855600.000000006	4636999.999999997	4832399.999999994	4326799.999999996	4109200.000000004	4102000.0000000005	4922799.999999999	3858299.9999999953
P41245	Mmp9	2927000.0000000014	2034200.0000000007	1726283.0305108703	8094299.999999999	4128700.000000005	7460700.000000002	7355199.999999995	4466199.999999996	6523099.999999993
P42125;A0A3Q4EC00;A0A452J8A5	Eci1	18689999.999999996	27348999.99999999	21062999.999999978	15948000.000000013	16470000.000000013	19574000.00000001	19785999.999999985	13385999.999999985	21339999.999999993
P42208;E9Q3V6;F6WYM0;D3YYB1;D3Z3C0;D3Z1S1	Sept2	39035000.00000003	37254000.00000002	37392000.00000004	32018999.999999978	32607999.999999963	32826999.99999996	30598999.999999966	33244999.999999966	37373000.00000004
P42227;B7ZC18	Stat3	4718900.000000003	3601200.000000002	3752099.999999996	4388600	4281400	5176599.999999995	4081400	4351700.000000002	4539800.000000004
P42232	Stat5b	1110709.2846608867	805482.0714738171	1356735.8276044875	2295547.1617325223	882353.7416269977	969324.4792479144	1790204.325943815	2575385.5026394655	619530.4540784656
P42669	Pura	34476000.00000001	33089999.999999978	30547999.999999978	23877e3	25182000.000000007	32316000.00000001	23519999.999999974	27715000.00000003	26533e3
P42932;H3BL49	Cct8	34646999.99999996	32806000.00000002	31874000.00000001	36179000.00000004	37345000.00000002	32616999.999999963	34013000.00000004	35525999.99999997	33795999.99999996
P43274	Hist1h1e	231379999.99999997	321910000.0000003	198709999.99999994	22397e4	202340000.00000006	309319999.9999999	316380000.00000024	289820000.00000024	257410000.00000012
P43275	Hist1h1a	53779000.00000001	64196000.00000005	2309803.2697011875	895040.4966653546	38024000.00000001	92506000.00000006	58382999.99999999	76614e3	79143999.99999994
P43276	Hist1h1b	207449999.99999988	17372e4	165839999.99999994	212580000.0000001	180239999.99999994	204620000.00000003	22034e4	204459999.99999982	181719999.9999999
P43277	Hist1h1d	1068399999.9999996	614699999.9999999	465889999.9999998	325420000.00000036	616020000.0000006	30187e5	69163e4	712790000.0000005	18305e5
P45376;D3YVJ7	Akr1b1;Akr1b3	86697000.00000001	68637e3	68794e3	63872000.00000006	69489999.99999994	56842000.00000006	62056999.99999996	63883000.00000004	64034999.99999996
P45377;P21300	Akr1b8;Akr1b7	817170.6752189797	1185873.8820427072	995204.8410619446	2325510.4662897056	1295355.0063424483	1781878.8900978027	1596694.177659323	885515.2757649067	1340993.3044206458
P45591	Cfl2	5766099.999999999	5792600.000000004	6082600.000000001	5950400.000000005	5699699.999999995	5231499.999999998	5123700.000000003	5078699.999999996	5658399.999999998
P45878	Fkbp2	4098300.0000000037	3722600.000000001	818949.4044932864	3845799.9999999995	1180955.9012107216	4340500.000000004	4054499.999999997	1256996.2527306012	3864899.9999999967
P45952	Acadm	14976000.000000002	16474000.000000004	17536000.000000007	11297000.000000006	12648000.00000001	14646000.00000001	11445999.999999989	11124000.000000011	14953999.999999996
P46061;A0A2R8W753;A0A2R8VHK9	Rangap1	2643999.999999998	1608483.7048439647	1484430.9846309961	891623.4418951917	4106100.000000004	6311399.999999996	4360599.999999999	4120800.000000003	4422200
P46412;A0A1C7ZMZ5;A0A1C7ZMZ7	Gpx3	9215400.000000002	13181000.000000002	12074999.999999994	14706999.999999996	12719e3	14446999.999999987	13210000.000000002	14080000.000000002	11457999.999999998
P46414	Cdkn1b	1201952.6972285737	1052544.336046417	1195210.8221492232	1263590.4040090165	1065017.0668566644	1848909.2669141258	943526.2180147436	827998.5468596924	1450597.9662954363
P46460	Nsf	9349199.999999994	7250099.999999996	8550500.00000001	8356400.000000008	9058400.000000007	7663100.000000006	8190499.99999999	8628299.999999993	8521200.00000001
Q8VEJ9;P46467;Q8BPY9	Vps4a;Vps4b;Fignl1	918721.7370179709	1725271.0059873122	1149133.4398603775	428589.5829992287	5276500.000000005	1649885.6830534358	1486347.244342234	842108.1926300502	4499999.999999999
Q8BVQ9;P46471	Psmc2	22891999.999999978	21804000.000000004	21094999.99999999	23790999.99999999	24192999.999999996	22623000.000000015	21984000.00000002	23640999.999999993	22607999.99999998
P46638;G3UY29;E9Q3P9;F8WGS1;G3UZD3;P62492;G3UZL4	Rab11b;Rab11a	54633000.00000007	49409999.99999998	56515000.00000006	52611000.00000004	55572e3	47419999.99999995	53872000.000000045	55397000.00000006	59988999.99999996
P46664	Adss	4653400	6969700	6703100.000000007	7659600.000000001	7059500.000000002	6941800.000000004	7204899.999999992	8010700.000000005	7344899.999999993
P46737	Brcc3	1547974.9329064928	1357833.9287425284	1566741.186133443	1190901.8098864867	2364175.595173994	977223.1179561404	1163708.410785887	1242918.3977319372	1254686.332401238
P46935;A0A571BDN7	Nedd4	3706500.000000004	4297499.999999994	3549500.000000003	3716900.0000000047	4577600.000000005	4586100.000000005	3954299.9999999967	4287900.000000003	4332899.999999997
P46978	Stt3a	10787000.000000002	10070999.999999993	10434000.00000001	11825999.999999998	12672000.000000006	9457099.999999998	10133999.999999998	10978000.000000004	10624000.000000004
P47199	Cryz	1220268.6333307915	2304558.406666568	1559565.2954764292	1318420.3006636489	1338095.2104532337	1536347.8829112316	2502193.6849944913	1131688.0071382856	3402325.590014031
Q3ULB1;Q921W7;P47226;D6RH72;A2ALC6	Tes;Gm4985	1061050.5871365722	997799.9442063082	1299456.5511382965	621569.2455352554	2160858.731441777	1204154.4184665733	854241.3680340613	1019114.2657051338	2035709.4347967505
P47738;A0A0G2JEU1	Aldh2	248389999.99999994	259420000.00000018	249200000.00000015	222829999.99999973	200719999.99999988	201270000.00000024	215110000.00000003	193100000.00000012	219879999.99999994
P47739	Aldh3a1	19081e3	26278000.00000002	19551999.999999985	14918999.999999987	16973999.99999999	16853999.99999999	16528999.999999993	16579000.000000019	16891999.99999998
P47754;A0A0N4SVM0;D6RCW7	Capza2	46881999.99999996	45345999.99999997	43393000.00000005	50359999.99999998	50617999.99999997	49323999.99999994	45976999.99999997	47040999.99999995	52575000.00000002
P47757	Capzb	900879.7959994153	822012.595387565	1653788.8569669314	1172090.5558460653	882705.8485883198	2580432.833090909	1215440.8109136345	2287612.847797745	1004698.0239800565
P47758	Srprb	6536899.999999993	6417599.999999996	5751000.000000002	1145585.9148031455	6874699.999999997	6047500.000000003	7200800.000000006	6727299.999999994	6411800.000000004
P47791	Gsr	10433000.000000002	12867999.999999989	10837999.99999999	19256999.999999985	17023999.999999993	18407999.999999996	20139000.00000002	18373999.999999985	17524999.99999999
P47811;A0A3B2WB60;B2KF34	Mapk14	6384700.0000000065	6322499.999999998	7695499.999999994	8565399.999999998	7764599.999999996	7343000.000000009	798398.061973891	8670899.999999998	7481800.000000006
P47856	Gfpt1	1350248.161344357	3212700.0000000037	1733101.0199814863	641083.2898102924	1175362.9702987117	885137.5666662737	3264800.0000000014	5024300	969420.3685948194
P47857	Pfkm	2736700.0000000033	2994700.000000001	2443400.0000000005	2552999.9999999977	2757699.999999999	2308199.999999998	2641200.0000000023	2367799.999999999	2632700.0000000023
P47911	Rpl6	60821e3	61167000.000000045	60475e3	64753000.00000003	69364999.99999996	64835999.99999995	66619000.00000001	68088e3	63393999.999999985
P47915;A0A1L1SUN1;A0A1L1SS27;W4VSN7	Rpl29;Gm3550	1044720.5875258744	1484858.5131036746	1787633.6342150643	1859121.7651525864	748782.1012429291	1257443.5947103132	812094.864516685	1284510.6504328076	1778101.5112455366
P47941;A0A338P675	Crkl	807143.8877969022	1197056.8782553491	1882555.54534876	2330700.000000001	2083299.999999999	2400299.999999999	2431900.000000003	2088256.2179593956	2165400.0000000023
P47955	Rplp1	36186000.000000015	35037999.99999996	32092000.000000026	36465999.999999985	30532999.999999963	40459999.999999955	35587000.000000015	40035999.99999999	30194999.999999974
P47962;D3YYV8	Rpl5	22323000.000000004	25426999.99999998	22862000.000000026	26869000.000000026	30015000.00000002	34519000.00000003	26381999.999999993	28676999.999999985	27402000.00000003
P47963	Rpl13	70412e3	74534000.00000009	66815999.99999993	59697999.999999955	76424999.99999994	74275999.99999999	70548000.00000006	74973000.00000003	77257000.00000001
P48024;A0A1L1SSA3;J3QPZ8;Q9CXU9	Eif1;Eif1b	760966.2397585717	3378099.9999999995	4140400.000000003	4121400.0000000033	4244700.000000004	4703799.999999998	4863800.000000006	842448.9333573916	4791599.999999999
P48036	Anxa5	434409999.9999998	352530000.00000036	459250000.0000002	338009999.99999976	353960000.0000001	359670000.0000003	365180000.00000006	331599999.9999997	349679999.9999998
P48678	Lmna	164360000.00000006	158470000.00000006	148730000.00000018	11766e4	125300000.00000001	130520000.00000013	127600000.00000003	119909999.99999997	131640000.00000013
P48722;E0CY23	Hspa4l	5283500.000000002	6690500.000000007	5169100.000000005	4319000.000000003	5868099.999999999	5098699.999999995	3936000.0000000047	4870899.999999994	3985700.0000000014
P48758;A0A338P684	Cbr1	28785999.999999966	29921000.000000022	27557000.00000001	22928999.999999978	23615000.00000003	21485000.000000007	22488999.99999998	23284999.999999974	24207000.000000007
P48759	Ptx3	2025879.2117816848	1151170.4732405976	2140562.7648854414	817994.4302707186	2266122.3869545343	827521.2299824475	1201738.0317631643	1126253.737706077	1844741.2594840743
P48771	Cox7a2	1012631.8785762804	1566702.5547376778	1222798.0217186185	1203892.5219400648	882659.1639634565	841654.5064420814	1093508.5567140235	712992.6813737276	1646850.4305810505
P48787	Tnni3	979648.1262649478	14117000.000000006	8098599.99999999	8575000.000000007	8332400	8681100.000000002	7581899.999999995	7710900.0000000065	9248299.999999998
P48962	Slc25a4	73742000.00000003	76890000.00000007	78909000.00000003	52007000.00000004	57399000.00000002	51933999.99999998	49868000.00000002	57772000.000000015	5984e4
P49138;A0A087WSN7;B1AVU1;Q9D2E1;Q922R0;Q3UMW7	Mapkapk2;Prkx;Tssk3;Mapkapk3	1176866.9245618458	1559568.3148418274	1085787.4813880706	1632493.3090098586	2295734.135150499	1243329.4514755546	984044.3769513454	2191438.305665311	977290.8540900027
Q3UV95;P49222	Epb4.2;Epb42	2247100.0000000014	3192200.0000000033	2735200.0000000014	2403900.000000002	2143799.9999999995	1131825.2422761987	1722799.9999999984	1836799.9999999981	2171500.000000001
Q5EBP8;P49312	Hnrnpa1	9230599.999999989	9016000.000000002	8630199.999999993	11233999.99999999	9847900.00000001	10613999.999999993	12542999.999999994	9895999.999999993	11138000.000000011
P49442	Inpp1	5813399.999999998	1300833.30696057	4633500.000000003	5079700.000000006	5364900.0000000065	1018999.3473068721	3994999.999999998	5195500.000000004	1533920.4272481396
Q9EQE2;P49443	Ppm1a	2232300.0000000014	2165899.999999998	2411399.999999998	1964100.0000000016	2068499.9999999981	2291489.6471666954	2306700.0000000014	2091399.9999999988	2116099.999999998
P49586;D3Z3T5;Q811Q9	Pcyt1a;Pcyt1b	1053737.3072448145	1653230.1536446712	797866.3655932286	1068647.3210031	879285.7044906752	1285029.9316011483	2220842.645842153	842403.7556323884	1203320.8579544637
P49615;A0A0G2JDL3	Cdk5	2283600.000000001	1732045.4478737763	2193399.9999999995	1761899.9999999986	1942899.9999999984	1832699.999999999	1242225.0900785115	1968700	1985099.9999999988
P49710;E9Q4E5	Hcls1	2581400.0000000014	2326200.000000002	2250799.999999997	7275399.999999993	4592300.000000004	9733800.000000004	4066500.000000005	6652800.000000004	3894799.999999996
P49722;Q8BKE0	Psma2	34494000.00000001	34346999.99999998	30555000.000000034	41412999.99999996	36949999.99999996	31145999.99999997	39611999.99999999	38334999.999999955	36004000.000000015
P49813	Tmod1	9971700.00000001	8877399.999999994	9685600.000000006	9314200.000000007	9182900.00000001	6660399.999999997	7033300.000000002	7008300.000000004	7725799.999999997
P49817;H3BKG0;D3Z148	Cav1	353540000.0000002	426739999.9999998	352929999.99999976	251979999.99999997	290459999.99999994	333129999.9999997	317369999.99999976	268399999.99999967	290750000.0000003
P49935;A0A087WR20	Ctsh	24186999.999999985	22370000.000000007	23688000.000000022	24017000.000000004	28512000.000000007	27266999.99999998	20784999.999999985	22463999.999999974	21901999.999999996
P50172;Q3TJI8;F2Z3U6	Hsd11b1	78415999.99999999	70756999.99999997	77362000.00000003	84007999.99999994	79174999.99999993	56948000.00000001	71515000.00000006	6687e4	66380000.00000008
P50247	Ahcy	28548999.99999998	25307000.000000026	28647000.000000007	28253000.000000004	24507999.99999998	22514000.000000022	24742999.999999993	26630000.000000015	25033000.00000001
P50285;Q3UNX7	Fmo1	77062000.00000006	68477000.00000004	75746e3	66631000.00000005	67440000.00000007	63669000.000000045	66286e3	57985999.999999985	66942000.00000001
P50295;A0A1D5RLG2;P50296;P50294	Nat2;Nat3;Nat1	1414999.9999999993	1786224.2484523447	2011000.0000000023	1750917.7524478247	1246580.2809228748	2091369.2021864625	2026071.5724716606	2220476.690368331	2571486.5659111924
P50396	Gdi1	29394e3	28821000.000000004	29667000.000000022	25169000.00000002	29251999.99999999	24236999.999999978	25246000.000000026	28455000.000000034	28078999.999999978
P50404	Sftpd	3814299.9999999977	1880507.6256316362	1175350.458862956	5513599.999999994	5618499.999999994	8016499.999999999	5765099.9999999935	6053500	5747799.999999996
P50405;S4R2L6;S4R239	Sftpb	131760000.0000001	135079999.99999994	194249999.99999985	110949999.9999999	175649999.9999999	158089999.99999994	133019999.99999991	130290000.00000016	135709999.9999999
P50427	Sts	1109063.4886827916	2136643.8357591783	897434.0231993464	1378304.0022204593	422320.96919476124	841995.8244153565	812425.6543349344	839139.2740998584	885518.5874503396
P50462	Csrp3	1167351.3399583218	1224524.8066943567	1515229.441982189	2338231.0409883102	1174794.1735519557	1126378.203694592	1088222.664550697	1195477.1540885728	1256374.6546054687
P50516	Atp6v1a	25227000.000000007	20835999.999999996	21739999.99999998	24410999.99999999	25651000.00000002	21077999.999999978	21109999.999999996	21868999.999999993	21006999.999999996
P50518;A0A0N4SW07	Atp6v1e1	19622999.999999978	15298999.999999983	14527000.000000011	21277000.00000001	16945999.99999999	14835999.999999989	15890999.999999983	16468999.999999998	15646000.000000007
P50543	S100a11	87588999.99999991	86315999.99999999	93407999.99999993	129279999.99999985	159779999.99999988	16705e4	119749999.99999997	143049999.99999997	112870000.00000004
P50580	Pa2g4	17889999.999999993	17636000.000000004	16444000.000000007	18688000.000000004	19931e3	22368999.999999996	17910000.000000022	19266000.000000007	18637999.99999998
P51150;A0A0N4SVG9	Rab7a	44202999.99999998	43603000.00000003	44487999.999999955	52474000.00000005	48665999.99999997	47207000.00000001	45385999.99999996	46743000.00000001	46780000.00000005
P51410;D3Z629;A0A0G2JES3;A0A140T8T4;D3YZT0	Rpl9	28939000.000000026	25659999.999999974	27449999.999999978	30604999.999999963	34013000.00000004	31957999.99999998	28461999.999999978	29049e3	30683999.999999966
P51432;Q8C8I0;A0A494B9C1	Plcb3	9758999.999999998	8815199.999999993	8681800	6913099.999999995	6874000.000000003	6307099.999999996	6602799.999999998	7813300.000000008	6651899.999999995
P51437	Camp	6788000.000000006	1088069.569286948	5429400.000000002	41439999.999999955	29116000.00000001	58720999.99999993	25652999.99999998	39412000.00000002	23132000.00000001
P51660	Hsd17b4	64521999.99999995	70949999.99999997	56972999.999999985	68667000.00000006	73599999.99999999	58857999.99999995	70099999.99999996	65482999.99999999	70094000.00000001
P51855;Q3UEE2;A2AQN7	Gss	7058400.000000005	10880000.000000006	7065100.000000003	7864199.999999994	6594400.000000002	6414599.999999995	9282500.000000004	7742800.000000008	7240999.999999993
P51859;E0CXA0;E0CYW7	Hdgf	28880000.00000001	22642000.00000001	22722999.99999998	26691999.999999996	25963999.999999996	28424999.999999985	21122000.000000015	26194000.000000022	26107000.00000001
P51863	Atp6v0d1	1042370.900812708	6035e3	1193332.3778313354	7692400.000000006	7389900.000000003	5063200.000000002	5329899.999999997	7943600.000000002	828080.7573623031
P51881	Slc25a5	388459999.9999997	409340000.00000024	398569999.9999998	329560000.0000003	329530000.00000036	311119999.9999998	320360000.0000001	338000000.0000002	362350000.00000006
P51885	Lum	71305999.99999997	73270000.00000007	86828000.00000003	53998999.99999996	63496000.00000006	57331e3	51713000.000000015	64133999.99999998	57294000.000000015
P51910	Apod	860781.3481014605	800971.7051243095	1037055.4324154878	1013112.1800242371	1300732.4207264513	712343.6909341303	686817.8368105321	398932.05198783125	842171.5589875914
P52196	Tst	27550000.000000015	29125999.999999985	29141999.999999978	24460000.000000026	21153999.99999998	23556e3	19790999.999999985	19636999.999999993	24013999.999999985
P52293	Kpna2	1742411.651828637	1177280.1105711998	879937.2586783906	834767.0754403239	612726.8331505306	2194941.5380758015	2126865.505827053	1125701.0969105847	1242323.6669995834
P52430;H3BK03	Pon1	12843999.999999989	14797000.000000015	16433999.999999994	11865999.999999989	10016000.000000011	11912999.999999987	13197e3	10939999.999999987	12373000.000000006
P52479	Usp10	1263874.768236411	900313.3442281499	1320971.3219971836	1507127.0001423077	1156217.2443599596	841950.5701374237	812381.7959178417	1248150.3400661217	1131297.3786328812
P52480	Pkm	122830000.0000001	121370000.00000003	121659999.99999993	167999999.99999994	159279999.99999988	188539999.99999985	165660000.00000003	170269999.99999988	18107e4
P52624;E9Q391;Q5SUC6;F6YBT6;E9Q5K7	Upp1	3021700.0000000023	1515485.5471164582	1021032.1065385184	1215235.574008805	1130043.315768769	3782899.9999999995	3925699.999999997	4444300.000000006	1018914.3640222816
P52633	Stat6	751018.0308945893	1195186.422635437	788037.9727690932	1168691.8301636362	631984.6101160964	2224091.7366198325	2155237.5731089185	581808.8261915685	2284534.651985786
P52760	Hrsp12	1805637.050275097	5815299.9999999935	742780.3437818955	4675099.999999997	4615100.000000005	838680.5713595002	5039999.999999995	6145599.999999998	6913099.999999995
P52795	Efnb1	669148.134016812	3291699.999999999	3381599.9999999995	1590124.6854174598	1834868.5081727942	1195768.5724872223	809212.6873958084	2162100.0000000014	1283835.8973626602
P52825	Cpt2	4591099.999999999	4467199.999999998	4688900.000000001	4147400.0000000023	3925199.9999999963	4938500.000000006	3198299.9999999963	4416699.999999998	5094900.000000004
P53395	Dbt	6246600.000000005	6749000.000000004	6989400.000000008	6537299.999999996	5938099.999999998	6390299.999999999	5509699.999999997	5122999.999999996	5488799.999999998
Q5SV41;P53808	Pctp	1127647.9493353898	1039511.5834572063	1985135.1049256483	1582890.0359493366	806599.5871217346	398052.3204510769	1155568.4590352522	1107653.8862307887	2085716.8112910073
P53810;J3QQ30;J3QPW1	Pitpna	12692999.999999998	12407000.000000004	13041999.99999999	13170999.999999989	12388999.999999998	11656000.000000013	10874e3	14180000.000000013	11793000.00000001
Q8JZZ5;P53811	Pitpnb	4619100.000000001	882861.1344478163	3859299.999999999	1320493.0331520515	1187623.2525124885	1125824.267617742	6232100	4506200.000000003	4507100.000000003
P53986	Slc16a1	2607699.999999997	1322245.0849626588	989548.9161404137	2651900.000000002	2983799.9999999986	3110200.0000000014	3063200.000000002	1082233.1900808234	842511.8404620426
P53994;Q3TEG7;P59279	Rab2a;Rab2b	14808000.000000013	14742000.000000015	14686000.000000019	14852999.999999998	13914999.999999987	15856999.999999998	16056999.999999981	14447999.999999994	16610999.99999999
P53996;A0A0N4SVS6	Cnbp	11538999.999999996	1023542.6320552626	957191.6851202127	11832000.000000002	11970999.999999996	10476999.999999998	382800.471488734	600354.2581366601	10619999.999999989
P54071	Idh2	73907999.99999991	79121e3	77816999.99999999	61857000.00000006	64616999.99999998	72432999.99999994	62812999.99999995	59129999.99999997	65793000.00000005
P54116	Stom	12860999.999999996	12298000.000000011	12277999.999999989	13557000.000000002	12378000.000000011	8472199.999999994	10934000.000000011	12708999.999999993	11282000.000000002
P54728	Rad23b	19899000.000000004	17029999.999999996	20152999.99999998	19537000.000000015	20588999.999999985	22121000.000000015	20274e3	21778999.999999985	19242000.000000007
P54775;A0A140LIZ5	Psmc4	6498799.999999999	7599800.000000008	7511800.000000001	9044900.000000002	10051e3	9554e3	8752599.999999993	9226200.000000007	10512e3
P54822;E9Q3T7;E9Q242	Adsl	12331999.999999994	12518999.999999998	13127000.00000001	11069000.000000007	11263000.00000001	9027700.000000002	11144000.000000004	10941000.000000004	11814000.000000006
P54823	Ddx6	5475400.000000003	5860899.999999998	5469600	6475700.000000003	7332900.000000007	6263400.000000002	5019600.000000005	6458299.999999995	6321000.000000004
P54923	Adprh	1178780.1311557055	791161.8652721435	1150723.9225115718	5804699.999999997	6431499.999999997	5438000.0000000065	5496099.999999994	6559000.000000005	5640000.000000005
Q99PM0;P55002	Mfap2	914594.0121944213	745980.3800670885	1029879.3728138477	1677867.8707390265	1610967.7821324845	1248574.8386167109	1087685.1225780186	1769173.9013374636	1125872.694857203
P55096;A0A0G2JDI9	Abcd3	9770099.999999996	9433200.000000002	9947400.000000002	7626900.000000005	9356099.999999994	10798999.999999994	9315499.99999999	8216200.000000002	10969999.999999998
P55258	Rab8a	9446800.00000001	11046999.999999987	1084172.2563248628	1757786.942112141	1054068.5296172416	581015.3130476779	8896800.00000001	9249499.99999999	8833600.00000001
P55264;A0A286YCD7;A0A286YCN3	Adk	31608000.000000034	28421999.999999966	29323999.999999993	23469999.999999974	22141000.000000004	22292999.999999978	22225999.999999985	21856999.99999998	24435000.00000002
P55284	Cdh5	14655999.999999996	13941e3	15660999.999999983	10941000.000000004	12322000.00000001	14780999.99999999	1244e4	11925999.999999989	12537999.999999996
P55302	Lrpap1	1475163.1872833606	1982366.2096693257	1141383.0769579744	1812722.6625101198	7515200.000000008	7013500.000000007	1206830.4593083928	7948300.000000005	6819700.000000003
Q8CDV7;P55772;D6RHQ2	Entpd1	5721099.999999994	7560300.0000000065	6629600.000000007	6212999.999999993	6254799.999999994	7315200	5723100.000000005	5937300.000000005	7541799.9999999935
P55821	Stmn2	733194.2835829612	992162.0278490089	1018726.6275564054	1908319.8407001258	1727962.8939944813	1107735.0933645514	559689.9365990476	768844.8777053924	713215.189951394
P56135;F8WHP8	Atp5j2	2384473.309803134	959904.2008963197	840619.6117773704	2168004.8376781624	1359878.7027397437	1082256.407957078	1070131.9566041331	1138166.6870592257	2188623.2519398984
P56375	Acyp2	5040299.999999995	2070100.0000000023	3565099.9999999967	1243096.2480669247	2308305.586991294	2786200.000000003	1045410.400032814	3051399.9999999995	4168200.000000002
P56382	Atp5e	1521748.3826980356	1152754.5390108216	1706351.2553071887	1104684.349544026	999232.7661694731	599577.4716943303	577651.2662907098	1550469.2015580095	842466.7236391737
P56391;A0A140LIU3	Cox6b1	3589700.0000000023	5230700.000000005	6762600.000000001	4679399.999999999	8347699.999999991	15395000.000000015	6653999.999999996	7423700.000000008	9460800.000000004
P56394	Cox17	2558395.480544679	1032360.0535585557	1236147.5592004405	813417.94951552	823156.8351200331	1771155.1277366267	1714592.5982108987	1008492.072518852	2217582.804377195
Q3U4W8;P56399	Usp5	11323000.000000004	12363999.999999996	12292999.999999998	11652000.000000007	13614000.000000007	12776e3	13315999.999999998	13652000.000000007	12787999.999999987
P56480	Atp5b	157109999.99999994	172300000.00000003	156789999.9999999	137180000.00000003	128059999.99999994	146190000.00000015	149180000.00000012	133260000.00000013	150110000.00000003
P56528	Cd38	6171500.000000003	6812399.999999993	6335800.000000005	6871499.999999999	5217900.000000004	6222500.000000003	740992.4784867992	5198199.999999999	5306099.9999999935
Q91YZ2;P56546;E9PWQ9;E9Q0T4	Ctbp2	6668300.000000003	5756400.000000003	6384000.000000005	5091500.000000005	5210600.000000006	6499299.999999997	5798399.9999999935	5428999.999999997	5475099.999999996
Q91V77;P56565	S100a1	1695162.795107119	1086460.3190347024	4018400	1195175.6899055527	1487124.7148661318	768274.4561092876	4932800	1664699.7270602477	839206.633690332
P56857	Cldn18	62056999.99999996	54035999.999999955	48676999.999999985	45879000.00000003	41866999.999999985	32005999.999999974	40672000.000000045	40313999.99999999	39826000.000000045
P57716	Ncstn	6836300.000000004	4189599.9999999967	5715800.000000005	6300000.000000007	6577600.000000006	4362600.000000001	5063100.000000002	5024599.999999996	4464100.000000002
P57746	Atp6v1d	682862.4289630733	1143451.197491565	733031.7375994236	914210.8209902088	1198825.2957270262	1138319.2217661322	1099810.5640732714	1305716.240731764	1194971.2819251767
P57759	Erp29	8519499.999999996	6850899.999999996	8492100.000000006	8695700.000000002	10314000.000000004	9050700.000000004	8593900.000000004	9989800.00000001	8863399.99999999
P57780;A0A1L1SV25;E9Q2W9	Actn4	95524999.99999999	97969000.00000009	95619000.00000001	92946999.99999991	93691000.00000004	104990000.00000007	93156000.00000004	92524000.00000001	97695000.00000007
P57784;G5E883;A0A0U1RNZ6	Snrpa1	4932399.999999996	4293700.000000002	4367899.999999999	5161099.999999998	4259600.000000003	3479700.0000000005	4364400.000000004	4634800.000000003	3767700.000000003
P58021;E9PZ69	Tm9sf2	1697443.9221246978	1021244.8576789111	3150699.9999999995	3560799.9999999963	4087500.000000003	4291999.999999994	1501312.5825565408	3462400.000000003	4102900.0000000005
P58252	Eef2	102709999.99999996	108569999.99999987	102110000.00000004	134380000.0000001	156010000.00000012	179169999.99999982	155779999.9999999	159139999.99999982	150410000.00000012
P58389;A2AWE9	Ppp2r4	25982999.99999997	17869999.999999993	23137000.00000001	20277e3	18237000.00000001	17405e3	11523000.000000006	19816999.999999996	18982000.000000015
P58404;V9GXE7;V9GXI9	Strn4	1570810.4540836476	3412200.000000002	1768517.3985442799	1538186.193443166	1152860.8899326473	3297100.0000000023	3317999.999999997	2232806.3106739623	2990500.0000000033
P58771;Q8BSH3	Tpm1	5043400.000000006	9524099.999999989	5741899.999999994	1213338.3540274573	1569112.747472252	7070999.999999992	973719.6286933603	4769399.999999998	7459399.999999993
P58871;Z4YJL4	Tnks1bp1	5340200.000000005	4705700	4887200.000000004	5276299.999999995	5956200	4717899.999999999	4542699.999999997	5586299.999999997	4607700.000000001
P59017;A0A0N4SW24;A0A0N4SW63	Bcl2l13	1967494.1125939053	843636.2106253384	652824.5380433716	1055426.5498269692	1561965.916698541	1551748.0890988824	1612686.3789437888	955314.3124292284	399386.35047636944
P59266	Fitm2	2005191.1527335036	1705465.6470385755	1102412.0551891252	896504.3888683533	1302779.5809095115	1008354.7532739672	1262870.588683853	784849.8076133911	1125321.0267969351
Q8BVV6;P59325;A0A1Y7VNP4;A0A1Y7VJG2	Eif5	8424599.99999999	10430999.999999998	9126500.00000001	12934000.000000006	12054000.000000007	13346999.999999998	12230999.999999993	12737999.999999985	10988000.000000011
P59729;Q3U332;Q3UZ87	Rin3	1576649.0274235888	1237815.3345674083	1152602.032151271	1342209.4627559104	1655793.6323508148	1666337.396067814	2167285.027613294	1429678.991543097	1247545.650544229
P59999	Arpc4	58161999.999999985	61439000.00000004	51404999.99999996	73857999.99999994	64380999.999999925	70270000.00000003	67683000.00000004	68787e3	61233000.000000045
P60060;G3UWH0	Sec61g	1686848.6518491753	736246.1199703183	893386.0343715869	1039227.0248154429	1734749.446577017	1306291.8682118594	922042.0310633503	1149052.879320199	582158.7711152529
P60122	Ruvbl1	6914800.000000003	7414300.000000008	6711199.9999999935	7027600.000000005	6541000.000000001	7036599.999999999	7756000.000000001	7310900.000000005	6705999.999999996
P60229	Eif3e	14219000.000000006	15246999.999999985	13581999.999999998	17853000.000000015	15052999.999999989	14469999.999999996	16235000.000000019	17811999.999999985	16122000.000000013
P60335	Pcbp1	45011999.99999999	36014000.00000001	40968000.00000004	41946e3	38535999.99999999	37201000.00000002	41441000.00000001	39874999.99999999	35030999.99999997
P60670	Nploc4	1051571.1256432824	1767233.1461139857	1443682.8786748487	803464.2367530995	1789025.3173060566	2236469.090956557	756521.6197211407	1104393.6677777101	1107305.3692156225
P60710;E9Q1F2	Actb	2445576.1186322873	656127.5127310174	715566.8906822689	757618.7127104786	1883478.501762871	955068.6674096114	1383602.8413370016	1509630.9085151358	1081928.4076954292
P60766	Cdc42	98662999.99999994	94417000.00000009	89410999.99999991	97667999.99999999	89986999.99999994	88412000.00000003	90193000.00000004	89123e3	93014999.99999994
P60843	Eif4a1	43367999.999999985	47764999.99999996	41013000.00000001	57879000.00000006	56950000.00000006	54457000.00000003	62133000.00000006	62858999.999999985	59274e3
P60867	Rps20	27840999.999999993	26508000.000000007	23714999.999999974	27785000.000000007	35715999.999999955	41585999.99999999	32645999.99999997	34061000.00000004	29185000.00000002
P61021	Rab5b	662874.9546772814	2603399.9999999977	2338023.4338837536	3096099.999999998	2497799.999999997	784303.6036928012	2633999.9999999995	2570700.0000000023	2434299.999999998
P61027	Rab10	36594000.00000002	36263999.99999998	36048e3	37358000.000000015	35536000.00000001	23566000.000000022	32759000.00000004	32819000.000000022	33823000.00000003
P61028	Rab8b	37875999.999999985	31974999.999999978	31309000.00000002	41931e3	31878000.00000003	29249999.999999966	32965999.999999966	34623e3	43788000.00000002
P61082;F7CDT0;F6WMC0	Ube2m	5406000.000000004	5829399.999999999	5525299.999999996	5805200.000000001	5797100.000000005	7106099.999999996	6287799.999999999	6522800.000000008	5758900.000000005
P61089	Ube2n	45285999.999999985	35935000.00000002	39874999.99999999	41045999.99999995	43791999.999999955	37905e3	36509000.00000004	37908999.99999997	39852000.00000004
P61148;D3Z192;D3Z6H1;D6RCX9;D3Z6E2;A0A494BBG9	Fgf1	5740699.999999995	4167600.0000000033	6361599.999999997	3331399.9999999995	3940499.9999999963	3947199.9999999953	3432900.0000000033	3233800.000000002	3837100.000000002
P61161	Actr2	42951999.999999985	42705999.999999985	42100000.000000045	54366e3	58557999.99999994	59517999.99999999	54551999.999999955	52331000.00000002	50486000.00000003
P61164;A0A494BB86	Actr1a	21853000.000000007	25960000.000000026	23497000.00000003	2379e4	21740999.999999993	25114999.999999978	22741999.99999999	19823999.999999985	23583999.999999978
P61166	Tmem258	633406.8681289665	1104631.8456270932	1489457.0393392553	2011593.1300816257	2140081.2960014907	1430599.0537014913	1110400.4300279473	1502659.1978016219	600688.5422490104
P84078;P61205	Arf1;Arf3	54980000.00000001	53862999.99999999	60276000.000000045	47256000.00000002	49271000.00000006	61388000.00000002	59096999.99999996	58105999.99999995	69683999.99999997
P61222	Abce1	796896.5487021205	2319700.000000002	2509256.011877036	1815500	2418199.999999997	1149231.3077395055	2306000.000000002	2142600.000000002	2052299.9999999984
P61327;G3UZW7;A0A023T778;Q9CQL1	Magoh;Magohb	1880027.2540754185	3902599.9999999953	1659899.7951239482	4017500.000000004	3859100.0000000005	5428300.000000005	4690799.999999995	4025499.9999999995	4745899.999999997
P61358	Rpl27	31396000.000000037	25990999.999999985	27202000.00000003	28697000.000000034	29117000.000000034	36770999.999999985	32683000.00000002	37492999.99999996	35878999.999999985
P61514;A0A1D5RL86	Rpl37a	18453000.00000002	12064999.999999989	15902000.000000019	16294000.000000006	18141999.999999993	11451000.000000004	13575000.000000006	16464999.999999994	12680000.000000013
P61620;A2ATT9;Q9CYJ6;Q9JLR1	Sec61a1;Sec61a2	23546999.999999996	18873000.00000001	20744999.999999996	18594e3	28194000.000000015	2281e4	25521999.99999999	26467000.000000004	24181000.000000015
P61750;E9Q798	Arf4	36428999.99999998	33525000.00000002	35311000.000000045	39819000.000000015	45289e3	35403000.000000045	38017000.000000045	41726999.99999998	336e5
P61759;Q3TIR6	Vbp1	856155.2785478974	6709999.999999995	666257.7249204513	1007392.6801717206	1226340.108065363	1104467.3641083022	1066961.1896822471	8139999.999999998	8625000.000000006
P61804	Dad1	6174800.000000002	6460300	4997499.999999997	5936199.999999999	5953200.000000003	8644500.000000007	6980499.9999999935	5834599.999999994	7575200
P61924;A0A2R8VJV3;Q8R3M1	Copz1	1135234.063425406	1154625.0549944688	1662142.308156835	974667.5208532378	1089653.404617613	1510786.0353463	1461508.677365332	1250142.1990758218	1767439.4032245872
P61961;H7BWZ1;D3YW97	Ufm1	8677900.00000001	8691299.99999999	8698799.999999994	8147099.999999993	11406000.000000013	1503793.4423205515	8518399.999999998	8103100	769002.3024762662
P61967;D3Z268;D3Z0D6;D3YXN0	Ap1s1	1361879.8475807298	896275.8401008106	1537670.9430523354	1170298.6146056417	802081.9423918194	1365300	1454714.2649601593	1594222.5706386343	1600800.0000000005
P61971	Nutf2	11878999.999999993	11836999.999999985	1927701.318305953	1048171.7867242412	10899999.999999994	11902999.999999993	13229999.999999983	12707999.999999985	13550000.000000015
P61979;H3BLL4;A0A286YDM3;H3BK96;A0A286YCM2	Hnrnpk	1091926.10460554	1444331.5393542533	1964783.3734691464	1103051.9378357916	1179014.8602915562	1250571.8291337676	1208769.24094962	1671329.301829441	1137764.5822213565
P61982	Ywhag	88231000.00000006	80423999.99999997	78672999.99999993	75497999.99999991	88070000.00000003	95469000.00000009	81233999.99999997	75482000.00000007	76972999.99999996
P62071;A0A1B0GRT5	Rras2	8460600.000000006	8399000.000000002	8110300.000000005	6632200.0000000065	6163900.000000007	6056400.0000000065	6814199.999999996	5916999.999999998	6578400.000000007
P62075;A0A1W2P756;A0A1W2P7H2	Timm13	584950.5944158194	718805.0923228564	1543408.9813876187	1160861.817151581	901585.1697483872	1595636.7258003606	1543965.4884947045	1724362.6494116872	1549239.9288808668
P62082	Rps7	50593000.00000001	50864999.99999994	51823000.00000002	59715000.000000015	62063999.99999995	64475000.000000015	61874999.999999925	65992000.00000002	63934999.99999994
P62137	Ppp1ca	21184999.999999985	22332999.999999978	20194000.000000015	19521999.99999999	20416000.000000022	24121999.99999999	22500999.99999999	21643000.000000007	23889000.00000001
P62141	Ppp1cb	8757800.000000007	8080499.999999991	1651726.4914023275	1036896.055267839	1517805.5150667606	10815999.999999993	9208300.000000002	7944300.000000008	9685400.000000011
P62192	Psmc1	10716000.000000011	9174599.999999998	10336000.000000007	12201999.999999996	10795999.999999998	9537999.999999998	9352099.999999996	11039000.000000013	10554999.999999998
P62196;Q8K1K2	Psmc5	10299999.999999993	10580999.999999989	11291999.999999994	10735999.999999996	9560299.999999993	11213999.999999987	11187000.000000006	11518999.999999998	11028999.999999994
P62242	Rps8	39623000.00000001	40776999.999999955	40572e3	47225999.99999996	51171000.00000006	51184999.99999995	49149999.999999955	49035e3	51602000.000000045
P62245;D3Z712;F8WJ41;D3YVB4	Rps15a	73171e3	56485e3	61576000.000000075	67231999.99999991	78917e3	45868000.00000002	59192999.99999993	67809999.99999999	58938000.00000003
P62259;D6REF3;F6WA09	Ywhae	183900000.00000006	164400000.0000001	167760000.00000006	149599999.99999994	162500000.0000001	167000000.00000015	165370000.00000018	153560000.0000001	166059999.99999997
P62264;D3YVF4;D3Z7I1	Rps14	16783000.000000007	14869000.000000017	13297999.999999993	18066000.00000001	17873000.00000001	20269000.00000001	16790999.999999996	20134999.999999985	18862000.000000015
P62267	Rps23	32237999.999999966	27338000.00000003	30964000.000000004	34252000.00000003	34249999.99999997	26173000.00000001	31720999.99999998	34567000.000000015	30017000.00000002
P62281;A0A1B0GRR3;A0A1B0GSE8	Rps11	49666000.00000004	51337999.99999995	49109000.00000004	55832999.99999995	55958e3	49807999.99999997	56077999.99999994	54926000.000000015	61335999.999999955
P62301;Q921R2	Rps13	57440000.000000045	58466000.00000003	57437e3	61339000.00000003	69166e3	74306000.00000007	66984000.00000006	66157999.99999996	68158999.99999996
P62307	Snrpf	2078917.5065990963	2332550.397794615	1027753.8733821101	856706.9706096658	1196951.6526688137	1672988.3446414543	1619151.759240594	1816706.7503231408	1008309.2843104012
P62309	Snrpg	14383000.000000004	11123e3	14917000.000000013	16034000.000000013	15762999.999999998	13399999.999999985	14015e3	15210999.999999993	14738999.999999989
P62313	Lsm6	9518300.00000001	8004599.999999994	7734199.999999991	1730835.2603748885	1041013.9646802509	7983300.000000006	7308299.999999995	2067897.8405536436	7736899.999999994
P62315;A0A3Q4L381;A0A3Q4L2W0	Snrpd1	6405499.999999996	5845800.000000005	5725599.999999997	6270899.9999999935	6827600.000000003	8901700	9299899.999999994	7632300.000000004	7376499.999999996
P62317	Snrpd2	1279735.8311035782	21006000.000000007	2398175.8781815036	21571000.000000026	884104.3839175401	20757000.000000026	19384000.000000015	24836999.99999998	18582000.00000001
P62320	Snrpd3	24019000.00000002	25005e3	23603000.000000026	26370000.000000026	24779999.99999997	19966999.999999993	22758000.00000001	25575999.999999974	20938999.999999985
P62331	Arf6	6008400.000000001	5723499.999999999	5375900.000000006	5379300.000000006	5156799.999999994	1726194.77402321	5940599.999999998	4045300.000000003	5077700.000000006
P62334	Psmc6	7504000.000000005	10619999.999999989	8414999.999999998	9073900.000000002	9754700.000000011	11061000.000000013	9800999.999999998	9564600.000000006	9357600
P62342	Selt	1621607.5039123346	1489856.8422808608	646680.3044193141	1256576.6135909038	1324228.2943902132	1818848.9131586326	1670877.7364849844	1175797.89225021	1663211.674041383
P62627;A2AVR9	Dynlrb1	3953799.9999999986	3430700.000000004	4088800.0000000033	4066400	3616799.999999996	5348800.000000001	3785100.0000000014	4198200.000000004	3874600.000000002
P62631	Eef1a2	1321175.3982359034	2502357.34380312	617821.0501371708	747741.0772287438	1025018.3373624663	2070935.1594438364	1760970.5415871695	1043021.8195887378	1304999.9486906223
P62702	Rps4x	77620999.99999996	75762000.00000006	70411000.00000006	87368000.00000006	95289e3	85513000.00000009	88045999.99999994	9246e4	89014999.99999993
P62737;P63268;A0A494B9T3;D3YZY0;D3Z2K3	Acta2;Actg2	1072370.7527583607	1659303.5739532695	777993.8910812146	1793466.4060451936	792256.2923468673	1176040.9120000633	2006188.2655324636	764478.7256908679	2229878.7893511676
P62743;A0A0U1RQ06	Ap2s1	28734999.99999999	21050999.999999978	26760000.00000002	23004000.000000007	23111000.000000015	17527999.999999993	19012000.000000004	22078000.000000026	19346000.000000015
P62746	Rhob	1372256.3408896315	669549.6588266293	4109200.000000004	4777500.000000003	5558600.000000006	5399499.999999997	6760299.999999995	5301899.999999996	5855299.999999996
P62748;A0A1Y7VMK3	Hpcal1	14125999.999999983	13668000.00000001	17017000.000000007	18476999.999999978	18936000.000000015	18779999.99999999	17211000.000000004	16536999.999999983	18337000.000000022
P62751	Rpl23a	26068999.999999978	24629999.999999993	26079999.99999998	29693000.000000022	32100000.000000037	36157000.00000004	26967999.999999993	29819999.999999996	32194999.999999963
P62754	Rps6	33838999.99999997	31692999.99999998	33618999.99999998	30886999.999999966	40697999.99999996	35921e3	38966e3	38648000.00000004	32129000.000000004
P62774;A0A0J9YV46	Mtpn	1812221.9622638803	4183600.0000000014	4531900.000000001	4125900.0000000047	4850799.999999995	8341199.999999998	4741700.000000004	4832300.000000006	4700300.000000001
P62806	Hist1h4a	4341400000.000009	3777400000.0000005	3718699999.999997	3994000000.0000024	3200399999.999999	32932e5	3591900000.0000043	3572699999.9999995	3661499999.9999976
P62814	Atp6v1b2	10254999.999999996	9655400.000000011	10068000.000000004	11503999.999999994	11906000.000000006	10138999.999999994	10608000.000000013	10954000.000000004	9715499.999999994
P62821	Rab1A	732873.9671575131	1661532.2866589902	1841672.2984310412	666437.9727150032	747002.3515608109	1042958.2218607778	1136420.263863946	1129801.9892799715	955214.7753912575
P62827;Q14AA6	Ran;1700009N14Rik	59900000.00000002	61976000.000000075	58004999.99999999	57958999.99999999	66092000.00000001	66499000.00000004	65288000.000000075	60967999.99999995	65679000.00000006
P62830	Rpl23	35466e3	35924000.000000015	34057000.00000001	42626999.99999998	41377999.99999996	37974000.00000004	46064000.00000002	41863999.99999997	43556999.99999996
P62835;A0A0G2JDL9;A0A0G2JE52	Rap1a	181350000.00000006	187719999.9999999	180230000.0000002	169240000.00000012	131010000.00000013	129659999.99999985	143880000.00000006	140429999.99999985	153250000.00000018
P62849;A0A286YEB7	Rps24	14478000.00000001	17160000.000000007	15047000.000000006	1121484.8809988655	18738999.99999998	17026000.00000001	17606999.99999998	22337999.999999996	23454000.000000022
P62855	Rps26	75650999.99999996	66247999.999999925	61908999.99999995	85342999.99999994	92092000.00000001	76298999.99999999	77743000.00000003	85841000.00000009	77350999.99999993
P62874;H3BKR2;H3BLF7	Gnb1	98790999.99999999	108919999.99999999	107760000.00000003	91689999.99999999	75904000.00000009	99024000.00000009	105009999.99999988	99863999.99999999	100119999.99999996
P62880;E9QKR0;D3Z1M1;D3Z1T4;D3YZX3	Gnb2	50400000.00000006	53732999.99999998	63713999.999999955	53892999.999999985	41112000.000000015	55880999.99999996	51757999.99999995	48546999.99999995	53915999.99999999
P62892	Rpl39	839814.6941872269	1537799.8640254734	836084.0812063327	1172195.9550719839	1985521.7412642052	763901.8262462693	1007285.0825227995	860721.5785912169	784987.5001530877
P62897	Cycs	59185000.00000005	73622000.00000001	63703999.999999955	52272000.00000005	53196999.99999996	56760999.99999998	54198999.999999985	56181000.000000045	64329000.00000002
P62908;D3YV43;A0A140LI77	Rps3	69266999.99999996	68110000.00000007	65842999.99999994	76195999.99999997	81648999.99999991	63057999.99999993	68785000.00000001	76203000.00000007	66480999.99999992
P62911	Rpl32	55047e3	50863000.00000002	35191999.99999996	62225000.00000001	62390000.00000005	50711999.99999994	60401e3	58449999.99999999	74789999.99999997
P62918	Rpl8	57654999.999999985	54834999.99999994	47894000.00000004	56398999.999999955	58346000.00000006	47690999.99999995	54427000.00000001	5606e4	54523000.000000045
P62960;A0A0A0MQD2;B2RUF0;Q9Z2C8;Q9JKB3	Ybx1;Ybx2;Ybx3	2190393.3343660715	1925339.954539823	1109857.8222600257	2861200.000000001	3454300.000000002	3696500.000000001	3220200.0000000005	2713299.9999999986	3060900
Q3TLP8;P63001;P60764	Rac1;Rac3	195199999.99999988	211009999.99999988	195749999.9999998	215459999.99999973	199379999.99999994	212329999.99999985	213749999.99999982	209330000.00000003	224699999.99999994
P63005	Pafah1b1	16767000.000000004	15108000.000000017	15083000.000000002	16636000.000000013	17466000.00000001	14911000.000000013	16208000.00000001	15022999.99999999	15882000.000000007
P63017;Q504P4	Hspa8	212370000.00000003	207479999.99999985	192999999.99999988	187469999.99999985	196010000.00000003	220869999.99999988	209319999.99999976	20624e4	212410000.0000001
P63024;B0QZN5;P63044	Vamp3;Vamp2	34503000.000000015	27741000.000000004	29561999.99999998	20638999.999999993	30768999.999999993	27090999.99999998	31033999.99999998	30564999.99999998	28676999.999999985
P63028;D3YU75	Tpt1	9970600.00000001	11507e3	10390000.000000007	16374999.999999998	17165999.99999999	23736000.000000015	18658999.999999996	20708000.000000015	19766999.999999985
P63037;B1AXY1	Dnaja1	3459500	3372899.999999999	3241600.0000000033	3077600.0000000014	3548900.0000000023	3610300.000000001	3370900.0000000005	3352399.999999997	3548299.999999996
P63038	Hspd1	66449999.99999992	73887999.99999993	66088000.00000005	61987000.00000005	60265000.00000004	60398999.999999955	61987999.99999997	58792000.00000007	61943999.99999998
P63085	Mapk1	10597999.999999989	9996800.000000006	9630400.000000002	10306999.99999999	10333000.00000001	6213799.999999996	8042800.000000004	8169800.000000002	9876099.999999998
P63087;A0A0G2JGC1;A0A0G2JFF1	Ppp1cc	926353.4856509577	1962159.995322584	1332395.99404278	910114.5300661231	993585.4779064595	1129934.7861223323	736756.4944861685	1459590.8247013716	1428710.333511067
Z4YKV1;P63094;Q6R0H7;A0A571BEI3;A0A571BEM2	Gnas	15831000.000000013	16966999.999999996	18746000.000000004	12544000.00000001	14257999.999999994	14399000.000000011	11929000.000000006	12482999.999999998	15015999.999999996
P63101;A0A2I3BQ03	Ywhaz	1139099999.9999988	1091099999.9999995	1097299999.9999988	963580000.0000007	1087699999.9999998	1145500000.0000012	12425e5	1052900000.0000012	12578e5
P63213	Gng2	1326675.2901678027	1543505.0788525308	1067353.7676104514	1466027.3216444673	961274.1699049036	860299.8736572195	1091674.015444993	1147231.9658966088	1148631.37289979
P63260	Actg1	4565500000.000007	4817600000.000006	3891400000.0000014	4105399999.9999986	4073000000.000005	5352900000.000005	4948200000.0000105	4828300000.000008	4687700000.0000105
P63276	Rps17	10475999.999999993	15262999.999999987	10405000.00000001	14915000.000000019	13715000.000000002	15576999.999999985	16890000.00000001	17726999.99999998	14100999.999999987
P63321;A0A1Y7VL93	Rala	755656.7306461267	1651180.4205693528	570377.5837119811	730042.8781994802	1154447.641577232	1460597.6863986664	830165.9683550893	995828.6413129668	1104050.8064749984
P63325	Rps10	51975999.99999998	49770999.99999998	48661999.99999998	50951999.99999994	53604999.99999993	60445999.99999993	50676e3	54327999.99999999	52992000.00000003
P63328	Ppp3ca	31026000.000000004	23792000.000000007	26183000.000000004	22538999.999999978	25282000.00000003	20094000.000000007	21466999.999999978	21066e3	20315999.999999974
P63330	Ppp2ca	16464999.999999994	14605999.999999983	19873000.00000001	20024999.99999999	21036999.999999996	22162000.00000001	21662000.000000022	21124000.00000002	20137999.999999996
P67778;Q5SQG5	Phb	17806000.00000002	17050000.000000015	17244000.000000015	14767999.999999996	16024000.000000015	14274999.999999996	14771e3	15870999.999999983	15732000.000000006
P67984	Rpl22	34541000.00000001	31484999.999999985	32021999.999999993	34854999.99999996	37197999.999999985	35805999.999999955	27945000.000000034	36560000.000000045	30836000.000000007
P68033;P68134	Actc1;Acta1	379920000.00000006	549149999.9999995	385699999.99999964	221760000.00000024	271959999.99999976	403589999.9999997	304079999.9999998	264520000.0000003	340979999.9999997
P68040	Gnb2l1	22447999.999999996	24628e3	22834000.000000007	27205999.999999974	24443999.999999978	26946999.999999978	26274999.999999993	28114000.00000003	26820000.000000026
P68181;H6TMF5	Prkacb	1724348.9582051758	1030241.7643322764	2037314.8861321874	2366607.325046746	1033850.481311323	1147406.0469806443	1412745.869685941	843802.341822355	1508491.2967380153
P68254	Ywhaq	30193000.000000022	27586000.000000022	31922000.00000002	30683999.999999966	31639999.99999998	31386000.000000026	30007000.000000026	28786999.999999993	33904999.99999999
P68369;P05214	Tuba1a;Tuba3a	343379999.99999994	345780000.0000002	344639999.9999998	295849999.99999964	309559999.9999998	35555e4	317039999.99999964	307259999.99999976	348210000.0000002
P68372	Tubb4b	229509999.99999994	239290000.00000024	208030000.00000015	192929999.99999988	200350000.00000015	266000000.00000018	256990000.00000015	224759999.99999976	257130000.00000003
P68510	Ywhah	40991000.00000004	40193000.00000002	40477999.999999955	41920999.99999996	36049e3	44653000.00000004	40182999.999999955	40287000.00000002	47775e3
P70122;D6REV5;F6TN03	Sbds	17245999.99999998	16891999.99999998	15791000.000000019	14800999.999999994	17114999.99999998	13185999.999999994	13759e3	13646999.999999987	14761999.999999987
P70168	Kpnb1	20632000.000000022	21229999.999999993	21266999.99999998	23038999.99999997	22849000.000000004	23951999.999999993	21314999.999999985	21971999.999999993	21184000.000000022
P70195	Psmb7	24798999.99999998	2392209.979103243	23178000.000000022	28979000.00000003	26218000.000000022	23466000.000000007	22943999.999999985	22071000.000000007	22995999.999999978
P70202	Lxn	11969000.000000004	10922000.00000001	12694999.999999994	11772999.999999998	9304299.99999999	10100000.00000001	9500699.99999999	8889200.00000001	10747000.000000002
P70227	Itpr3	1662435.5242182894	649987.7977484217	1251722.3844455075	1512195.895202876	1088041.446905922	995664.9439673943	1108629.035759116	1271014.12091602	1501534.736930138
P70245;A2AC29	Ebp	1186742.9946737972	621145.1914645466	1587596.1048173106	2538739.307595848	1145128.532802743	843351.5287214479	961411.7505431775	980315.2923077876	1249533.7099395231
P70268;D6RH37	Pkn1	6284799.999999999	3893500.000000001	4089700.0000000023	4354299.999999996	4079199.9999999953	2940199.999999997	813739.5470020247	2842099.999999997	3459999.9999999963
P70296;D3Z1V4;D6RHS6	Pebp1	36699000.000000045	48120000.000000015	60692999.99999995	38559000.00000002	55039e3	56071000.00000006	58662e3	53261999.99999999	56048999.99999993
Q3UGN9;P70297;A2ARJ0	Stam	3793599.9999999986	2899499.9999999986	3524500.0000000014	3188599.999999997	3260199.999999997	2715100	2464600.0000000005	2740699.9999999967	2967900.0000000023
P70303	Ctps2	1919799.9999999988	2159400.0000000005	2358800.0000000005	1800000.0000000005	2444599.999999999	1815500	1958699.999999999	1865100.000000002	1592895.543557065
P70333	Hnrnph2	3593300	3253099.9999999986	3413099.999999997	4431500.000000006	2981099.9999999977	4693099.999999996	3989500	3366499.9999999967	3927900.0000000014
P70335;A0A3Q4EGR2	Rock1	2417027.6509277024	3531399.999999996	1292417.6888310162	1684026.4621040344	1022716.7292193747	2705199.9999999986	1229086.219166733	754983.7529951277	1669825.8808074591
P70362	Ufd1l	3377799.9999999963	781136.0113378216	3036799.999999999	680059.1276368096	4841299.999999997	3392899.9999999986	946335.3970305764	3492000.000000002	2947300.0000000033
P70372	Elavl1	13652000.000000007	14911000.000000013	12892999.999999996	15815999.999999994	13927999.999999994	17133000.00000002	14421999.999999996	16543999.999999993	14396000.000000015
Q4FE56;P70398	Usp9x	6513899.999999996	6673899.999999999	7363600.000000008	7628499.999999995	8199499.99999999	7241400.000000003	7353499.999999998	7105000.000000005	7370099.999999995
P70404	Idh3g	7523099.999999994	9725700.000000007	6771299.999999998	6633600.000000003	6038999.999999997	6952800.000000003	8477300.000000011	5694099.999999999	6274599.999999995
P70441	Slc9a3r1	8346000.000000009	7615600.000000006	8071499.999999996	8933799.999999996	8766499.999999989	12877999.99999999	10339000.00000001	9982200.000000011	10145000.000000011
P70452;D6RJ29	Stx4;Stx4a	1080550.4199490445	1839902.85769766	1048163.5810744852	1686286.4244337042	844815.5218858154	2145800.0000000005	1967699.9999999995	711274.3600013816	1788099.999999999
P70460	Vasp	3851199.9999999953	3713000.0000000033	3556700.0000000014	4655899.999999997	4793599.999999999	6197400.000000005	4650500.000000003	4957999.999999996	3910500.0000000047
P70663	Sparcl1	4634899.999999999	839110.7016880452	5294999.999999998	1560815.031564398	6151800.000000007	1271497.9473388025	727545.1538043385	4247400.000000004	3260400.0000000037
Q60817;P70670	Naca	8274199.999999994	8550500.00000001	8341700	11928000.000000004	11195e3	14539999.999999993	12836999.999999998	12532999.999999987	12983999.999999987
P70671;A0A140LHE6	Irf3	1176823.7313929482	1112049.2406609685	1342588.1381148135	1953775.4229989524	1708122.163654219	980119.7721569878	685151.56433891	1916544.0624103767	1722734.9606051557
P70677	Casp3	2025985.1268502555	3966800.0000000033	1774992.4895199055	1991106.645844678	1239653.3714162332	5712800.000000005	4239399.999999995	4175399.9999999977	1814857.1959836686
P70697	Urod	1576867.6422571072	1333614.2429282458	715253.0394091922	1566600.6158857471	737252.5611391362	754392.9593015743	1858408.2339212867	949840.0518371777	2065411.9770878984
P70698	Ctps1	2964100.000000001	3442800.0000000037	2772500.000000001	8865900.000000002	9290400.000000006	9379899.999999989	8483499.999999998	9441900.000000011	7609400.000000009
P80313;A0A0N4SV00	Cct7	19183999.999999996	22419999.999999978	20492999.999999996	22508000.00000002	21216999.99999998	20779000.000000004	19322000.00000002	21067000.000000007	21141000.000000026
P80314	Cct2	17675999.99999999	17326999.999999993	17737999.999999993	20613999.99999998	19820999.99999998	20115999.999999996	20369000.00000002	21305999.999999985	20501999.999999985
P80315;G5E839	Cct4	36847000.00000001	38322999.99999996	38490000.00000001	38097000.000000045	43287000.00000003	35085999.999999985	37688000.00000002	38005000.000000015	37167000.00000004
P80316	Cct5	22626000.000000026	27454000.000000007	21849999.999999993	28114000.00000003	27927000.000000034	31728999.99999999	27367000.00000002	26706999.99999998	26843999.999999985
Q52KG9;P80317	Cct6a	30237000.00000001	28165999.999999985	27169999.999999974	27419999.999999996	28517000.00000002	33631e3	24914999.999999996	28289000.000000022	26437999.999999985
Q3UKN6;P81117	Nucb2	7635299.9999999935	1069703.2137629325	7787800	9184700.000000002	9095700.000000004	7414699.999999995	8192199.999999992	6696899.999999995	1175328.101238988
P82198;Q3UXJ2	Tgfbi	1113100	573711.9452268233	820064.0853466946	1675789.3886692773	1770000.1462534706	710623.1037351834	1385400.000000001	1783100.0000000007	1042782.8275049404
P83741	Wnk1	9496500.000000011	2034167.446197988	2147003.296430495	7336599.999999992	9026600	1919033.245779729	916723.2733005617	918527.1622668527	6904700.000000007
P83917	Cbx1	1838159.5829189369	1253320.263394645	904918.5371492258	1046022.9114064345	657007.277533622	949583.6254885223	886303.8309082116	1105934.9536391927	764641.4516443636
P84084	Arf5	12477999.999999985	11906000.000000006	14389999.999999996	15943999.999999993	1247e4	11825999.999999998	14863999.999999985	12787999.999999987	12241000.000000011
P84089;A0A1W2P7H9;A0A1W2P7T3;G3UW85	Erh	2335616.380664464	1587435.3546528118	1297819.184523748	2427084.975111592	1106243.5771701692	918210.4360191423	1068460.1790760644	988880.726850196	1129414.6917810675
Q3TWV4;P84091	Ap2m1	25482999.999999993	26054999.99999997	24061000.000000015	20433000.000000004	19888999.999999985	2018e4	19560999.999999978	18580999.99999998	19766e3
P84096	Rhog	29939000.000000034	31568000.000000037	29172000.00000002	32390000.00000001	30613999.99999999	34365999.99999997	33582999.99999996	32122999.99999997	28277999.99999998
P84104	Srsf3	45965999.99999999	38544999.99999999	40291000.00000004	38750000.00000002	37774999.99999999	29060999.99999998	36802000.000000015	36620000.00000002	33230000.000000037
P85094	Isoc2a	1450182.776799094	1293827.6960049137	737577.3025026396	660207.1447653286	1156321.3297642404	1106012.1980610935	954659.3566060143	1041457.313586887	860759.5729112912
P97290;A2ATR8	Serping1	4099800.000000005	2479300	5182100.000000003	7888800.000000006	9388099.99999999	9834899.999999994	7545900.000000006	11383000.000000002	3152799.9999999967
P97315	Csrp1	50517000.000000045	53344999.999999955	61298e3	48232000.00000004	54579000.00000002	60481999.99999993	56775000.000000045	49539000.00000004	57593000.00000007
P97333	Nrp1	8910699.999999989	7904500.000000001	8460099.999999996	6049300.000000004	4268699.999999998	3505300.0000000014	3799700.000000002	3964999.999999996	3481400.0000000037
P97351	Rps3a	51333999.99999997	49744999.99999997	47821000.000000045	55250999.99999994	65554000.00000006	57651000.00000005	58085000.00000006	61880999.99999993	55722999.999999955
P97363	Sptlc2	1698619.6982774977	1050581.1968698378	57689000.00000001	630935.8268625734	897541.0477744185	83655999.99999991	1005764.1053477877	1096883.2934219101	1458558.9336424693
P97369;A8XU21	Ncf4	1026995.3216847723	1343756.385177519	1688592.8016423804	4724299.999999998	3087499.9999999977	3431200.000000001	3301900.0000000014	3530500.0000000005	3090999.999999999
P97370	Atp1b3	12023000.000000015	14653999.999999987	12746999.99999999	11240999.999999998	15029999.999999987	16338999.999999993	13658000.000000004	13139999.999999994	16135000.000000015
P97379	G3bp2	1580434.2615798688	1773665.9842103003	1627727.8396507148	793291.2315208504	1446526.816411616	988702.7097403322	1059657.1175767677	978083.3561007761	1146813.7149817445
P97384;D3Z7U0	Anxa11	62691000.00000005	61792999.99999998	59277e3	70036000.00000006	62601000.00000006	60459000.000000015	67596000.00000007	69483999.99999994	70112999.99999996
P97390	Vps45	1168886.1940455246	718491.6467149828	1160418.9496160257	1867149.7822323488	719783.780888771	1041390.319625708	944166.4626520022	805792.7768165286	995666.0474294445
P97429;A0A0N4SW89;D3Z0S1;A0A0N4SV57;F7ANV6	Anxa4	60850000.00000005	61444000.00000005	57066999.99999995	59804999.99999994	51607000.000000015	52869999.99999999	56763999.999999955	54038999.99999995	60071000.00000002
Q5SWZ5;P97434;F6S5I0;F6RND9	Mprip	7916399.999999996	8682600.000000004	8557000.000000004	7467899.999999998	7146299.999999995	6818900	6529000.000000003	5995300.000000001	7368700.000000004
P97449	Anpep	2955599.9999999977	3273499.999999997	3459900.0000000033	2496700.0000000005	2949400.000000001	3626399.999999999	2295299.9999999986	2521300.000000003	3231700.0000000005
P97450	Atp5j	2168694.5479187113	823124.9597466742	2370070.69117512	852115.3095278558	22429999.999999978	22976000.000000026	776845.1898696418	19395000.000000022	843863.42286036
P97470;A0A0U1RPR5;A0A0U1RQ12	Ppp4c	1294396.2375496777	2143035.2789465194	1056190.3389876357	1129008.9074769053	2336349.485449331	1096939.7696482216	1593787.6339810623	1645320.0176279072	1270365.5474270629
P97494	Gclc	8172000.000000004	12605999.999999998	8941099.999999994	14595000.000000017	13876000.000000011	12092000.000000002	14137999.999999998	13091999.999999993	13863999.999999987
P97500	Myt1l	1334216.516557116	907778.1950262027	1150681.5218421114	1353740.2597480807	1492131.8089645829	977883.3025501177	1149014.532452177	1188741.70241796	980177.1254522507
P97501	Fmo3	7865099.999999996	6127100.000000004	7087900.000000003	5175700.000000004	4032500.0000000033	3350500.0000000037	3992700.0000000005	3959699.999999998	3458799.9999999986
P97742;A0A494BAD3	Cpt1a	4915700.000000006	5685100.000000001	5496599.999999999	5831799.9999999935	5720899.999999998	5242099.999999996	4893700.000000002	4191500.000000004	5316100.000000004
P97792	Cxadr	4228099.999999995	4914900.000000006	4481500.000000005	4036800.0000000047	3937600.0000000033	3236099.9999999977	3932200.000000001	4414399.999999998	3855199.999999996
P97807	Fh	30880000.00000001	32257e3	34179999.99999996	28803999.99999997	25527999.999999996	19527000.00000001	25051999.999999978	24741000.00000001	24976999.999999985
P97816	S100g	18256000.00000001	17756000.000000004	27454000.000000007	16545999.999999981	29346999.99999998	27519000.00000001	21141000.000000026	25245000.000000026	24945000.000000015
P97821	Ctsc	9787499.999999994	9844599.99999999	9146800.000000006	13155999.999999989	13971999.999999993	12071999.999999994	10741000.000000004	12760999.999999994	11699999.999999993
P97855	G3bp1	3474700.0000000023	3558700.0000000033	4039300.0000000005	5206699.999999994	4940400.000000005	6207399.999999998	4590300.000000005	5036299.999999996	4784900
P97864;A0A5F8MPP6	Casp7	1356400.0000000014	1501100.0000000016	1154399.9999999988	1086053.5277561182	2506472.918101722	805279.3630699768	676024.8881037082	1713799.9999999995	1746100.0000000012
P97872	Fmo5	8306799.999999996	10259999.99999999	8390399.999999996	9614499.999999994	9045399.999999996	12326999.999999994	11054999.999999998	9780600.000000004	11518e3
P97927	Lama4	11329000.000000007	9851299.99999999	9675599.999999993	7630600.000000003	7732300.000000008	9236500.000000002	7783800.000000009	8254199.999999997	7660500.000000006
Q05DV2;P98192	Gnpat	1316809.7120586005	1299203.6948758296	1985239.3002452776	582794.957570462	1661877.8511479206	1646895.5464025396	1652742.6176846295	701862.1030204875	755157.8847222086
P99024	Tubb5	82241999.99999999	86043000.00000009	78151999.99999991	69116000.00000003	85481000.00000006	82805000.00000004	70864999.99999997	85695999.99999993	81969999.99999997
P99026	Psmb4	20107e3	15726000.000000013	15408000.000000011	22583000.00000002	19772000.000000004	1983e4	19228e3	20854999.999999978	17427000.000000004
P99027;A0A5F8MPY2	Rplp2	21670000.00000002	24432999.999999974	23480999.99999999	29051999.999999974	30310000.000000007	30316000.00000002	30753000.000000015	29995000.00000002	28956999.999999985
P99028	Uqcrh	6755200.000000005	8279500.000000008	7491400.000000005	8659700.000000002	9468200.000000004	12454e3	10368000.00000001	9035500.000000002	10665e3
P99029;G3UZJ4;H3BJQ7;A0A494BAZ4	Prdx5	80293000.00000003	99003999.99999993	91564000.00000007	133749999.9999999	117680000.00000001	165740000.00000006	141029999.9999999	147469999.99999994	140320000.00000003
Q00422	Gabpa	596505.2036769202	2330300.000000003	2121900.000000002	2557199.999999997	670450.49760177	2157900.0000000005	1962899.9999999977	1929500.0000000007	2399500.0000000023
Q00519	Xdh	51191000.00000003	56378999.999999955	48443999.999999985	68548e3	60102000.00000002	61744999.99999993	60029000.000000045	60246000.00000002	60779000.00000004
Q00612;A3KG36	G6pdx	15414999.999999985	19366999.999999996	16235999.999999989	36336999.99999996	29012999.999999993	32426999.999999966	30600999.999999963	35025000.00000004	28759999.999999974
Q00623	Apoa1	113229999.99999999	118739999.99999988	161940000.0000001	191359999.99999988	158029999.99999994	254780000.0000001	200580000.0000001	254300000.0000002	131969999.99999996
Q00897	Serpina1d	18491000.000000015	16670999.99999999	21790000.000000026	30639000.00000003	20613000.000000015	49399999.99999996	38359000.00000004	33734000.00000001	23440999.99999998
Q00898	Serpina1e	250320000.0000002	172049999.99999994	240870000.00000027	457039999.99999976	479950000.0000003	55604e4	507670000.00000024	579770000.0000006	416999999.99999976
Q00915	Rbp1	15764999.999999981	14878000.000000007	21205000.00000002	18155999.99999998	19337999.999999993	29870000.000000004	26029999.999999993	19700000.000000022	24430999.999999993
Q00PI9	Hnrnpul2	20160999.99999998	22832000.00000002	22676000.000000022	21291999.999999993	22581999.999999993	18520999.999999996	18466999.99999999	18490000.000000015	21607999.999999996
Q01279;Q9WVF5	Egfr	895394.9731444881	740785.0883165421	1543623.833503331	2482699.999999999	2429899.999999997	1189016.4735757178	2114000.0000000014	3278599.9999999977	2519300
Q01339	Apoh	8626100.000000011	9886399.999999998	13054999.999999985	13389000.000000013	11454000.000000013	17436e3	14247999.999999993	18345999.999999985	9495699.999999989
Q9D031;Q01730;A2AUR7	Rsu1	41157000.00000001	46161999.999999985	41858000.00000002	36747999.99999997	31352000.000000026	32279999.999999963	40691000.00000004	33079999.999999963	38926000.000000015
Q01853	Vcp	62542999.999999925	67449999.99999997	62666999.99999997	66764999.99999995	68283999.99999997	66224000.000000015	69300000.00000004	67758999.99999999	69669e3
Q02013	Aqp1	159269999.99999997	14704e4	142200000.00000012	109490000.0000001	107529999.99999994	88604000.00000007	103270000.0000001	10965e4	117040000.00000012
Q02053	Uba1	25397e3	25048999.999999985	25118999.99999999	27324000.00000003	26692999.99999998	29389000.000000034	28843000.000000022	27926000.00000003	28445999.999999996
Q02248;E9Q6A9	Ctnnb1	30967999.999999966	31131999.999999966	28214000.00000003	26405000.00000001	26574999.99999999	27186999.999999978	25179999.99999999	23371999.999999993	26401999.999999985
Q02257	Jup	26133999.999999974	25909999.999999978	24649e3	18622e3	20210999.999999996	18345999.999999985	16322999.999999985	14691e3	19406999.999999993
Q02566;Q91Z83	Myh6;Myh7	130120000.00000007	176550000.00000012	11502e4	80810000.00000006	92767999.99999991	118769999.99999985	101409999.9999999	100760000.00000012	117239999.99999988
Q02788;D3Z7D5	Col6a2	20403999.999999993	15231999.999999993	17921000.00000002	12263999.999999998	11287000.00000001	11823999.999999998	8863000.000000011	10885000.000000011	9094100
Q02819;A0A1C7CYU3;A0A1B0GR41;A0A1B0GR92	Nucb1	11940999.999999989	9536500	11000999.99999999	10686000.000000006	12280000.000000002	11562000.000000002	11117999.999999987	12528999.999999987	10442999.99999999
Q02956	Prkcz	2835764.5697647487	1687818.6969251	1800498.4327773093	2064112.0541280897	1664110.5277522958	701198.6007955871	601006.2987516578	1705770.4233458955	711498.7747362079
Q03265;D3Z6F5	Atp5a1	364519999.9999996	385370000.0000004	367789999.99999994	305240000.0000003	320180000.00000036	322110000.00000006	309289999.9999999	29642e4	347000000.0000003
Q03734	Serpina3m	1736865.0692028222	4569199.999999996	4354200.000000005	7103100	6900600.000000006	7275500.000000007	8022499.999999992	10240999.999999998	8886500.00000001
Q03963	Eif2ak2	1339206.1974647376	1627327.671447554	2289930.780455614	1272302.8517815103	1318300.0000000007	1020700.0000000006	1022941.5873792373	966210.0000000001	1914447.1519143425
Q04447	Ckb	5219e4	56890000.00000002	67452999.99999993	45201000.000000015	46856000.000000015	52166000.00000003	46458000.00000004	50941000.00000004	52158000.00000001
Q04736;D3YZ57;P39688	Yes1;Fyn	1239616.2216923353	1162410.1774021666	1419139.7128986553	1611149.124163984	1540159.0937273682	1707541.4476755313	1070230.289725011	624463.0962190937	949748.8500578216
Q04750	Top1	1237810.4102727247	2695199.999999998	1663298.1859071082	3257700.000000001	3695200.000000002	3461799.9999999977	3085299.999999998	3396200.000000001	918482.769039118
Q04857	Col6a1	19636e3	17607999.999999985	18342000.000000022	13560999.999999985	13256e3	17509000.000000015	10631999.999999996	13570999.999999998	12580000.000000002
Q05144;A0A2R8VHH0	Rac2	13738999.99999999	7851399.999999994	7472799.999999997	50629e3	33361000.00000002	43358000.00000002	35007999.99999998	37230000.00000003	24931000.000000015
Q05186	Rcn1	6338200.000000005	2364336.1661447044	6579899.999999996	6317499.999999993	7607300.000000001	6137099.999999996	6198600	1059125.4917079078	1105589.4202689154
Q05816	Fabp5	76379000.00000003	86693000.00000006	84293000.00000007	87246000.00000004	85441000.00000009	88119999.99999994	105119999.99999996	84029000.00000009	86266999.99999999
Q05BE7;Q9QZS3	Numb	6976099.999999992	1058579.6858107278	6337600.0000000065	4969199.999999998	6086799.999999998	4425199.999999999	4255e3	5648399.999999996	4226499.999999996
Q05D44	Eif5b	1564714.7144684638	1152712.309573594	1003640.8386387436	1313387.6779210672	1928391.9550106758	623709.9635523892	826365.1782896883	1107754.9924343857	988729.1157872478
Q06138	Cab39	24246999.99999998	20475999.99999998	23152000.000000004	16030999.999999989	18607999.999999996	17053000.000000015	19960999.99999998	17959999.99999998	18687000.000000015
Q06185;Q8BTB6	Atp5i;Atp5k	17256999.99999998	18687000.000000015	22842000.000000022	18563999.999999996	19517000.000000004	21674000.000000007	17267000.000000015	21909e3	21578999.999999996
Q06318	Scgb1a1	1753999999.9999988	404489999.9999999	2107699999.9999993	485949999.99999946	509580000.0000004	520930000.00000006	592539999.9999998	506570000.00000036	585679999.9999994
Q06890;E9Q9B8;E9PUU2;E9PXG5;E9Q8Y5	Clu	12981000.000000013	8613400.000000002	11706000.000000002	18565000.000000007	17156999.99999999	21873999.99999999	15214999.999999989	20147e3	14640999.999999983
Q07417	Acads	5664500.000000004	5287000.000000001	6549000.000000002	5169500.000000005	5032500.000000002	5422e3	6083699.9999999935	5298300.000000005	6259599.999999997
Q07456	Ambp	1787826.6463598146	1982469.656882809	1547129.0821150716	1066655.8694594924	1965278.7993820698	4707300.000000006	1345058.9753348674	6730700.0000000065	1041220.9035682888
Q07797	Lgals3bp	2576800	1543718.6995525488	1853999.9999999998	5168500.000000002	5881700.000000004	5379699.999999995	4975900.000000004	5819999.9999999935	7197900.000000002
Q08091;A0A1L1SRV0;A0A1L1SUB2	Cnn1	29492000.000000022	50552999.99999995	38350000.00000001	18696000.00000002	20508000.00000001	23603000.000000026	24560000.000000004	26049e3	21601e3
Q08093;D3Z7R6	Cnn2	30145000.00000001	23936000.00000001	26646e3	25086999.99999999	25177999.999999978	24023999.999999985	25747000.00000002	2414e4	25730999.99999998
Q08857	Cd36	318500000.0000003	308700000.0000002	316689999.9999999	265359999.99999973	224890000.00000027	222450000.00000006	224670000.00000018	214569999.99999985	214759999.99999982
Q08879	Fbln1	3913300.0000000033	4498399.999999996	3943899.999999996	3109399.999999997	3918699.999999997	3542600.000000002	3310500.0000000037	2593899.9999999977	3120799.999999999
Q11011;E9Q039;F6QYF8;E9Q6F4	Npepps	10107e3	10217000.000000002	10047999.999999994	11731000.000000006	10399999.999999994	9776800.00000001	9887299.999999996	10565999.999999998	9735400.000000002
Q11136	Pepd	5683599.9999999935	4787200.000000004	6076799.999999996	5519999.999999994	5525400.000000001	4377200.000000002	5935200.0000000065	6077600.000000005	5334999.999999998
Q14BI5	Myom2	899458.8784073486	1799004.1720477794	1142889.7255137365	1364026.5243830173	1545874.3586491877	1059097.155772919	659678.8257054086	856806.958519809	1096553.4087746865
Q2EMV9	Parp14	1247827.3452985801	2284845.408267307	2125650.664852353	3094500.000000003	2582199.999999998	1107836.4328376616	2194164.9049272584	1390111.8921803888	977948.6750448252
Q3B7Z2	Osbp	2547199.999999999	1419918.3785380207	2553100.000000002	2530100.0000000005	3369500.0000000037	2700899.9999999977	1388358.1273270126	685002.446481079	805903.9500564652
Q5SVP4;Q62293;Q3T9E4	Tgtp1	807993.9542713175	3150499.999999999	3500199.9999999977	6138599.999999998	6103200.000000005	7068899.999999995	5145200	2260314.1128649656	5481899.999999996
Q3TBQ1	Krt80	1115528.8808565205	1662681.0443835545	1266118.9000425662	1799989.0794920158	1653740.2560102784	856378.4520940527	2357367.648337726	1434560.0067443575	1643876.6732348113
Q3TCH7	Cul4a	1607979.71840571	1006208.7368549575	1305225.6378903007	729724.8074044571	1031728.6536124848	1390919.295395305	1549756.6332320971	2427282.345390689	1188248.2316048755
Q3TCN2	Plbd2	2519399.9999999977	2147400	2280399.999999998	2746399.9999999995	2396119.950698259	2547100.0000000023	2572999.999999997	2562900.0000000005	702096.8538628581
Q3TCU5;Q9R233;G3UZZ2;A0A3Q4EGL0	Tapbp	7254299.999999998	7252799.999999998	8057799.999999998	13948000.000000011	10898000.000000006	10576999.99999999	9026600	11315000.00000001	9863299.999999998
Z4YKB8;Q3TEA8;Z4YKA3;A2AM65	Hp1bp3	26442000.000000007	26174000.000000015	25952999.999999974	20272999.999999996	18642999.99999998	20050000.000000022	19560999.999999978	19172000.00000001	20235000.000000026
Q3TFD2	Lpcat1	14330999.999999983	11222000.000000013	8539399.999999994	6054700	6316200.000000005	7480900.000000006	6903400.000000001	8142000.000000002	9162499.999999998
Q3TFP0;Q9R0U0	Srsf10	750113.2326640427	1547203.8336714823	1288130.170578899	835895.7219712251	650857.9433477189	684317.7169892425	613561.2589563488	1600162.5065909652	1704186.567101152
Q3TG45;Q9CPS5;Q9CX56	Psmd8	12755999.999999989	11624999.999999996	12597000.000000013	11242000.000000007	1194e4	11439999.999999993	11456e3	12916999.999999989	12322000.00000001
Q3THE2	Myl12b	1288599.9999999993	1470400.0000000012	1705700.0000000007	1459999.9999999998	1093700	7328700.000000007	3381799.999999997	2058499.9999999988	3331899.9999999995
Q3THK7	Gmps	2385600.000000002	2594500.0000000005	2833499.9999999986	2174484.476292452	2971700.0000000014	2549299.9999999967	2546199.999999999	637420.6971867161	2516399.9999999995
Q3TIR3;A0A1B0GS30	Ric8a	1962292.7598963273	1144951.8265054964	581689.3199437037	921784.3195965901	621970.3271067451	2264083.9383989004	1551881.8731494443	1602342.31311572	624775.8075850575
Q3TIX9	Usp39	2087820.3188083947	2121844.9644255517	874558.8212491601	1318840.2219855636	782214.3086102707	1435494.137912026	1433986.7569560548	1481389.4731436863	1058859.7292508092
Q3TJD7;B8JJB2;B8JJB3;Q8BVJ7	Pdlim7	4596899.999999994	7181299.999999992	6351799.999999998	3860100.0000000005	4675099.999999997	4464200.000000005	5948699.999999999	5487500.000000002	5850700
Q3TKD0;Q8BFY9;Q99LG2	Tnpo1;Tnpo2	3291799.9999999977	3644400	3681999.999999998	4175599.9999999963	2797299.999999997	3532000.0000000033	3945799.999999999	3098899.9999999986	4844400
Q3TL72;Q8C878	Uba3	5674300.000000004	4317700.000000001	5654800.000000003	752346.9137533797	5178500	2523499.9999999986	4238700.000000002	3933100.0000000023	2809200.0000000033
Q80ZP8;Q3TMX5;Q9CXI5;F6USD5;F6T4L3	Manf	5719000.000000004	6276400	6397399.999999996	7867099.999999997	8001299.999999995	8586200.000000006	7656200.000000007	7274399.999999998	6634599.999999998
Q3TPX4;E0CYX2;E9PZ92	Exoc5	1313385.2923253442	1267651.1763003068	2782429.8770628436	1712941.2095695115	1842800.468570545	2431717.707464743	1803843.759121032	1860640.2117115143	1107406.2998056496
Q8K021;Q3TSA8	Scamp1	1932e4	17596999.999999996	1700898.019049378	17926000.00000002	19270000.00000002	15555999.999999998	17436999.999999993	19773000.000000015	17392999.999999985
Q3TUQ7;Q5EG47	Prkaa1	1464251.3425802358	2452600.0000000014	1310126.236774181	2489199.999999999	2030199.9999999977	2274200	2002000.0000000014	2076299.9999999981	2422100.000000001
Q3TVK3;Q9Z2W0;Q8BPW9	Dnpep	12954999.999999989	15234000.000000019	14771999.999999983	13803999.999999998	14621999.999999987	12482999.999999998	14168000.000000015	13507000.000000004	14090999.99999999
Q3TW96	Uap1l1	7730199.9999999935	6558200.000000007	7598800.000000008	7194699.999999996	7008300.000000004	4614099.999999994	6767500.000000005	7951699.999999999	5601700
Q3TWW8;A0A0A6YXX6	Srsf6	18486000.000000015	19162000.000000015	19324000.00000002	23874e3	25169999.999999996	18761999.999999985	24782999.99999999	25924999.999999978	18975000.000000007
Q3TXN1;Q8VDQ1	Ptgr2	10889000.000000006	8954399.999999993	1212328.2942818818	1651601.9226478194	9788299.999999993	1601595.2347020751	9273800.000000004	8303100.000000009	6835900.0000000065
Q3TXS7	Psmd1	6329899.9999999935	6861299.999999994	6459400.000000006	7637299.999999995	7018800.000000006	6574900	6969600.000000002	7418299.999999996	7460899.999999998
Q3TXV4;Q921E2;A2ARZ7;P35285	Rab31;Rab22a	3022099.9999999977	1306574.9767640398	3554400	3973400.0000000033	3243599.999999999	636681.1426513414	1839070.4928043487	1896732.905802442	856850.3367932378
Q3TYL7;Q9QYJ3	Dnajb1	2225233.4386795675	1289560.323601841	1210555.2563484549	1180092.6929741122	840282.6624672724	1603781.869431646	1439418.5635865016	1486963.5677971276	1389225.510076885
Q3TYS2		1050284.478994526	585023.2515557244	1531680.2566069947	2398829.113017417	1113673.483816386	1482460.4578202786	1542011.1218481092	1592217.9573694773	685255.2617794054
Q3TYX3	Smyd5	915095.7082609831	877495.9908394541	1751004.4995141765	1074769.692411782	1335617.0963163201	1862933.6048087645	952659.4797186927	986822.879628841	2257311.202596595
Q7TNC9;Q3TZT4	Inpp5a	10092999.99999999	9062299.99999999	9811700.000000011	6439799.9999999935	6899699.999999998	6249300.000000007	5680600.000000001	4710099.999999998	8083700.000000004
Q3TZZ7	Esyt2	7113099.999999998	7181600.000000008	7536300.000000004	6659000.000000004	6603599.999999994	5399099.999999994	5892199.999999995	6244200.000000007	6554199.999999996
Q3U0B3	Dhrs11	841461.0840098378	2203799.999999998	878543.8892118037	1816600.000000001	1071256.1811932253	1899152.2814718315	2251476.697507108	2318957.3071900434	1894499.9999999986
Q3U0S6	Rasip1	11352000.000000006	11062999.999999994	12395999.999999987	9990600.000000007	10516999.999999989	13751999.999999989	9654599.999999989	10629000.00000001	12979000.000000007
Q3U125;Q9CYH2;D3Z0A8;D3YYG8;D3Z398;D3Z252	Fam213a	4432600.000000006	6730500.000000008	4957099.999999999	4649400.000000006	4739600	4108200.0000000005	4018299.9999999967	3765999.9999999967	4100700.000000001
Q3U1F9	Pag1	901573.3238694798	2773119.593180871	1220390.5236303755	1170255.779538594	574463.7277016604	1488051.0650399914	595265.0499869878	618537.1284446706	1433581.0905150347
Q3U1J4;A0A494BAF6	Ddb1	11283000.000000007	11395000.000000006	11440999.999999994	11689000.000000013	12050000.000000015	10165000.000000002	10337999.999999998	10747999.999999996	10948999.999999987
Q3U2G2;Q61316	Hspa4	20002999.999999974	21010999.99999999	20157999.999999985	21473000.000000022	23009999.999999985	19359000.000000007	20744000.00000001	22845999.999999974	20366000.00000002
Q3U5Q7	Cmpk2	3890299.9999999953	4065700.0000000014	4490599.999999996	6282199.9999999935	6128700.0000000065	7664099.999999997	5811100.000000005	5893399.999999996	6403700.000000007
Q3U6K9;Q99K85	Psat1	999229.6417672171	1700046.7648110902	788871.2007935629	2011698.0116914546	2037417.3460599456	1593625.8557028165	568309.7136044472	590709.4029821199	2423811.846983392
Q501J6;Q3U741;Q3TU25	Ddx17	10509000.000000011	9506199.999999994	8550699.999999994	8801100.000000004	8793199.999999998	9221100.000000002	7839400	8423200	8526200.000000006
Q3U7R1;A0A1W2P784	Esyt1	20477999.999999985	20970999.999999993	19332999.999999985	22273000.000000007	21163999.999999985	21687000.000000022	18807000.00000002	22248000.000000022	20323000.00000002
Q3U9G9	Lbr	25555e3	23608999.999999974	23582000.000000007	32676999.999999966	30005000.000000026	25308999.999999985	31107000.00000003	30597999.999999966	28180000.000000007
Q3UBX0;D3Z7P2;D3Z3Z2;D3YX08;D3Z0I8	Tmem109	76860000.00000004	1311452.1705849308	1090517.6072237876	1566817.2455059623	66251999.999999955	986640.6422008569	55283000.00000003	745281.4264835034	1598822.0759560221
Q3UDE2	Ttll12	1524422.5487434275	1214100.771432503	1574201.6134780925	1825680.9198700562	1255184.8647117566	2322957.8345098794	718133.452002444	1776928.9096693993	637721.264044708
Q3UDM0;Q8BPB0;Q921Y0	Mob1b;Mob1a	912774.6715197259	1212335.4199103373	732145.1186371044	2318247.2306135776	1589882.1794541194	617777.9856145198	1722158.6212872078	801409.0801067253	1600996.9558586467
Q3UE37	Ube2z	1184869.551082219	5131399.999999999	1922585.0392044908	4444400.000000006	5270699.999999996	4731500.000000001	4467300.000000001	5040900.000000002	5046999.999999997
Q3UEB3	Puf60	1400507.6455869754	1531843.3147154034	2046074.111081317	1441268.6880121753	1295761.9025307607	589923.7551620558	772590.8484309717	1066338.6157700936	1480310.9509430963
Q3UER8;Q8VCM7	Fgg	16695999.999999989	20427999.999999993	19663999.999999978	32450000.00000002	34348999.999999985	60782999.99999994	50322000.00000005	49854000.000000015	41092000.00000003
Q3UF75;Q9EPC1	Parva	55370000.00000002	58168000.00000007	57167000.00000005	50943999.99999996	50350000.00000005	50655000.00000004	52536999.999999955	42796000.00000002	46593000.00000003
Q3UFS0	Zyg11b	797849.7004498523	1749833.841627075	1284767.1046536278	1687451.2883009126	1052102.102465803	744676.711066041	1029954.9338180514	1282098.5830114267	1858682.7429064661
Q3UGC7;Q66JS6	Eif3j1;Eif3j2	2293118.27920392	881471.2272355992	1432961.825684303	1021642.600273315	1345776.7810288041	1778936.1995519293	1239876.8746528376	1025168.093355737	1894685.6787964646
Q3UGR5	Hdhd2	7923900.000000003	9002500.000000002	9193200.000000002	6757599.999999996	6674799.999999996	8209799.999999996	6489700.000000001	7128099.999999999	7777200.000000005
Q5SV64;Q3UH59;Q61879	Myh10	38242000.00000004	35476999.99999998	34876999.999999985	29145000.000000026	28399000.000000007	29183999.999999993	30311000.000000015	26836000.00000001	31071000.000000037
Q3UH93	Plxnd1	2195757.0667979587	1222127.8613901997	2181289.3522255872	1570351.4652654314	1776444.5192484409	800888.7010187584	989929.0057989714	544985.4794935822	1485873.0482514135
Q3UI43	Babam1	652366.9789711119	791993.547792725	1026491.3989107308	1162383.9770849233	719469.8373901601	1066326.2524633922	524037.81598889676	1967345.5447175715	1590895.4466433097
Q3UID0;Q6PDG5	Smarcc2	7383500.0000000065	5364400.000000004	7075899.999999996	7758700.000000002	7357799.999999994	6798299.999999999	6385200	7270900.000000003	5890700.000000006
Q3UIJ9;E9Q565	Myzap	3742100.0000000037	4204099.999999999	3884700.000000004	2951400.0000000014	3307100.0000000014	2738500.000000001	2822599.9999999977	2608500.0000000023	3471699.999999997
Q3UIR3	Dtx3l	2079000.0000000002	2051000.0000000002	1936200.000000001	2153001.6925284443	3529099.999999997	3940499.9999999963	2438800.0000000005	2529000.0000000005	2483200.000000003
Q3UJB0;A0A494B9S9	Sf3b2	7476900.000000002	5715800.000000005	5853700	6512099.999999997	8041400.000000002	6442900.000000006	6177900.000000006	6886899.999999997	6937900.000000004
Q3UJQ9;Q9D0K2	Oxct1	14306e3	15779999.999999989	20762000.00000002	15846000.000000007	13010000.000000015	13423999.999999989	11843000.000000007	11803999.999999996	9349999.999999996
Q3UKJ7	Smu1	1091846.471877827	1092782.118419498	893878.0352358037	1286838.167098607	2681199.999999999	2910500.0000000033	2018699.9999999993	2158100.000000002	986674.5081916344
Q3ULD5	Mccc2	2679000.000000003	3820299.9999999963	3425900.0000000014	2433999.999999998	2343200.0000000005	2337699.9999999986	3007500.000000001	2556000.0000000014	3231399.9999999995
Q3ULJ0	Gpd1l	19812e3	17135999.99999999	16768000.000000019	15124999.999999981	14708999.99999999	13699999.999999993	16065999.999999993	14046000.000000011	14171999.999999996
Q3ULW8;A0A5H1ZRL8;A0A5H1ZRL5;A0A5H1ZRP0	Parp3	1410399.9999999988	1363999.9999999988	1539099.9999999995	1326316.4268473166	1817900.000000001	1282611.504389138	1908001.8075481153	1552100	1962500.0000000019
Q3UM45	Ppp1r7	9348299.999999993	1574119.47911249	8531600	8268399.999999994	8752800.000000007	7411199.999999999	8294499.999999996	7851500	7660599.999999998
Q3UMR5	Mcu	5585799.999999999	6583999.9999999935	4886000.000000001	5304999.9999999935	4645500.000000003	5562299.999999998	4828300.000000002	5085399.999999998	5878499.999999997
Q3UP87	Elane	4209699.999999996	735360.7687039969	821678.1189468305	52527999.999999955	31708999.999999993	44852999.999999985	30788000.000000037	49656999.99999995	17906000.00000002
Q3UPH1	Prrc1	1140074.3202478997	1920259.5056907097	880617.3438917798	1309059.5313596742	824271.0005107829	1025066.0527371528	1163710.77575495	1203844.6371999893	2315792.0987085653
Q3UPL0;S4R2A9	Sec31a	9847700	8259900.000000008	8408700.000000007	8697899.99999999	9610600.00000001	8647399.999999993	8664799.99999999	8238699.999999997	8252299.999999998
Q3UQN2;J3QPQ1	Fcho2	2104600.000000002	2145100.000000001	2267299.9999999995	2133000.000000001	1898199.9999999977	1690300	1819699.999999998	1644300.0000000005	2096399.9999999986
Q3UV17	Krt76	1408512.3388508854	2042862.3674921847	976400.7422790889	594275.3115605951	2146484.4748516288	544162.7142159928	1481257.5763828682	1529893.933313707	618855.2670418515
Q3UVG3	Fam91a1	834655.8999611851	1286213.0022127898	1492084.81873966	891061.0318926381	909062.2669458507	1970015.8216508555	1202123.3483694773	1243314.2758039357	591051.9350030903
Q3UW53;E9PYV4;D3Z233	Fam129a	13506000.000000017	16721999.99999998	16564000.00000001	16816000.00000001	14852999.999999998	12480000.000000013	13135999.999999987	15901000.000000017	13416000.000000002
Q3UX10	Tubal3	1138748.241865903	1433667.573865356	891601.8611428327	2813188.256172068	1301147.16099171	1204156.8548396856	971865.4728704765	1006584.4215972255	745467.0377661275
Q3UZ39;E9Q9T1;A0A087WPK3;A0A087WSF5;G5E8E1;A0A087WNU6	Lrrfip1	1789520.1749609474	2177058.1523793917	1158579.8244224135	1725340.5175829171	3305499.9999999995	2640199.9999999995	2608899.9999999967	2701600.0000000014	2645399.9999999986
Q3UZA1	Rcsd1	1940728.2129163826	1028983.5604678927	1370339.066662565	1331263.022680523	741798.7674770437	1531110.1621188854	1249504.5773957605	1291987.8876313919	1775175.7625331366
Q3UZZ6	Sult1d1	1441962.9616575385	5093400.000000006	778928.115488331	1232523.2307572416	1690443.740935367	1561300	1429499.999999999	1712067.8343440967	1722899.999999999
Q3V0K9	Pls1	1503724.8647337907	896766.5722810759	2248100.714874311	1230732.6407830394	1629845.1528670075	1243726.3451349367	1658885.0539267578	684699.5018214434	801525.8689374572
Q91V92;Q3V117	Acly	41397999.99999995	36751000.00000001	42013999.99999999	32616000.000000022	31224999.99999997	30923000.000000015	30499999.99999997	31943000.000000015	31504999.999999974
Q3V3R1	Mthfd1l	3035499.9999999995	3215600.000000001	2752199.9999999977	3102099.999999999	3097300.000000001	2554100.000000003	2406699.999999998	2982999.9999999977	2912099.999999998
Q3V3R4	Itga1	30431000.000000015	27113000.000000015	26557999.99999997	24243e3	20608999.99999999	21025000.000000026	20833999.999999985	21043999.99999998	22205000.00000002
Q9ES56;Q3V493;A0A1L1SR61	Trappc4	1024550.1131955723	824735.6235932299	2152281.591944194	1554774.5523992358	1164119.6623188236	1006443.1058097872	659385.1339795772	785926.9690527346	1066060.749293789
Q4ACU6	Shank3	4478800.000000003	3808900.000000003	4388900.000000004	1775824.0151196886	3759699.999999996	4219800.000000005	3740200.000000002	4372599.999999999	4573699.999999997
Q4FZF3	Ddx49	1109381.4443856797	883539.525149225	636388.8372434205	895094.2222623479	2368194.288603559	1292526.948073032	757566.8360910213	2074171.581314009	1281428.5235318954
Q4V9V3;Q9JLJ5	Elovl1	4436999.999999994	5077099.999999999	4693399.999999997	4790400	3905799.999999999	3896000.0000000033	4844800.000000005	4608100	4746000.000000005
Q4VA93;P20444	Prkca	5172700.000000004	5471599.999999999	5868600	5123900.000000003	4393600.000000006	6760400.000000007	5214699.999999996	5916000.000000001	6330499.999999995
Q501J7	Phactr4	2074193.0707316126	979054.9947612911	1067275.6191257623	1240665.0521359737	1060113.992920763	1713859.503463064	2012315.4675102541	867959.887312868	1024958.3678607987
Q9D358;Q561M1;A0A1W2P7X3	Acp1	10130000.000000002	8469000.000000006	7880700.000000002	804308.1210039946	1154405.3405311573	684014.3993248112	9832300.000000006	10711999.99999999	8142599.999999992
Q569Z5;F8WHR6	Ddx46	3831899.9999999986	3432599.9999999986	2990599.999999998	4489100	3678200.000000004	4099999.9999999967	3521900	4258900.000000003	4378699.999999997
Q8BZN7;Q569Z6	Thrap3	1352522.1440544266	1492470.0869850914	1114608.6347341249	1109464.7129851533	1985625.3766277612	785382.4214167859	837194.1037482341	1248553.8731682939	545364.0020195949
Q58A65;F6SH61;A0A0R4J196;F8WH31;E9PUD1	Spag9	1010570.8108882837	7279100.000000002	6631299.999999994	5833099.999999997	1546088.3557486075	5464500	6647000.000000002	706250.7067918975	7224500.000000001
Q5DTX6	Jcad	2493865.477137374	894496.254440249	1378202.3883176877	1597645.9677554744	1801828.1930289438	2077232.1699233109	1207223.237736186	1628055.0193998995	1965119.9105084145
Q5DU37;A0A1W2P6J0	Zfyve26	1049775.6707512331	1160578.560196202	815006.7571726659	746842.6800916883	2288556.079797029	867550.8634379469	680280.2346643143	1568892.8761954764	1203323.28375903
Q5F258;Q68FF6	Git1	9308099.999999993	6511799.999999993	8033400	7080999.999999998	8118799.999999994	6595200	6277300.0000000065	7711099.999999998	6169000.000000002
Q5F284;Q9JIZ9	Plscr3	2048621.8627157586	1371368.9192983294	1113307.0533485713	1948624.3927736026	1422071.055208689	1248979.410742502	1576952.368116856	1115330.4766984128	1528710.0272677196
Q5F285	Tmem256	1654033.4353060336	782068.5718176058	1752669.7098511225	2072927.3262716741	1665261.3288762271	705592.8795281788	1519271.9078660526	2291555.7489513056	1242718.7926257118
Q5FW53	Mybphl	1528815.6598928317	2552299.999999998	2137300	1689000.0000000019	1259800.0000000007	1629575.6193102251	1077598.167955272	1271800.0000000012	1644900.0000000019
Q5FWH6	Arhgef15	1168184.360523966	2243347.809581704	1901373.7767057875	1305664.5301341598	1007655.5501743256	1570228.3895053216	2224696.0297271167	1014357.1486559077	1006404.6900316401
Q5FWI3	Tmem2	3259499.999999999	3039700.0000000033	2853400.000000003	2749100.000000002	2838199.999999999	3102600.000000002	2555099.9999999995	1105893.8642766569	3587900
Q5M8N4;A0A2I3BQD5;A0A2I3BRL7	Sdr39u1	1054099.9999999993	2148273.2615913134	1148900.0000000007	1455212.4943039685	1549579.631616629	1115429.4536875165	979420.380469236	1916645.4944968135	1291298.5439492683
Q61247;Q5ND35	Serpinf2	1700200.0000000019	1635099.9999999986	1400600.0000000012	2037200.0000000012	1625700.0000000012	3416200.0000000014	2759099.9999999977	3088699.999999998	1825799.999999998
Q8JZR2;Q5ND50;Q64010;F7D232	Crk	6425100.000000007	5461900	5836699.9999999935	5645299.999999997	4352999.999999999	5167000.000000003	5285000.000000001	4716000.000000005	5740199.999999997
Q5RKN9;P47753	Capza1	1863039.477718422	6556100.000000004	1411064.137463556	11449000.000000007	9097700.000000007	9999499.99999999	9056800.000000007	11955000.000000011	10145000.000000011
Q5SQ27	Sec14l3	276780000.00000006	277300000.00000006	297679999.99999964	240990000.00000006	235200000.00000024	295489999.99999976	282919999.9999997	247350000.00000018	29259e4
Q9DAY9;Q5SQB5;Q61937;Q5SQB0	Npm1	48958000.00000003	52519000.00000002	47932000.000000015	55598999.999999955	44360000.000000015	44546000.000000015	51628000.00000001	52379000.000000045	44581000.00000003
Q5SQX6	Cyfip2	695202.9842894325	639703.1404785605	1471746.6389618486	2208976.5508027603	1146631.703916292	2295448.0596985617	1068420.2171202076	1487172.2846438638	1710469.163538185
Q5SS83;Q60634	Flot2	10193999.999999994	9760799.99999999	10318000.000000002	10933000.000000013	10340999.999999996	9562400.000000004	10221000.000000013	10603e3	8977000.000000007
Q61510;Q5SU71;Q5SU72	Trim25	4055800.000000001	3681499.999999996	3855799.999999998	3668700.0000000014	396e4	2573299.999999997	3131000.000000001	3262400.0000000005	3370599.999999996
Q5SUF2	Luc7l3	896882.1064466353	1069625.3469496802	1001241.7980180469	1044746.5384610029	2125255.2683709348	1014232.1673116401	1858507.245589459	1736875.7335496075	684952.6363625323
Q5SUH7;Q5SUH6;Q99KN9	Clint1	7058299.999999994	6832400.000000003	7239000.000000005	6200199.9999999935	7498899.999999999	4894399.999999997	6146900.000000002	5681900.000000003	6632200.0000000065
Q5SUT0;Q5SUS9;Q61545	Ewsr1	1198980.3547934478	1116781.79943711	1084484.3052131683	910612.4082468672	1269540.3693918455	1105971.014047057	1439621.9552316	2213437.1386799873	786063.3168141068
Q5SVR0	Tbc1d9b	1401375.284773879	1379192.4345693926	2032666.7076013242	837529.9594837938	1308531.1473396977	1919135.0364631147	1683083.910294662	1366284.5304062448	2071669.2478900477
Q5SW88;Q5SW87;Q5SW86;A0A494BBL7	Rab1	107780000.00000009	101079999.99999988	104649999.99999999	103229999.99999988	102979999.99999988	93402e3	93879999.9999999	9459e4	99114000.00000004
Q5SWU9	Acaca	3311200.0000000023	3920699.999999996	4071199.999999995	3016000.0000000023	3842099.999999996	3278000.0000000033	2988300	2825400.0000000014	3183199.9999999977
Q5SX39	Myh4	1372175.8456876073	818078.0710941574	1323204.8031468515	897192.6671471557	1291487.1836390058	1488260.4010948695	2148359.3229999808	1603465.879070325	867987.8599214015
Q68FD5;Q5SXR6	Cltc	79109999.99999997	78040000.00000007	74153000.00000006	73290000.00000006	75729999.99999996	76973999.99999999	76887000.00000006	72631999.99999999	79005999.99999991
Q5SYD0	Myo1d	28436000.000000004	28939999.999999993	27468000.00000003	22054000.00000002	22503e3	22069000.00000001	21324000.000000022	22023000.000000007	24141000.00000002
Q5XJY5	Arcn1	12829999.999999987	12442000.000000002	12077999.999999994	14650000.000000011	16492000.00000001	14109999.999999996	13068999.999999998	14540999.99999999	14017000.000000011
Q60520	Sin3a	1178837.2691422983	1115485.2306649147	4437399.999999996	994095.8728108907	4223400.000000004	5022499.999999995	1321851.3248871905	4263700.000000002	1247948.4142423156
Q60590	Orm1	7504500.000000003	10129000.000000011	8376899.999999999	31447999.99999999	37295999.99999997	44569000.00000001	38786000.00000002	48748000.00000003	36877999.99999997
Z4YJV4;Q60597	Ogdh	31273000.00000001	32917999.999999963	31770000.00000003	30998999.99999999	30193999.99999998	31843999.999999996	32730999.999999996	29440999.99999998	30925000.000000026
Q60598;Q921L6	Cttn	23671e3	20901999.999999996	18535999.999999993	16895999.99999999	19995999.999999993	18555999.999999978	19813000.000000015	19443999.999999996	19093000.000000004
Q60668;F6ZV59;E9Q5B6	Hnrnpd	75390000.00000003	69547999.99999996	65263000.00000006	60876000.00000001	76760999.99999996	57524999.99999994	55318999.999999955	65080000.00000004	64947999.99999994
Q60674;A0A286YD98	Nr1d2	1176203.4729306016	1751488.294063724	987526.8746095112	1514846.027562901	585792.4482236973	1738749.2335618373	1552977.3206669358	963479.8322217421	706480.660446058
Q60692	Psmb6	16515000.000000015	15856999.999999998	15600999.999999981	15874000.000000015	17551000.000000007	13372999.999999989	14272e3	17293e3	14476000.000000007
Q60710;F6TVP2;E9PYG9	Samhd1	34557000.00000004	32406000.000000004	34329999.99999996	42136999.99999997	35950999.999999985	44660999.999999985	39126999.999999955	37803999.99999996	38559000.00000002
Q60737	Csnk2a1	2945499.999999997	2172600.000000002	3418100.0000000014	3450200.0000000014	3708999.999999997	2217025.0001493846	929975.9772583992	1490577.472273765	1626651.232247645
Q60749	Khdrbs1	1583528.9785643127	1899195.9518067043	2445718.3785828007	908309.02825149	878730.4711512631	1367025.3027400644	1442940.2897913516	1098343.2557511828	1567622.6518900355
Q60766	Irgm1	3442700.000000001	3750699.9999999995	3390900.000000002	6928400.000000004	2777745.161951775	5649399.999999999	4999300.000000002	6588499.999999996	6829300.000000008
Q60770;A0A0G2JEI5	Stxbp3	6470900.000000003	6840099.999999994	7296900.000000004	5759800.000000003	6297099.999999993	7512799.999999994	6728900.0000000065	7741599.999999995	6738099.9999999935
Q60864	Stip1	28985000.00000003	26854999.999999985	26674999.99999998	28946000.000000007	32008000.000000034	29983000.000000004	27800000.00000003	27602999.999999993	27858999.99999998
Q60865	Caprin1	4712699.999999997	5143600.000000003	4874400.000000001	5177000.000000004	5828399.999999998	4888499.999999994	4797300.000000001	4911099.999999998	5054200.000000005
Q60930;G3UX26;D3YZT5;A0A286YCR8	Vdac2	65738000.000000015	74660999.99999997	65623999.999999955	62237000.00000007	67346999.99999993	59454000.000000075	56852999.99999994	57049999.99999999	59570000.00000005
Q60932	Vdac1	60380000.00000005	59495000.000000045	54136000.000000015	50125000.00000004	46019999.99999997	43218e3	41380999.99999999	42465999.999999985	50501000.00000005
Q60953;D3Z3A6;D3YXR5	Pml	1822800.0000000014	1873800.000000002	1647599.9999999998	1630800.0000000019	1702693.6126439066	1482599.9999999986	1358999.9999999993	1435000.000000001	1114968.5888516551
Q60972;A2AFI9;A2AFJ1;Q60973	Rbbp4;Rbbp7	24372999.999999974	22480999.999999974	22453999.99999998	26543999.999999978	24376999.99999998	24582000.00000001	23998999.999999993	24833999.999999974	23865000.000000007
Q60994;E9PWU4	Adipoq	1018433.9794805797	1411885.0466117866	1025992.1513138205	1178234.8199519424	1313416.7522340992	1604908.9575319847	1061076.950182068	2053372.5235161611	2288466.6409202535
Q60996;A0A1Y7VIR0	Ppp2r5c	561348.4837372056	1472243.7021814357	2007508.974577119	1392031.100807923	1215898.2637967698	963250.3991930985	1992002.7000437253	1217806.3541563475	1014164.9307322232
Q61001	Lama5	2725299.9999999967	2361600.000000001	1619468.719197104	794237.4841023341	1214129.898256102	1420100.0000000016	1177297.6267984875	1255738.6286739453	1105548.4021810126
Q61024	Asns	1320632.5059710725	1003817.4746221544	1496401.7656154016	2276179.060028544	3706299.9999999963	3186000.000000002	4671099.999999994	1239155.3964437547	4069700.0000000047
Q61029	Tmpo	18146000.000000004	20511000.000000015	19245000.000000004	18763000.00000001	15332999.999999987	19845e3	18436999.999999978	16262000.000000011	18944000.000000015
Q61033	Tmpo	1846085.1899837963	1086771.2147178766	1142200.7883950179	2179794.725318532	1534192.0567090136	1491675.7002853884	1214216.651865511	555884.4546025689	1914548.3288735673
Q61035	Hars	6123100.000000007	5806900.000000004	5513200.000000004	5825e3	6158500.000000003	5330899.999999998	5529900.000000002	5918600.000000001	6135200.000000006
Q61081;A0A1L1STC0	Cdc37	1167e4	10932000.000000002	11691000.000000007	12448999.999999998	12892999.999999996	13440000.000000006	13324000.000000011	11931999.99999999	12059000.000000004
Q61087	Lamb3	1932461.7175836393	2029553.3032124091	1824965.591409721	649769.7495828877	1752569.6692877524	1098403.070451075	1198075.4629436906	838601.9940438187	1486081.3152917589
Q61093;E9Q7S3;E9Q802	Cybb	4057800.0000000023	2806500.000000003	3549700.000000004	20024e3	15882000.000000007	15478999.999999987	16579000.000000019	17935999.99999999	11314000.000000004
Q61102	Abcb7	1176877.8596138682	1324467.757955015	678346.242885057	1085974.539114481	882712.2042336933	2056356.1310286347	534588.5038961214	2693847.0886986377	1735218.383839782
Q61107	Gbp4	1287650.0004527236	990146.3792901023	876017.0967860776	3570800	2627800.0000000033	2491199.999999999	2511100.000000003	2614899.999999999	2470699.9999999977
Q61114	Bpifb1	5078499.999999998	10757000.000000007	9556800.000000011	1133809.4781675942	1223939.0658955416	1218153.566239467	808691.11204757425	3718199.999999999	2210562.413132249
Q61129;A0A0G2JF07	Cfi	2440600.0000000014	2439356.79271701	4653599.999999996	4595299.999999995	793089.3141960785	7938399.999999991	4884700.000000001	5794900.0000000065	4373199.999999996
Q61160	Fadd	2377576.916513073	1028485.9992167023	1172432.4230696498	1399965.6051439613	1094373.885414174	1256182.7144780795	2618074.224496331	1640018.1510688055	1365446.92646382
Q61166	Mapre1	19164000.000000022	16278000.000000019	19564000.000000022	21039e3	20632000.000000022	15306000.000000006	19401999.999999993	20317000.000000022	23726000.00000001
Q61171;D3Z4A4	Prdx2	142369999.99999994	170809999.99999994	171519999.99999988	146769999.99999982	135320000.00000015	122190000.00000007	137559999.99999994	150340000.00000012	153309999.99999988
Q61187;A0A1B0GS09	Tsg101	2932900.0000000005	3227799.999999999	2698600.000000001	2738300.000000002	2756500.0000000033	3168099.9999999995	2825999.9999999977	2387800.0000000023	3320300.0000000033
Q61233	Lcp1	41376999.99999999	36254000.00000004	38937999.999999985	71577e3	60819000.00000007	75469999.99999991	68849999.99999999	72494999.99999994	58707000.00000003
Q61235;B7ZNU9	Sntb2	45825999.99999996	52539999.99999999	44399000.00000003	42988999.99999996	38482999.999999955	40702999.99999998	37938999.999999985	39402000.00000004	47614999.999999985
Q61239	Fnta	3101900.0000000037	5097899.999999994	4375000.000000002	3197300	1576542.7694406167	4449400.000000002	4199399.999999999	1260492.7241972869	1602117.9807761856
Q61249	Igbp1	1025998.3884085317	2004578.7193687216	1371191.3738263645	830774.9491558748	736365.7988010038	1239556.8106775961	1588617.6068877925	1165647.189116344	963367.7794132731
Q61263;A0A087WSJ5;A0A087WNN8	Soat1	3169400.0000000037	3444399.9999999967	4051699.9999999995	3542199.9999999967	3380800.000000002	3557599.999999998	1218844.2852225346	3218099.999999997	2487300
Q61288	Acvrl1	1253012.4044113853	1619118.2935804855	1342509.0718182367	1132494.2780726496	1923302.301050079	555069.784240158	1126544.3225299898	1163928.2496727016	1489479.1585209407
Q61292	Lamb2	233960000.0000003	147180000.00000003	179039999.99999982	103460000.00000004	97224000.00000006	112189999.99999988	87290000.00000007	92265000.00000006	98819999.99999996
Q61335	Bcap31	32779000.000000015	35714999.999999985	34527999.999999985	38421999.99999999	38979999.99999996	33373000.000000022	31486999.999999996	37783999.99999997	34537999.99999998
Q61362;D3Z2Z5;D3YXU4	Chi3l1;Chil1	5174299.999999996	4583299.999999999	5434100.000000004	20066999.99999999	19763e3	13691999.99999999	13845000.000000007	18585999.999999985	12910000.000000011
Q61391	Mme	46682999.999999985	40775999.99999998	44600999.99999996	27725e3	28358999.999999993	36272000.00000001	36272999.999999985	27284000.000000026	32349000.000000034
Q61411	Hras	23860999.999999993	27084000.000000026	27979e3	22467999.99999998	21296999.99999999	24923999.999999985	22015000.000000026	20253999.999999978	22850000.000000015
Q61425	Hadh	46450999.99999996	39461e3	37539999.99999998	26702000.000000004	31789999.999999993	31125000.00000001	29529000.00000001	28712000.000000007	31221000.000000022
Q61462	Cyba	1593273.4789195198	1496763.0982371815	1152658.1221514714	1777501.5884858167	2046128.1367863764	838142.3859755856	21488999.999999985	19174000.000000022	16327000.000000007
Q61503	Nt5e	11496999.99999999	8775400.00000001	8458999.999999996	9452899.999999998	7983899.999999994	6363799.999999994	8324400.000000008	6952700.000000005	7785400.000000003
Q61550;A0A2I3BS25	Rad21	2110599.9999999977	2240700.0000000005	1150072.644434058	2341600.000000002	1956099.9999999986	2639300.000000002	2239099.9999999986	2363099.9999999977	2044700.0000000012
Q61553;A0A0G2JDU7	Fscn1	3458500.0000000037	2508400.000000001	3458199.999999999	4093300.000000002	4494699.999999995	5403999.999999996	4378399.999999995	4723200.000000002	3819999.999999996
Q61554	Fbn1	25824999.999999985	20584999.99999998	23310000.00000003	15719999.99999999	15135999.99999999	17855999.999999993	11457999.999999998	14891000.000000017	14198000.000000011
Q61598;A0A1Y7VL99	Gdi2	89992e3	90659000.00000007	95248999.99999996	93590000.00000007	80804000.00000009	112549999.99999991	98763000.0000001	95633000.00000006	98388999.99999991
Q61599	Arhgdib	15890000.000000019	12148000.000000011	12296000.000000002	55497999.99999999	38811000.00000004	64398000.00000007	45473000.00000004	53697e3	40445000.00000004
Q61635	Ifi47	3918699.999999997	3695399.999999997	3978499.999999997	7116799.999999999	6855500	8055200.000000002	6141700.000000004	6891199.9999999935	7688199.999999999
Q61646	Hp	16027999.999999987	21853000.000000007	12560999.999999989	103379999.99999994	94456999.99999996	118299999.99999994	97526000.00000001	129360000.0000001	88144e3
Q61655;Q8R3C7;Q8BZY3	Ddx19a;Ddx19b	4443399.999999995	5208400.000000002	4618799.999999998	4989299.999999999	4562300.000000004	4340200.000000005	1124871.96846142	3925599.9999999963	4802700.000000003
Q8BTS0;Q61656;S4R1I6	Ddx5	22546000.000000022	22477000.000000004	22143000.000000004	26755000.000000034	27069000.000000004	29502000.000000022	31473999.99999999	30217000.00000001	28721000.000000034
Q61753	Phgdh	2619500.000000001	3020399.999999998	2564299.9999999986	3535900.0000000037	3106299.999999997	3937199.9999999986	3256000.000000001	3917399.999999998	3274000.0000000023
Q61768;E9QAK5	Kif5b	21371000.000000007	18073999.999999996	20476999.999999985	19363999.99999998	20026999.99999998	16973000.000000004	17489999.999999996	17569000.000000004	18336000.000000007
Q61771	Kif3b	1025369.1794429391	1144265.6433333806	1550170.5737455634	1927268.0822610878	1288134.10191685	2699397.7173073054	1428316.1112038912	1475570.1335478586	1098010.8542392328
Q61789	Lama3	1100442.537658958	1823308.4530691574	995241.2419956407	1433121.595505592	1435844.2309381447	1641576.7684833102	1636131.134550157	1688739.0507056254	2050924.6884338278
Q61792;A2A6H0;A2A6G9	Lasp1	59504000.000000015	43611999.99999996	49157999.99999998	43664000.000000015	60117000.00000003	38724999.99999997	50281999.99999999	55575999.99999994	43156e3
Q61830	Mrc1	1645060.58525116	681626.900134879	547274.3443344698	1494334.0289304927	2180569.8919900227	1260949.1338592921	812431.6252240676	842455.08385598	1217258.9855606235
Q61838	A2m	66311000.00000006	74414999.99999997	92401000.00000003	96392999.99999999	82899999.99999993	113020000.00000012	107149999.99999994	127560000.00000016	81121999.99999994
Q61941;E9Q8F4;Q8C9V5;Q8BGK0	Nnt	4862700.000000004	14852000.000000013	13400999.999999985	4593499.999999996	5369200.000000006	4432400.000000004	10572999.999999998	5115500.000000003	1255119.439850822
Q62000	Ogn	92352000.0000001	109120000.00000013	100740000.00000004	75307999.99999991	65981999.99999994	67465999.99999997	60583999.999999985	59043e3	61655000.00000005
Q62009	Postn	36670000.00000001	25456999.999999996	27408999.99999997	22316999.99999998	25260000.000000004	23459000.00000002	20887000.000000022	22169000.000000022	23416999.999999974
Q62011	Pdpn	994567.629126368	878950.6808112308	1291884.5140373677	1019216.7563155474	1030468.3484634495	1165865.532034869	1134149.1929356265	1173463.6890752763	1238567.8091043541
Q62048;D3Z375	Pea15;Pea15a	15937999.999999985	5665400.000000006	15678999.999999998	17521000.000000015	14115999.99999999	16004000.000000017	12968000.000000007	16703999.999999983	15503999.999999993
Q62074;F6QWV4	Prkci	1575158.9708702988	1174374.194942205	1808292.4195105582	1103367.3083100917	898032.5840905467	1164142.433318034	728326.0028302603	755788.6763944827	556254.8768525376
Q62086	Pon2	6344899.999999993	5817100.0000000065	6024000.0000000065	5777699.999999999	5610099.999999999	6127600.0000000065	5264099.999999997	5290599.999999998	5744400.000000003
Q62087	Pon3	26098000.00000002	26743e3	28568999.999999966	26627000.000000026	25995999.999999978	19393000.00000001	24512000.00000003	23674999.999999978	24159999.99999998
Q62093	Srsf2	51741999.999999955	43962000.00000001	41123999.99999999	46757000.00000004	47023000.000000045	41705999.99999998	45192999.99999997	45733000.00000003	44367000.00000002
Q62095	Ddx3y	826575.4465965864	5186000.000000003	1893242.9550334134	2059434.031207003	5796999.999999994	6039899.999999998	6956099.999999998	6300999.999999998	7071099.999999996
Q62151	Ager	634149999.9999996	635219999.9999993	584289999.9999999	481929999.99999976	436269999.99999976	726950000.0000006	593670000.0000002	488789999.9999998	536910000.0000006
Q62159;A0A0G2JEP8;H3BL56;Q9CR99	Rhoc;4930544G11Rik	600329.8201438142	1372216.924379421	1150734.6569304697	1344463.7429340617	825884.2727914508	1476623.929285342	1011739.4026418763	1047603.5278380094	838670.0746895492
Q62165	Dag1	10658999.999999989	9923100.000000002	11079e3	9364399.999999998	8565200.000000004	11772999.999999998	8244199.999999999	9496400.000000011	10983e3
Q62167;P16381	Ddx3x;D1Pas1	13169999.999999993	12567999.999999993	11302999.999999989	17327999.999999993	16527000.00000002	19277999.999999985	17361000.000000015	17861000.00000002	19281000.00000002
Q9D8L3;Q62186	Ssr4	8629899.999999998	9636600.000000002	8751699.999999998	8488599.99999999	9184099.999999989	10318999.999999993	9954899.999999989	11291999.999999994	10180000.00000001
Q62189;D3Z0S6	Snrpa	11833000.000000004	1343677.708494682	9507799.999999993	10626999.999999994	9582499.999999994	11801e3	10525999.999999989	9757600.000000007	10186000.000000002
Q62261;A0A0A0MQG2	Sptbn1	97465000.00000009	96005000.0000001	96149999.99999994	82344000.00000003	84239999.99999997	88916000.00000003	80950999.99999993	78052999.99999999	87515999.99999994
Q62283;Q3UHG5	Tspan7	1679064.1609545425	30901000.00000002	1259494.0163122115	39528999.999999955	3298e4	19537000.000000015	22355000.000000007	23982999.999999993	25288999.99999998
Q62318	Trim28	13605999.999999994	11856999.99999999	13351000.000000002	12665000.000000011	11948000.000000006	13914999.999999987	10867000.00000001	12357000.000000007	12461000.000000006
Q62348	Tsn	9407599.999999996	9650099.99999999	8547100.00000001	8616799.999999998	10702999.999999998	10332000.00000001	9976000.000000004	8394199.999999994	9793200.000000002
Q62376;A0A1B0GRR8	Snrnp70	10679999.999999987	10833999.999999993	11991999.999999998	12537000.000000002	11471999.999999993	11318000.000000011	11283000.000000007	11888000.000000007	10910000.000000004
Q62418	Dbnl	6783000.000000003	4967100.000000002	6786899.999999998	6336000.000000003	5280700.000000001	5820099.999999995	5703900.000000003	6291999.999999994	5440299.999999998
Q62419;A0A3B2W7K0	Sh3gl1	1593200	1154680.9179374233	2064899.9999999984	1919599.9999999981	2390800.000000003	3246500.000000003	1791699.9999999995	1960900.0000000005	2336000.0000000005
Q62425;A0A0N4SVQ1	Ndufa4	34265000.000000015	34612000.00000004	33329999.99999998	25380000.00000002	29473000.00000002	26531000.000000026	27278000.00000002	27898000.00000001	28620999.999999966
Q62426	Cstb	16789999.99999999	16832000.00000002	15635000.000000002	18005000.000000004	22689999.999999978	26630999.999999996	25926999.99999999	26122000.00000003	21765999.999999978
Q62433;F6VLR8;E9Q5I8;E9Q3F9;E9PVF3	Ndrg1	1252081.0987427381	1767000.0000000012	1844299.9999999984	1005347.8573492672	884783.8839551678	1690454.5026559685	1603999.9999999993	1516879.341485969	2689596.7281157803
Q62446;A0A1Y7VLK0	Fkbp3	3126400.0000000037	2397399.999999999	4018299.9999999967	3977999.9999999995	3918500.000000001	7019299.999999999	4316899.999999996	3401299.9999999963	3734600.0000000033
Q62465	Vat1	56651000.00000002	6553e4	65968000.00000004	52530000.00000003	47059000.00000001	50323000.00000002	51766999.999999985	49984999.99999994	53644999.99999996
Q62469	Itga2	3802700.0000000014	3573900.000000002	2642699.9999999995	2314100.000000002	2745400.000000002	2769499.9999999995	2285800.0000000023	2202999.9999999995	2606400.000000001
Q62470	Itga3	19033999.999999985	18697999.999999996	19183000.000000007	15588999.99999999	15502999.999999996	16525999.999999998	14869999.999999998	14979999.999999985	16553000.00000002
Q62523;Q7TQE2	Zyx	29275000.000000022	24847999.999999974	29633000.000000004	25370999.999999985	22337000.00000002	20218999.999999974	26017000.000000022	25111999.999999974	24218999.99999999
Q63844;D3Z3G6;A0A0U1RPX4;D3Z6D8	Mapk3	16942000.00000001	18316999.999999996	18857000.00000002	15642000.000000019	16250000.000000017	16109999.99999999	16021999.999999987	17295999.999999993	16634000.00000001
Q63918	Sdpr	190020000.00000015	165490000.00000012	158870000.00000006	135790000.0000001	123769999.99999988	123739999.99999997	14282e4	110910000.00000013	138270000.00000003
Q63932;Q91YS7	Map2k2	1112953.9275963453	1152105.8900813905	2331234.6837830706	2474877.3546745842	980456.6851826069	842001.9853362858	1468572.9966961981	701006.1258966181	1638586.981697793
Q640N1	Aebp1	1075921.081765087	1550227.8349609545	1002662.7256835013	1044241.79180898	1494749.637693298	1173701.0168349936	675194.9228498229	1855660.8875446063	1259864.4182996396
Q64133	Maoa	20221000.00000001	27287999.999999974	24509000.000000007	16929000.000000004	21442999.99999998	28164000.00000001	18722999.999999978	22015000.000000026	28849999.999999966
Q64152	Btf3	1941573.7063886956	997836.2286365225	1225481.6689804334	2034113.5296683763	895758.5465165005	755199.0502517483	1798984.2582489369	1975874.4685841124	1165195.826657891
Q64282	Ifit1	1515899.9999999998	1581200.0000000016	1484000.000000001	17156999.99999999	14262000.000000002	12442999.999999998	5760199.999999996	12416999.999999987	14292999.999999987
Q64310;E0CXD9;F7CH13	Surf4	9654500	11538999.999999996	12290000.000000011	13693000.000000006	1244e4	13534000.000000004	11918999.999999994	13608000.000000007	13193000.000000006
Q64314	Cd34	15113000.000000007	15575000.00000001	14561999.999999994	13097000.000000011	12174000.000000002	16746000.000000015	14090000.000000004	12459000.000000011	15997000.000000011
Q64337;D3YZJ1	Sqstm1	863642.9680294502	2466800.0000000014	1559747.6338983462	2347200	1162284.9360743791	1669700.000000002	1964999.9999999988	1235893.3135415246	1829299.9999999995
Q64339	Isg15	2363300	550605.5173262645	2676400.0000000014	7903299.999999999	6442800.000000007	8371799.999999996	3794299.9999999986	7392300.0000000065	6778000.000000007
Q64345;E9PV48	Ifit3;I830012O16Rik	3736299.999999996	1293297.0309210867	3694300.0000000014	11375e3	9982200.000000011	10948999.999999987	7073499.999999999	8477200.00000001	14033000.000000007
Q64433;Q9JI95	Hspe1;Cpn10-rs1	82480999.99999996	92841000.00000006	81853e3	80426000.00000007	85495000.00000001	61959999.999999985	82205000.00000003	74223999.99999991	80055999.99999991
Q64435;K9J7B2	Ugt1a6;Ugt1a6b	1917158.8202287846	1941599.999999998	2086500.0000000023	1643277.2748985905	1373437.163148723	1047549.9062813118	1916328.782841363	1379703.1018705675	1163479.9955420105
Q64437	Adh7	6324600.000000003	11229999.999999996	5890300.000000006	4428200.000000003	5201500.000000003	4455399.999999997	5166700.000000003	5792699.999999995	5948500.000000002
Q64442	Sord	15791999.999999996	12922999.999999998	12654000.000000006	11468999.999999989	9758099.999999989	10007999.999999993	12416999.999999987	10460999.999999994	15484999.999999985
Q64444;F6ST32	Ca4;Car4	18322999.99999998	17252999.999999985	15211999.999999987	13218000.000000011	12838999.999999993	12625999.99999999	16047000.00000001	12294999.999999989	14138999.99999999
Q64449;A2AAA9	Mrc2	879413.6088689165	2657099.999999999	4151600.0000000033	2305699.999999998	3078600.0000000023	2347899.9999999995	1953000.0000000012	2172500.000000002	2258700.0000000005
Q64462;F6X6A4	Cyp4b1	69851999.99999999	73964999.99999997	68270000.00000003	53905000.00000003	50961999.99999999	48273000.00000004	53128000.00000001	44144999.999999985	47876000.000000015
Q64471	Gstt1	25700000.000000022	24617999.99999997	32259000.000000034	20026999.99999998	23721999.99999999	22883000.000000004	20186999.999999985	23875000.00000001	24335999.99999998
Q64511	Top2b	13812000.000000013	13459999.99999999	16019e3	13290999.999999996	15421000.000000011	13903999.999999985	12911999.99999999	12264999.999999987	11464000.000000006
Q64514;A0A087WRC0	Tpp2	3221899.9999999986	2715600.000000001	2284199.9999999977	3125800.0000000023	3906799.999999996	3686599.9999999967	2797399.999999998	3193100.000000001	3811600.0000000005
Q64522	Hist2h2ab	143999999.99999997	611860000.0000001	634179999.9999995	471270000.0000005	805469999.9999995	583949999.9999999	525810000.0000006	791909999.9999994	726079999.9999993
Q64669	Nqo1	1249650.110308619	1806746.480726075	1002045.3969944206	1519199.6287658545	783148.3681863104	1518056.2559698683	1194900.5033221794	2107572.3535812953	1474504.104772554
Q64674	Srm	1212753.6873376735	3566600.0000000014	1075711.5959755941	4478599.999999995	4288900.000000003	4129799.9999999967	3822100.000000001	4360100.000000005	4049799.999999996
Q64726	Azgp1	1649215.0014210176	1891121.3905494742	1610648.7327734348	1161687.9488191756	2246981.753497143	1196500.0000000005	979320.0000000007	1020100.0000000002	1687195.0948509274
Q64727	Vcl	228730000.00000015	218749999.9999999	212859999.9999998	177909999.99999994	177369999.99999994	170679999.99999988	186659999.9999999	172530000.0000002	189070000.00000006
Q64737;D6RCG1	Gart	6651700.000000002	6476200.000000001	5924099.999999999	6947199.999999994	8580200.000000007	8519999.99999999	7231399.999999993	6995799.999999998	7267199.999999997
Q68FE6	Fam65a	5416899.999999999	3503799.999999998	3496600.0000000014	3310000.000000002	3616400.000000001	2501400.0000000005	2665300.0000000014	3360799.999999998	2326499.9999999986
Q8BUU7;Q68FH4	Galk2	659663.3672476995	1152765.2300780667	971827.2692759639	1850324.1288163897	2151732.0784575515	700341.5239369469	1334920.5716602018	985600.6050293047	842517.9826691431
Q69ZX8	Ablim3	1193202.7771199062	1261056.5990391932	1541944.5742761495	692315.2350445855	640557.2024767359	1857937.022668971	2044938.1549479403	857282.7416070851	1172998.1468558
Q6A028	Swap70	7023900	5399400.000000003	6236199.999999995	4783500.000000002	4575799.999999997	4552099.999999994	4644200	4620599.999999999	5114700.000000006
Q6A068;A0A1W2P855;A0A1W2P7Z8;A0A1W2P7S8;A0A1W2P7H4;A0A1W2P6Q8	Cdc5l	2394200.0000000005	2214000.0000000023	807085.4833984606	2137500	2196200.0000000014	1978575.4392011506	1798500.0000000016	2237499.999999998	2189400.000000002
Q6A0A9	FAM120A	3033800.000000001	2819600.0000000023	2945100.0000000033	2959e3	3138700.000000002	2894800.000000002	3059499.9999999986	2930000.0000000033	3011900.0000000005
Q6DID3;Q7TSH6	Scaf8;Scaf4	6122300.000000002	2325816.7175565334	585433.7362754566	6264299.999999995	1071178.1836625938	1236286.392149141	951471.6502272751	787486.6969434788	755961.8477653511
Q6GQT9	Nomo1	1249304.8693396084	1005233.799229067	1811599.9999999984	1740100.0000000002	1474299.9999999986	2744299.9999999995	2104999.9999999977	1627199.9999999986	1823999.9999999995
Q6GT24;O08709;D3Z0Y2	Prdx6	733600000.000001	717769999.9999998	724040000.0000005	679050000.0000007	643560000.0000007	724100000.0000004	716639999.9999996	666630000.0000005	722280000.0000004
Q6GTM0;Q64112	Ifit2	1638937.1462657833	1227196.658508548	1644074.0122419607	892536.9312535137	1118414.0313149483	2090699.9999999981	826827.1202973438	1912799.9999999986	2628600.0000000023
Q6GV12	Kdsr	2042568.51922506	1559749.5972743754	1224567.2253266647	1192228.1498955488	1381274.2583499206	1380481.2844674014	759080.3245170173	844459.927069737	1047356.9549349956
Q6IFZ9	Krt74	899128.7278873676	1004618.4717897689	1087990.4449866891	1392891.1380834738	819215.9431744327	2110757.5409276797	814377.9376501995	937115.1965625675	1515723.9289717183
Q6IRU2;A0A571BEU1	Tpm4	273210000.00000024	265029999.9999999	251639999.99999976	256430000.00000027	249320000.00000024	275339999.9999997	260259999.99999982	257869999.9999997	295099999.99999964
Q6IRU5;F7BHJ0	Cltb	16470000.000000013	16612999.999999985	22773999.999999978	15584000.000000013	20594999.99999998	20293e3	20789999.999999993	19224999.999999985	22457000.000000007
Q6KAR6	Exoc3	1497905.1831105764	1078030.727766106	1051647.5112200791	1363946.7299438051	1117115.2734363326	985415.8654553342	904360.6749738447	1437112.0095125954	701241.807871406
Q6NSR8	Npepl1	1918899.999999999	1991199.9999999977	2052099.9999999986	1722199.9999999984	2441999.999999997	856855.059702247	1874199.9999999984	2152299.9999999977	1823999.9999999995
Q6NXL1	Sec24d	1570217.9427792276	1610351.1598624152	1902205.401265909	1172252.6190869783	1754227.0841466088	786944.5534569118	1390844.4365138705	855081.6151160266	1853715.7241606105
Q9WV80;Q6NZD2	Snx1	6667699.9999999935	7723300.000000001	7016500.000000004	6895200.000000005	6994399.999999992	8008899.9999999935	5595499.999999996	6648899.999999999	7042500.000000004
[truncated: 879 more rows]
