# Supplementary material for: Insulin reverses impaired alveolar fluid clearance in ARDS by inhibiting LPS-induced autophagy and inflammatory
Source: Front Immunol. 2023 Aug 15;14:1162159. doi: 10.3389/fimmu.2023.1162159 (PMC10466042; doi:10.3389/fimmu.2023.1162159)
Supplement: Supplementary file 1 [file DataSheet_1.zip › peptides.txt]

Sequence	N-term cleavage window	C-term cleavage window	Amino acid before	First amino acid	Second amino acid	Second last amino acid	Last amino acid	Amino acid after	A Count	R Count	N Count	D Count	C Count	Q Count	E Count	G Count	H Count	I Count	L Count	K Count	M Count	F Count	P Count	S Count	T Count	W Count	Y Count	V Count	U Count	O Count	Length	Missed cleavages	Mass	Proteins	Leading razor protein	Start position	End position	Gene names	Protein names	Unique (Groups)	Unique (Proteins)	Charges	PEP	Score	Identification type C1	Identification type C2	Identification type C3	Identification type I1	Identification type I2
AAAAAAAAAAAAAAAGAAGK	QSRFQVDPVSENAGRAAAAAAAAAAAAAAA	AAAAAAAAAAGAAGKETPAAGKAGGESGVA	R	A	A	G	K	E	17	0	0	0	0	0	0	2	0	0	0	1	0	0	0	0	0	0	0	0	0	0	20	0	1467.7794	E9QM38;P55012	E9QM38	91	110	Slc12a2	Solute carrier family 12 member 2	yes	no	3	0.0050536	55.912	By matching	By matching	By matching	By matching	By matching
AAAAAAAAAAGAAGGR	______________________________	AAAAAAAAAGAAGGRGSGPGRRRHLVPGAG	M	A	A	G	R	G	12	1	0	0	0	0	0	3	0	0	0	0	0	0	0	0	0	0	0	0	0	0	16	0	1197.6214	G3UY42;Q8CCS6;G3UX74	G3UY42	2	17	Pabpn1	Polyadenylate-binding protein 2	yes	no	2	6.611E-09	174.41	By MS/MS	By MS/MS	By MS/MS	By MS/MS	By MS/MS
AAAAAAGPEMVR	______________________________	______________________________	M	A	A	V	R	G	6	1	0	0	0	0	1	1	0	0	0	0	1	0	1	0	0	0	0	1	0	0	12	0	1113.5601	P63085	P63085	2	13	Mapk1	Mitogen-activated protein kinase 1	yes	yes	2	0.00040329	120.12	By MS/MS	By MS/MS	By MS/MS	By MS/MS	By MS/MS
AAAAAAPGGGGGEPR	______________________________	AAAAAAPGGGGGEPRGTAGVVPVVPGEVEV	M	A	A	P	R	G	6	1	0	0	0	0	1	5	0	0	0	0	0	0	2	0	0	0	0	0	0	0	15	0	1208.5898	Q63844;D3Z3G6	Q63844	2	16	Mapk3	Mitogen-activated protein kinase 3;Mitogen-activated protein kinase	yes	no	2	3.2995E-05	118.4	By MS/MS	By MS/MS	By MS/MS	By MS/MS	By MS/MS
AAAAAMAEQEGAR	______________________________	______________________________	M	A	A	A	R	N	7	1	0	0	0	1	2	1	0	0	0	0	1	0	0	0	0	0	0	0	0	0	13	0	1245.5772	Q9D1H7;D3Z4J5	Q9D1H7	2	14	Get4	Golgi to ER traffic protein 4 homolog	yes	no	2	0.00070453	76.143
AAAAATAAAAAAPSGGGGGGEEERLEEK	______________________________	SGGGGGGEEERLEEKSEDQDLQGLRDKPLK	M	A	A	E	K	S	11	1	0	0	0	0	5	6	0	0	1	1	0	0	1	1	1	0	0	0	0	0	28	1	2469.1732	D3Z7U4	D3Z7U4	2	29	Mecp2		yes	yes	3	6.8079E-11	90.633	By MS/MS	By matching	By matching	By matching	By matching
AAAAATAATK	______________________________	______________________________	M	A	A	T	K	G	7	0	0	0	0	0	0	0	0	0	0	1	0	0	0	0	2	0	0	0	0	0	10	0	845.46068	Q9D3B1	Q9D3B1	2	11	Hacd2	Very-long-chain (3R)-3-hydroxyacyl-CoA dehydratase 2	yes	yes	2	0.0093076	66.299	By matching		By MS/MS
AAAATGLR	______________________________	______________________________	M	A	A	L	R	Q	4	1	0	0	0	0	0	1	0	0	1	0	0	0	0	0	1	0	0	0	0	0	8	0	729.41334	A0A2R8VI90;Q9CQZ5	A0A2R8VI90	2	9	Ndufa6	NADH dehydrogenase [ubiquinone] 1 alpha subcomplex subunit 6	yes	no	2	0.00094283	112.59	By matching			By matching
AAAAVVEFQR	______________________________	______________________________	M	A	A	Q	R	A	4	1	0	0	0	1	1	0	0	0	0	0	0	1	0	0	0	0	0	2	0	0	10	0	1060.5665	Q8BG32;G3UYI4;G3UYL3	Q8BG32	2	11	Psmd11	26S proteasome non-ATPase regulatory subunit 11	yes	no	2	5.828E-05	155.1	By MS/MS	By MS/MS	By MS/MS	By MS/MS	By MS/MS
AAAAVVVPAEWIK	______________________________	______________________________	M	A	A	I	K	N	5	0	0	0	0	0	1	0	0	1	0	1	0	0	1	0	0	1	0	3	0	0	13	0	1323.7551	B1AZI6	B1AZI6	2	14	Thoc2	THO complex subunit 2	yes	yes	2	0.049052	58.37	By MS/MS	By MS/MS
AAAEVNQEYGLDPK	RMPIPVIQAFGILKRAAAEVNQEYGLDPKI	RAAAEVNQEYGLDPKIASAIMKAADEVAEG	R	A	A	P	K	I	3	0	1	1	0	1	2	1	0	0	1	1	0	0	1	0	0	0	1	1	0	0	14	0	1503.7205	P97807	P97807	99	112	Fh	Fumarate hydratase, mitochondrial	yes	yes	2	9.1624E-05	125.72	By MS/MS	By MS/MS	By MS/MS	By MS/MS	By MS/MS
AAAFEDQENETVVVK	AVKRASDNLVKAAQKAAAFEDQENETVVVK	AAAFEDQENETVVVKEKMVGGIAQIIAAQE	K	A	A	V	K	E	3	0	1	1	0	1	3	0	0	0	0	1	0	1	0	0	1	0	0	3	0	0	15	0	1648.7944	P26039	P26039	2477	2491	Tln1	Talin-1	yes	yes	2	1.7877E-09	162.38	By MS/MS	By MS/MS	By MS/MS	By MS/MS	By MS/MS
AAAGELQEDSGLHVLAR	DSKLSFREFLLIFRKAAAGELQEDSGLHVL	AGELQEDSGLHVLARLSEIDVSTEGVKGAK	K	A	A	A	R	L	4	1	0	1	0	1	2	2	1	0	3	0	0	0	0	1	0	0	0	1	0	0	17	0	1735.8853	Q8C845	Q8C845	160	176	Efhd2		yes	yes	2;3	1.0269E-15	201.04	By matching	By matching	By matching	By MS/MS	By matching
AAAGGGAAAAAGR	______________________________	______________________________	M	A	A	G	R	A	8	1	0	0	0	0	0	4	0	0	0	0	0	0	0	0	0	0	0	0	0	0	13	0	970.49444	P35282;A0A1W2P6Z4	P35282	2	14	Rab21	Ras-related protein Rab-21	yes	no	2	2.4E-06	155.07	By MS/MS	By MS/MS	By MS/MS	By MS/MS	By MS/MS
AAAIQAISLDADR	HSFVFNIMEIQPFHRAAAIQAISLDADRRK	HRAAAIQAISLDADRRKLYVTSQWEVSQVP	R	A	A	D	R	R	5	1	0	2	0	1	0	0	0	2	1	0	0	0	0	1	0	0	0	0	0	0	13	0	1313.6939	Q9QUR8	Q9QUR8	460	472	Sema7a	Semaphorin-7A	yes	yes	2	0.0024694	86.879				By MS/MS	By MS/MS
AAAITSDLLESLGR	IQDFLEAEDDLSSFRAAAITSDLLESLGRD	RAAAITSDLLESLGRDGHFTLFAPTNEAFE	R	A	A	G	R	D	3	1	0	1	0	0	1	1	0	1	3	0	0	0	0	2	1	0	0	0	0	0	14	0	1415.762	Q62009	Q62009	254	267	Postn	Periostin	yes	yes	2	3.072E-11	194.17	By MS/MS	By MS/MS	By MS/MS	By matching
AAALEFLNR	TVDLKPDWGKGYSRKAAALEFLNRFEEAKR	KGYSRKAAALEFLNRFEEAKRTYEEGLKHE	K	A	A	N	R	F	3	1	1	0	0	0	1	0	0	0	2	0	0	1	0	0	0	0	0	0	0	0	9	0	1003.5451	Q60864	Q60864	79	87	Stip1	Stress-induced-phosphoprotein 1	yes	yes	2	1.7572E-06	165.11	By MS/MS	By MS/MS	By MS/MS	By MS/MS	By MS/MS
AAALSLSTLASPK	LLKLRKRHRKHTQQRAAALSLSTLASPKGG	QRAAALSLSTLASPKGGSGTAGTEPSDIII	R	A	A	P	K	G	4	0	0	0	0	0	0	0	0	0	3	1	0	0	1	3	1	0	0	0	0	0	13	0	1228.7027	P52795	P52795	276	288	Efnb1	Ephrin-B1	yes	yes	2	0.0014047	92.428	By matching	By matching	By matching		By MS/MS
AAALVLQTIWGYK	VLINKSGNRSEKEVRAAALVLQTIWGYKEL	VRAAALVLQTIWGYKELRKPLEKEGWKKSD	R	A	A	Y	K	E	3	0	0	0	0	1	0	1	0	1	2	1	0	0	0	0	1	1	1	1	0	0	13	0	1432.8078	P30999;E9Q8Z8;E9Q8Z6;G3X9V2;E9Q8Z5;E9Q986;E9Q904;E9Q901;D3Z2H2;E9Q8Z9;E9Q8Z4;E9Q905;E9Q907;D3Z7H6;E9Q903;E9Q906;D3Z2H7	P30999	821	833	Ctnnd1	Catenin delta-1	yes	no	2	0.0025183	86.624	By matching	By MS/MS	By MS/MS	By MS/MS	By matching
AAAPFLK	______________________________	______________________________	M	A	A	L	K	H	3	0	0	0	0	0	0	0	0	0	1	1	0	1	1	0	0	0	0	0	0	0	7	0	716.42211	E0CYW2;E9PYM7;E9PZ88;F8WIE1;Q91W89;E0CZB0;E0CXM6;E0CXI0	E0CYW2	2	8	Man2c1	Alpha-mannosidase;Alpha-mannosidase 2C1	yes	no	1	0.051823	45.45	By MS/MS	By matching	By matching	By matching	By matching
AAAQCYIDLIIK	AGTLVTLSSAPTAIKAAAQCYIDLIIKESD	AIKAAAQCYIDLIIKESDNNVKLIVLDRLV	K	A	A	I	K	E	3	0	0	1	1	1	0	0	0	3	1	1	0	0	0	0	0	0	1	0	0	0	12	0	1377.7326	Q9JIF7	Q9JIF7	280	291	Copb1	Coatomer subunit beta	yes	yes	2	0.0025848	91.584	By MS/MS		By MS/MS
AAAQLLQSQAQQSGAQQTK	KKELEEEVSNFQKKKAAAQLLQSQAQQSGA	LLQSQAQQSGAQQTKKDKDKKK________	K	A	A	T	K	K	5	0	0	0	0	7	0	1	0	0	2	1	0	0	0	2	1	0	0	0	0	0	19	0	1956.0025	A0A0J9YTY0;A0A0J9YUL3;Q8C1B7	A0A0J9YTY0	400	418	Sept11	Septin-11	yes	no	2;3	0.00015456	115.8		By MS/MS		By MS/MS	By MS/MS
AAAQTLER	NLEKANHMEVLDAGKAAAQTLERFVSILME	EVLDAGKAAAQTLERFVSILMESIPLPDRG	K	A	A	E	R	F	3	1	0	0	0	1	1	0	0	0	1	0	0	0	0	0	1	0	0	0	0	0	8	0	858.45593	Q543K9;P23492	Q543K9	266	273	Pnp	Purine nucleoside phosphorylase	yes	no	2	0.00014328	153.73	By MS/MS	By MS/MS	By MS/MS	By MS/MS	By MS/MS
AAASTDYYK	ICENNRYGMGTSVERAAASTDYYKRGDFIP	GTSVERAAASTDYYKRGDFIPGLRVDGMDI	R	A	A	Y	K	R	3	0	0	1	0	0	0	0	0	0	0	1	0	0	0	1	1	0	2	0	0	0	9	0	988.45018	P35486	P35486	236	244	Pdha1	Pyruvate dehydrogenase E1 component subunit alpha, somatic form, mitochondrial	yes	yes	2	0.0025514	94.302		By matching			By MS/MS
AAATEHSQR	EAAAGSGSTGEGDGKAAATEHSQRELDTVT	GEGDGKAAATEHSQRELDTVTLEDIKEHVR	K	A	A	Q	R	E	3	1	0	0	0	1	1	0	1	0	0	0	0	0	0	1	1	0	0	0	0	0	9	0	969.46281	P14685	P14685	53	61	Psmd3	26S proteasome non-ATPase regulatory subunit 3	yes	yes	2	0.031633	65.246		By matching		By MS/MS
AAATFNPELITHILDGSPENTR	______________________________	ELITHILDGSPENTRRRREIENLILNDPDF	R	A	A	T	R	R	3	1	2	1	0	0	2	1	1	2	2	0	0	1	2	1	3	0	0	0	0	0	22	0	2366.1866	Q9R0H0	Q9R0H0	10	31	Acox1	Peroxisomal acyl-coenzyme A oxidase 1	yes	yes	3	0.00013782	67.364	By matching	By matching		By matching	By matching
AAATLMTER	LGPEAPHVDYTQLGRAAATLMTERVFRITA	YTQLGRAAATLMTERVFRITASMAHNREEL	R	A	A	E	R	V	3	1	0	0	0	0	1	0	0	0	1	0	1	0	0	0	2	0	0	0	0	0	9	0	962.48552	P04919	P04919	297	305	Slc4a1	Band 3 anion transport protein	yes	yes	2	3.6462E-08	178.83	By MS/MS	By MS/MS	By MS/MS	By MS/MS	By MS/MS
AAATLSFGPER	______________________________	______________________________	M	A	A	E	R	E	3	1	0	0	0	0	1	1	0	0	1	0	0	1	1	1	1	0	0	0	0	0	11	0	1118.572	Q80TM9	Q80TM9	2	12	Nisch	Nischarin	yes	yes	2	0.0012411	108.43				By MS/MS
AAAVAAAGAGEPLSPEELLPK	______________________________	AGAGEPLSPEELLPKAEAEKAEEELEEDDD	M	A	A	P	K	A	7	0	0	0	0	0	3	2	0	0	3	1	0	0	3	1	0	0	0	1	0	0	21	0	1961.047	A0A2R8VHJ4;Q9CPQ3	A0A2R8VHJ4	2	22	Tomm22	Mitochondrial import receptor subunit TOM22 homolog	yes	no	2	1.5578E-12	123.64	By MS/MS			By MS/MS
AAAVGTANK	NFENHSGRLGATAEKAAAVGTANKSTVEGI	GATAEKAAAVGTANKSTVEGIQASVKTARE	K	A	A	N	K	S	4	0	1	0	0	0	0	1	0	0	0	1	0	0	0	0	1	0	0	1	0	0	9	0	801.43447	Q64727	Q64727	647	655	Vcl	Vinculin	yes	yes	2	0.00050648	119.29					By matching
AAAVPVEFK	GVGPELMHAVKEVFKAAAVPVEFKEHHLSE	VKEVFKAAAVPVEFKEHHLSEVQNMASEEK	K	A	A	F	K	E	3	0	0	0	0	0	1	0	0	0	0	1	0	1	1	0	0	0	0	2	0	0	9	0	930.51747	Q91VA7;A0A668KL51	Q91VA7	72	80	Idh3b	Isocitrate dehydrogenase [NAD] subunit, mitochondrial	yes	no	2	0.0015561	103.74	By MS/MS	By MS/MS	By MS/MS	By MS/MS	By MS/MS
AAAVSGVVR	______________________________	______________________________	M	A	A	V	R	R	3	1	0	0	0	0	0	1	0	0	0	0	0	0	0	1	0	0	0	3	0	0	9	0	828.48175	Q8BR90	Q8BR90	2	10		UPF0600 protein C5orf51 homolog	yes	yes	2	0.021725	57.177	By MS/MS	By MS/MS	By MS/MS	By matching	By matching
AAAYDKLEK	LQKEMEGLSQQYEEKAAAYDKLEKTKNRLQ	QQYEEKAAAYDKLEKTKNRLQQELDDLVVD	K	A	A	E	K	T	3	0	0	1	0	0	1	0	0	0	1	2	0	0	0	0	0	0	1	0	0	0	9	1	1007.5288	A0A2R8VHF9;A0A338P6K2	A0A338P6K2	1419	1427			no	no	2	0.0006783	133.98	By MS/MS	By MS/MS	By matching	By matching	By matching
AACLPLPGYR	GNGYISCNELNDLFKAACLPLPGYRVREIT	NDLFKAACLPLPGYRVREITENLMATGDLD	K	A	A	Y	R	V	2	1	0	0	1	0	0	1	0	0	2	0	0	0	2	0	0	0	1	0	0	0	10	0	1116.575	Q61233;D3YZ25;D3YVW8;D3Z7D9;D3Z311	Q61233	40	49	Lcp1	Plastin-2	yes	no	2	0.03434	62.659	By MS/MS	By MS/MS	By MS/MS
AADAAAEPYPEDK	ERNKDSGEVSSREGRAADAAAEPYPEDKKK	GRAADAAAEPYPEDKKKKRSGFRDRKVMEY	R	A	A	D	K	K	5	0	0	2	0	0	2	0	0	0	0	1	0	0	2	0	0	0	1	0	0	0	13	0	1346.599	E9Q9E0;Q8VCX5	E9Q9E0	56	68	Micu1	Calcium uptake protein 1, mitochondrial	yes	no	2	0.0041473	85.813
AADAVEDLR	ASYKTIYRELEQSIKAADAVEDLRWFRANH	LEQSIKAADAVEDLRWFRANHGPGMAMNWP	K	A	A	L	R	W	3	1	0	2	0	0	1	0	0	0	1	0	0	0	0	0	0	0	0	1	0	0	9	0	958.47197	Q9WVE8;A0A2R8W6S4;A0A338P6P7	Q9WVE8	276	284	Pacsin2	Protein kinase C and casein kinase substrate in neurons protein 2	yes	no	2	1.5308E-05	150.05	By MS/MS	By MS/MS	By MS/MS	By MS/MS
AADESER	EQLATALQNLEEAEKAADESERGMKVIENR	QNLEEAEKAADESERGMKVIENRAMKDEEK	K	A	A	E	R	G	2	1	0	1	0	0	2	0	0	0	0	0	0	0	0	1	0	0	0	0	0	0	7	0	776.33006	A2AIM4;CON__Q3SX28;B7ZNL3;F8WID5;E9Q452;E9Q454;P58771;Q8BSH3;Q8BP43;D3Z2H9;E9Q456;E9Q453;E9Q7Q3;D3Z6I8;Q6IRU2	Q6IRU2	83	89	Tpm2;Tpm1;Tpm3-rs7;Tpm3;Tpm4	Tropomyosin alpha-1 chain;Tropomyosin alpha-4 chain	no	no	2	0.00059148	154.09	By MS/MS	By MS/MS	By MS/MS	By MS/MS	By MS/MS
AADEVAEGK	QEYGLDPKIASAIMKAADEVAEGKLNDHFP	ASAIMKAADEVAEGKLNDHFPLVVWQTGSG	K	A	A	G	K	L	3	0	0	1	0	0	2	1	0	0	0	1	0	0	0	0	0	0	0	1	0	0	9	0	888.41888	P97807	P97807	120	128	Fh	Fumarate hydratase, mitochondrial	yes	yes	2	0.00044021	121.09	By MS/MS	By MS/MS	By MS/MS	By MS/MS	By MS/MS
AADGSTVGTVTK	RSNVATETTTRHSQRAADGSTVGTVTKTER	SQRAADGSTVGTVTKTERLVHSNDGTQTAR	R	A	A	T	K	T	2	0	0	1	0	0	0	2	0	0	0	1	0	0	0	1	3	0	0	2	0	0	12	0	1105.5615	D3Z3Q3;Q921U8	D3Z3Q3	655	666	Smtn	Smoothelin	yes	no	2	0.024534	63.694		By matching	By MS/MS
AADIDQEVK	PYIKDLFTCTIKRLKAADIDQEVKERAISC	TIKRLKAADIDQEVKERAISCMGQIICNLG	K	A	A	V	K	E	2	0	0	2	0	1	1	0	0	1	0	1	0	0	0	0	0	0	0	1	0	0	9	0	987.48729	Q6ZQ38	Q6ZQ38	578	586	Cand1	Cullin-associated NEDD8-dissociated protein 1	yes	yes	2	0.0023919	95.815	By MS/MS	By MS/MS	By MS/MS	By MS/MS	By MS/MS
AADISQWAGPLCLQEVDEPPQHALR	______________________________	LCLQEVDEPPQHALRVDYAGVTVDELGKVL	M	A	A	L	R	V	4	1	0	2	1	3	2	1	1	1	3	0	0	0	3	1	0	1	0	1	0	0	25	0	2800.3603	P70296;D3Z1V4;D6RHS6	P70296	2	26	Pebp1	Phosphatidylethanolamine-binding protein 1;Hippocampal cholinergic neurostimulating peptide	yes	no	3	4.5436E-21	151.94	By MS/MS	By MS/MS	By MS/MS	By MS/MS	By MS/MS
AADKDTCFSTEGPNLVTR	TVMDDFAQFLDTCCKAADKDTCFSTEGPNL	KDTCFSTEGPNLVTRCKDALA_________	K	A	A	T	R	C	2	1	1	2	1	0	1	1	0	0	1	1	0	1	1	1	3	0	0	1	0	0	18	1	1980.9211	P07724	P07724	585	602	Alb	Serum albumin	yes	yes	2;3	5.2887E-49	335.6	By MS/MS	By MS/MS	By MS/MS	By MS/MS	By MS/MS
AADLLYAMCDR	INALKTERDVSVRQRAADLLYAMCDRSNAK	VRQRAADLLYAMCDRSNAKQIVSEMLRYLE	R	A	A	D	R	S	3	1	0	2	1	0	0	0	0	0	2	0	1	0	0	0	0	0	1	0	0	0	11	0	1297.5795	P17426	P17426	389	399	Ap2a1	AP-2 complex subunit alpha-1	yes	yes	2	0.045515	60.518	By matching	By matching	By matching	By matching	By matching
AADLQIQMTK	WLLCGSKRCVSSIFKAADLQIQMTKEPQKK	SSIFKAADLQIQMTKEPQKKPAPSQALLFG	K	A	A	T	K	E	2	0	0	1	0	2	0	0	0	1	1	1	1	0	0	0	1	0	0	0	0	0	10	0	1117.5801	O35855;A0A1B0GX27	O35855	34	43	Bcat2	Branched-chain-amino-acid aminotransferase, mitochondrial	yes	no	2	0.052125	66.299	By MS/MS
AADTELGPGVEGPYEVLK	RIPPENAVDEILTARAADTELGPGVEGPYE	TELGPGVEGPYEVLKDSSSQENMVEDCLYE	R	A	A	L	K	D	2	0	0	1	0	0	3	3	0	0	2	1	0	0	2	0	1	0	1	2	0	0	18	0	1843.9204	Q3U1F9	Q3U1F9	152	169	Pag1	Phosphoprotein associated with glycosphingolipid-enriched microdomains 1	yes	yes	2	0.00068586	81.565		By MS/MS
AADTNEVVK	VVETLCTKATMQTVRAADTNEVVKLIFRES	TMQTVRAADTNEVVKLIFRESDNDRKVVLQ	R	A	A	V	K	L	2	0	1	1	0	0	1	0	0	0	0	1	0	0	0	0	1	0	0	2	0	0	9	0	945.47673	Q7TNC9;Q3TZT4	Q7TNC9	257	265	Inpp5a		yes	no	2	0.031633	65.246		By MS/MS	By matching	By matching	By matching
AADVHEVR	VEQDVDMVFASFIRKAADVHEVRKVLGEKG	FASFIRKAADVHEVRKVLGEKGKNIKIISK	K	A	A	V	R	K	2	1	0	1	0	0	1	0	1	0	0	0	0	0	0	0	0	0	0	2	0	0	8	0	895.45118	P52480	P52480	248	255	Pkm	Pyruvate kinase PKM	yes	yes	2	0.0021539	133.12	By MS/MS	By MS/MS	By MS/MS	By MS/MS	By MS/MS
AAEAAGGK	______________________________	______________________________	M	A	A	G	K	Y	4	0	0	0	0	0	1	2	0	0	0	1	0	0	0	0	0	0	0	0	0	0	8	0	673.3395	O35382;Q8C391;Q9CXE1	O35382	2	9	Exoc4	Exocyst complex component 4	yes	no	1	0.0047874	75.213	By matching	By matching	By matching	By matching	By MS/MS
AAEDLFVNIR	SCLSLFRDEVFHIHKAAEDLFVNIRGYNKR	FHIHKAAEDLFVNIRGYNKRINDIRECKEA	K	A	A	I	R	G	2	1	1	1	0	0	1	0	0	1	1	0	0	1	0	0	0	0	0	1	0	0	10	0	1146.6033	A2AS98;P28660	A2AS98	312	321	Nckap1	Nck-associated protein 1	yes	no	2	0.001193	145.65	By MS/MS	By MS/MS	By MS/MS	By MS/MS	By MS/MS
AAEDYGVIK	SMVFKQMEQVAQFLKAAEDYGVIKTDMFQT	VAQFLKAAEDYGVIKTDMFQTVDLYEGKDM	K	A	A	I	K	T	2	0	0	1	0	0	1	1	0	1	0	1	0	0	0	0	0	0	1	1	0	0	9	0	964.48656	P37804;A0A1L1STN8	P37804	100	108	Tagln	Transgelin	yes	no	2	0.0023457	96.253	By MS/MS	By MS/MS	By MS/MS	By MS/MS	By MS/MS
AAEEACSLR	SGACYSLHHATFKRRAAEEACSLRGGTLST	ATFKRRAAEEACSLRGGTLSTVHSGSEFQA	R	A	A	L	R	G	3	1	0	0	1	0	2	0	0	0	1	0	0	0	0	1	0	0	0	0	0	0	9	0	1005.4549	Q8VCP9	Q8VCP9	49	57	Clec14a	C-type lectin domain family 14 member A	yes	yes	2	0.00019537	128.69	By MS/MS	By MS/MS	By MS/MS	By MS/MS	By MS/MS
AAEEAEEAR	NMLDRLRSEAEAARRAAEEAEEAREQAERE	AEAARRAAEEAEEAREQAEREAAQSRKQVE	R	A	A	A	R	E	4	1	0	0	0	0	4	0	0	0	0	0	0	0	0	0	0	0	0	0	0	0	9	0	974.4305	Q9QXS1;E9Q3W4	Q9QXS1	2234	2242	Plec	Plectin	yes	no	2	0.021139	80.165		By MS/MS
AAEEAFVNDIDESSPGTEWER	ARQDEQLQKTKANNRAAEEAFVNDIDESSP	VNDIDESSPGTEWERVARLCDFNPKSSKQA	R	A	A	E	R	V	3	1	1	2	0	0	5	1	0	1	0	0	0	1	1	2	1	1	0	1	0	0	21	0	2351.019	B1AWE0;Q6PFA2	B1AWE0	161	181	Clta		yes	no	2	5.0233E-06	102.38				By matching
AAEEANMER	NKSSAIVEIFSKYQKAAEEANMERKKNNPE	FSKYQKAAEEANMERKKNNPESLPQHFRRG	K	A	A	E	R	K	3	1	1	0	0	0	3	0	0	0	0	0	1	0	0	0	0	0	0	0	0	0	9	0	1019.4342	Q9ERG0;A0A2R8VI67	Q9ERG0	44	52	Lima1	LIM domain and actin-binding protein 1	yes	no	2	0.0099461	93.429
AAEEPQQQK	______________________________	______________________________	M	A	A	Q	K	Q	2	0	0	0	0	3	2	0	0	0	0	1	0	0	1	0	0	0	0	0	0	0	9	0	1027.4934	Q7TQI3	Q7TQI3	2	10	Otub1	Ubiquitin thioesterase OTUB1	yes	yes	2	0.00061024	101.28	By matching	By MS/MS	By matching	By MS/MS	By MS/MS
AAEEVKR	______________________________	MSQAEFDKAAEEVKRLKTQPTDEEMLFIYS	K	A	A	K	R	L	2	1	0	0	0	0	2	0	0	0	0	1	0	0	0	0	0	0	0	1	0	0	7	1	801.43447	P31786;M0QWU8;Q4VWZ5	P31786	9	15	Dbi	Acyl-CoA-binding protein	yes	no	2	0.00033406	159.19		By MS/MS	By MS/MS	By MS/MS	By MS/MS
AAEIDCQDIEER	PRVEDVLRRGQELVKAAEIDCQDIEERLGH	LVKAAEIDCQDIEERLGHLQSSWDTLREAA	K	A	A	E	R	L	2	1	0	2	1	1	3	0	0	2	0	0	0	0	0	0	0	0	0	0	0	0	12	0	1447.6249	Q3UGX2;P15508;E9Q397	Q3UGX2	1547	1558	Sptb	Spectrin beta chain, erythrocytic	yes	no	2	0.0015996	130.94	By MS/MS		By matching	By MS/MS	By matching
AAELEVQR	ERQLEELERERQARRAAELEVQRLQQRLAA	RERQARRAAELEVQRLQQRLAALEQEEAKT	R	A	A	Q	R	L	2	1	0	0	0	1	2	0	0	0	1	0	0	0	0	0	0	0	0	1	0	0	8	0	914.48214	Q9R269;G5E898	Q9R269	1414	1421	Ppl	Periplakin	yes	no	2	0.035127	67.032				By MS/MS
AAELIANSLATAGDGLIELR	QQKKAAIISAEGDSKAAELIANSLATAGDG	ANSLATAGDGLIELRKLEAAEDIAYQLSRS	K	A	A	L	R	K	5	1	1	1	0	0	2	2	0	2	4	0	0	0	0	1	1	0	0	0	0	0	20	0	1997.0793	P67778	P67778	220	239	Phb	Prohibitin	yes	yes	2;3	2.4662E-22	225.55	By MS/MS	By MS/MS	By MS/MS	By MS/MS	By MS/MS
AAEMEHLLER	LLGKVMGKVFFGQLRAAEMEHLLERSWYAV	FGQLRAAEMEHLLERSWYAVTETCLAFTVF	R	A	A	E	R	S	2	1	0	0	0	0	3	0	1	0	2	0	1	0	0	0	0	0	0	0	0	0	10	0	1197.5812	E9QQ99;D3Z1Y1;A0A0R4J1R1;Q9DBY1;D3YZH4	E9QQ99	71	80	Syvn1	E3 ubiquitin-protein ligase synoviolin	yes	no	2	0.026961	72.643
AAEMMASLLK	ELQKLKEMTNHQKKRAAEMMASLLKDLAEI	HQKKRAAEMMASLLKDLAEIGIAVGNNDVK	R	A	A	L	K	D	3	0	0	0	0	0	1	0	0	0	2	1	2	0	0	1	0	0	0	0	0	0	10	0	1063.5406	Q61768;E9QAK5	Q61768	551	560	Kif5b	Kinesin-1 heavy chain;Kinesin-like protein	yes	no	2	0.03966	108.98				By MS/MS
AAEQAASDLR	DDVGKNVHELERARKAAEQAASDLRTQVTE	ERARKAAEQAASDLRTQVTELEDELTAAED	K	A	A	L	R	T	4	1	0	1	0	1	1	0	0	0	1	0	0	0	0	1	0	0	0	0	0	0	10	0	1030.5043	K3W4R2;Q6URW6	K3W4R2	1557	1566	Myh14	Myosin-14	yes	no	2	0.00015318	154.56	By MS/MS	By MS/MS	By MS/MS	By MS/MS	By MS/MS
AAESLADPTEYENLFPGLK	VVKLWRENLSKVNQKAAESLADPTEYENLF	LADPTEYENLFPGLKEAFVVEEWVKETHAD	K	A	A	L	K	E	3	0	1	1	0	0	3	1	0	0	3	1	0	1	2	1	1	0	1	0	0	0	19	0	2064.0052	O55029	O55029	784	802	Copb2	Coatomer subunit beta	yes	yes	2	1.9983E-16	170.18	By MS/MS	By MS/MS	By MS/MS	By MS/MS	By MS/MS
AAESSAMAATEK	PSIIMSSQKALVSGKAAESSAMAATEKKAV	SGKAAESSAMAATEKKAVTPAPPMKRWELS	K	A	A	E	K	K	5	0	0	0	0	0	2	0	0	0	0	1	1	0	0	2	1	0	0	0	0	0	12	0	1165.5285	Q9Z1P6	Q9Z1P6	81	92	Ndufa7	NADH dehydrogenase [ubiquinone] 1 alpha subcomplex subunit 7	yes	yes	2	0.0018901	102.52		By matching	By MS/MS	By matching	By MS/MS
AAETVELHK	______________________________	______________________________	M	A	A	H	K	L	2	0	0	0	0	0	2	0	1	0	1	1	0	0	0	0	1	0	0	1	0	0	9	0	996.52401	Q9D1J3;A0A1W2P6N2	Q9D1J3	2	10	Sarnp	SAP domain-containing ribonucleoprotein	yes	no	2	3.5051E-05	136.75	By MS/MS	By MS/MS	By MS/MS	By MS/MS	By MS/MS
AAEVESVK	EVTIETLQPATELSKAAEVESVKEQLPAKA	PATELSKAAEVESVKEQLPAKALETMAEQT	K	A	A	V	K	E	2	0	0	0	0	0	2	0	0	0	0	1	0	0	0	1	0	0	0	2	0	0	8	0	831.4338	P27546	P27546	226	233	Map4	Microtubule-associated protein 4	yes	yes	2	0.034871	75.213	By matching	By MS/MS	By MS/MS
AAEVLNK	GCAVVEFKMEESMKKAAEVLNKHSLSGRPL	KMEESMKKAAEVLNKHSLSGRPLKVKEDPD	K	A	A	N	K	H	2	0	1	0	0	0	1	0	0	0	1	1	0	0	0	0	0	0	0	1	0	0	7	0	743.41775	Q9D0E1;B8JK33;B8JK32;A0A3Q4EH91	Q9D0E1	127	133	Hnrnpm	Heterogeneous nuclear ribonucleoprotein M	yes	no	2	0.031989	92.191
AAFDDAIAELDTLSEESYK	YEILNSPDRACRLAKAAFDDAIAELDTLSE	DAIAELDTLSEESYKDSTLIMQLLRDNLTL	K	A	A	Y	K	D	4	0	0	3	0	0	3	0	0	1	2	1	0	1	0	2	1	0	1	0	0	0	19	0	2086.9583	P62259	P62259	197	215	Ywhae	14-3-3 protein epsilon	yes	yes	2;3	5.4961E-45	247.32	By MS/MS	By MS/MS	By MS/MS	By MS/MS	By MS/MS
AAFGLSEAGFNTACLTK	EFDAVVVGAGGAGLRAAFGLSEAGFNTACL	FGLSEAGFNTACLTKLFPTRSHTVAAQGGI	R	A	A	T	K	L	4	0	1	0	1	0	1	2	0	0	2	1	0	2	0	1	2	0	0	0	0	0	17	0	1756.8454	Q8K2B3;A0A1Y7VJ55	Q8K2B3	76	92	Sdha	Succinate dehydrogenase [ubiquinone] flavoprotein subunit, mitochondrial	yes	no	2	0.0001341	102.57	By MS/MS	By MS/MS	By MS/MS	By MS/MS
AAFLSEQLQPLSR	ECGPDNKCDSNLQMRAAFLSEQLQPLSRLQ	MRAAFLSEQLQPLSRLQYSRDTKKLFLSIN	R	A	A	S	R	L	2	1	0	0	0	2	1	0	0	0	3	0	0	1	1	2	0	0	0	0	0	0	13	0	1458.7831	Q62470	Q62470	630	642	Itga3	Integrin alpha-3;Integrin alpha-3 heavy chain;Integrin alpha-3 light chain	yes	yes	2	6.0934E-11	199.68	By MS/MS	By MS/MS	By MS/MS	By MS/MS	By MS/MS
AAFQLGSPWR	EGNKEDVDKAVKAARAAFQLGSPWRRMDAS	VKAARAAFQLGSPWRRMDASDRGRLLYRLA	R	A	A	W	R	R	2	1	0	0	0	1	0	1	0	0	1	0	0	1	1	1	0	1	0	0	0	0	10	0	1131.5825	P47738;A0A0G2JEU1;D3YYF3	P47738	87	96	Aldh2	Aldehyde dehydrogenase, mitochondrial	yes	no	2	8.9881E-10	194.9	By MS/MS	By MS/MS	By MS/MS	By MS/MS	By MS/MS
AAFTECCQAADK	YFYAPELLFFAKRYKAAFTECCQAADKAAC	RYKAAFTECCQAADKAACLLPKLDELRDEG	K	A	A	D	K	A	4	0	0	1	2	1	1	0	0	0	0	1	0	1	0	0	1	0	0	0	0	0	12	0	1370.5595	CON__P02768-1	CON__P02768-1	187	198			yes	yes	2	0.00030238	142	By MS/MS	By matching	By MS/MS	By MS/MS	By matching
AAFVLPEFTR	VEQMQLKYYNSDMHRAAFVLPEFTRKALND	SDMHRAAFVLPEFTRKALNDIS________	R	A	A	T	R	K	2	1	0	0	0	0	1	0	0	0	1	0	0	2	1	0	1	0	0	1	0	0	10	0	1149.6182	Q64674	Q64674	286	295	Srm	Spermidine synthase	yes	yes	2	0.0051451	85.161	By MS/MS	By matching			By MS/MS
AAGALLAR	______________________________	______________________________	R	A	A	A	R	A	4	1	0	0	0	0	0	1	0	0	2	0	0	0	0	0	0	0	0	0	0	0	8	0	741.44972	O09172;A0A0G2JDI4	O09172	7	14	Gclm	Glutamate--cysteine ligase regulatory subunit	yes	no	2	0.0074973	92.191	By matching	By MS/MS	By matching		By matching
AAGAQVVAVSR	GAGKGIGRSTVLALKAAGAQVVAVSRTRED	LALKAAGAQVVAVSRTREDLDDLVRECPGV	K	A	A	S	R	T	4	1	0	0	0	1	0	1	0	0	0	0	0	0	0	1	0	0	0	3	0	0	11	0	1027.5774	A2AC16;Q91X52	A2AC16	29	39	Dcxr	L-xylulose reductase	yes	no	2	0.020131	76.943		By matching	By MS/MS	By matching	By matching
AAGCDFNNVVK	EEAKQALKNLGEILKAAGCDFNNVVKTTVL	EILKAAGCDFNNVVKTTVLLADMNDFGTVN	K	A	A	V	K	T	2	0	2	1	1	0	0	1	0	0	0	1	0	1	0	0	0	0	0	2	0	0	11	0	1193.5499	P52760	P52760	68	78	Hrsp12	Ribonuclease UK114	yes	yes	2	0.022282	68.016		By MS/MS	By MS/MS
AAGDETGAK	GKLMELHGEGGSSGKAAGDETGAKVERADG	GGSSGKAAGDETGAKVERADGYEPPVQESV	K	A	A	A	K	V	3	0	0	1	0	0	1	2	0	0	0	1	0	0	0	0	1	0	0	0	0	0	9	0	818.37701	P97351	P97351	241	249	Rps3a	40S ribosomal protein S3a	yes	yes	2	0.052072	58.981	By matching
AAGDQQFYK	YEHRVFNSEEFLKTRAAGDQQFYKQVLDTY	EFLKTRAAGDQQFYKQVLDTYMFHSFLKAR	R	A	A	Y	K	Q	2	0	0	1	0	2	0	1	0	0	0	1	0	1	0	0	0	0	1	0	0	0	9	0	1026.4771	G3UYA1;A2RT67	G3UYA1	476	484	Dennd3	DENN domain-containing protein 3	yes	no	2	0.058065	58.119					By MS/MS
AAGGAGAQVGGSISSGSSASSVTVTR	SRTVLCGTCGQPADKAAGGAGAQVGGSISS	SISSGSSASSVTVTRSFRSVGGSGGGSFGD	K	A	A	T	R	S	5	1	0	0	0	1	0	6	0	1	0	0	0	0	0	7	2	0	0	3	0	0	26	0	2221.0935	P48678	P48678	600	625	Lmna	Prelamin-A/C;Lamin-A/C	yes	yes	3	6.1284E-10	83.312		By MS/MS		By MS/MS	By MS/MS
AAGMLSQLDLFSR	TIQDKVSKGLELLEKAAGMLSQLDLFSRNE	EKAAGMLSQLDLFSRNEDLEEIASTDLKYL	K	A	A	S	R	N	2	1	0	1	0	1	0	1	0	0	3	0	1	1	0	2	0	0	0	0	0	0	13	0	1407.718	Q61249	Q61249	53	65	Igbp1	Immunoglobulin-binding protein 1	yes	yes	2	0.0042576	85.807			By MS/MS	By MS/MS
AAGPISER	______________________________	______________________________	M	A	A	E	R	N	2	1	0	0	0	0	1	1	0	1	0	0	0	0	1	1	0	0	0	0	0	0	8	0	799.41882	Q8QZY9	Q8QZY9	2	9	Sf3b4	Splicing factor 3B subunit 4	yes	yes	2	0.036994	41.448
AAGSLLTDECR	SSLLGGGGVDGCIHRAAGSLLTDECRTLQN	CIHRAAGSLLTDECRTLQNCETGKAKITCG	R	A	A	C	R	T	2	1	0	1	1	0	1	1	0	0	2	0	0	0	0	1	1	0	0	0	0	0	11	0	1191.5554	Q922B1	Q922B1	188	198	Macrod1	O-acetyl-ADP-ribose deacetylase MACROD1	yes	yes	2	0.00034802	143.37	By MS/MS	By MS/MS	By MS/MS	By MS/MS	By MS/MS
AAGTLYTYPENWR	______________________________	______________________________	M	A	A	W	R	A	2	1	1	0	0	0	1	1	0	0	1	0	0	0	1	0	2	1	2	0	0	0	13	0	1540.731	Q9D8N0	Q9D8N0	2	14	Eef1g	Elongation factor 1-gamma	yes	yes	2	2.6882E-07	174.98		By MS/MS	By MS/MS	By MS/MS	By MS/MS
AAGVEAAAEVAATEPK	______________________________	AGVEAAAEVAATEPKMEEESGAPCVPSGNG	M	A	A	P	K	M	7	0	0	0	0	0	3	1	0	0	0	1	0	0	1	0	1	0	0	2	0	0	16	0	1483.7518	Q9D0E1;B8JK33;B8JK32	Q9D0E1	2	17	Hnrnpm	Heterogeneous nuclear ribonucleoprotein M	yes	no	2	8.494E-16	207.47	By MS/MS	By MS/MS	By MS/MS	By MS/MS	By MS/MS
AAGVSVEPFWPGLFAK	DEVTVTEDKINALIKAAGVSVEPFWPGLFA	AGVSVEPFWPGLFAKALANVNIGSLICNVG	K	A	A	A	K	A	3	0	0	0	0	0	1	2	0	0	1	1	0	2	2	1	0	1	0	2	0	0	16	0	1674.877	P47955	P47955	34	49	Rplp1	60S acidic ribosomal protein P1	yes	yes	2;3	4.1566E-06	141.08	By MS/MS	By MS/MS	By MS/MS	By MS/MS	By MS/MS
AAGVVLEMIR	RQASQGMVGQLAARRAAGVVLEMIREGKIA	LAARRAAGVVLEMIREGKIAGRAVLIAGQP	R	A	A	I	R	E	2	1	0	0	0	0	1	1	0	1	1	0	1	0	0	0	0	0	0	2	0	0	10	0	1057.5954	Q9WTM5;A0A1B0GSR4;A0A1B0GT54	Q9WTM5	55	64	Ruvbl2	RuvB-like 2	yes	no	2	0.0019627	121.05	By MS/MS	By matching	By matching	By matching	By matching
AAHGGSAASSALK	______________________________	______________________________	M	A	A	L	K	G	5	0	0	0	0	0	0	2	1	0	1	1	0	0	0	3	0	0	0	0	0	0	13	0	1126.5731	G5E8R8;Q6P5G6	G5E8R8	2	14	Ubxn7	UBX domain-containing protein 7	yes	no	2	0.0003089	93.325
AAHLCAEAALR	AQGTQVTGRKADVIKAAHLCAEAALRLVKP	DVIKAAHLCAEAALRLVKPGNQNTQVTEAW	K	A	A	L	R	L	5	1	0	0	1	0	1	0	1	0	2	0	0	0	0	0	0	0	0	0	0	0	11	0	1181.5975	P50580	P50580	145	155	Pa2g4	Proliferation-associated protein 2G4	yes	yes	2;3	0.00048769	86.898	By MS/MS	By MS/MS	By MS/MS	By MS/MS	By MS/MS
AAHVFFTDSCPDALFNELVK	SLISDFKDPPTAKYRAAHVFFTDSCPDALF	FTDSCPDALFNELVKSRAAKVIKTLTEINI	R	A	A	V	K	S	3	0	1	2	1	0	1	0	1	0	2	1	0	3	1	1	1	0	0	2	0	0	20	0	2280.0885	O08599;A0A140LHJ4	O08599	101	120	Stxbp1	Syntaxin-binding protein 1	yes	no	3	2.0233E-05	78.021
AAIAAAAAAAAAK	AAILKASPKKAAVAKAAIAAAAAAAAAKAK	AKAAIAAAAAAAAAKAKVPAKKATGPGKKA	K	A	A	A	K	A	11	0	0	0	0	0	0	0	0	1	0	1	0	0	0	0	0	0	0	0	0	0	13	0	1040.5978	Q9CR57	Q9CR57	148	160	Rpl14	60S ribosomal protein L14	yes	yes	2	0.00014767	129.42	By MS/MS	By MS/MS	By MS/MS	By MS/MS	By MS/MS
AAICSGK	VGVNGFGRIGRLVTRAAICSGKVEIVAIND	RIGRLVTRAAICSGKVEIVAINDPFIDLNY	R	A	A	G	K	V	2	0	0	0	1	0	0	1	0	1	0	1	0	0	0	1	0	0	0	0	0	0	7	0	705.34796	A0A0A0MQF6;P16858;S4R1W1;S4R1N5	A0A0A0MQF6	45	51	Gapdh;Gm3839	Glyceraldehyde-3-phosphate dehydrogenase	yes	no	2	0.023047	86.866	By matching	By matching	By MS/MS
AAIDFLSN	IKVTAVDVSTNRSVRAAIDFLSN_______	STNRSVRAAIDFLSN_______________	R	A	A	S	N	-	2	0	1	1	0	0	0	0	0	1	1	0	0	1	0	1	0	0	0	0	0	0	8	0	849.42323	Q9CZJ2	Q9CZJ2	678	685	Hspa12b	Heat shock 70 kDa protein 12B	yes	yes	1	0.03233	109.36	By matching	By matching	By matching		By matching
AAIDWFDGK	KGEATVSFDDPPSAKAAIDWFDGKEFSGNP	DPPSAKAAIDWFDGKEFSGNPIKVSFATRR	K	A	A	G	K	E	2	0	0	2	0	0	0	1	0	1	0	1	0	1	0	0	0	1	0	0	0	0	9	0	1021.4869	G3UXT7;Q8CFQ9;P56959;F6QCI0	G3UXT7	40	48	Fus;Taf15	RNA-binding protein FUS	no	no	2	0.00020804	127.56	By MS/MS	By MS/MS	By MS/MS	By MS/MS	By MS/MS
AAIISAEGDSK	ERARFVVEKAEQQKKAAIISAEGDSKAAEL	QQKKAAIISAEGDSKAAELIANSLATAGDG	K	A	A	S	K	A	3	0	0	1	0	0	1	1	0	2	0	1	0	0	0	2	0	0	0	0	0	0	11	0	1060.5401	P67778	P67778	209	219	Phb	Prohibitin	yes	yes	2	0.0022556	105.4	By matching	By MS/MS	By MS/MS	By MS/MS	By MS/MS
AAITVEHLAIK	STYEQVDLIGKKTQKAAITVEHLAIKCHWT	KTQKAAITVEHLAIKCHWTERAAVIGDVIR	K	A	A	I	K	C	3	0	0	0	0	0	1	0	1	2	1	1	0	0	0	0	1	0	0	1	0	0	11	0	1164.6867	Q9JIK5	Q9JIK5	479	489	Ddx21	Nucleolar RNA helicase 2	yes	yes	3	0.02873	44.612		By matching	By matching	By matching	By matching
AALAAER	VNRSQKDIEGKKDIRAALAAERKFFLSHPA	IEGKKDIRAALAAERKFFLSHPAYRHMADR	R	A	A	E	R	K	4	1	0	0	0	0	1	0	0	0	1	0	0	0	0	0	0	0	0	0	0	0	7	0	700.38679	Q3TCR7;G3X9G4;Q3T9X3;P39054;F8WIV5;G3UZZ3	Q3T9X3	250	256	Dnm2	Dynamin-2	no	no	2	0.019423	90.661	By matching	By matching	By matching	By matching	By MS/MS
AALAEITEMVAQLHGTMIK	CKHHPPNHADFRDCRAALAEITEMVAQLHG	EITEMVAQLHGTMIKMENFQKLHELKKDLI	R	A	A	I	K	M	4	0	0	0	0	1	2	1	1	2	2	1	2	0	0	0	2	0	0	1	0	0	19	0	2026.0591	F8VPU2	F8VPU2	718	736	Farp1	FERM, RhoGEF and pleckstrin domain-containing protein 1	yes	yes	3	4.5834E-06	103.1	By matching	By MS/MS	By MS/MS	By MS/MS	By MS/MS
AALAGGTTMIIDHVVPEPESSLTEAYEK	YKGMTTVDDFFQGTKAALAGGTTMIIDHVV	VVPEPESSLTEAYEKWREWADGKSCCDYAL	K	A	A	E	K	W	4	0	0	1	0	0	4	2	1	2	2	1	1	0	2	2	3	0	1	2	0	0	28	0	2928.4427	E9PWE8;Q3TT92;Q62188	E9PWE8	208	235	Dpysl3	Dihydropyrimidinase-related protein 3	yes	no	3	0.00017465	52.824	By matching	By MS/MS		By matching	By MS/MS
AALAHSEIATTQAASTK	QRLRERLQRLEEEHRAALAHSEIATTQAAS	LAHSEIATTQAASTKALPNGRDAPDGPSVE	R	A	A	T	K	A	6	0	0	0	0	1	1	0	1	1	1	1	0	0	0	2	3	0	0	0	0	0	17	0	1669.8635	Q9QXS1;E9Q3W4;A0A3B2W7J8	Q9QXS1	2752	2768	Plec	Plectin	yes	no	2;3	1.2031E-18	194.3	By MS/MS	By MS/MS	By MS/MS	By MS/MS	By MS/MS
AALAIQGK	EEEIDIDLTAPETEKAALAIQGKFRRFQKR	TAPETEKAALAIQGKFRRFQKRKKDSSS__	K	A	A	G	K	F	3	0	0	0	0	1	0	1	0	1	1	1	0	0	0	0	0	0	0	0	0	0	8	0	770.46504	Q6W8Q3	Q6W8Q3	48	55	Pcp4l1	Purkinje cell protein 4-like protein 1	yes	yes	2	0.023904	73.039	By MS/MS	By MS/MS	By MS/MS	By MS/MS	By MS/MS
AALAPLPPLPAQFK	______________________________	MAALAPLPPLPAQFKSIQHHLRTAQEHDKR	M	A	A	F	K	S	4	0	0	0	0	1	0	0	0	0	3	1	0	1	4	0	0	0	0	0	0	0	14	0	1432.8442	F8WJC2;Q9CR26	F8WJC2	2	15	Vta1	Vacuolar protein sorting-associated protein VTA1 homolog	yes	no	2	0.00086659	89.247	By MS/MS	By matching	By MS/MS	By MS/MS	By MS/MS
AALDEQFEPQK	VALVDWNLEAGVKCKAALDEQFEPQKTLFV	VKCKAALDEQFEPQKTLFVQCDVADQKQLR	K	A	A	Q	K	T	2	0	0	1	0	2	2	0	0	0	1	1	0	1	1	0	0	0	0	0	0	0	11	0	1274.6143	Q8VCC1	Q8VCC1	47	57	Hpgd	15-hydroxyprostaglandin dehydrogenase [NAD(+)]	yes	yes	2	0.0017534	115.7	By MS/MS	By MS/MS	By MS/MS	By MS/MS
AALDGTPGMIGYGMAK	KHLKEGGLLTLAGAKAALDGTPGMIGYGMA	ALDGTPGMIGYGMAKGAVHQLCQSLAGKNS	K	A	A	A	K	G	3	0	0	1	0	0	0	4	0	1	1	1	2	0	1	0	1	0	1	0	0	0	16	0	1551.7425	A0A0G2JGJ1;Q8BVI4;A0A0G2JGY0;D3YWR7;D3Z1A1	A0A0G2JGJ1	136	151	Qdpr	Dihydropteridine reductase	yes	no	2	4.2085E-05	113.67	By MS/MS	By MS/MS	By MS/MS	By MS/MS	By MS/MS
AALECLGQAEDLR	YDLLAYIKHLDGESKAALECLGQAEDLRKS	SKAALECLGQAEDLRKSEHNDQSEIRRLVT	K	A	A	L	R	K	3	1	0	1	1	1	2	1	0	0	3	0	0	0	0	0	0	0	0	0	0	0	13	0	1444.698	Q64345;E9PV48	Q64345	69	81	Ifit3;I830012O16Rik	Interferon-induced protein with tetratricopeptide repeats 3	yes	no	2	7.9351E-06	153.12				By MS/MS	By MS/MS
AALEELVR	______________________________	______________________________	R	A	A	V	R	L	2	1	0	0	0	0	2	0	0	0	2	0	0	0	0	0	0	0	0	1	0	0	8	0	899.50763	Q61035;A0A494BAV2	Q61035	5	12	Hars	Histidine--tRNA ligase, cytoplasmic	yes	no	2	0.047863	75.109					By MS/MS
AALEGTLAETEAR	LQGLEIELQSQLSMKAALEGTLAETEARYG	MKAALEGTLAETEARYGVQLSQIQSVISGF	K	A	A	A	R	Y	4	1	0	0	0	0	3	1	0	0	2	0	0	0	0	0	2	0	0	0	0	0	13	0	1330.6729	P19001;CON__P19001	P19001	321	333	Krt19	Keratin, type I cytoskeletal 19	yes	no	2	1.5489E-07	177.57	By MS/MS	By MS/MS	By MS/MS	By MS/MS	By MS/MS
AALEQQEEETK	EDKLSGRTEELARVRAALEQQEEETKAREQ	ARVRAALEQQEEETKAREQRIQELECTVAH	R	A	A	T	K	A	2	0	0	0	0	2	4	0	0	0	1	1	0	0	0	0	1	0	0	0	0	0	11	0	1274.599	Q6P9J5	Q6P9J5	371	381	Kank4	KN motif and ankyrin repeat domain-containing protein 4	yes	yes	2	0.0011086	126.07	By MS/MS	By MS/MS		By MS/MS	By MS/MS
AALESLRPR	______________________________	______________________________	M	A	A	P	R	L	2	2	0	0	0	0	1	0	0	0	2	0	0	0	1	1	0	0	0	0	0	0	9	1	1011.5825	Q6NS54;A0A0R4IZX2	Q6NS54	2	10	Slc9a3r2	Na(+)/H(+) exchange regulatory cofactor NHE-RF	yes	no	2	3.0863E-06	170.3	By MS/MS	By MS/MS	By MS/MS	By MS/MS	By MS/MS
AALFPDGR	GKLQRLEVAFSHYQKAALFPDGRSVGDKIF	AFSHYQKAALFPDGRSVGDKIFRTADSEKP	K	A	A	G	R	S	2	1	0	1	0	0	0	1	0	0	1	0	0	1	1	0	0	0	0	0	0	0	8	0	845.43955	P50404	P50404	250	257	Sftpd	Pulmonary surfactant-associated protein D	yes	yes	2	0.015548	77.741	By matching			By MS/MS	By MS/MS
AALGEPVR	______________________________	______________________________	M	A	A	V	R	L	2	1	0	0	0	0	1	1	0	0	1	0	0	0	1	0	0	0	0	1	0	0	8	0	811.4552	O88952	O88952	2	9	Lin7c	Protein lin-7 homolog C	yes	yes	2	0.02428	57.177	By matching	By matching	By MS/MS	By matching	By MS/MS
AALIAENFR	______________________________	______________________________	M	A	A	F	R	F	3	1	1	0	0	0	1	0	0	1	1	0	0	1	0	0	0	0	0	0	0	0	9	0	1003.5451	D3Z2E8;Q8VEC4	D3Z2E8	2	10	Calhm2	Calcium homeostasis modulator protein 2	yes	no	2	0.0003758	107.9	By MS/MS	By MS/MS	By MS/MS	By MS/MS	By matching
AALLNFDEFAVSK	INIGLTTLPPVHVIKAALLNFDEFAVSKDG	IKAALLNFDEFAVSKDGIEKLLTMMPTEEE	K	A	A	S	K	D	3	0	1	1	0	0	1	0	0	0	2	1	0	2	0	1	0	0	0	1	0	0	13	0	1423.7347	Q6P9Q4	Q6P9Q4	750	762	Fhod1	FH1/FH2 domain-containing protein 1	yes	yes	2	0.00024013	122.98	By MS/MS	By MS/MS	By MS/MS	By matching	By matching
AALNAVR	NVEKETHQQVVSRIRAALNAVRLLVVDPET	QQVVSRIRAALNAVRLLVVDPETDERLKKL	R	A	A	V	R	L	3	1	1	0	0	0	0	0	0	0	1	0	0	0	0	0	0	0	0	1	0	0	7	0	713.41842	P70441	P70441	81	87	Slc9a3r1	Na(+)/H(+) exchange regulatory cofactor NHE-RF1	yes	yes	2	0.031568	77.944	By matching	By matching	By matching	By matching	By matching
AALNLLECGVSR	MGNFMDRVPAKRALRAALNLLECGVSRGFL	ALRAALNLLECGVSRGFLRSNYEVKGHRDV	R	A	A	S	R	G	2	1	1	0	1	0	1	1	0	0	3	0	0	0	0	1	0	0	0	1	0	0	12	0	1301.6762	O88593	O88593	134	145	Pglyrp1	Peptidoglycan recognition protein 1	yes	yes	2	5.2379E-05	170.5				By MS/MS	By MS/MS
AALQALK	QELTAAKKHGTKNKRAALQALKRKKRYEKQ	KHGTKNKRAALQALKRKKRYEKQLAQIDGT	R	A	A	L	K	R	3	0	0	0	0	1	0	0	0	0	2	1	0	0	0	0	0	0	0	0	0	0	7	0	713.44357	Q9D8B3;Q9D7F7	Q9D8B3	64	70	Chmp4b;Chmp4c	Charged multivesicular body protein 4b;Charged multivesicular body protein 4c	yes	no	2	0.038657	74.717	By matching	By matching	By matching	By matching	By MS/MS
AALQDEK	QIAHDHTDHVIRQRKAALQDEKEQKKLQER	DHVIRQRKAALQDEKEQKKLQERRHLDFLD	K	A	A	E	K	E	2	0	0	1	0	1	1	0	0	0	1	1	0	0	0	0	0	0	0	0	0	0	7	0	773.39193	Q64462;F6X6A4;A0A0A6YY50	Q64462	266	272	Cyp4b1	Cytochrome P450 4B1	yes	no	2	0.042403	81.297	By MS/MS	By MS/MS
AALQELLSK	AVVSERLKIRGSLARAALQELLSKGLIKLV	RGSLARAALQELLSKGLIKLVSKHRAQVIY	R	A	A	S	K	G	2	0	0	0	0	1	1	0	0	0	3	1	0	0	0	1	0	0	0	0	0	0	9	0	971.56515	A0A1L1SQA8;P62852	A0A1L1SQA8	54	62	Rps25	40S ribosomal protein S25	yes	no	2	0.00044181	121.05	By MS/MS	By MS/MS	By MS/MS	By MS/MS	By MS/MS
AALSGANVLTLIEK	MFWTNWNELHPSIMRAALSGANVLTLIEKD	RAALSGANVLTLIEKDIRTPNGLAIDHRAE	R	A	A	E	K	D	3	0	1	0	0	0	1	1	0	1	3	1	0	0	0	1	1	0	0	1	0	0	14	0	1398.8082	Q91ZX7;A0A0R4J0I9	Q91ZX7	2362	2375	Lrp1	Prolow-density lipoprotein receptor-related protein 1;Low-density lipoprotein receptor-related protein 1 85 kDa subunit;Low-density lipoprotein receptor-related protein 1 515 kDa subunit;Low-density lipoprotein receptor-related protein 1 intracellular domain	yes	no	2	0.00062068	134.75	By MS/MS	By MS/MS	By MS/MS	By MS/MS	By MS/MS
AALSGLLHR	SGTSYKDLMPHDLARAALSGLLHRTNIPKD	PHDLARAALSGLLHRTNIPKDVVDYIIFGT	R	A	A	H	R	T	2	1	0	0	0	0	0	1	1	0	3	0	0	0	0	1	0	0	0	0	0	0	9	0	936.5505	Q99JY0;D3YXU1	Q99JY0	83	91	Hadhb	Trifunctional enzyme subunit beta, mitochondrial;3-ketoacyl-CoA thiolase	yes	no	2	0.00024938	126.28		By MS/MS		By matching	By MS/MS
AALTAEHFVALQSLLK	______________________________	ALTAEHFVALQSLLKASSKDVVRQLCQESF	M	A	A	L	K	A	4	0	0	0	0	1	1	0	1	0	4	1	0	1	0	1	1	0	0	1	0	0	16	0	1710.9669	Q8K2Q0	Q8K2Q0	2	17	Commd9	COMM domain-containing protein 9	yes	yes	2	7.1054E-57	285.54	By MS/MS	By MS/MS	By MS/MS	By MS/MS	By MS/MS
AALTDVQR	______________________________	______________________________	M	A	A	Q	R	L	2	1	0	1	0	1	0	0	0	0	1	0	0	0	0	0	1	0	0	1	0	0	8	0	872.47158	E9Q919;Q9Z0Y1	E9Q919	2	9	Dctn3	Dynactin subunit 3	yes	no	2	0.0027856	90.777	By matching	By matching	By matching	By MS/MS	By matching
AALTIIR	VWRGTLARMRYKRTKAALTIIRYYRRYKVK	RMRYKRTKAALTIIRYYRRYKVKSYIHEVA	K	A	A	I	R	Y	2	1	0	0	0	0	0	0	0	2	1	0	0	0	0	0	1	0	0	0	0	0	7	0	756.48577	Q5SYD0	Q5SYD0	723	729	Myo1d	Unconventional myosin-Id	yes	yes	2	0.0029695	137.83	By MS/MS	By MS/MS	By MS/MS	By MS/MS	By MS/MS
AALVLEDGSVLQGR	______________________________	MAALVLEDGSVLQGRPFGAAVSTAGEVVFQ	M	A	A	G	R	P	2	1	0	1	0	1	1	2	0	0	3	0	0	0	0	1	0	0	0	2	0	0	14	0	1426.778	E9QAI5;B2RQC6;G3UWN2;E9QAT6	E9QAI5	2	15	Cad	CAD protein;Glutamine-dependent carbamoyl-phosphate synthase;Aspartate carbamoyltransferase;Dihydroorotase	yes	no	2	1.4318E-06	143.89	By matching	By matching	By matching	By MS/MS	By MS/MS
AALYAAPYK	ALKKYHGWLVQKIFKAALYAAPYKSDFLKA	VQKIFKAALYAAPYKSDFLKALSKGQNVTE	K	A	A	Y	K	S	4	0	0	0	0	0	0	0	0	0	1	1	0	0	1	0	0	0	2	0	0	0	9	0	966.51747	Q9JL62;D3Z1H9;D3Z1H8	Q9JL62	150	158	Gltp	Glycolipid transfer protein	yes	no	2	0.016741	73.616	By matching	By matching	By matching	By matching	By matching
AAMEALQSQALHATSQQPLR	RRELEEETNAFNCRKAAMEALQSQALHATS	LQSQALHATSQQPLRKDKDKKKAGGWSSIY	K	A	A	L	R	K	5	1	0	0	0	4	1	0	1	0	3	0	1	0	1	2	1	0	0	0	0	0	20	0	2150.0902	B7ZC46;B1AQY9;B1AQZ0;Q8CHH9	B7ZC46	401	420	Sept8	Septin-8	yes	no	3	1.4899E-05	87.49				By MS/MS
AAMEPIVISAK	PEFSSVPAQISPEGRAAMEPIVISAKTMLE	PEGRAAMEPIVISAKTMLESAGGLIQTARA	R	A	A	A	K	T	3	0	0	0	0	0	1	0	0	2	0	1	1	0	1	1	0	0	0	1	0	0	11	0	1128.6213	P26039	P26039	1594	1604	Tln1	Talin-1	yes	yes	2	0.0044334	85.807	By MS/MS	By matching	By MS/MS	By MS/MS	By MS/MS
AAMGEEYK	DSAVKMLLSLKMSYKAAMGEEYKAGCPPGN	SLKMSYKAAMGEEYKAGCPPGNPTAGRNCD	K	A	A	Y	K	A	2	0	0	0	0	0	2	1	0	0	0	1	1	0	0	0	0	0	1	0	0	0	8	0	897.39022	P32921	P32921	56	63	Wars	Tryptophan--tRNA ligase, cytoplasmic;T1-TrpRS;T2-TrpRS	yes	yes	2	0.043662	62.464	By MS/MS	By MS/MS	By MS/MS	By MS/MS	By MS/MS
AAMIWIVGEYAER	TLCENLDSLDEPDARAAMIWIVGEYAERID	ARAAMIWIVGEYAERIDNADELLESFLEGF	R	A	A	E	R	I	3	1	0	0	0	0	2	1	0	2	0	0	1	0	0	0	0	1	1	1	0	0	13	0	1507.7493	Q9DBG3;H3BIY9;H3BKM0;Q5SVG5;Q5SVG4;O35643	Q9DBG3	446	458	Ap2b1;Ap1b1	AP-2 complex subunit beta;AP complex subunit beta;AP-1 complex subunit beta-1	no	no	2	0.0030484	87.298	By matching	By MS/MS	By matching		By matching
AAMLGQEDPPQHGLPR	LARALQTKATQQGLKAAMLGQEDPPQHGLP	AMLGQEDPPQHGLPRLLAAACQLQLNGNLQ	K	A	A	P	R	L	2	1	0	1	0	2	1	2	1	0	2	0	1	0	3	0	0	0	0	0	0	0	16	0	1715.8413	P19096;A0A0U1RNJ1	P19096	1160	1175	Fasn	Fatty acid synthase;[Acyl-carrier-protein] S-acetyltransferase;[Acyl-carrier-protein] S-malonyltransferase;3-oxoacyl-[acyl-carrier-protein] synthase;3-oxoacyl-[acyl-carrier-protein] reductase;3-hydroxyacyl-[acyl-carrier-protein] dehydratase;Enoyl-[acyl-carrier-protein] reductase;Oleoyl-[acyl-carrier-protein] hydrolase	yes	no	3	0.031908	42.958		By matching	By matching	By MS/MS	By matching
AAMQFGDTEIK	CPENTGTSPSRREIRAAMQFGDTEIKVTAV	REIRAAMQFGDTEIKVTAVDVSTNRSVRAA	R	A	A	I	K	V	2	0	0	1	0	1	1	1	0	1	0	1	1	1	0	0	1	0	0	0	0	0	11	0	1209.57	Q9CZJ2	Q9CZJ2	654	664	Hspa12b	Heat shock 70 kDa protein 12B	yes	yes	2	0.0031333	91.867	By MS/MS	By MS/MS	By MS/MS	By matching	By matching
AANAASGAGGSSAAAGSR	FAKRDKKKKKERSSRAANAASGAGGSSAAA	AASGAGGSSAAAGSRPGDGGSLGSGARSGD	R	A	A	S	R	P	8	1	1	0	0	0	0	4	0	0	0	0	0	0	0	4	0	0	0	0	0	0	18	0	1432.6655	Q4VAA2;A0A087WNP6	Q4VAA2	28	45	Cdv3	Protein CDV3	yes	no	2	0.001148	81.185	By matching			By MS/MS	By matching
AANATTNPSQLLPLELVDK	______________________________	TTNPSQLLPLELVDKCIGSRIHIVMKSDKE	M	A	A	D	K	C	3	0	2	1	0	1	1	0	0	0	4	1	0	0	2	1	2	0	0	1	0	0	19	0	1994.0684	A0A0N4SVK3;P62322	A0A0N4SVK3	2	20	Lsm5	U6 snRNA-associated Sm-like protein LSm5	yes	no	2	1.8488E-05	94.728	By MS/MS	By MS/MS	By MS/MS	By MS/MS	By matching
AANEAGYFNEEMAPIEVK	EDCDRYALQSQQRWKAANEAGYFNEEMAPI	EAGYFNEEMAPIEVKTKKGKQTMQVDEHAR	K	A	A	V	K	T	4	0	2	0	0	0	4	1	0	1	0	1	1	1	1	0	0	0	1	1	0	0	18	0	1981.9091	Q8BWT1	Q8BWT1	192	209	Acaa2	3-ketoacyl-CoA thiolase, mitochondrial	yes	yes	2	1.1382E-15	176.87	By MS/MS	By MS/MS	By MS/MS	By MS/MS	By MS/MS
AANFENHSGR	APPDAPNREEVFDERAANFENHSGRLGATA	VFDERAANFENHSGRLGATAEKAAAVGTAN	R	A	A	G	R	L	2	1	2	0	0	0	1	1	1	0	0	0	0	1	0	1	0	0	0	0	0	0	10	0	1101.4952	Q64727	Q64727	630	639	Vcl	Vinculin	yes	yes	2	0.00028982	141.48	By MS/MS	By MS/MS	By MS/MS	By MS/MS	By MS/MS
AANGVVLATEK	ALAAVAGGAPSVGIKAANGVVLATEKKQKS	VGIKAANGVVLATEKKQKSILYDERSVHKV	K	A	A	E	K	K	3	0	1	0	0	0	1	1	0	0	1	1	0	0	0	0	1	0	0	2	0	0	11	0	1071.5924	P49722	P49722	40	50	Psma2	Proteasome subunit alpha type-2	yes	yes	2	0.0054083	81.263	By MS/MS	By MS/MS	By matching	By MS/MS	By MS/MS
AANILVGENLVCK	MAYVERMNYVHRDLRAANILVGENLVCKVA	LRAANILVGENLVCKVADFGLARLIEDNEY	R	A	A	C	K	V	2	0	2	0	1	0	1	1	0	1	2	1	0	0	0	0	0	0	0	2	0	0	13	0	1399.7493	P05480	P05480	391	403	Src	Neuronal proto-oncogene tyrosine-protein kinase Src	yes	yes	2	0.0007352	103.26	By MS/MS	By MS/MS	By MS/MS	By MS/MS	By MS/MS
AANSCASYGGTTLNLK	RKLKNVLVTIYWLGKAANSCASYGGTTLNL	ANSCASYGGTTLNLKEFEGLLAQMRKETDD	K	A	A	L	K	E	3	0	2	0	1	0	0	2	0	0	2	1	0	0	0	2	2	0	1	0	0	0	16	0	1626.7672	D3YU22;A0A571BG24;Q3UH68	D3YU22	136	151	Limch1	LIM and calponin homology domains-containing protein 1	yes	no	2	4.5331E-05	112.5		By matching		By MS/MS
AANSLEAFIFETQDK	EELTLRDLEKQEREKAANSLEAFIFETQDK	AANSLEAFIFETQDKLYQPEYQEVSTEEQR	K	A	A	D	K	L	3	0	1	1	0	1	2	0	0	1	1	1	0	2	0	1	1	0	0	0	0	0	15	0	1682.8152	Q9JKR6	Q9JKR6	739	753	Hyou1	Hypoxia up-regulated protein 1	yes	yes	3	0.00083059	77.24		By matching		By matching	By MS/MS
AANVLLSEHGEVK	LDYLHSEKKIHRDIKAANVLLSEHGEVKLA	IKAANVLLSEHGEVKLADFGVAGQLTDTQI	K	A	A	V	K	L	2	0	1	0	0	0	2	1	1	0	2	1	0	0	0	1	0	0	0	2	0	0	13	0	1365.7252	Q99KH8	Q99KH8	147	159	Stk24	Serine/threonine-protein kinase 24;Serine/threonine-protein kinase 24 35 kDa subunit;Serine/threonine-protein kinase 24 12 kDa subunit	yes	yes	2	0.011115	72.922	By matching			By matching	By matching
AANVLVSESLMCK	MAYIERKNYIHRDLRAANVLVSESLMCKIA	LRAANVLVSESLMCKIADFGLARVIEDNEY	R	A	A	C	K	I	2	0	1	0	1	0	1	0	0	0	2	1	1	0	0	2	0	0	0	2	0	0	13	0	1420.7054	P25911	P25911	370	382	Lyn	Tyrosine-protein kinase Lyn	yes	yes	2	0.0090226	81.017	By matching	By matching	By matching	By matching
AAPAPAAAPAAAPAAAPEPERPK	KPEPKKDDAKAAAPKAAPAPAAAPAAAPAA	PAAAPAAAPEPERPKEAEFDASKIKIEFTP	K	A	A	P	K	E	12	1	0	0	0	0	2	0	0	0	0	1	0	0	7	0	0	0	0	0	0	0	23	1	2092.1065	P09542;A0A0G2JDW2	P09542	20	42	Myl3	Myosin light chain 3	yes	no	3	3.0476E-10	98.132		By MS/MS	By MS/MS		By MS/MS
AAPFTLEYR	______________________________	FSSEERAAPFTLEYRVFLKNEKGQYISPFH	R	A	A	Y	R	V	2	1	0	0	0	0	1	0	0	0	1	0	0	1	1	0	1	0	1	0	0	0	9	0	1066.5447	Q9D819	Q9D819	10	18	Ppa1	Inorganic pyrophosphatase	yes	yes	2	0.00018656	129.47	By matching	By MS/MS	By matching	By MS/MS	By MS/MS
AAPGGASPTIFSR	NAGVSDGSEVAKAQKAAPGGASPTIFSRIL	QKAAPGGASPTIFSRILDRSLPADILYEDQ	K	A	A	S	R	I	3	1	0	0	0	0	0	2	0	1	0	0	0	1	2	2	1	0	0	0	0	0	13	0	1230.6357	Q9D0S9	Q9D0S9	46	58	Hint2	Histidine triad nucleotide-binding protein 2, mitochondrial	yes	yes	2	0.0057556	76.332	By MS/MS	By MS/MS	By MS/MS	By MS/MS
AAPGYHMAK	PAKAFVPRTVMIGGKAAPGYHMAKMIIKLV	VMIGGKAAPGYHMAKMIIKLVTSIGDVVNH	K	A	A	A	K	M	3	0	0	0	0	0	0	1	1	0	0	1	1	0	1	0	0	0	1	0	0	0	9	0	944.45382	Q9WUB3;E9PUM3;Q8CI94;Q9ET01;Q3UEJ6	Q8CI94	610	618	Pygm;Pygb;Pygl	Glycogen phosphorylase, muscle form;Alpha-1,4 glucan phosphorylase;Glycogen phosphorylase, brain form;Glycogen phosphorylase, liver form	no	no	2	0.039934	69.176
AAPLSLCALTAVDQSVLLLKPEAK	SAQSLPASDTHLKVKAAPLSLCALTAVDQS	TAVDQSVLLLKPEAKLSPQSIYNLLPGKTV	K	A	A	A	K	L	5	0	0	1	1	1	1	0	0	0	6	2	0	0	2	2	1	0	0	2	0	0	24	1	2507.4033	Q61838	Q61838	588	611	A2m	Alpha-2-macroglobulin;Alpha-2-macroglobulin 165 kDa subunit;Alpha-2-macroglobulin 35 kDa subunit	yes	yes	3;4	9.0156E-27	162.11	By MS/MS	By MS/MS	By MS/MS	By MS/MS	By MS/MS
AAPPRPGTFTPTPSVSSQALSSPR	TLSSVTSARALRPPKAAPPRPGTFTPTPSV	TPTPSVSSQALSSPRLPRVDEPPPQAVSLT	K	A	A	P	R	L	3	2	0	0	0	1	0	1	0	0	1	0	0	1	6	5	3	0	0	1	0	0	24	1	2408.2448	Q925F2	Q925F2	327	350	Esam	Endothelial cell-selective adhesion molecule	yes	yes	3	9.4206E-06	58.418	By MS/MS	By MS/MS	By MS/MS
AAPQLFR	______________________________	______________________________	M	A	A	F	R	A	2	1	0	0	0	1	0	0	0	0	1	0	0	1	1	0	0	0	0	0	0	0	7	0	801.44972	A0A2R8VHE5;A0A2R8VHT1;Q99J99	A0A2R8VHE5	2	8	Mpst	3-mercaptopyruvate sulfurtransferase	yes	no	2	0.035067	56.51	By MS/MS	By matching	By MS/MS	By matching	By MS/MS
AAPSGCR	______________________________	______________________________	R	A	A	C	R	S	2	1	0	0	1	0	0	1	0	0	0	0	0	0	1	1	0	0	0	0	0	0	7	0	717.32281	G5E8C3	G5E8C3	6	12	Gprc5a		yes	yes	2	0.012581	131.65	By MS/MS	By matching	By MS/MS		By matching
AAQAVSLLR	______________________________	______________________________	M	A	A	L	R	E	3	1	0	0	0	1	0	0	0	0	2	0	0	0	0	1	0	0	0	1	0	0	9	0	927.55016	Q8BJY1	Q8BJY1	2	10	Psmd5	26S proteasome non-ATPase regulatory subunit 5	yes	yes	2	6.9652E-06	145.63	By MS/MS	By matching	By MS/MS	By matching	By MS/MS
AAQEEYIK	ASALKAWGGKKENLKAAQEEYIKRALANSL	GKKENLKAAQEEYIKRALANSLACQGKYTP	K	A	A	I	K	R	2	0	0	0	0	1	2	0	0	1	0	1	0	0	0	0	0	0	1	0	0	0	8	0	950.47091	P05064;A6ZI44;Q9CPQ9;A6ZI46	P05064	323	330	Aldoa;Aldoart1	Fructose-bisphosphate aldolase A;Fructose-bisphosphate aldolase	yes	no	2	0.0014303	129.4	By MS/MS	By MS/MS	By MS/MS	By MS/MS	By MS/MS
AAQEEYIKR	ASALKAWGGKKENLKAAQEEYIKRALANSL	KKENLKAAQEEYIKRALANSLACQGKYTPS	K	A	A	K	R	A	2	1	0	0	0	1	2	0	0	1	0	1	0	0	0	0	0	0	1	0	0	0	9	1	1106.572	P05064;A6ZI44;Q9CPQ9;A6ZI46	P05064	323	331	Aldoa;Aldoart1	Fructose-bisphosphate aldolase A;Fructose-bisphosphate aldolase	yes	no	3	0.0059672	57.59		By MS/MS		By matching
AAQEREEELK	SRKQRTLSMIEEEIRAAQEREEELKRQRQV	EEEIRAAQEREEELKRQRQVRQSTPSPRAK	R	A	A	L	K	R	2	1	0	0	0	1	4	0	0	0	1	1	0	0	0	0	0	0	0	0	0	0	10	1	1201.5939	O54931;A2API8;F7AA26	O54931	748	757	Akap2;Pakap	A-kinase anchor protein 2	yes	no	3	0.060445	31.286
AAQGEPQVQFK	______________________________	______________________________	M	A	A	F	K	L	2	0	0	0	0	3	1	1	0	0	0	1	0	1	1	0	0	0	0	1	0	0	11	0	1201.6091	P62827;Q61820	P62827	2	12	Ran;Rasl2-9	GTP-binding nuclear protein Ran;GTP-binding nuclear protein Ran, testis-specific isoform	yes	no	2	0.00029299	131.06	By MS/MS	By matching	By MS/MS	By MS/MS	By MS/MS
AAQLAIR	AHNVSSKNRKAIVERAAQLAIRVTNPNARL	NRKAIVERAAQLAIRVTNPNARLRSEENE_	R	A	A	I	R	V	3	1	0	0	0	1	0	0	0	1	1	0	0	0	0	0	0	0	0	0	0	0	7	0	741.44972	P62911;P17932	P62911	115	121	Rpl32;Rpl32-ps	60S ribosomal protein L32;Putative 60S ribosomal protein L32	yes	no	2	0.029074	80.555				By MS/MS
AAQLCAAALAAVLSR	DAELVQYVCVAVCTRAAQLCAAALAAVLSR	AAQLCAAALAAVLSRLQHSREQQTLQVAVA	R	A	A	S	R	L	7	1	0	0	1	1	0	0	0	0	3	0	0	0	0	1	0	0	0	1	0	0	15	0	1484.8133	E9Q3Z4;E9Q8S8;Q3TRM8	E9Q3Z4	338	352	Hk3	Hexokinase;Hexokinase-3	yes	no	2	0.010185	72.496				By matching
AAQLCGAGMAAVVEK	DSILVKTVCGVVSKRAAQLCGAGMAAVVEK	AAQLCGAGMAAVVEKIRENRGLDHLNVTVG	R	A	A	E	K	I	5	0	0	0	1	1	1	2	0	0	1	1	1	0	0	0	0	0	0	2	0	0	15	0	1474.7272	G3UVV4;P17710	G3UVV4	829	843	Hk1	Hexokinase;Hexokinase-1	yes	no	2	4.4228E-07	116.54	By MS/MS	By MS/MS	By MS/MS		By MS/MS
AAQLCGAGVAAVVEK	DALMVLEVCQAVSRRAAQLCGAGVAAVVEK	AAQLCGAGVAAVVEKIRENRGLQELTVSVG	R	A	A	E	K	I	5	0	0	0	1	1	1	2	0	0	1	1	0	0	0	0	0	0	0	3	0	0	15	0	1442.7551	E9Q3Z4;E9Q8S8;Q3TRM8	E9Q3Z4	780	794	Hk3	Hexokinase;Hexokinase-3	yes	no	2	0.0041458	71.241
AAQLQGLSHFLR	REAFKEGRTRSAEFRAAQLQGLSHFLRDNK	EFRAAQLQGLSHFLRDNKQQLQEALAQDLH	R	A	A	L	R	D	2	1	0	0	0	2	0	1	1	0	3	0	0	1	0	1	0	0	0	0	0	0	12	0	1339.7361	Q80VQ0	Q80VQ0	27	38	Aldh3b1	Aldehyde dehydrogenase family 3 member B1	yes	yes	2;3	0.00045953	69.261	By MS/MS	By MS/MS	By MS/MS	By MS/MS	By MS/MS
AAQTSDSEK	LLKDNSKLAPALSVKAAQTSDSEKIHLDEK	PALSVKAAQTSDSEKIHLDEKAFRWLHNED	K	A	A	E	K	I	2	0	0	1	0	1	1	0	0	0	0	1	0	0	0	2	1	0	0	0	0	0	9	0	935.4196	A0A1B0GR11;Q93092	A0A1B0GR11	323	331	Taldo1	Transaldolase	yes	no	2	0.0096582	79.059		By MS/MS
AAQTSVAYGCIK	KEKERDKVLTEEELKAAQTSVAYGCIKYAD	ELKAAQTSVAYGCIKYADLSHNRLNDYIFS	K	A	A	I	K	Y	3	0	0	0	1	1	0	1	0	1	0	1	0	0	0	1	1	0	1	1	0	0	12	0	1267.6231	Q9D0I9	Q9D0I9	493	504	Rars	Arginine--tRNA ligase, cytoplasmic	yes	yes	2	0.02766	62.823	By matching	By matching	By matching	By matching	By MS/MS
AASAASSEHFEK	______________________________	______________________________	M	A	A	E	K	L	4	0	0	0	0	0	2	0	1	0	0	1	0	1	0	3	0	0	0	0	0	0	12	0	1233.5626	Q91XH6;O88384;E0CYE5	Q91XH6	2	13	Vti1b	Vesicle transport through interaction with t-SNAREs homolog 1B	yes	no	2	0.00023699	132.55	By MS/MS	By MS/MS	By MS/MS	By MS/MS	By MS/MS
AASADSTTEGTPTDGFTVLSTK	KGARKSKKKQGEVSKAASADSTTEGTPTDG	TEGTPTDGFTVLSTKSLFLGQKLNLIHSEI	K	A	A	T	K	S	3	0	0	2	0	0	1	2	0	0	1	1	0	1	1	3	6	0	0	1	0	0	22	0	2156.0121	Q9QZQ8	Q9QZQ8	168	189	H2afy	Core histone macro-H2A.1	yes	yes	2	1.3363E-20	163.23	By MS/MS	By matching		By MS/MS
AASAFFTYVSLNQEGK	VDADPVVDNSQKRYRAASAFFTYVSLNQEG	ASAFFTYVSLNQEGKPMPVPQLVPETEDEK	R	A	A	G	K	P	3	0	1	0	0	1	1	1	0	0	1	1	0	2	0	2	1	0	1	1	0	0	16	0	1731.8468	E9PYH2;Q91V12	E9PYH2	329	344	Acot7	Cytosolic acyl coenzyme A thioester hydrolase	yes	no	2	0.014708	86.772
AASASQGGR	______________________________	______________________________	M	A	A	G	R	S	3	1	0	0	0	1	0	2	0	0	0	0	0	0	0	2	0	0	0	0	0	0	9	0	803.38858	A0A140LHG8;Q9CYN2;A0A140LIK0;A0A140LHW5	A0A140LHG8	2	10	Spcs2	Signal peptidase complex subunit 2	yes	no	2	0.0031542	78.77	By MS/MS	By MS/MS	By MS/MS
AASAYAVGDVK	GQYFGELALVTNKPRAASAYAVGDVKCLVM	NKPRAASAYAVGDVKCLVMDVQAFERLLGP	R	A	A	V	K	C	4	0	0	1	0	0	0	1	0	0	0	1	0	0	0	1	0	0	1	2	0	0	11	0	1050.5346	A0A0A6YX73;Q8K1M3	A0A0A6YX73	324	334	Prkar2a		yes	no	2	0.002467	99.53	By MS/MS	By MS/MS	By MS/MS	By MS/MS	By matching
AASCLEGDR	PQELGASLAQLVAQRAASCLEGDRGRFALG	QLVAQRAASCLEGDRGRFALGLSGGSLVSM	R	A	A	D	R	G	2	1	0	1	1	0	1	1	0	0	1	0	0	0	0	1	0	0	0	0	0	0	9	0	977.42364	Q9CQ60;F6X8L5;Q8CBG6	Q9CQ60	30	38	Pgls	6-phosphogluconolactonase	yes	no	2	0.00010375	136.8	By matching	By MS/MS	By matching	By MS/MS	By MS/MS
AASDELSK	EVENSEDPKFREAVKAASDELSKTISPMVM	KFREAVKAASDELSKTISPMVMDAKAVAGN	K	A	A	S	K	T	2	0	0	1	0	0	1	0	0	0	1	1	0	0	0	2	0	0	0	0	0	0	8	0	819.39741	Q64727	Q64727	785	792	Vcl	Vinculin	yes	yes	2	0.0069375	93.195	By MS/MS	By MS/MS	By matching		By MS/MS
AASEYENEIR	EELKKVRAELEGWRKAASEYENEIRSLQSS	EGWRKAASEYENEIRSLQSSFQLRCQQCED	K	A	A	I	R	S	2	1	1	0	0	0	3	0	0	1	0	0	0	0	0	1	0	0	1	0	0	0	10	0	1180.536	F6UV57;F6YCM8;F8WIH0;D3Z7V3;H7BX64;Q3URD3	F6UV57	230	239	Slmap	Sarcolemmal membrane-associated protein	yes	no	2	0.0045312	87.308	By matching	By matching	By matching	By matching	By MS/MS
AASGEAKPK	TKGTGASGSFKLNKKAASGEAKPKAKKAGA	FKLNKKAASGEAKPKAKKAGAAKAKKPAGA	K	A	A	P	K	A	3	0	0	0	0	0	1	1	0	0	0	2	0	0	1	1	0	0	0	0	0	0	9	1	857.46068	P43274;P43276;P43277	P43277	112	120	Hist1h1e;Hist1h1b;Hist1h1d	Histone H1.4;Histone H1.5;Histone H1.3	no	no	2	0.0030056	116.73	By MS/MS	By MS/MS	By MS/MS	By MS/MS	By MS/MS
AASGEAKPQAK	TKGTGASGSFKLNKKAASGEAKPQAKKAGA	LNKKAASGEAKPQAKKAGAAKAKKPAGAAK	K	A	A	A	K	K	4	0	0	0	0	1	1	1	0	0	0	2	0	0	1	1	0	0	0	0	0	0	11	1	1056.5564	P15864	P15864	111	121	Hist1h1c	Histone H1.2	yes	yes	2;3	7.9013E-40	271.26	By MS/MS	By MS/MS	By MS/MS	By MS/MS	By MS/MS
AASGFNATEDAQTLR	______________________________	AASGFNATEDAQTLRKAMKGLGTDEDAIIG	K	A	A	L	R	K	4	1	1	1	0	1	1	1	0	0	1	0	0	1	0	1	2	0	0	0	0	0	15	0	1550.7325	P97429;A0A0N4SW89;D3Z0S1;A0A0N4SV57;F7ANV6;S4R1F2	P97429	10	24	Anxa4	Annexin A4;Annexin	yes	no	2	8.8638E-10	170.23	By MS/MS	By MS/MS	By MS/MS	By MS/MS	By MS/MS
AASGLLSIGLR	NIRLNFAQLKEEVDKAASGLLSIGLRKGDR	EVDKAASGLLSIGLRKGDRLGMWGPNSYAW	K	A	A	L	R	K	2	1	0	0	0	0	0	2	0	1	3	0	0	0	0	2	0	0	0	0	0	0	11	0	1056.6291	Q8VCW8	Q8VCW8	112	122	Acsf2	Acyl-CoA synthetase family member 2, mitochondrial	yes	yes	2	0.0028665	93.111	By MS/MS	By MS/MS	By MS/MS	By matching	By MS/MS
AASLVGK	______________________________	______________________________	M	A	A	G	K	K	2	0	0	0	0	0	0	1	0	0	1	1	0	0	0	1	0	0	0	1	0	0	7	0	644.38573	Q9D892	Q9D892	2	8	Itpa	Inosine triphosphate pyrophosphatase	yes	yes	1	0.0016256	119.57	By matching	By MS/MS	By matching	By matching	By matching
AASTASHRPIK	______________________________	______________________________	M	A	A	I	K	G	3	1	0	0	0	0	0	0	1	1	0	1	0	0	1	2	1	0	0	0	0	0	11	1	1137.6255	D3Z3A0;Q9DCL8	D3Z3A0	2	12	Ppp1r2	Protein phosphatase inhibitor 2	yes	no	3	0.0025675	72.652				By MS/MS
AASTDIAGLEESFR	______________________________	MAASTDIAGLEESFRKFAIHGDPKASGQEM	M	A	A	F	R	K	3	1	0	1	0	0	2	1	0	1	1	0	0	1	0	2	1	0	0	0	0	0	14	0	1465.7049	Q9CRB6	Q9CRB6	2	15	Tppp3	Tubulin polymerization-promoting protein family member 3	yes	yes	2	6.2308E-32	251.24	By MS/MS	By MS/MS	By MS/MS	By MS/MS	By MS/MS
AASTDIAGLEESFRK	______________________________	AASTDIAGLEESFRKFAIHGDPKASGQEMN	M	A	A	R	K	F	3	1	0	1	0	0	2	1	0	1	1	1	0	1	0	2	1	0	0	0	0	0	15	1	1593.7999	Q9CRB6	Q9CRB6	2	16	Tppp3	Tubulin polymerization-promoting protein family member 3	yes	yes	2	4.397E-34	252.21	By MS/MS	By MS/MS	By MS/MS	By MS/MS	By MS/MS
AATAAADFTAK	KGAVWGATLNKDATKAATAAADFTAKVWDA	DATKAATAAADFTAKVWDAVSGDELMTLAH	K	A	A	A	K	V	6	0	0	1	0	0	0	0	0	0	0	1	0	1	0	0	2	0	0	0	0	0	11	0	1036.5189	Q9Z1Z2	Q9Z1Z2	74	84	Strap	Serine-threonine kinase receptor-associated protein	yes	yes	2	0.029941	83.358		By MS/MS
AATAAVPGAAAGR	______________________________	______________________________	M	A	A	G	R	A	7	1	0	0	0	0	0	2	0	0	0	0	0	0	1	0	1	0	0	1	0	0	13	0	1082.5833	Q8CHW4	Q8CHW4	2	14	Eif2b5	Translation initiation factor eIF-2B subunit epsilon	yes	yes	2	0.0010161	83.998		By MS/MS	By MS/MS
AATADLEQYDR	NPNTFESRDLDMLIKAATADLEQYDRTRHE	MLIKAATADLEQYDRTRHEEFKKYEMMKEH	K	A	A	D	R	T	3	1	0	2	0	1	1	0	0	0	1	0	0	0	0	0	1	0	1	0	0	0	11	0	1251.5731	Q3UKN6;P81117	Q3UKN6	161	171	Nucb2	Nucleobindin-2;Nesfatin-1	yes	no	2	0.00099016	128.27	By matching		By matching	By MS/MS	By MS/MS
AATASPGAGR	______________________________	______________________________	M	A	A	G	R	M	4	1	0	0	0	0	0	2	0	0	0	0	0	0	1	1	1	0	0	0	0	0	10	0	857.43553	Q9CR62	Q9CR62	2	11	Slc25a11	Mitochondrial 2-oxoglutarate/malate carrier protein	yes	yes	2	0.00030592	122.19	By MS/MS	By MS/MS	By MS/MS	By MS/MS	By MS/MS
AATFFGCIGIDK	NSMKVAQWLIQEPHKAATFFGCIGIDKFGE	PHKAATFFGCIGIDKFGEILKRKAADAHVD	K	A	A	D	K	F	2	0	0	1	1	0	0	2	0	2	0	1	0	2	0	0	1	0	0	0	0	0	12	0	1298.6329	P55264;A0A286YCD7;A0A286YCN3	P55264	99	110	Adk	Adenosine kinase	yes	no	2	0.0019624	99.568	By MS/MS	By MS/MS	By MS/MS	By MS/MS	By MS/MS
AATFFGEVVK	______________________________	______________________________	M	A	A	V	K	A	2	0	0	0	0	0	1	1	0	0	0	1	0	2	0	0	1	0	0	2	0	0	10	0	1067.5651	A0A3B2W3V4;A0A3B2WB82;Q9JK23	A0A3B2W3V4	2	11	Psmg1	Proteasome assembly chaperone 1	yes	no	2	0.000216	128.36		By MS/MS	By MS/MS	By MS/MS	By MS/MS
AATFGLILDDVSLTHLTFGK	RELVSRQVSDDLTERAATFGLILDDVSLTH	LILDDVSLTHLTFGKEFTEAVEAKQVAQQE	R	A	A	G	K	E	2	0	0	2	0	0	0	2	1	1	4	1	0	2	0	1	3	0	0	1	0	0	20	0	2118.1361	P67778;Q5SQG5	P67778	158	177	Phb	Prohibitin	yes	no	3	0.036897	34.221				By matching	By MS/MS
AATGEEVSAEDLGGADLHCR	QKQGTIFLAGPPLVKAATGEEVSAEDLGGA	EVSAEDLGGADLHCRKSGVTDHYALDDHHA	K	A	A	C	R	K	4	1	0	2	1	0	3	3	1	0	2	0	0	0	0	1	1	0	0	1	0	0	20	0	2056.912	Q3ULD5	Q3ULD5	249	268	Mccc2	Methylcrotonoyl-CoA carboxylase beta chain, mitochondrial	yes	yes	3	0.0057482	50.358		By matching	By matching
AATQFWR	LVVVYYSVDFSFDYRAATQFWRNKVLEVAK	VDFSFDYRAATQFWRNKVLEVAKDFPEYTF	R	A	A	W	R	N	2	1	0	0	0	1	0	0	0	0	0	0	0	1	0	0	1	1	0	0	0	0	7	0	878.43989	A0A0R4J0Z1;P08003	A0A0R4J0Z1	425	431	Pdia4	Protein disulfide-isomerase A4	yes	no	2	0.0070247	117.7	By MS/MS	By MS/MS	By MS/MS	By MS/MS	By MS/MS
AATTGSGVK	______________________________	______________________________	M	A	A	V	K	V	2	0	0	0	0	0	0	2	0	0	0	1	0	0	0	1	2	0	0	1	0	0	9	0	790.41848	Q9CZY3	Q9CZY3	2	10	Ube2v1	Ubiquitin-conjugating enzyme E2 variant 1	yes	yes	2	0.00096002	93.429		By MS/MS	By MS/MS	By matching	By matching
AAVAGEDGR	KGFAFVQYVNERNARAAVAGEDGRMIAGQV	NERNARAAVAGEDGRMIAGQVLDINLAAEP	R	A	A	G	R	M	3	1	0	1	0	0	1	2	0	0	0	0	0	0	0	0	0	0	0	1	0	0	9	0	844.40389	Q9Z204;A0A2I3BRM6;A0A2I3BQH3	Q9Z204	65	73	Hnrnpc	Heterogeneous nuclear ribonucleoproteins C1/C2	yes	no	2	0.0023205	96.492	By MS/MS	By MS/MS		By MS/MS
AAVASLLQSVQVPEFTPK	NLFAQTYGLTGSQDRAAVASLLQSVQVPEF	ASLLQSVQVPEFTPKSGVKIHVSDQELQSA	R	A	A	P	K	S	3	0	0	0	0	2	1	0	0	0	2	1	0	1	2	2	1	0	0	3	0	0	18	0	1884.0357	Q02053	Q02053	785	802	Uba1	Ubiquitin-like modifier-activating enzyme 1	yes	yes	2;3	4.8101E-24	261.67	By MS/MS	By MS/MS	By MS/MS	By MS/MS	By MS/MS
AAVAWEAGKPLSIEEIEVAPPK	______________________________	GKPLSIEEIEVAPPKAHEVRIKILATAVCH	K	A	A	P	K	A	5	0	0	0	0	0	4	1	0	2	1	2	0	0	3	1	0	1	0	2	0	0	22	1	2304.2365	P28474;A0A0G2JGS3	P28474	10	31	Adh5	Alcohol dehydrogenase class-3	yes	no	3	4.073E-13	131.59	By MS/MS	By MS/MS	By MS/MS		By MS/MS
AAVDAGFVPNDMQVGQTGK	YDLADQLHAAVGASRAAVDAGFVPNDMQVG	AGFVPNDMQVGQTGKIVAPELYIAVGISGA	R	A	A	G	K	I	3	0	1	2	0	2	0	3	0	0	0	1	1	1	1	0	1	0	0	3	0	0	19	0	1903.9098	Q99LC5	Q99LC5	250	268	Etfa	Electron transfer flavoprotein subunit alpha, mitochondrial	yes	yes	2	0.00016162	89.541	By matching	By MS/MS	By matching	By MS/MS	By matching
AAVDSFYLLYR	______________________________	______________________________	M	A	A	Y	R	E	2	1	0	1	0	0	0	0	0	0	2	0	0	1	0	1	0	0	2	1	0	0	11	0	1316.6765	Q8BTX9	Q8BTX9	2	12	Hsdl1	Inactive hydroxysteroid dehydrogenase-like protein 1	yes	yes	2	1.8077E-05	204.36	By MS/MS	By matching	By MS/MS	By MS/MS	By MS/MS
AAVEDPR	LIDGREAVTFLRKIKAAVEDPRVLLLDL__	VTFLRKIKAAVEDPRVLLLDL_________	K	A	A	P	R	V	2	1	0	1	0	0	1	0	0	0	0	0	0	0	1	0	0	0	0	1	0	0	7	0	756.37662	Q9D2G2	Q9D2G2	442	448	Dlst	Dihydrolipoyllysine-residue succinyltransferase component of 2-oxoglutarate dehydrogenase complex, mitochondrial	yes	yes	2	0.045986	71.715	By MS/MS			By MS/MS	By MS/MS
AAVEEGIVLGGGCALLR	NEKKDRVTDALNATRAAVEEGIVLGGGCAL	VEEGIVLGGGCALLRCIPALDSLKPANEDQ	R	A	A	L	R	C	3	1	0	0	1	0	2	4	0	1	3	0	0	0	0	0	0	0	0	2	0	0	17	0	1683.8978	P63038	P63038	430	446	Hspd1	60 kDa heat shock protein, mitochondrial	yes	yes	2;3	4.553E-07	134.38	By MS/MS	By MS/MS	By MS/MS	By MS/MS	By MS/MS
AAVENLPTFLVELSR	PDRLELEAAQKFLERAAVENLPTFLVELSR	AAVENLPTFLVELSRVLANPGNSQVARVAA	R	A	A	S	R	V	2	1	1	0	0	0	2	0	0	0	3	0	0	1	1	1	1	0	0	2	0	0	15	0	1657.9039	P70168	P70168	28	42	Kpnb1	Importin subunit beta-1	yes	yes	2;3	4.3232E-09	159.99	By MS/MS	By MS/MS	By MS/MS	By MS/MS	By MS/MS
AAVEQLTEEQKNEFK	______________________________	AAVEQLTEEQKNEFKAAFDIFVLGAEDGCI	K	A	A	F	K	A	2	0	1	0	0	2	4	0	0	0	1	2	0	1	0	0	1	0	0	1	0	0	15	1	1762.8737	E9Q8P0;P19123	E9Q8P0	7	21	Tnnc1	Troponin C, slow skeletal and cardiac muscles	yes	no	2;3	3.1559E-09	167.44	By matching	By MS/MS	By MS/MS	By MS/MS	By MS/MS
AAVESLGFILFR	LLHVAVSDVNDDVRRAAVESLGFILFRTPE	VRRAAVESLGFILFRTPEQCPSVVSLLSES	R	A	A	F	R	T	2	1	0	0	0	0	1	1	0	1	2	0	0	2	0	1	0	0	0	1	0	0	12	0	1321.7394	Q3TXS7	Q3TXS7	617	628	Psmd1	26S proteasome non-ATPase regulatory subunit 1	yes	yes	2	0.0003348	172.23	By MS/MS	By MS/MS	By MS/MS	By MS/MS	By MS/MS
AAVEWFDGK	KGDATVSYEDPPTAKAAVEWFDGKDFQGSK	DPPTAKAAVEWFDGKDFQGSKLKVSLARKK	K	A	A	G	K	D	2	0	0	1	0	0	1	1	0	0	0	1	0	1	0	0	0	1	0	1	0	0	9	0	1021.4869	Q5SUT0;Q5SUS9;Q61545	Q5SUT0	387	395	Ewsr1	RNA-binding protein EWS	yes	no	2	0.0046692	89.355	By MS/MS	By MS/MS	By MS/MS	By MS/MS	By MS/MS
AAVFNHFISDGVK	VIVPLKIGQQEVEVKAAVFNHFISDGVKKT	VKAAVFNHFISDGVKKTLKVVPEGMRINKT	K	A	A	V	K	K	2	0	1	1	0	0	0	1	1	1	0	1	0	2	0	1	0	0	0	2	0	0	13	0	1403.7197	P01027	P01027	914	926	C3	Complement C3;Complement C3 beta chain;C3-beta-c;Complement C3 alpha chain;C3a anaphylatoxin;Acylation stimulating protein;Complement C3b alpha chain;Complement C3c alpha chain fragment 1;Complement C3dg fragment;Complement C3g fragment;Complement C3d fragment;Complement C3f fragment;Complement C3c alpha chain fragment 2	yes	yes	2;3	8.9076E-23	237.53					By MS/MS
AAVHLEGK	QTKTNRAVANSRPAKAAVHLEGKIEQAQRW	ANSRPAKAAVHLEGKIEQAQRWIDNPTVDD	K	A	A	G	K	I	2	0	0	0	0	0	1	1	1	0	1	1	0	0	0	0	0	0	0	1	0	0	8	0	823.4552	Q64727	Q64727	489	496	Vcl	Vinculin	yes	yes	2	0.0093007	88.954	By MS/MS	By MS/MS	By MS/MS	By MS/MS	By MS/MS
AAVLQQVLERPELNK	______________________________	AAVLQQVLERPELNKLPKSTQNKLEKFLAE	M	A	A	N	K	L	2	1	1	0	0	2	2	0	0	0	3	1	0	0	1	0	0	0	0	2	0	0	15	1	1706.9679	Q7M739	Q7M739	2	16	Tpr		yes	yes	2	4.2099E-11	172.11	By MS/MS	By MS/MS	By MS/MS	By MS/MS	By MS/MS
AAVLWELHKPFTIEDIEVAPPK	______________________________	HKPFTIEDIEVAPPKAHEVRIKMVATGVCR	K	A	A	P	K	A	3	0	0	1	0	0	3	0	1	2	2	2	0	1	3	0	1	1	0	2	0	0	22	1	2502.3522	P00329	P00329	12	33	Adh1	Alcohol dehydrogenase 1	yes	yes	3;4	2.3043E-13	136.96	By MS/MS	By MS/MS	By matching	By MS/MS	By MS/MS
AAVMATLLFPGQEFK	YTMRGAGAVIHTHSKAAVMATLLFPGQEFK	AAVMATLLFPGQEFKITHQEMIKGIRKCTS	K	A	A	F	K	I	3	0	0	0	0	1	1	1	0	0	2	1	1	2	1	0	1	0	0	1	0	0	15	0	1621.8538	Q9WVQ5	Q9WVQ5	119	133	Apip	Methylthioribulose-1-phosphate dehydratase	yes	yes	2	1.7162E-06	183.03	By MS/MS	By MS/MS	By MS/MS	By MS/MS	By MS/MS
AAVMVHQLSK	LTKLLNDEDQVVVNKAAVMVHQLSKKEASR	VVVNKAAVMVHQLSKKEASRHAIMRSPQMV	K	A	A	S	K	K	2	0	0	0	0	1	0	0	1	0	1	1	1	0	0	1	0	0	0	2	0	0	10	0	1082.5906	Q02248;E9Q6A9;F6QZ47	Q02248	171	180	Ctnnb1	Catenin beta-1	yes	no	2;3	0.0010672	125.04	By matching	By MS/MS	By MS/MS	By MS/MS	By MS/MS
AAVPDAVGK	NLCFVGLISMIDPPRAAVPDAVGKCRSAGI	MIDPPRAAVPDAVGKCRSAGIKVIMVTGDH	R	A	A	G	K	C	3	0	0	1	0	0	0	1	0	0	0	1	0	0	1	0	0	0	0	2	0	0	9	0	826.45487	D3YYN7;Q6PIE5;A0A0G2JGX4;Q8VCE0;Q6PIC6;Q8VDN2	Q8VDN2	597	605	Atp1a2;Atp1a3;Atp1a1	Sodium/potassium-transporting ATPase subunit alpha-2;Sodium/potassium-transporting ATPase subunit alpha-3;Sodium/potassium-transporting ATPase subunit alpha-1	no	no	2	0.024602	69.198	By MS/MS		By MS/MS		By MS/MS
AAVPSGASTGIYEALELR	PTVEVDLYTAKGLFRAAVPSGASTGIYEAL	PSGASTGIYEALELRDNDKTRFMGKGVSQA	R	A	A	L	R	D	4	1	0	0	0	0	2	2	0	1	2	0	0	0	1	2	1	0	1	1	0	0	18	0	1803.9367	P17182;B0QZL1;B1ARR7;D3Z2S4;A0A0N4SUX5;P17183;A0A0N4SUI6;B1ARR6;D3YVD3;D3Z6E4;Q5SX61;P21550;Q5SX59;Q5SX60	P17182	33	50	Eno1;Eno2;Eno3	Alpha-enolase;Enolase;Gamma-enolase;Beta-enolase	no	no	2;3	1.8599E-06	154.1	By MS/MS	By MS/MS	By MS/MS	By MS/MS	By MS/MS
AAVQVLDDIEK	VGVSNVFGPGTRIPRAAVQVLDDIEKCLAE	RIPRAAVQVLDDIEKCLAEKQQSV______	R	A	A	E	K	C	2	0	0	2	0	1	1	0	0	1	1	1	0	0	0	0	0	0	0	2	0	0	11	0	1199.6398	P16332	P16332	729	739	Mut	Methylmalonyl-CoA mutase, mitochondrial	yes	yes	2	0.02988	68.893	By matching	By matching	By matching	By MS/MS	By MS/MS
AAVSGLWGK	______________________________	LTDAEKAAVSGLWGKVNADEVGGEALGRLL	K	A	A	G	K	V	2	0	0	0	0	0	0	2	0	0	1	1	0	0	0	1	0	1	0	1	0	0	9	0	887.4865	A8DUK4;E9Q223	A8DUK4	10	18	Hbbt1;Hbb-bs		yes	no	2	1.4349E-05	150.84	By MS/MS	By MS/MS	By MS/MS	By MS/MS	By MS/MS
AAVTMSVSGR	______________________________	______________________________	M	A	A	G	R	K	2	1	0	0	0	0	0	1	0	0	0	0	1	0	0	2	1	0	0	2	0	0	10	0	977.49641	K3W4R2;Q6URW6;A0A140LHX1	K3W4R2	2	11	Myh14	Myosin-14	yes	no	2	0.00014885	135.79	By MS/MS	By MS/MS	By MS/MS	By MS/MS	By MS/MS
AAYCACR	ASMCGDEARCVRTEKAAYCACRSGFHTVPG	ARCVRTEKAAYCACRSGFHTVPGQPGCQDI	K	A	A	C	R	S	3	1	0	0	2	0	0	0	0	0	0	0	0	0	0	0	0	0	1	0	0	0	7	0	870.34764	Q91ZX7;A0A0R4J0I9	Q91ZX7	3805	3811	Lrp1	Prolow-density lipoprotein receptor-related protein 1;Low-density lipoprotein receptor-related protein 1 85 kDa subunit;Low-density lipoprotein receptor-related protein 1 515 kDa subunit;Low-density lipoprotein receptor-related protein 1 intracellular domain	yes	no	2	0.061736	65.263	By matching				By MS/MS
AAYEAELGDAR	TESEEVVSREVSGIKAAYEAELGDARKTLD	SGIKAAYEAELGDARKTLDSVAKERARLQL	K	A	A	A	R	K	4	1	0	1	0	0	2	1	0	0	1	0	0	0	0	0	0	0	1	0	0	0	11	0	1164.5411	P48678;D3YUF7	P48678	79	89	Lmna	Prelamin-A/C;Lamin-A/C	yes	no	2	0.00029124	147.4	By MS/MS	By MS/MS	By MS/MS	By MS/MS	By MS/MS
AAYFGIYDTAK	YQGFNVSVQGIIIYRAAYFGIYDTAKGMLP	IIYRAAYFGIYDTAKGMLPDPKNTHIFISW	R	A	A	A	K	G	3	0	0	1	0	0	0	1	0	1	0	1	0	1	0	0	1	0	2	0	0	0	11	0	1218.5921	P51881	P51881	189	199	Slc25a5	ADP/ATP translocase 2;ADP/ATP translocase 2, N-terminally processed	yes	yes	2	0.00094284	129.38	By MS/MS	By MS/MS	By MS/MS	By MS/MS	By MS/MS
AAYFGVYDTAK	YQGFSVSVQGIIIYRAAYFGVYDTAKGMLP	IIYRAAYFGVYDTAKGMLPDPKNVHIIVSW	R	A	A	A	K	G	3	0	0	1	0	0	0	1	0	0	0	1	0	1	0	0	1	0	2	1	0	0	11	0	1204.5764	P48962	P48962	189	199	Slc25a4	ADP/ATP translocase 1	yes	yes	2	0.0012459	123.86	By MS/MS	By MS/MS	By MS/MS	By MS/MS	By MS/MS
AAYIYFTDFCPDSLFNK	CFLRDFGSKSEKKYKAAYIYFTDFCPDSLF	YIYFTDFCPDSLFNKIKASCSKSIRRCKEI	K	A	A	N	K	I	2	0	1	2	1	0	0	0	0	1	1	1	0	3	1	1	1	0	2	0	0	0	17	0	2070.9397	Q60770;A0A0G2JEI5	Q60770	105	121	Stxbp3	Syntaxin-binding protein 3	yes	no	2	0.0023939	76.655		By MS/MS
AAYIYIR	LVEGCLVGGRAMGARAAYIYIRGEFYNEAS	GGRAMGARAAYIYIRGEFYNEASNLQVAIR	R	A	A	I	R	G	2	1	0	0	0	0	0	0	0	2	0	0	0	0	0	0	0	0	2	0	0	0	7	0	868.48069	D3YUM1;Q91YT0;D3Z1U9;D3Z0K1;A0A494BAS8;D3YXX5	D3YUM1	144	150	Ndufv1	NADH dehydrogenase [ubiquinone] flavoprotein 1, mitochondrial	yes	no	2	0.031782	77.72	By matching		By MS/MS		By matching
AAYLQENGKPLDEVLR	DILTKRTNAQRQQIKAAYLQENGKPLDEVL	AYLQENGKPLDEVLRKALTGHLEEVVLAML	K	A	A	L	R	K	2	1	1	1	0	1	2	1	0	0	3	1	0	0	1	0	0	0	1	1	0	0	16	1	1814.9527	P10107;A0A494BBD8	P10107	82	97	Anxa1	Annexin A1	yes	no	3	0.011753	71.601		By MS/MS
AAYNLVR	______________________________	KIDKEACRAAYNLVRDDGSAVIWVTFRYDG	R	A	A	V	R	D	2	1	1	0	0	0	0	0	0	0	1	0	0	0	0	0	0	0	1	1	0	0	7	0	805.44464	Q9CQI6;A0A1D5RLP1	Q9CQI6	12	18	Cotl1	Coactosin-like protein	yes	no	2	0.010663	105.42	By MS/MS	By MS/MS	By MS/MS	By MS/MS	By MS/MS
AAYQVAALPR	NEIYKTYFQGSLPARAAYQVAALPRGSRVE	SLPARAAYQVAALPRGSRVEIEAIAVQGPF	R	A	A	P	R	G	4	1	0	0	0	1	0	0	0	0	1	0	0	0	1	0	0	0	1	1	0	0	10	0	1058.5873	P52760	P52760	108	117	Hrsp12	Ribonuclease UK114	yes	yes	2	0.002342	97.798		By matching		By MS/MS	By MS/MS
ACADATLSQITNNIDPVGR	QEAEQLKNQIRDARKACADATLSQITNNID	ATLSQITNNIDPVGRIQMRTRRTLRGHLAK	K	A	C	G	R	I	3	1	2	2	1	1	0	1	0	2	1	0	0	0	1	1	2	0	0	1	0	0	19	0	2014.9742	P62874;H3BKR2;H3BLF7	P62874	24	42	Gnb1	Guanine nucleotide-binding protein G(I)/G(S)/G(T) subunit beta-1	yes	no	2;3	5.5639E-11	178.58	By MS/MS	By MS/MS	By MS/MS	By MS/MS	By matching
ACAELHQNVNVK	FPDEFHLQTLNPFLRACAELHQNVNVKNII	FLRACAELHQNVNVKNIIIALIDRLALFAH	R	A	C	V	K	N	2	0	2	0	1	1	1	0	1	0	1	1	0	0	0	0	0	0	0	2	0	0	12	0	1381.6772	Q9EQH3	Q9EQH3	285	296	Vps35	Vacuolar protein sorting-associated protein 35	yes	yes	2	0.00035611	148.32		By MS/MS	By MS/MS	By MS/MS	By MS/MS
ACDEGHIIPK	TRLMASRQYVYNVAKACDEGHIIPKDCAGV	YNVAKACDEGHIIPKDCAGVILYAAECATQ	K	A	C	P	K	D	1	0	0	1	1	0	1	1	1	2	0	1	0	0	1	0	0	0	0	0	0	0	10	0	1138.5441	Q9JHI5	Q9JHI5	347	356	Ivd	Isovaleryl-CoA dehydrogenase, mitochondrial	yes	yes	2	0.008704	76.679	By MS/MS	By MS/MS	By MS/MS	By matching	By MS/MS
ACDLWEQILR	HVSAVEMFAKGNFPRACDLWEQILRDHPTD	GNFPRACDLWEQILRDHPTDMLALKFSHDA	R	A	C	L	R	D	1	1	0	1	1	1	1	0	0	1	2	0	0	0	0	0	0	1	0	0	0	0	10	0	1302.6391	A3KMP2	A3KMP2	123	132	Ttc38	Tetratricopeptide repeat protein 38	yes	yes	2	0.0021206	100.98	By MS/MS	By matching	By MS/MS	By MS/MS	By MS/MS
ACEESGGLDPK	FLGILTMTYEKEKQRACEESGGLDPKCQQT	EKQRACEESGGLDPKCQQTVKELDEENDAA	R	A	C	P	K	C	1	0	0	1	1	0	2	2	0	0	1	1	0	0	1	1	0	0	0	0	0	0	11	0	1161.4972	B1AYL1	B1AYL1	405	415	Scn7a	Sodium channel protein	yes	yes	2	0.0031333	91.867	By matching	By MS/MS	By MS/MS
ACEFAGFQCQIQFGPHNEQK	RDDILNGSHPVSFDKACEFAGFQCQIQFGP	GFQCQIQFGPHNEQKHKAGFLDLKDFLPKE	K	A	C	Q	K	H	2	0	1	0	2	4	2	2	1	1	0	1	0	3	1	0	0	0	0	0	0	0	20	0	2395.0474	P26039	P26039	235	254	Tln1	Talin-1	yes	yes	3	1.7605E-05	85.937		By matching		By MS/MS
ACEPGVDYVYK	QQSQEKINLNVRLDKACEPGVDYVYKTELT	RLDKACEPGVDYVYKTELTNIELLDDFDEY	K	A	C	Y	K	T	1	0	0	1	1	0	1	1	0	0	0	1	0	0	1	0	0	0	2	2	0	0	11	0	1299.5805	P01027;CON__Q2UVX4	P01027	1536	1546	C3	Complement C3;Complement C3 beta chain;C3-beta-c;Complement C3 alpha chain;C3a anaphylatoxin;Acylation stimulating protein;Complement C3b alpha chain;Complement C3c alpha chain fragment 1;Complement C3dg fragment;Complement C3g fragment;Complement C3d fragment;Complement C3f fragment;Complement C3c alpha chain fragment 2	yes	no	2	0.0022511	105.52	By MS/MS	By MS/MS	By MS/MS	By MS/MS	By MS/MS
ACFHCETCK	YPTEKVNCLDKYWHKACFHCETCKMTLNMK	DKYWHKACFHCETCKMTLNMKNYKGYEKKP	K	A	C	C	K	M	1	0	0	0	3	0	1	0	1	0	0	1	0	1	0	0	1	0	0	0	0	0	9	0	1211.4522	Q61792	Q61792	28	36	Lasp1	LIM and SH3 domain protein 1	yes	yes	2;3	2.8582E-08	182.09	By MS/MS	By MS/MS	By MS/MS	By MS/MS	By MS/MS
ACGDSTLTQITAGLDPVGR	QEAEQLRNQIRDARKACGDSTLTQITAGLD	STLTQITAGLDPVGRIQMRTRRTLRGHLAK	K	A	C	G	R	I	2	1	0	2	1	1	0	3	0	1	2	0	0	0	1	1	3	0	0	1	0	0	19	0	1930.9418	P62880;E9QKR0;D3Z1M1;D3Z1T4	P62880	24	42	Gnb2	Guanine nucleotide-binding protein G(I)/G(S)/G(T) subunit beta-2	yes	no	2	5.4091E-25	196.93	By MS/MS	By MS/MS	By MS/MS	By MS/MS	By MS/MS
ACGEFVFLMDR	MVSFYPDIPEVEASKACGEFVFLMDRSGSM	EASKACGEFVFLMDRSGSMDSPMSTENNSQ	K	A	C	D	R	S	1	1	0	1	1	0	1	1	0	0	1	0	1	2	0	0	0	0	0	1	0	0	11	0	1343.6002	Q99KC8	Q99KC8	278	288	Vwa5a	von Willebrand factor A domain-containing protein 5A	yes	yes	2	0.01659	75.294	By matching	By matching	By matching	By MS/MS	By MS/MS
ACGLNFADLMGR	VPPAPGPGQLTLRVRACGLNFADLMGRQGL	RVRACGLNFADLMGRQGLYDRLPPLPVTPG	R	A	C	G	R	Q	2	1	1	1	1	0	0	2	0	0	2	0	1	1	0	0	0	0	0	0	0	0	12	0	1323.6064	Q62465	Q62465	98	109	Vat1	Synaptic vesicle membrane protein VAT-1 homolog	yes	yes	2	0.00024174	166.77	By MS/MS	By MS/MS	By MS/MS	By MS/MS	By MS/MS
ACGLVASNLNLKPGECLK	______________________________	LVASNLNLKPGECLKVRGEVASDAKSFVLN	M	A	C	L	K	V	2	0	2	0	2	0	1	2	0	0	4	2	0	0	1	1	0	0	0	1	0	0	18	1	1942.9969	P16045;A0A2R8VHJ0	P16045	2	19	Lgals1	Galectin-1	yes	no	2;3	1.4338E-73	297.91	By MS/MS	By MS/MS	By MS/MS	By MS/MS	By MS/MS
ACGNFGIPCELR	MGSTSDLGHCEKIKKACGNFGIPCELRVTS	IKKACGNFGIPCELRVTSAHKGPDETLRIK	K	A	C	L	R	V	1	1	1	0	2	0	1	2	0	1	1	0	0	1	1	0	0	0	0	0	0	0	12	0	1392.6278	Q9DCL9	Q9DCL9	287	298	Paics	Multifunctional protein ADE2;Phosphoribosylaminoimidazole-succinocarboxamide synthase;Phosphoribosylaminoimidazole carboxylase	yes	yes	2	0.001583	112.75	By MS/MS	By MS/MS	By MS/MS	By MS/MS	By MS/MS
ACGVDYEVK	PCSVTLQPGPEDTGKACGVDYEVKAFCAEN	PEDTGKACGVDYEVKAFCAENLEEKIHKRN	K	A	C	V	K	A	1	0	0	1	1	0	1	1	0	0	0	1	0	0	0	0	0	0	1	2	0	0	9	0	1039.4644	J3QNU6;Q8BWG8	J3QNU6	139	147	Arrb1	Beta-arrestin-1	yes	no	2	0.0093816	78.77	By matching	By MS/MS	By MS/MS
ACLIGCGFSTGYGAAVK	ESSVAKVDGAAPPEKACLIGCGFSTGYGAA	LIGCGFSTGYGAAVKTAKVTPGSTCVVFGL	K	A	C	V	K	T	3	0	0	0	2	0	0	4	0	1	1	1	0	1	0	1	1	0	1	1	0	0	17	0	1730.812	Q64437	Q64437	169	185	Adh7	Alcohol dehydrogenase class 4 mu/sigma chain	yes	yes	2	0.00011608	103.75		By MS/MS	By MS/MS		By matching
ACLISLGYDVENDR	FDKDHGGALGPEEFKACLISLGYDVENDRQ	KACLISLGYDVENDRQGDAEFNRIMSVVDP	K	A	C	D	R	Q	1	1	1	2	1	0	1	1	0	1	2	0	0	0	0	1	0	0	1	1	0	0	14	0	1623.7563	P57780;A0A1L1SV25	P57780	793	806	Actn4	Alpha-actinin-4	yes	no	2	3.404E-06	147.91	By MS/MS	By matching	By MS/MS	By MS/MS	By MS/MS
ACLISMGYDLGEAEFAR	FDRRKNGLMDHEDFRACLISMGYDLGEAEF	LISMGYDLGEAEFARIMTLVDPNGQGTVTF	R	A	C	A	R	I	3	1	0	1	1	0	2	2	0	1	2	0	1	1	0	1	0	0	1	0	0	0	17	0	1901.8652	Q9JI91	Q9JI91	780	796	Actn2	Alpha-actinin-2	yes	yes	2	0.00061924	89.629		By MS/MS
ACLISMGYNMGEAEFAR	FDRKKTGMMDTDDFRACLISMGYNMGEAEF	LISMGYNMGEAEFARIMSIVDPNRLGVVTF	R	A	C	A	R	I	3	1	1	0	1	0	2	2	0	1	1	0	2	1	0	1	0	0	1	0	0	0	17	0	1918.8376	A1BN54	A1BN54	773	789	Actn1		yes	yes	2	0.00011608	103.75		By MS/MS	By matching
ACLLETPIR	______________________________	______________________________	M	A	C	I	R	M	1	1	0	0	1	0	1	0	0	1	2	0	0	0	1	0	1	0	0	0	0	0	9	0	1071.5747	G3X920;Q9DBR3	G3X920	2	10	Armc8	Armadillo repeat-containing protein 8	yes	no	2	0.0056433	62.464		By MS/MS
ACNQLGQFLQHR	SLIIHHDSEPNLLVRACNQLGQFLQHRETN	LVRACNQLGQFLQHRETNLRYLALESMCTL	R	A	C	H	R	E	1	1	1	0	1	3	0	1	1	0	2	0	0	1	0	0	0	0	0	0	0	0	12	0	1470.715	P17426;P17427	P17427	329	340	Ap2a1;Ap2a2	AP-2 complex subunit alpha-1;AP-2 complex subunit alpha-2	no	no	3	0.017931	51.979	By MS/MS	By MS/MS	By MS/MS	By matching	By matching
ACQAATSDSELLK	EAGKLVDRSVENCVRACQAATSDSELLKQV	VRACQAATSDSELLKQVSAAASVVSQALHD	R	A	C	L	K	Q	3	0	0	1	1	1	1	0	0	0	2	1	0	0	0	2	1	0	0	0	0	0	13	0	1392.6555	E9PUM4;A0A1L1SQ51;Q71LX4	E9PUM4	756	768	Tln2	Talin-2	yes	no	2	0.0052017	83.862	By MS/MS	By MS/MS	By MS/MS	By MS/MS
ACQIFVR	SFGGAGGHAPGVARKACQIFVRNLPFDFTW	HAPGVARKACQIFVRNLPFDFTWKMLKDKF	K	A	C	V	R	N	1	1	0	0	1	1	0	0	0	1	0	0	0	1	0	0	0	0	0	1	0	0	7	0	892.45891	Q9D0E1;B8JK33;B8JK32;A0A3Q4L2X3	Q9D0E1	651	657	Hnrnpm	Heterogeneous nuclear ribonucleoprotein M	yes	no	2	0.0057438	126.04	By MS/MS	By matching	By MS/MS	By matching	By matching
ACQSIYPLHDVFVR	VNKLIPDSIGKDIEKACQSIYPLHDVFVRK	KACQSIYPLHDVFVRKVKMLKKPKFELGKL	K	A	C	V	R	K	1	1	0	1	1	1	0	0	1	1	1	0	0	1	1	1	0	0	1	2	0	0	14	0	1703.8454	P97351	P97351	200	213	Rps3a	40S ribosomal protein S3a	yes	yes	2;3	1.5013E-06	161.94	By MS/MS	By MS/MS	By MS/MS	By matching	By MS/MS
ACTELGIR	VMVANRGEIAIRVFRACTELGIRTVAVYSE	IAIRVFRACTELGIRTVAVYSEQDTGQMHR	R	A	C	I	R	T	1	1	0	0	1	0	1	1	0	1	1	0	0	0	0	0	1	0	0	0	0	0	8	0	918.4593	G5E8R3;E9QPD7;Q05920;A0A286YCC5;A0A494B912;A0A494B951	G5E8R3	55	62	Pcx;Pc	Pyruvate carboxylase;Pyruvate carboxylase, mitochondrial	yes	no	2	0.013944	98.418	By matching		By MS/MS	By MS/MS
ACTGSLNMTLQR	SAQGMTHLEAQNKIKACTGSLNMTLQRASA	KIKACTGSLNMTLQRASAAAKSEPVSVQKP	K	A	C	Q	R	A	1	1	1	0	1	1	0	1	0	0	2	0	1	0	0	1	2	0	0	0	0	0	12	0	1350.6384	D9J2Z9;D9J300;D9J301;D9J302;Q8CI51;Q9CRA2;D9J303;F8WJI6;E9Q8P5	D9J2Z9	72	83	Pdlim5	PDZ and LIM domain protein 5	yes	no	2	0.0053471	93.111	By MS/MS	By MS/MS	By MS/MS	By MS/MS	By MS/MS
ACTIAIR	VRSFLVGSAAQSLSKACTIAIRYSAVRRQS	SAAQSLSKACTIAIRYSAVRRQSEIKRSEP	K	A	C	I	R	Y	2	1	0	0	1	0	0	0	0	2	0	0	0	0	0	0	1	0	0	0	0	0	7	0	803.43236	Q9R0H0;A2A848	Q9R0H0	296	302	Acox1	Peroxisomal acyl-coenzyme A oxidase 1	yes	no	2	0.045413	71.949
ACTILLR	GDEYFTFITDCKDPKACTILLRGASKEILS	ITDCKDPKACTILLRGASKEILSEVERNLQ	K	A	C	L	R	G	1	1	0	0	1	0	0	0	0	1	2	0	0	0	0	0	1	0	0	0	0	0	7	0	845.47931	E9Q133;P80318;Q3U0I3;F6Q609	E9Q133	333	339	Cct3	T-complex protein 1 subunit gamma	yes	no	2	0.013334	99.919	By matching	By matching	By matching	By MS/MS	By matching
ACVDTALENLSTLK	EDPLISGLLNSQALKACVDTALENLSTLKM	KACVDTALENLSTLKMKVAEVLAGEGHLYS	K	A	C	L	K	M	2	0	1	1	1	0	1	0	0	0	3	1	0	0	0	1	2	0	0	1	0	0	14	0	1533.7709	P19096;A0A0U1RNJ1	P19096	1221	1234	Fasn	Fatty acid synthase;[Acyl-carrier-protein] S-acetyltransferase;[Acyl-carrier-protein] S-malonyltransferase;3-oxoacyl-[acyl-carrier-protein] synthase;3-oxoacyl-[acyl-carrier-protein] reductase;3-hydroxyacyl-[acyl-carrier-protein] dehydratase;Enoyl-[acyl-carrier-protein] reductase;Oleoyl-[acyl-carrier-protein] hydrolase	yes	no	2;3	4.2186E-23	234.92	By MS/MS	By MS/MS	By MS/MS	By MS/MS	By MS/MS
ACVVHGSDLK	RLNIPVNQVNPRDAKACVVHGSDLKDMTSE	PRDAKACVVHGSDLKDMTSEELDDILRYHT	K	A	C	L	K	D	1	0	0	1	1	0	0	1	1	0	1	1	0	0	0	1	0	0	0	2	0	0	10	0	1084.5335	D3YYN7;Q6PIE5;Q8VDN2	Q8VDN2	662	671	Atp1a2;Atp1a1	Sodium/potassium-transporting ATPase subunit alpha-2;Sodium/potassium-transporting ATPase subunit alpha-1	no	no	2;3	0.00092811	114.64	By MS/MS	By matching	By matching	By MS/MS	By matching
ACYGVLR	ESLRYKLLGGLAVRRACYGVLRFIMESGAK	LGGLAVRRACYGVLRFIMESGAKGCEVVVS	R	A	C	L	R	F	1	1	0	0	1	0	0	1	0	0	1	0	0	0	0	0	0	0	1	1	0	0	7	0	837.41671	P62908;D3YV43	P62908	118	124	Rps3	40S ribosomal protein S3	yes	no	2	0.0078591	112.27	By MS/MS		By MS/MS	By MS/MS	By MS/MS
ADAEEEAATR	WARFGRTLAEINANRADAEEEAATRIPA__	INANRADAEEEAATRIPA____________	R	A	D	T	R	I	4	1	0	1	0	0	3	0	0	0	0	0	0	0	0	0	1	0	0	0	0	0	10	0	1061.4625	A2BFF8;Q3TPJ8;A2BFF5;A2BFF9;O88487	A2BFF8	599	608	Dync1i2	Cytoplasmic dynein 1 intermediate chain 2	yes	no	2	0.0022018	99.815	By MS/MS	By MS/MS	By MS/MS	By MS/MS	By MS/MS
ADAEGESDLENSR	RILAQATSDLVNAIKADAEGESDLENSRKL	IKADAEGESDLENSRKLLSAAKILADATAK	K	A	D	S	R	K	2	1	1	2	0	0	3	1	0	0	1	0	0	0	0	2	0	0	0	0	0	0	13	0	1391.5801	P26039	P26039	842	854	Tln1	Talin-1	yes	yes	2	8.5158E-06	185.96	By MS/MS	By MS/MS	By MS/MS	By MS/MS	By MS/MS
ADAEGESDLENSRK	RILAQATSDLVNAIKADAEGESDLENSRKL	KADAEGESDLENSRKLLSAAKILADATAKM	K	A	D	R	K	L	2	1	1	2	0	0	3	1	0	0	1	1	0	0	0	2	0	0	0	0	0	0	14	1	1519.675	P26039	P26039	842	855	Tln1	Talin-1	yes	yes	2	0.0019203	103.21		By MS/MS		By MS/MS	By matching
ADAEVITFPK	______________________________	______________________________	M	A	D	P	K	K	2	0	0	1	0	0	1	0	0	1	0	1	0	1	1	0	1	0	0	1	0	0	10	0	1089.5706	Q9ESX5;B7ZCL7;A2AN81;F6YUI5	Q9ESX5	2	11	Dkc1	H/ACA ribonucleoprotein complex subunit 4	yes	no	2	0.0094089	91.867	By matching		By MS/MS		By MS/MS
ADAEVLR	ATRGTVTDFPGFDGRADAEVLRKAMKGLGT	DFPGFDGRADAEVLRKAMKGLGTDEDSILN	R	A	D	L	R	K	2	1	0	1	0	0	1	0	0	0	1	0	0	0	0	0	0	0	0	1	0	0	7	0	772.40792	P48036;A0A0G2JGQ0	P48036	17	23	Anxa5	Annexin A5	yes	no	2	0.00022221	158.38	By MS/MS	By MS/MS	By MS/MS	By MS/MS	By MS/MS
ADAFVGTWK	______________________________	______________________________	M	A	D	W	K	L	2	0	0	1	0	0	0	1	0	0	0	1	0	1	0	0	1	1	0	1	0	0	9	0	993.49198	P11404	P11404	2	10	Fabp3	Fatty acid-binding protein, heart	yes	yes	1;2	2.7774E-05	135.79	By MS/MS	By matching	By MS/MS	By matching	By MS/MS
ADAGGEDAILQTR	ATLDTRKIVEACKAKADAGGEDAILQTRTY	AKADAGGEDAILQTRTYDLYITYDKYYQTP	K	A	D	T	R	T	3	1	0	2	0	1	1	2	0	1	1	0	0	0	0	0	1	0	0	0	0	0	13	0	1315.6368	Q9CPX6	Q9CPX6	186	198	Atg3	Ubiquitin-like-conjugating enzyme ATG3	yes	yes	2	0.00066075	105.17	By MS/MS	By MS/MS		By MS/MS
ADAGGELNLAR	RDEKGALFRAHARYRADAGGELNLARAPAL	ARYRADAGGELNLARAPALGGSFSGLEPMG	R	A	D	A	R	A	3	1	1	1	0	0	1	2	0	0	2	0	0	0	0	0	0	0	0	0	0	0	11	0	1085.5465	Q9QYR9	Q9QYR9	95	105	Acot2	Acyl-coenzyme A thioesterase 2, mitochondrial	yes	yes	2	0.0040343	106.88	By MS/MS		By MS/MS	By matching	By matching
ADALQAGASQFETSAAK	KVLERDQKLSELDDRADALQAGASQFETSA	ALQAGASQFETSAAKLKRKYWWKNCKMWAI	R	A	D	A	K	L	6	0	0	1	0	2	1	1	0	0	1	1	0	1	0	2	1	0	0	0	0	0	17	0	1664.8006	P63024;B0QZN5;P63044	P63024	54	70	Vamp3;Vamp2	Vesicle-associated membrane protein 3;Vesicle-associated membrane protein 2	yes	no	2	7.1741E-05	132.93	By MS/MS	By MS/MS	By MS/MS	By MS/MS	By MS/MS
ADAMTLDGGTMFDAGKPPYK	KSSTRQCIQAIVTNRADAMTLDGGTMFDAG	LDGGTMFDAGKPPYKLRPVAAEVYGTKEQP	R	A	D	Y	K	L	3	0	0	3	0	0	0	3	0	0	1	2	2	1	2	0	2	0	1	0	0	0	20	1	2084.9547	P08071;A0A0G2JDN0;A0A0G2JGN1	P08071	72	91	Ltf	Lactotransferrin	yes	no	2;3	4.0581E-05	127.76				By matching	By matching
ADASSLTVDVTSPASK	PAMGPPSDPVMTTAKADASSLTVDVTSPAS	DASSLTVDVTSPASKVPTTVEDRVSDCTPA	K	A	D	S	K	V	3	0	0	2	0	0	0	0	0	0	1	1	0	0	1	4	2	0	0	2	0	0	16	0	1547.7679	A2ATI9;Q99JX3	A2ATI9	387	402	Gorasp2	Golgi reassembly-stacking protein 2	yes	no	2	0.0019662	101.6				By MS/MS	By matching
ADAVQEATFQVELPR	SRFAHTVVTSRVVNRADAVQEATFQVELPR	ADAVQEATFQVELPRKAFITNFSMIIDGVT	R	A	D	P	R	K	3	1	0	1	0	2	2	0	0	0	1	0	0	1	1	0	1	0	0	2	0	0	15	0	1672.842	E9Q5L2;E9PVD2;A6X935;A0A2K6EDJ7	E9Q5L2	61	75	Itih4	Inter alpha-trypsin inhibitor, heavy chain 4	yes	no	2	2.5234E-07	123.64				By MS/MS	By MS/MS
ADCASGIFLAAEK	KELLYFLDSCEPEFKADCASGIFLAAEKYA	FKADCASGIFLAAEKYAPSKRWHIDTIMRV	K	A	D	E	K	Y	4	0	0	1	1	0	1	1	0	1	1	1	0	1	0	1	0	0	0	0	0	0	13	0	1351.6442	Q8CBB7;P22892	Q8CBB7	401	413	Ap1g1	AP-1 complex subunit gamma-1	yes	no	2	0.019436	66.262	By MS/MS		By MS/MS
ADCDVSVPK	SMPDVSLNLKGPKVKADCDVSVPKVGGEIK	KGPKVKADCDVSVPKVGGEIKAPAVDIKGP	K	A	D	P	K	V	1	0	0	2	1	0	0	0	0	0	0	1	0	0	1	1	0	0	0	2	0	0	9	0	989.4488	E9Q616	E9Q616	1588	1596	Ahnak		yes	yes	2	0.059879	57.859	By MS/MS	By matching	By matching	By MS/MS	By MS/MS
ADCTITMADSDLLALMTGK	VKNGKGSVLPNSDKKADCTITMADSDLLAL	ITMADSDLLALMTGKMNPQSAFFQGKLKIA	K	A	D	G	K	M	3	0	0	3	1	0	0	1	0	1	3	1	2	0	0	1	3	0	0	0	0	0	19	0	2025.9421	P32020	P32020	493	511	Scp2	Non-specific lipid-transfer protein	yes	yes	2	1.4253E-05	135.58	By MS/MS	By matching
ADDADEFGYSR	AKSARLNLWRYGDFRADDADEFGYSR____	GDFRADDADEFGYSR_______________	R	A	D	S	R	-	2	1	0	3	0	0	1	1	0	0	0	0	0	1	0	1	0	0	1	0	0	0	11	0	1244.4946	Q78PY7	Q78PY7	900	910	Snd1	Staphylococcal nuclease domain-containing protein 1	yes	yes	2	0.0047847	84.17				By MS/MS
ADDELAALR	GGLRAQSGDASWRARADDELAALRVLVDQR	ASWRARADDELAALRVLVDQRWREKHEAEV	R	A	D	L	R	V	3	1	0	2	0	0	1	0	0	0	2	0	0	0	0	0	0	0	0	0	0	0	9	0	972.48762	Q6P5H2	Q6P5H2	56	64	Nes	Nestin	yes	yes	2	0.008639	80.438	By matching	By matching	By matching	By matching	By MS/MS
ADDGRPFPQVIK	CIGGVILFHETLYQKADDGRPFPQVIKSKG	YQKADDGRPFPQVIKSKGGVVGIKVDKGVV	K	A	D	I	K	S	1	1	0	2	0	1	0	1	0	1	0	1	0	1	2	0	0	0	0	1	0	0	12	1	1341.7041	P05064;A6ZI44;D3YWI1;Q9CPQ9;A6ZI46;D3Z510;A0A0U1RPN8;A0A0U1RPT5;D3YV98	P05064	88	99	Aldoa;Aldoart1	Fructose-bisphosphate aldolase A;Fructose-bisphosphate aldolase	yes	no	2;3	0.0077521	115.18	By MS/MS	By MS/MS	By MS/MS	By MS/MS	By MS/MS
ADDVNANEESK	QQKEMIETKVVKEEKADDVNANEESKKTIK	KEEKADDVNANEESKKTIKNPEEAKSPPKT	K	A	D	S	K	K	2	0	2	2	0	0	2	0	0	0	0	1	0	0	0	1	0	0	0	1	0	0	11	0	1190.5051	Q8BHC0	Q8BHC0	284	294	Lyve1	Lymphatic vessel endothelial hyaluronic acid receptor 1	yes	yes	2	0.053281	58.474			By matching
ADDVVWVR	PDRVLVRVKDLTVQKADDVVWVRARVHTSR	KDLTVQKADDVVWVRARVHTSRAKGKQCFL	K	A	D	V	R	A	1	1	0	2	0	0	0	0	0	0	0	0	0	0	0	0	0	1	0	3	0	0	8	0	958.48723	Q922B2;Q8BJY7	Q922B2	56	63	Dars	Aspartate--tRNA ligase, cytoplasmic	yes	no	2	0.0061868	95.352	By MS/MS	By matching	By MS/MS	By matching	By matching
ADDYEQVK	HCGRLYPEGLAQLARADDYEQVKNVADYYP	GLAQLARADDYEQVKNVADYYPEYKLLFEG	R	A	D	V	K	N	1	0	0	2	0	1	1	0	0	0	0	1	0	0	0	0	0	0	1	1	0	0	8	0	966.42944	P51863	P51863	258	265	Atp6v0d1	V-type proton ATPase subunit d 1	yes	yes	2	0.042885	62.88
ADDYFLLR	RFRETLQDLLPTLPKADDYFLLRWLRARNF	LLPTLPKADDYFLLRWLRARNFDLKKSEDM	K	A	D	L	R	W	1	1	0	2	0	0	0	0	0	0	2	0	0	1	0	0	0	0	1	0	0	0	8	0	1011.5025	Q8R0F9	Q8R0F9	33	40	Sec14l4	SEC14-like protein 4	yes	yes	2	0.0036709	107.32	By MS/MS	By MS/MS	By MS/MS	By MS/MS	By MS/MS
ADEALAGLDEGALR	______________________________	MADEALAGLDEGALRKLLEVTADLAERRRI	M	A	D	L	R	K	4	1	0	2	0	0	2	2	0	0	3	0	0	0	0	0	0	0	0	0	0	0	14	0	1399.6943	D3Z3Q3;Q921U8;D3Z525;D3YZ10	D3Z3Q3	2	15	Smtn	Smoothelin	yes	no	2	0.0050932	69.451		By MS/MS
ADEDPIMGFHQMFLLK	TPDSCIISMVVGQLKADEDPIMGFHQMFLL	DEDPIMGFHQMFLLKNINDAWVCTNDMFRL	K	A	D	L	K	N	1	0	0	2	0	1	1	1	1	1	2	1	2	2	1	0	0	0	0	0	0	0	16	0	1890.9008	P61971	P61971	91	106	Nutf2	Nuclear transport factor 2	yes	yes	3	0.023246	32.692	By matching	By matching	By matching	By matching	By matching
ADEGISFR	SDPKRTIAQDYGVLKADEGISFRGLFIIDD	QDYGVLKADEGISFRGLFIIDDKGILRQIT	K	A	D	F	R	G	1	1	0	1	0	0	1	1	0	1	0	0	0	1	0	1	0	0	0	0	0	0	8	0	893.4243	P35700;B1AXW5;B1AXW6	P35700	121	128	Prdx1	Peroxiredoxin-1	yes	no	2	0.0027366	125.25	By MS/MS	By MS/MS	By MS/MS	By MS/MS	By MS/MS
ADEPKPISPFK	______________________________	______________________________	M	A	D	F	K	N	1	0	0	1	0	0	1	0	0	1	0	2	0	1	3	1	0	0	0	0	0	0	11	1	1227.6499	Q9Z2Z6	Q9Z2Z6	2	12	Slc25a20	Mitochondrial carnitine/acylcarnitine carrier protein	yes	yes	2	0.0026801	121.29		By MS/MS
ADESETAVK	______________________________	______________________________	M	A	D	V	K	L	2	0	0	1	0	0	2	0	0	0	0	1	0	0	0	1	1	0	0	1	0	0	9	0	948.44001	O70310	O70310	2	10	Nmt1	Glycylpeptide N-tetradecanoyltransferase 1	yes	yes	2	0.016066	59.597	By MS/MS	By MS/MS	By MS/MS	By matching	By matching
ADEVAPAK	STPAPSRTASFSESRADEVAPAKKAKPAMP	ASFSESRADEVAPAKKAKPAMPQGKSATLF	R	A	D	A	K	K	3	0	0	1	0	0	1	0	0	0	0	1	0	0	1	0	0	0	0	1	0	0	8	0	799.40758	Q91V92;Q3V117;Q3TS02	Q91V92	461	468	Acly	ATP-citrate synthase	yes	no	2	0.038453	65.252	By matching	By matching	By matching	By matching	By matching
ADEVTEK	______________________________	______________________________	M	A	D	E	K	Q	1	0	0	1	0	0	2	0	0	0	0	1	0	0	0	0	1	0	0	1	0	0	7	0	790.37086	D3Z0J2	D3Z0J2	2	8	Cav1	Caveolin	yes	yes	1;2	0.0024879	106.14	By MS/MS	By MS/MS	By MS/MS	By MS/MS	By MS/MS
ADEWLMK	ADFCIIHYAGKVDYKADEWLMKNMDPLNDN	YAGKVDYKADEWLMKNMDPLNDNIATLLHQ	K	A	D	M	K	N	1	0	0	1	0	0	1	0	0	0	1	1	1	0	0	0	0	1	0	0	0	0	7	0	891.41604	Q8VDD5;Q5SV64;Q3UH59;Q61879	Q8VDD5	581	587	Myh9;Myh10	Myosin-9;Myosin-10	no	no	2	0.019113	90.986	By MS/MS	By MS/MS	By MS/MS	By MS/MS	By MS/MS
ADFAQACQDAGVR	GVDAVHPGYGFLSERADFAQACQDAGVRFI	ERADFAQACQDAGVRFIGPSPEVVRKMGDK	R	A	D	V	R	F	4	1	0	2	1	2	0	1	0	0	0	0	0	1	0	0	0	0	0	1	0	0	13	0	1407.6201	G5E8R3;E9QPD7;Q05920	G5E8R3	125	137	Pcx;Pc	Pyruvate carboxylase;Pyruvate carboxylase, mitochondrial	yes	no	2	0.00010569	133.91	By MS/MS	By MS/MS	By MS/MS	By MS/MS	By MS/MS
ADFCIIHYAGK	GTHPKFQKPKQLKDKADFCIIHYAGKVDYK	LKDKADFCIIHYAGKVDYKADEWLMKNMDP	K	A	D	G	K	V	2	0	0	1	1	0	0	1	1	2	0	1	0	1	0	0	0	0	1	0	0	0	11	0	1293.6176	Q8VDD5;Q5SV64;Q3UH59;Q61879	Q8VDD5	566	576	Myh9;Myh10	Myosin-9;Myosin-10	no	no	3	0.01222	56.359	By MS/MS	By MS/MS	By MS/MS	By MS/MS	By MS/MS
ADFDNTVAIHPTSSEELVTLR	MLQGFAVAVKMGATKADFDNTVAIHPTSSE	VAIHPTSSEELVTLR_______________	K	A	D	L	R	-	2	1	1	2	0	0	2	0	1	1	2	0	0	1	1	2	3	0	0	2	0	0	21	0	2314.1441	P47791	P47791	480	500	Gsr	Glutathione reductase, mitochondrial	yes	yes	3	2.8793E-10	125.79	By MS/MS			By MS/MS	By MS/MS
ADFDTYDDR	______________________________	______________________________	M	A	D	D	R	A	1	1	0	4	0	0	0	0	0	0	0	0	0	1	0	0	1	0	1	0	0	0	9	0	1116.436	Q9WUK2	Q9WUK2	2	10	Eif4h	Eukaryotic translation initiation factor 4H	yes	yes	2	0.0097706	66.692	By matching		By MS/MS	By matching
ADFLPSR	______________________________	______________________________	M	A	D	S	R	S	1	1	0	1	0	0	0	0	0	0	1	0	0	1	1	1	0	0	0	0	0	0	7	0	804.413	P27601;Q9D034	P27601	2	8	Gna13	Guanine nucleotide-binding protein subunit alpha-13	yes	no	1;2	0.0054072	94.262	By MS/MS	By MS/MS	By MS/MS	By MS/MS	By MS/MS
ADFQGISPER	ILAVCLRIQINPQNKADFQGISPERAFADF	NPQNKADFQGISPERAFADFLFASTILHLV	K	A	D	E	R	A	1	1	0	1	0	1	1	1	0	1	0	0	0	1	1	1	0	0	0	0	0	0	10	0	1118.5356	P61804	P61804	83	92	Dad1	Dolichyl-diphosphooligosaccharide--protein glycosyltransferase subunit DAD1	yes	yes	2	0.0021878	100.02	By MS/MS	By MS/MS	By matching	By MS/MS	By matching
ADFSGMSSK	DALYKLGMTDAFGGRADFSGMSSKQGLFLS	DAFGGRADFSGMSSKQGLFLSKVVHKAFVE	R	A	D	S	K	Q	1	0	0	1	0	0	0	1	0	0	0	1	1	1	0	3	0	0	0	0	0	0	9	0	928.39603	F8WIV2;Q60854	F8WIV2	322	330	Serpinb6a;Serpinb6	Serpin B6	yes	no	2	0.0073075	83.429	By MS/MS	By MS/MS	By MS/MS	By MS/MS	By MS/MS
ADGALLPIGVVK	QAWGNPSPKMTCRRKADGALLPIGVVKSVK	RRKADGALLPIGVVKSVKQEMNGTYVCHAF	K	A	D	V	K	S	2	0	0	1	0	0	0	2	0	1	2	1	0	0	1	0	0	0	0	2	0	0	12	0	1151.6914	P13597	P13597	438	449	Icam1	Intercellular adhesion molecule 1	yes	yes	2	0.0019379	100.57	By MS/MS	By MS/MS	By MS/MS	By MS/MS	By MS/MS
ADGELNVDSLITR	______________________________	______________________________	M	A	D	T	R	L	1	1	1	2	0	0	1	1	0	1	2	0	0	0	0	1	1	0	0	1	0	0	13	0	1401.71	P62141;A0A0J9YUG2	P62141	2	14	Ppp1cb	Serine/threonine-protein phosphatase PP1-beta catalytic subunit	yes	no	2	4.6061E-05	130.56	By MS/MS	By MS/MS	By MS/MS	By MS/MS	By MS/MS
ADGEYWLGLQNLHLLTLK	SFFRGWSDYKLGFGRADGEYWLGLQNLHLL	EYWLGLQNLHLLTLKQKYELRVDLEDFENN	R	A	D	L	K	Q	1	0	1	1	0	1	1	2	1	0	6	1	0	0	0	0	1	1	1	0	0	0	18	0	2083.1102	Q9D1H9	Q9D1H9	108	125	Mfap4	Microfibril-associated glycoprotein 4	yes	yes	2;3	1.7128E-31	299.76	By MS/MS	By MS/MS	By MS/MS	By MS/MS	By MS/MS
ADGLAILGVLMK	WNSAKYSSASEAISKADGLAILGVLMKVGP	ISKADGLAILGVLMKVGPANPSLQKVLDAL	K	A	D	M	K	V	2	0	0	1	0	0	0	2	0	1	3	1	1	0	0	0	0	0	0	1	0	0	12	0	1199.6948	P13634;D3YYQ4	P13634	139	150	Ca1;Car1	Carbonic anhydrase 1	yes	no	2	0.00070595	130.66	By MS/MS	By MS/MS	By MS/MS	By MS/MS	By MS/MS
ADGSTQVIDTK	GFGKITGKNQVTATKADGSTQVIDTKNILV	TATKADGSTQVIDTKNILVATGSEVTPFPG	K	A	D	T	K	N	1	0	0	2	0	1	0	1	0	1	0	1	0	0	0	1	2	0	0	1	0	0	11	0	1133.5564	O08749	O08749	167	177	Dld	Dihydrolipoyl dehydrogenase, mitochondrial	yes	yes	2	0.0017932	115.06	By MS/MS	By MS/MS	By MS/MS	By MS/MS	By MS/MS
ADGYVLEGK	KLLACIASRPGQCGRADGYVLEGKELEFYL	PGQCGRADGYVLEGKELEFYLRKIKARKGK	R	A	D	G	K	E	1	0	0	1	0	0	1	2	0	0	1	1	0	0	0	0	0	0	1	1	0	0	9	0	950.47091	P62242	P62242	185	193	Rps8	40S ribosomal protein S8	yes	yes	2	0.0040967	90.64	By MS/MS	By MS/MS	By MS/MS	By MS/MS	By MS/MS
ADHGEPIGR	QYAWESSAGGSFTVRADHGEPIGRGTKVIL	GSFTVRADHGEPIGRGTKVILHLKEDQTEY	R	A	D	G	R	G	1	1	0	1	0	0	1	2	1	1	0	0	0	0	1	0	0	0	0	0	0	0	9	0	950.45699	P11499	P11499	169	177	Hsp90ab1	Heat shock protein HSP 90-beta	yes	yes	2	3.6067E-05	142.79	By MS/MS	By matching	By MS/MS	By matching	By matching
ADHQPLTEASYVNLPTIALCNTDSPLR	AAFREPRLLVVTDPRADHQPLTEASYVNLP	NLPTIALCNTDSPLRYVDIAIPCNNKGAHS	R	A	D	L	R	Y	3	1	2	2	1	1	1	0	1	1	4	0	0	0	3	2	3	0	1	1	0	0	27	0	2995.4709	P14206;A0A1L1SRW0	P14206	129	155	Rpsa	40S ribosomal protein SA	yes	no	3	1.8709E-26	156.43	By MS/MS	By MS/MS	By MS/MS	By MS/MS	By MS/MS
ADIAESQVNK	KFRKVQHELDEAEERADIAESQVNKLRAKS	EAEERADIAESQVNKLRAKSRDIGAKKMHD	R	A	D	N	K	L	2	0	1	1	0	1	1	0	0	1	0	1	0	0	0	1	0	0	0	1	0	0	10	0	1073.5353	Q02566;Q91Z83;A0A2I3BPY4;P13541;Q5SX39	Q02566	1912	1921	Myh6;Myh7;Myh3;Myh4	Myosin-6;Myosin-7;Myosin-3;Myosin-4	no	no	2	0.0016708	129.42	By MS/MS	By MS/MS	By MS/MS	By MS/MS	By MS/MS
ADIDKLNIDSIIQR	______________________________	MADIDKLNIDSIIQRLLEVRGSKPGKNVQL	M	A	D	Q	R	L	1	1	1	3	0	1	0	0	0	4	1	1	0	0	0	1	0	0	0	0	0	0	14	1	1612.8784	P63087;A0A0G2JGC1	P63087	2	15	Ppp1cc	Serine/threonine-protein phosphatase PP1-gamma catalytic subunit	yes	no	2	0.028323	50.354	By matching	By matching	By matching	By MS/MS	By matching
ADIELFVNR	APVNFCAEEKSNECKADIELFVNRLDSVES	KSNECKADIELFVNRLDSVESVLPYEYTAF	K	A	D	N	R	L	1	1	1	1	0	0	1	0	0	1	1	0	0	1	0	0	0	0	0	1	0	0	9	0	1075.5662	P58021;E9PZ69	P58021	57	65	Tm9sf2	Transmembrane 9 superfamily member 2	yes	no	2	0.0015462	103.83	By matching	By MS/MS	By MS/MS	By MS/MS	By matching
ADIEVACYGYEGIDAVK	NNINRRLTPQAVKIRADIEVACYGYEGIDA	IEVACYGYEGIDAVKEALRAGLNCSTETMP	R	A	D	V	K	E	3	0	0	2	1	0	2	2	0	2	0	1	0	0	0	0	0	0	2	2	0	0	17	0	1871.8611	Q6ZWX6	Q6ZWX6	193	209	Eif2s1	Eukaryotic translation initiation factor 2 subunit 1	yes	yes	2	0.0017125	77.912		By matching			By MS/MS
ADIFMFDEPSSYLDVK	GELQRFACAVVCIQKADIFMFDEPSSYLDV	DIFMFDEPSSYLDVKQRLKAAITIRSLINP	K	A	D	V	K	Q	1	0	0	3	0	0	1	0	0	1	1	1	1	2	1	2	0	0	1	1	0	0	16	0	1875.8601	P61222	P61222	235	250	Abce1	ATP-binding cassette sub-family E member 1	yes	yes	2	0.0012972	111.79	By matching	By MS/MS	By matching	By MS/MS	By matching
ADIFVDPVLHTACALDIK	ELCKKEVLNMLKESKADIFVDPVLHTACAL	FVDPVLHTACALDIKHHCAAITPGRGRQMS	K	A	D	I	K	H	3	0	0	3	1	0	0	0	1	2	2	1	0	1	1	0	1	0	0	2	0	0	18	0	1997.0292	Q61543;F8WHM5;F6RSH1	Q61543	1055	1072	Glg1	Golgi apparatus protein 1	yes	no	3	1.7291E-05	97.32	By matching	By matching	By matching		By matching
ADIGCTPGSGK	KNKLTQSKIWDVVEKADIGCTPGSGKNYAG	VVEKADIGCTPGSGKNYAGVFMDAGLAFKT	K	A	D	G	K	N	1	0	0	1	1	0	0	3	0	1	0	1	0	0	1	1	1	0	0	0	0	0	11	0	1061.4812	P01027	P01027	622	632	C3	Complement C3;Complement C3 beta chain;C3-beta-c;Complement C3 alpha chain;C3a anaphylatoxin;Acylation stimulating protein;Complement C3b alpha chain;Complement C3c alpha chain fragment 1;Complement C3dg fragment;Complement C3g fragment;Complement C3d fragment;Complement C3f fragment;Complement C3c alpha chain fragment 2	yes	yes	2	0.0021018	109.66	By matching	By matching	By matching	By MS/MS	By matching
ADIQTER	______________________________	______________________________	M	A	D	E	R	A	1	1	0	1	0	1	1	0	0	1	0	0	0	0	0	0	1	0	0	0	0	0	7	0	831.40865	P62281;A0A1B0GRR3	P62281	2	8	Rps11	40S ribosomal protein S11	yes	no	2	0.010124	79.469	By matching	By matching	By MS/MS	By matching	By MS/MS
ADIVENQVMDTR	RKHHLDGETEEERIRADIVENQVMDTRMQL	RIRADIVENQVMDTRMQLIMLCYNPDFEKQ	R	A	D	T	R	M	1	1	1	2	0	1	1	0	0	1	0	0	1	0	0	0	1	0	0	2	0	0	12	0	1389.6558	P10649;A2AE89;F6WHQ7	P10649	97	108	Gstm1	Glutathione S-transferase Mu 1	yes	no	2	1.7118E-21	232.88	By MS/MS	By MS/MS	By MS/MS	By MS/MS	By MS/MS
ADKEAAFDDAVEER	______________________________	MADKEAAFDDAVEERVINEEYKIWKKNTPF	M	A	D	E	R	V	4	1	0	3	0	0	3	0	0	0	0	1	0	1	0	0	0	0	0	1	0	0	14	1	1564.7005	Q60972	Q60972	2	15	Rbbp4	Histone-binding protein RBBP4	yes	yes	2	5.0303E-06	153.38	By MS/MS	By MS/MS	By MS/MS	By MS/MS	By MS/MS
ADKLAEEHGS	QAFYMVGPIEEAVAKADKLAEEHGS_____	EAVAKADKLAEEHGS_______________	K	A	D	G	S	-	2	0	0	1	0	0	2	1	1	0	1	1	0	0	0	1	0	0	0	0	0	0	10	1	1055.4884	P56480	P56480	520	529	Atp5b	ATP synthase subunit beta, mitochondrial	yes	yes	2	0.021155	88.364	By matching		By MS/MS		By MS/MS
ADKPDMGEIASFDK	______________________________	MADKPDMGEIASFDKAKLKKTETQEKNTLP	M	A	D	D	K	A	2	0	0	3	0	0	1	1	0	1	0	2	1	1	1	1	0	0	0	0	0	0	14	1	1522.6974	Q6ZWY8;A0A0N4SVF0	Q6ZWY8	2	15	Tmsb10	Thymosin beta-10	yes	no	2	2.3322E-08	190.03	By MS/MS	By MS/MS	By MS/MS	By MS/MS	By MS/MS
ADLAEEYSK	LIALVNDPQPEHPLRADLAEEYSKDRKKFC	PEHPLRADLAEEYSKDRKKFCKNAEEFTKK	R	A	D	S	K	D	2	0	0	1	0	0	2	0	0	0	1	1	0	0	0	1	0	0	1	0	0	0	9	0	1024.4713	A0A338P7E5;P68037;A0A338P786	A0A338P7E5	91	99	Ube2l3	Ubiquitin-conjugating enzyme E2 L3	yes	no	2	0.00024445	126.41	By MS/MS	By MS/MS	By MS/MS	By matching	By MS/MS
ADLANKR	RQASPNIVIALSGNKADLANKRAVDFQEAQ	VIALSGNKADLANKRAVDFQEAQSYADDNS	K	A	D	K	R	A	2	1	1	1	0	0	0	0	0	0	1	1	0	0	0	0	0	0	0	0	0	0	7	1	786.4348	P61021;Q9CQD1	Q9CQD1	135	141	Rab5b;Rab5a	Ras-related protein Rab-5B;Ras-related protein Rab-5A	no	no	2	0.016987	113.08	By MS/MS	By MS/MS	By matching	By matching	By MS/MS
ADLDVSGPK	MPGFKAEGPEVSLPKADLDVSGPKVDIDVP	EVSLPKADLDVSGPKVDIDVPDVNIEGPDA	K	A	D	P	K	V	1	0	0	2	0	0	0	1	0	0	1	1	0	0	1	1	0	0	0	1	0	0	9	0	900.45526	E9Q616	E9Q616	1278	1286	Ahnak		yes	no	2	8.4009E-05	138.54	By MS/MS	By MS/MS	By MS/MS	By MS/MS	By MS/MS
ADLEAQR	NLTNPNTVIILIGNKADLEAQRDVTYEEAK	VIILIGNKADLEAQRDVTYEEAKQFAEENG	K	A	D	Q	R	D	2	1	0	1	0	1	1	0	0	0	1	0	0	0	0	0	0	0	0	0	0	0	7	0	801.39808	Q91V41;Q50HX3;A0A2R8VHW9	Q91V41	126	132	Rab14	Ras-related protein Rab-14	yes	no	2	0.021937	88.029	By MS/MS	By MS/MS	By MS/MS	By MS/MS	By MS/MS
ADLEEQLSDEEK	______________________________	______________________________	M	A	D	E	K	V	1	0	0	2	0	1	4	0	0	0	2	1	0	0	0	1	0	0	0	0	0	0	12	0	1404.6256	P47754;A0A0N4SVM0;D6RCW7	P47754	2	13	Capza2	F-actin-capping protein subunit alpha-2	yes	no	2	6.4589E-05	150.15	By matching	By matching	By matching	By matching	By MS/MS
ADLEGMCGK	FFFKFYLTVLQKLGRADLEGMCGKLDPTFA	LQKLGRADLEGMCGKLDPTFASATLLFQKD	R	A	D	G	K	L	1	0	0	1	1	0	1	2	0	0	1	1	1	0	0	0	0	0	0	0	0	0	9	0	979.4103	Q00519	Q00519	532	540	Xdh	Xanthine dehydrogenase/oxidase;Xanthine dehydrogenase;Xanthine oxidase	yes	yes	2	0.0025514	94.302	By matching	By MS/MS	By MS/MS	By matching	By MS/MS
ADLENQR	VKDRDDFPIVLVGNKADLENQRQVLRSEAS	PIVLVGNKADLENQRQVLRSEASSFSASHH	K	A	D	Q	R	Q	1	1	1	1	0	1	1	0	0	0	1	0	0	0	0	0	0	0	0	0	0	0	7	0	844.40389	P10833	P10833	144	150	Rras	Ras-related protein R-Ras	yes	yes	2	0.0024579	139.92	By matching	By matching
ADLGALELWR	NNIIFFTTHVNGSCKADLGALELWRTSDLG	NGSCKADLGALELWRTSDLGKTFKTIGVKI	K	A	D	W	R	T	2	1	0	1	0	0	1	1	0	0	3	0	0	0	0	0	0	1	0	0	0	0	10	0	1142.6084	Q6PHU5	Q6PHU5	277	286	Sort1	Sortilin	yes	yes	2	0.0025148	95.311	By matching	By MS/MS	By matching	By MS/MS	By matching
ADLIAYLK	GTKMIFAGIKKKGERADLIAYLKKATNE__	IKKKGERADLIAYLKKATNE__________	R	A	D	L	K	K	2	0	0	1	0	0	0	0	0	1	2	1	0	0	0	0	0	0	1	0	0	0	8	0	905.52222	P62897	P62897	93	100	Cycs	Cytochrome c, somatic	yes	yes	2	0.0089687	89.55	By MS/MS	By MS/MS	By MS/MS	By MS/MS	By MS/MS
ADLINNLGTIAK	ERTLTLVDTGIGMTKADLINNLGTIAKSGT	MTKADLINNLGTIAKSGTKAFMEALQAGAD	K	A	D	A	K	S	2	0	2	1	0	0	0	1	0	2	2	1	0	0	0	0	1	0	0	0	0	0	12	0	1241.698	P11499;P07901;B7ZC50	P11499	96	107	Hsp90ab1;Hsp90aa1	Heat shock protein HSP 90-beta;Heat shock protein HSP 90-alpha	no	no	2	0.00021529	146.57	By MS/MS	By MS/MS	By MS/MS	By MS/MS	By MS/MS
ADLLLEPCSHYR	HIFYQLLGGAGEQLKADLLLEPCSHYRFLT	QLKADLLLEPCSHYRFLTNGPSSSPGQERE	K	A	D	Y	R	F	1	1	0	1	1	0	1	0	1	0	3	0	0	0	1	1	0	0	1	0	0	0	12	0	1472.7082	K3W4R2;Q6URW6	K3W4R2	321	332	Myh14	Myosin-14	yes	no	2;3	0.0002547	140.17	By MS/MS	By MS/MS	By MS/MS	By MS/MS	By MS/MS
ADLNQGIGEPQSPSR	LGSADDELSAKLLRRADLNQGIGEPQSPSR	ADLNQGIGEPQSPSRRVFNPYTEFKEFSRK	R	A	D	S	R	R	1	1	1	1	0	2	1	2	0	1	1	0	0	0	2	2	0	0	0	0	0	0	15	0	1567.759	Q8C845;Q9D8Y0	Q8C845	63	77	Efhd2	EF-hand domain-containing protein D2	yes	no	2	0.0079492	74.46	By MS/MS		By matching		By MS/MS
ADLSGMSGSR	NLGRLGVQDLFSSSKADLSGMSGSRDLFIS	FSSSKADLSGMSGSRDLFISKIVHKSFVEV	K	A	D	S	R	D	1	1	0	1	0	0	0	2	0	0	1	0	1	0	0	3	0	0	0	0	0	0	10	0	979.43929	Q9D154;Q8VHP7;Q5SV42	Q9D154	302	311	Serpinb1a;Serpinb1b;Serpinb1c	Leukocyte elastase inhibitor A;Leukocyte elastase inhibitor B;Leukocyte elastase inhibitor C	yes	no	2	0.033378	63.184		By matching
ADLSGMSPER	LFQRLGVVDVFQEDKADLSGMSPERNLCVS	FQEDKADLSGMSPERNLCVSKFVHQSVVEI	K	A	D	E	R	N	1	1	0	1	0	0	1	1	0	0	1	0	1	0	1	2	0	0	0	0	0	0	10	0	1061.4812	O08797	O08797	298	307	Serpinb9		yes	yes	2	0.033378	63.184	By matching	By matching	By MS/MS		By matching
ADLSLVDALTEPPPEIEGEIKR	______________________________	ALTEPPPEIEGEIKRDFMAALEAEPYDDIV	M	A	D	K	R	D	2	1	0	2	0	0	4	1	0	2	3	1	0	0	3	1	1	0	0	1	0	0	22	1	2391.2533	P27546;Q78TF3	P27546	2	23	Map4	Microtubule-associated protein 4	yes	no	3	9.5251E-07	76.733	By MS/MS	By MS/MS	By matching	By matching	By matching
ADLTALFLPR	SGKVKRDTEKTDQMKADLTALFLPRQPPMP	TDQMKADLTALFLPRQPPMPLAEAEQLMEE	K	A	D	P	R	Q	2	1	0	1	0	0	0	0	0	0	3	0	0	1	1	0	1	0	0	0	0	0	10	0	1115.6339	Q9JJ28	Q9JJ28	875	884	Flii	Protein flightless-1 homolog	yes	yes	2	8.7728E-10	195.27	By MS/MS	By MS/MS	By MS/MS	By MS/MS	By MS/MS
ADMEDLMSSK	LEAKEEFERQNKQLRADMEDLMSSKDDVGK	NKQLRADMEDLMSSKDDVGKNVHELEKSKR	R	A	D	S	K	D	1	0	0	2	0	0	1	0	0	0	1	1	2	0	0	2	0	0	0	0	0	0	10	0	1125.4682	Q5SV64;Q3UH59;Q61879	Q5SV64	1542	1551	Myh10	Myosin-10	yes	no	2	0.059759	60.518	By matching	By matching	By MS/MS	By matching	By matching
ADMQNLVER	______________________________	______________________________	M	A	D	E	R	L	1	1	1	1	0	1	1	0	0	0	1	0	1	0	0	0	0	0	0	1	0	0	9	0	1074.5128	P40124;B1ARS0	P40124	2	10	Cap1	Adenylyl cyclase-associated protein 1;Adenylyl cyclase-associated protein	yes	no	2	1.1197E-05	143.03	By MS/MS	By MS/MS	By MS/MS	By MS/MS	By MS/MS
ADMVETQQLMR	ALRGHEDKIRVVLNKADMVETQQLMRVYGA	VLNKADMVETQQLMRVYGALMWALGKVVGT	K	A	D	M	R	V	1	1	0	1	0	2	1	0	0	0	1	0	2	0	0	0	1	0	0	1	0	0	11	0	1320.6166	Q8BH64;D3Z7U7	Q8BH64	221	231	Ehd2	EH domain-containing protein 2	yes	no	2	1.1394E-09	200.54	By MS/MS	By MS/MS	By MS/MS	By MS/MS	By MS/MS
ADNCHSHPAVFSEILR	TFTDKPTRDMEYQCRADNCHSHPAVFSEIL	DNCHSHPAVFSEILRVRVIAPVDEVVISIL	R	A	D	L	R	V	2	1	1	1	1	0	1	0	2	1	1	0	0	1	1	2	0	0	0	1	0	0	16	0	1851.8686	Q08481;B1ARB3	Q08481	467	482	Pecam1	Platelet endothelial cell adhesion molecule	yes	no	4	0.04614	31.876
ADNFEYSDPVDGSISK	GKQFSANDKVYTVEKADNFEYSDPVDGSIS	DNFEYSDPVDGSISKNQGLRLIFADGSRII	K	A	D	S	K	N	1	0	1	3	0	0	1	1	0	1	0	1	0	1	1	3	0	0	1	1	0	0	16	0	1742.7635	Q9D0F9;A2CEK3	Q9D0F9	471	486	Pgm1;Pgm2	Phosphoglucomutase-1	yes	no	2	1.5836E-08	145.6	By MS/MS	By MS/MS	By MS/MS	By MS/MS	By MS/MS
ADNSATGFGTGTR	RFSSEFELQQLEQFKADNSATGFGTGTRAL	FKADNSATGFGTGTRALEQALEKTRANIDW	K	A	D	T	R	A	2	1	1	1	0	0	0	3	0	0	0	0	0	1	0	1	3	0	0	0	0	0	13	0	1253.5636	P97449;A0A0U1RNS3	P97449	922	934	Anpep	Aminopeptidase N	yes	no	2	0.010713	73.666	By MS/MS		By MS/MS
ADNSVSLTIPLLYDAELHLTR	AINFQAFSESQETNKADNSVSLTIPLLYDA	LTIPLLYDAELHLTRSTNINFYEISSDENA	K	A	D	T	R	S	2	1	1	2	0	0	1	0	1	1	5	0	0	0	1	2	2	0	1	1	0	0	21	0	2340.2325	Q62469	Q62469	919	939	Itga2	Integrin alpha-2	yes	yes	3	0.047081	28.076	By matching
ADPEAAWEPTEAEAR	LFGEEDADQEVSPDRADPEAAWEPTEAEAR	ADPEAAWEPTEAEARARASNEDGDIKRIST	R	A	D	A	R	A	5	1	0	1	0	0	4	0	0	0	0	0	0	0	2	0	1	1	0	0	0	0	15	0	1641.7271	Q9Z1F9;H3BLR3	Q9Z1F9	211	225	Uba2	SUMO-activating enzyme subunit 2	yes	no	2	0.017275	66.267			By MS/MS
ADPSLNPEQLK	CKEEKLAISREANSKADPSLNPEQLKKLQD	ANSKADPSLNPEQLKKLQDKIEKCKQDVLK	K	A	D	L	K	K	1	0	1	1	0	1	1	0	0	0	2	1	0	0	2	1	0	0	0	0	0	0	11	0	1210.6194	Q9WVE8;Q3UP40;A0A2R8W6S4	Q9WVE8	178	188	Pacsin2	Protein kinase C and casein kinase substrate in neurons protein 2	yes	no	2	0.030616	94.909				By MS/MS
ADPSQDVR	VFAKRLAERFLSAGRADPSQDVRVAVVQYS	RFLSAGRADPSQDVRVAVVQYSGQGQQQPG	R	A	D	V	R	V	1	1	0	2	0	1	0	0	0	0	0	0	0	0	1	1	0	0	0	1	0	0	8	0	886.41446	Q04857	Q04857	862	869	Col6a1	Collagen alpha-1(VI) chain	yes	yes	2	0.027074	71.342	By MS/MS	By MS/MS	By MS/MS	By MS/MS	By MS/MS
ADPYVEITGTAGK	ISNLIDIMITDAFLKADPYVEITGTAGKKF	LKADPYVEITGTAGKKFRISTAIDDMEAFT	K	A	D	G	K	K	2	0	0	1	0	0	1	2	0	1	0	1	0	0	1	0	2	0	1	1	0	0	13	0	1320.6561	Q60710;F6TVP2;E9PYG9	Q60710	436	448	Samhd1	Deoxynucleoside triphosphate triphosphohydrolase SAMHD1	yes	no	2	0.00021183	124.67	By MS/MS	By MS/MS	By MS/MS	By MS/MS	By MS/MS
ADQCYEDVR	VRSSKFRHVFGQPAKADQCYEDVRVSQTTW	FGQPAKADQCYEDVRVSQTTWDSGFCAVNP	K	A	D	V	R	V	1	1	0	2	1	1	1	0	0	0	0	0	0	0	0	0	0	0	1	1	0	0	9	0	1154.4662	O89053;G3UYK8;A0A0U1RPY8;D3YW57;G3UX53;D3YXM2	O89053	21	29	Coro1a	Coronin-1A;Coronin	yes	no	2	6.5997E-05	140.14	By MS/MS	By MS/MS	By MS/MS	By MS/MS	By MS/MS
ADQIETQQLMR	ALKNHEDKIRVVLNKADQIETQQLMRVYGA	VLNKADQIETQQLMRVYGALMWSLGKIINT	K	A	D	M	R	V	1	1	0	1	0	3	1	0	0	1	1	0	1	0	0	0	1	0	0	0	0	0	11	0	1331.6503	Q9QXY6;Q9WVK4	Q9WVK4	221	231	Ehd3;Ehd1	EH domain-containing protein 3;EH domain-containing protein 1	no	no	2	3.9077E-05	173.75	By MS/MS	By MS/MS	By MS/MS	By MS/MS	By MS/MS
ADQLTEEQIAEFK	______________________________	______________________________	M	A	D	F	K	E	2	0	0	1	0	2	3	0	0	1	1	1	0	1	0	0	1	0	0	0	0	0	13	0	1520.7359	P0DP28;P0DP27;P0DP26;Q9D6P8	P0DP28	2	14	Calml3	Calmodulin-like protein 3	yes	no	2	1.7675E-41	264.17	By MS/MS	By MS/MS	By MS/MS	By MS/MS	By MS/MS
ADQWNVNYVETSAK	LEDKRQVSVEEAKNRADQWNVNYVETSAKT	RADQWNVNYVETSAKTRANVDKVFFDLMRE	R	A	D	A	K	T	2	0	2	1	0	1	1	0	0	0	0	1	0	0	0	1	1	1	1	2	0	0	14	0	1623.7529	P63321	P63321	146	159	Rala	Ras-related protein Ral-A	yes	yes	2	3.0633E-05	137.16	By MS/MS	By MS/MS	By MS/MS	By MS/MS	By MS/MS
ADRDESSPYAAMLAAQDVAQR	GKETICRVTGGMKVKADRDESSPYAAMLAA	SPYAAMLAAQDVAQRCKELGITALHIKLRA	K	A	D	Q	R	C	6	2	0	3	0	2	1	0	0	0	1	0	1	0	1	2	0	0	1	1	0	0	21	1	2264.0492	P62264;D3YVF4;D3Z7I1	P62264	64	84	Rps14	40S ribosomal protein S14	yes	no	3	9.999E-06	81.949				By MS/MS
ADRDQYELLCLDNTR	AFVKHTTIFEVLPEKADRDQYELLCLDNTR	ADRDQYELLCLDNTRKPVDQYEDCYLARIP	K	A	D	T	R	K	1	2	1	3	1	1	1	0	0	0	3	0	0	0	0	0	1	0	1	0	0	0	15	1	1880.8687	Q921I1	Q921I1	237	251	Tf	Serotransferrin	yes	yes	2;3	7.1853E-14	206.67	By matching	By MS/MS	By MS/MS	By MS/MS	By MS/MS
ADSEQLAR	ERDSLAAQLEITLTKADSEQLARSIAEEQY	LEITLTKADSEQLARSIAEEQYSDLEKEKI	K	A	D	A	R	S	2	1	0	1	0	1	1	0	0	0	1	0	0	0	0	1	0	0	0	0	0	0	8	0	888.43011	F8VPK5;A0A1Y7VMN0;P70336	F8VPK5	922	929	Rock2	Rho-associated protein kinase;Rho-associated protein kinase 2	yes	no	2	0.028293	70.69		By matching	By matching		By matching
ADSLQDEINFLK	DVDAAYTNKVELEAKADSLQDEINFLKTLH	EAKADSLQDEINFLKTLHETELAELQSQIS	K	A	D	L	K	T	1	0	1	2	0	1	1	0	0	1	2	1	0	1	0	1	0	0	0	0	0	0	12	0	1391.6933	Q9DCV7;CON__Q9DCV7;D3Z6N5	Q9DCV7	209	220	Krt7	Keratin, type II cytoskeletal 7	yes	no	2	0.02281	90.761					By matching
ADSLVEGTSSR	EGKQPCSDDFKDAFKADSLVEGTSSRYSMY	DAFKADSLVEGTSSRYSMYNSVSQRLMAKM	K	A	D	S	R	Y	1	1	0	1	0	0	1	1	0	0	1	0	0	0	0	3	1	0	0	1	0	0	11	0	1120.536	A0A3Q4EHZ1;Q9DBC3;E0CXC2;D3Z491;A0A3Q4EH87;A0A3Q4EBV9	A0A3Q4EHZ1	72	82	Cmtr1;Gm28043	Cap-specific mRNA (nucleoside-2-O-)-methyltransferase 1	yes	no	2	0.018214	70.399	By MS/MS	By MS/MS		By MS/MS	By MS/MS
ADSVVVLLCR	CGCRNVFLLGFIPAKADSVVVLLCRQPCAS	FIPAKADSVVVLLCRQPCASQSSLKDINWD	K	A	D	C	R	Q	1	1	0	1	1	0	0	0	0	0	2	0	0	0	0	1	0	0	0	3	0	0	10	0	1130.6118	Q9EPU0	Q9EPU0	196	205	Upf1	Regulator of nonsense transcripts 1	yes	yes	2	0.0012785	114.28	By MS/MS	By matching	By MS/MS	By MS/MS	By MS/MS
ADTFQGLK	LLDLQHNRLSDGVFKADTFQGLKNLMQLNL	LSDGVFKADTFQGLKNLMQLNLAHNILRKM	K	A	D	L	K	N	1	0	0	1	0	1	0	1	0	0	1	1	0	1	0	0	1	0	0	0	0	0	8	0	878.44978	Q9JK53	Q9JK53	210	217	Prelp	Prolargin	yes	yes	2	0.013554	81.32	By MS/MS	By MS/MS	By MS/MS	By MS/MS	By matching
ADTLTLEER	KRLSKVVNIVPVIAKADTLTLEERVYFKQR	VPVIAKADTLTLEERVYFKQRITADLLSNG	K	A	D	E	R	V	1	1	0	1	0	0	2	0	0	0	2	0	0	0	0	0	2	0	0	0	0	0	9	0	1046.5244	A2A6U3;Q80UG5;A2A6U5	A2A6U3	426	434	Sept9	Septin-9	yes	no	2	1.0235E-06	170.3	By matching	By MS/MS	By MS/MS	By MS/MS	By MS/MS
ADTLTLK	KAIHNKVNIVPVIAKADTLTLKERERLKKR	NIVPVIAKADTLTLKERERLKKRILDEIEE	K	A	D	L	K	E	1	0	0	1	0	0	0	0	0	0	2	1	0	0	0	0	2	0	0	0	0	0	7	0	760.43307	P42208;E9Q3V6;F6WYM0;D3YYB1;D3Z3C0	P42208	184	190	Sept2	Septin-2	yes	no	2	0.016228	94.006	By MS/MS	By MS/MS	By MS/MS	By MS/MS	By MS/MS
ADTLTPEECQQFK	KRLHEKVNIIPLIAKADTLTPEECQQFKKQ	AKADTLTPEECQQFKKQIMKEIQEHKIKIY	K	A	D	F	K	K	1	0	0	1	1	2	2	0	0	0	1	1	0	1	1	0	2	0	0	0	0	0	13	0	1565.7032	E9Q9F5;E9Q1G8;O55131	E9Q9F5	196	208	Sept7	Septin-7	yes	no	2	8.962E-06	150.61	By MS/MS	By MS/MS	By MS/MS	By MS/MS	By MS/MS
ADTLTPPEVDR	KALHQRVNIVPILAKADTLTPPEVDRKKCK	ILAKADTLTPPEVDRKKCKIREEIEHFGIK	K	A	D	D	R	K	1	1	0	2	0	0	1	0	0	0	1	0	0	0	2	0	2	0	0	1	0	0	11	0	1212.5986	A0A5F8MP96;P28661;Q5ND13	A0A5F8MP96	784	794	Sept4	Septin-4	yes	no	2	0.0016716	117.01
ADTQTYQPYNK	DFIDDLADLSCLVYRADTQTYQPYNKDWIK	LVYRADTQTYQPYNKDWIKEKIYVLLRRQA	R	A	D	N	K	D	1	0	1	1	0	2	0	0	0	0	0	1	0	0	1	0	2	0	2	0	0	0	11	0	1327.6044	P84089;G3UW85	P84089	74	84	Erh	Enhancer of rudimentary homolog	yes	no	2	0.0026552	94.309	By MS/MS	By matching	By MS/MS	By matching	By MS/MS
ADVDAATLAR	IQLREEAENNLAAFRADVDAATLARIDLER	LAAFRADVDAATLARIDLERRIESLNEEIA	R	A	D	A	R	I	4	1	0	2	0	0	0	0	0	0	1	0	0	0	0	0	1	0	0	1	0	0	10	0	1001.5142	P31001	P31001	212	221	Des	Desmin	yes	yes	2	0.00035715	138.98	By MS/MS	By MS/MS	By MS/MS	By MS/MS	By MS/MS
ADVDASLPEVEGGVK	SMPDVDLNIKGPKGKADVDASLPEVEGGVK	ADVDASLPEVEGGVKVPDVDIKGPKVGIDA	K	A	D	V	K	V	2	0	0	2	0	0	2	2	0	0	1	1	0	0	1	1	0	0	0	3	0	0	15	0	1484.7359	E9Q616	E9Q616	1462	1476	Ahnak		yes	yes	2	0.00021603	110.08	By MS/MS	By MS/MS	By MS/MS	By MS/MS	By MS/MS
ADVDISVPK	SLKGEGPELDVNMPKADVDISVPKLDISAP	DVNMPKADVDISVPKLDISAPDLNLEGPEG	K	A	D	P	K	L	1	0	0	2	0	0	0	0	0	1	0	1	0	0	1	1	0	0	0	2	0	0	9	0	942.50221	E9Q616	E9Q616	1024	1032	Ahnak		yes	yes	2	0.026705	68.016	By MS/MS	By MS/MS	By MS/MS	By matching	By MS/MS
ADVDLIVQDLK	ARNAVRLSVGRGTTRADVDLIVQDLKQAVA	GTTRADVDLIVQDLKQAVAQLEGRL_____	R	A	D	L	K	Q	1	0	0	3	0	1	0	0	0	1	2	1	0	0	0	0	0	0	0	2	0	0	11	0	1227.6711	A0A0R4J069;Q9JLI6	A0A0R4J069	412	422	Scly	Selenocysteine lyase	yes	no	2	0.0048494	83.869	By matching
ADVESQFPDWIR	ADEVGLLPQKIQAARADVESQFPDWIRQFL	AARADVESQFPDWIRQFLLGDRGARSGLLQ	R	A	D	I	R	Q	1	1	0	2	0	1	1	0	0	1	0	0	0	1	1	1	0	1	0	1	0	0	12	0	1461.6888	Q8BJS4	Q8BJS4	465	476	Sun2	SUN domain-containing protein 2	yes	yes	2	0.0018433	104.43	By MS/MS	By MS/MS	By MS/MS	By MS/MS	By MS/MS
ADVFHAYLSLLK	PALIARFKEREENVKADVFHAYLSLLKQTR	NVKADVFHAYLSLLKQTRPVQSWLCDPDAM	K	A	D	L	K	Q	2	0	0	1	0	0	0	0	1	0	3	1	0	1	0	1	0	0	1	1	0	0	12	0	1375.75	Q6ZQ38	Q6ZQ38	392	403	Cand1	Cullin-associated NEDD8-dissociated protein 1	yes	yes	2;3	0.00043923	145.46	By MS/MS	By MS/MS	By MS/MS	By MS/MS	By MS/MS
ADVLSVLR	______________________________	______________________________	M	A	D	L	R	Q	1	1	0	1	0	0	0	0	0	0	2	0	0	0	0	1	0	0	0	2	0	0	8	0	871.51272	Q8JZM7	Q8JZM7	2	9	Cdc73	Parafibromin	yes	yes	2	0.003063	89.296	By MS/MS		By MS/MS		By matching
ADVVESWIGEK	AKLDENSAFLQFNWKADVVESWIGEKENSL	FNWKADVVESWIGEKENSLKTDDYGRDLSS	K	A	D	E	K	E	1	0	0	1	0	0	2	1	0	1	0	1	0	0	0	1	0	1	0	2	0	0	11	0	1231.6085	P08032;A3KGU7;A3KGU9;A3KGU5;E9Q447;P16546	A3KGU7	1990	2000	Spta1;Sptan1	Spectrin alpha chain, erythrocytic 1;Spectrin alpha chain, non-erythrocytic 1	no	no	2	0.0021205	109.15	By MS/MS	By MS/MS	By MS/MS	By MS/MS	By MS/MS
ADVVETLLQTDQSLTEAAK	GLQAEAMLKNYFDSKADVVETLLQTDQSLT	ETLLQTDQSLTEAAKEVEEERTKAEAAEAA	K	A	D	A	K	E	3	0	0	2	0	2	2	0	0	0	3	1	0	0	0	1	3	0	0	2	0	0	19	0	2031.0372	Q9Z0E6	Q9Z0E6	467	485	Gbp2	Interferon-induced guanylate-binding protein 2	yes	yes	2;3	4.2176E-44	302.17	By MS/MS	By MS/MS	By MS/MS	By MS/MS	By MS/MS
ADWSSLSR	TMLSASQKALKEKEKADWSSLSRDEKVQLY	ALKEKEKADWSSLSRDEKVQLYRIQFNESF	K	A	D	S	R	D	1	1	0	1	0	0	0	0	0	0	1	0	0	0	0	3	0	1	0	0	0	0	8	0	920.43519	P19783;M0QWX7;D6RG40	P19783	68	75	Cox4i1;Chka	Cytochrome c oxidase subunit 4 isoform 1, mitochondrial	yes	no	2	0.0024318	117.1	By MS/MS	By MS/MS	By MS/MS	By MS/MS	By MS/MS
ADYNLTR	LELALSITRAVRSLRADYNLTRTRPDCFLE	TRAVRSLRADYNLTRTRPDCFLEVADEATG	R	A	D	T	R	T	1	1	1	1	0	0	0	0	0	0	1	0	0	0	0	0	1	0	1	0	0	0	7	0	851.41373	Q9Z1Q9;G3UY93	Q9Z1Q9	1122	1128	Vars	Valine--tRNA ligase	yes	no	2	0.020657	89.369	By matching	By MS/MS	By matching	By MS/MS	By matching
AEAAEAANR	SLTEAAKEVEEERTKAEAAEAANRELEKKQ	EEERTKAEAAEAANRELEKKQKEFELMMQQ	K	A	E	N	R	E	5	1	1	0	0	0	2	0	0	0	0	0	0	0	0	0	0	0	0	0	0	0	9	0	901.42536	Q9Z0E6;Q01514;A4UUI2	Q9Z0E6	494	502	Gbp2;Gbp1;Gbp2b	Interferon-induced guanylate-binding protein 2;Interferon-induced guanylate-binding protein 1	yes	no	2	0.0023819	95.909					By MS/MS
AEADASGNLTK	KEHAADGPQHQSLAKAEADASGNLTKESPD	SLAKAEADASGNLTKESPDTNGPKLTEEGD	K	A	E	T	K	E	3	0	1	1	0	0	1	1	0	0	1	1	0	0	0	1	1	0	0	0	0	0	11	0	1075.5146	A0A668KLV9;A0A668KLD3;Q9WTQ5	A0A668KLV9	1553	1563	Akap12	A-kinase anchor protein 12	yes	no	2	0.0014059	149.27	By matching	By MS/MS	By MS/MS	By MS/MS	By MS/MS
AEADVASLNR	KAEDSLLAADETAAKAEADVASLNRRIQLV	ETAAKAEADVASLNRRIQLVEEELDRAQER	K	A	E	N	R	R	3	1	1	1	0	0	1	0	0	0	1	0	0	0	0	1	0	0	0	1	0	0	10	0	1044.52	B7ZNL3	B7ZNL3	81	90	Tpm1		no	no	2	0.00015362	154.49	By MS/MS	By MS/MS	By MS/MS	By MS/MS	By MS/MS
AEAEAATGAGFTAPQLELVGPR	VARMAAAAPPPRKAKAEAEAATGAGFTAPQ	GAGFTAPQLELVGPRLPSAEVGVPQVSVPK	K	A	E	P	R	L	6	1	0	0	0	1	3	3	0	0	2	0	0	1	2	0	2	0	0	1	0	0	22	0	2155.0909	Q6NVF7;E9QQ57;A0A5F8MQ58;A0A0U1RNK1	Q6NVF7	219	240	Prx		yes	no	2;3	2.5272E-13	183	By MS/MS	By MS/MS	By MS/MS	By MS/MS	By MS/MS
AEAEAQAEELSFPR	VGDLAQFMVQNGLSRAEAEAQAEELSFPRS	RAEAEAQAEELSFPRSVVEFLQGYIGIPHG	R	A	E	P	R	S	4	1	0	0	0	1	4	0	0	0	1	0	0	1	1	1	0	0	0	0	0	0	14	0	1546.7264	G5E8R3;E9QPD7;Q05920	G5E8R3	929	942	Pcx;Pc	Pyruvate carboxylase;Pyruvate carboxylase, mitochondrial	yes	no	2	0.00064112	106.26	By matching		By matching	By MS/MS	By matching
AEAEAWYQTK	ADVKAQYEEMANHSRAEAEAWYQTKFETLQ	ANHSRAEAEAWYQTKFETLQAQAGKHGDDL	R	A	E	T	K	F	3	0	0	0	0	1	2	0	0	0	0	1	0	0	0	0	1	1	1	0	0	0	10	0	1195.551	Q9DCV7;CON__Q9DCV7;CON__Q3KNV1;CON__P08729	Q9DCV7	271	280	Krt7	Keratin, type II cytoskeletal 7	no	no	2	2.1491E-06	179.28	By MS/MS	By MS/MS	By MS/MS	By matching	By matching
AEAELCSEAEETR	AQLEEERTRLAEQLRAEAELCSEAEETRAR	LRAEAELCSEAEETRARLAARKQELELVVT	R	A	E	T	R	A	3	1	0	0	1	0	5	0	0	0	1	0	0	0	0	1	1	0	0	0	0	0	13	0	1493.6304	K3W4R2;Q6URW6;A0A140LI60	K3W4R2	919	931	Myh14	Myosin-14	yes	no	2	4.3709E-06	162.38	By MS/MS	By MS/MS	By MS/MS	By MS/MS	By MS/MS
AEAETMYQIK	AEVRAQYEDIANRSRAEAETMYQIKYEELQ	ANRSRAEAETMYQIKYEELQTLAGKHGDDL	R	A	E	I	K	Y	2	0	0	0	0	1	2	0	0	1	0	1	1	0	0	0	1	0	1	0	0	0	10	0	1182.5591	P11679	P11679	282	291	Krt8	Keratin, type II cytoskeletal 8	yes	yes	2	0.0025579	110.41	By MS/MS	By MS/MS	By MS/MS	By MS/MS	By MS/MS
AEAGAGSATEFQFR	DTYRRSAVPPGADKKAEAGAGSATEFQFRG	KAEAGAGSATEFQFRGGFGRGRGQPPQ___	K	A	E	F	R	G	4	1	0	0	0	1	2	2	0	0	0	0	0	2	0	1	1	0	0	0	0	0	14	0	1440.6634	P63325	P63325	140	153	Rps10	40S ribosomal protein S10	yes	yes	2	0.0016954	117.09	By MS/MS	By MS/MS	By MS/MS	By MS/MS	By MS/MS
AEAPLPSPK	YFPDVEFDIKSPKFKAEAPLPSPKLEGEIK	KSPKFKAEAPLPSPKLEGEIKVPDVDISSP	K	A	E	P	K	L	2	0	0	0	0	0	1	0	0	0	1	1	0	0	3	1	0	0	0	0	0	0	9	0	908.49673	E9Q616	E9Q616	4884	4892	Ahnak		yes	yes	2	0.049504	59.35	By matching	By MS/MS	By MS/MS	By MS/MS	By matching
AEAVGEQAR	SAERSPSQEPSAPGKAEAVGEQARGHPSAG	PSAPGKAEAVGEQARGHPSAGAEEEGGSDG	K	A	E	A	R	G	3	1	0	0	0	1	2	1	0	0	0	0	0	0	0	0	0	0	0	1	0	0	9	0	929.45666	Q8JZQ9	Q8JZQ9	99	107	Eif3b	Eukaryotic translation initiation factor 3 subunit B	yes	yes	2	0.023443	78.516
AECCVPVCPR	______________________________	______________________________	M	A	E	P	R	P	1	1	0	0	3	0	1	0	0	0	0	0	0	0	2	0	0	0	0	2	0	0	10	0	1246.5257	Q60930;D3YZT5;A0A286YCR8;D3YUN8	Q60930	2	11	Vdac2	Voltage-dependent anion-selective channel protein 2	yes	no	2	0.0054663	72.547	By matching	By MS/MS	By matching	By matching	By matching
AECLNPAQPGR	AFSSQLCWVDAGTHRAECLNPAQPGRRKVL	GTHRAECLNPAQPGRRKVLEGLQYPFAVTS	R	A	E	G	R	R	2	1	1	0	1	1	1	1	0	0	1	0	0	0	2	0	0	0	0	0	0	0	11	0	1211.5717	P10493	P10493	1131	1141	Nid1	Nidogen-1	yes	yes	2	0.0026174	95.358	By MS/MS	By matching		By MS/MS	By MS/MS
AECMLQQAER	VIDMSGLREKDDIQRAECMLQQAERLGCRQ	DDIQRAECMLQQAERLGCRQFVTATDVVRG	R	A	E	E	R	L	2	1	0	0	1	2	2	0	0	0	1	0	1	0	0	0	0	0	0	0	0	0	10	0	1234.5434	Q61233	Q61233	334	343	Lcp1	Plastin-2	yes	yes	2	0.0052154	81.972	By matching			By MS/MS	By MS/MS
AECSAEQCYK	NERPIIFALSNPTSKAECSAEQCYKVTKGR	NPTSKAECSAEQCYKVTKGRAIFASGSPFD	K	A	E	Y	K	V	2	0	0	0	2	1	2	0	0	0	0	1	0	0	0	1	0	0	1	0	0	0	10	0	1244.4802	P06801;Q3TQP6	P06801	413	422	Me1	NADP-dependent malic enzyme;Malic enzyme	yes	no	2	0.0007032	126.62	By matching	By MS/MS	By matching	By matching	By matching
AEDGAAPSPSSETPK	AEAEGASASSTSSPKAEDGAAPSPSSETPK	AEDGAAPSPSSETPKKKKKRFSFKKSFKLS	K	A	E	P	K	K	3	0	0	1	0	0	2	1	0	0	0	1	0	0	3	3	1	0	0	0	0	0	15	0	1442.6525	P26645	P26645	131	145	Marcks	Myristoylated alanine-rich C-kinase substrate	yes	yes	2	0.00014505	113.38	By MS/MS	By MS/MS	By matching	By MS/MS	By MS/MS
AEDGENYAIK	EKEAKQQEEKIEKMKAEDGENYAIKKQAEI	IEKMKAEDGENYAIKKQAEILQESRMMIPD	K	A	E	I	K	K	2	0	1	1	0	0	2	1	0	1	0	1	0	0	0	0	0	0	1	0	0	0	10	0	1108.5037	A0A1Y7VJ48;P48428	A0A1Y7VJ48	18	27	Tbca	Tubulin-specific chaperone A	yes	no	2	0.0070455	78.516	By MS/MS	By matching	By MS/MS	By matching	By MS/MS
AEDGHAVAK	GLETEVAELRAQLAKAEDGHAVAKKQLEKE	RAQLAKAEDGHAVAKKQLEKETLMRVDLEN	K	A	E	A	K	K	3	0	0	1	0	0	1	1	1	0	0	1	0	0	0	0	0	0	0	1	0	0	9	0	896.43519	A0A0R4J0Q5;P21619	A0A0R4J0Q5	184	192	Lmnb2	Lamin-B2	yes	no	2	0.015042	85.38			By MS/MS	By MS/MS	By MS/MS
AEDGSVIDYELIDQDAR	GDFRKLMVALAKGRRAEDGSVIDYELIDQD	DGSVIDYELIDQDARELYDAGVKRKGTDVP	R	A	E	A	R	E	2	1	0	4	0	1	2	1	0	2	1	0	0	0	0	1	0	0	1	1	0	0	17	0	1907.8749	P07356;B0V2N7;B0V2N5	P07356	180	196	Anxa2	Annexin A2;Annexin	yes	no	2	6.2583E-31	242.48	By MS/MS	By matching	By MS/MS	By MS/MS	By MS/MS
AEDIPQMDDAFSQTVK	GIALRWVTFMLKIYRAEDIPQMDDAFSQTV	EDIPQMDDAFSQTVKEIFGGNADKKNLVDP	R	A	E	V	K	E	2	0	0	3	0	2	1	0	0	1	0	1	1	1	1	1	1	0	0	1	0	0	16	0	1793.8142	E9Q390;A0A286YDF5;Q69ZN7	E9Q390	367	382	Myof	Myoferlin	yes	no	2	0.0016033	86.772		By MS/MS	By matching	By MS/MS	By MS/MS
AEDKEWIPVTK	RGRGRGRGRGARGGKAEDKEWIPVTKLGRL	RGGKAEDKEWIPVTKLGRLVKDMKIKSLEE	K	A	E	T	K	L	1	0	0	1	0	0	2	0	0	1	0	2	0	0	1	0	1	1	0	1	0	0	11	1	1314.682	P25444;D3YVC1;D3YWJ3	P25444	55	65	Rps2	40S ribosomal protein S2	yes	no	2;3	0.0010816	138.76	By MS/MS	By MS/MS	By MS/MS	By MS/MS	By MS/MS
AEDLPLR	SSELAAALLSVFLERAEDLPLRKGTKPPSP	LLSVFLERAEDLPLRKGTKPPSPYATITVG	R	A	E	L	R	K	1	1	0	1	0	0	1	0	0	0	2	0	0	0	1	0	0	0	0	0	0	0	7	0	812.43922	Q3U7R1;A0A1W2P784	Q3U7R1	794	800	Esyt1	Extended synaptotagmin-1	yes	no	2	0.0080109	111.28	By matching	By matching	By matching	By MS/MS	By matching
AEDMAELTCLNEASVLHNLR	PRDQIQRMNPPKFSKAEDMAELTCLNEASV	ELTCLNEASVLHNLRERYYSGLIYTYSGLF	K	A	E	L	R	E	3	1	2	1	1	0	3	0	1	0	4	0	1	0	0	1	1	0	0	1	0	0	20	0	2285.078	K3W4R2;Q6URW6	K3W4R2	103	122	Myh14	Myosin-14	yes	no	3	3.7191E-31	220.8	By matching	By matching		By MS/MS	By MS/MS
AEDPDGLAAR	LATSDRGVRSRASPRAEDPDGLAARRSEGA	RASPRAEDPDGLAARRSEGALQVLDPGSRT	R	A	E	A	R	R	3	1	0	2	0	0	1	1	0	0	1	0	0	0	1	0	0	0	0	0	0	0	10	0	1013.4778	Q9Z1P7;G3UXN4	Q9Z1P7	268	277	Kank3	KN motif and ankyrin repeat domain-containing protein 3	yes	no	2	0.01192	74.92	By matching	By MS/MS	By matching	By matching	By matching
AEDSGAEQLASEIEPSREESWVSIK	LVTPRKKSKSKLEERAEDSGAEQLASEIEP	SEIEPSREESWVSIKKFIPGRRKKRADGKQ	R	A	E	I	K	K	3	1	0	1	0	1	6	1	0	2	1	1	0	0	1	5	0	1	0	1	0	0	25	1	2746.2933	A0A668KLV9;A0A668KLD3;Q9WTQ5	A0A668KLV9	684	708	Akap12	A-kinase anchor protein 12	yes	no	3	0.00017803	59.356				By MS/MS
AEDSLLAADETAAK	ASEDERDRVLEELHKAEDSLLAADETAAKL	KAEDSLLAADETAAKLEDELVSLQKKLKGT	K	A	E	A	K	L	5	0	0	2	0	0	2	0	0	0	2	1	0	0	0	1	1	0	0	0	0	0	14	0	1403.678	B7ZNL3;F8WID5	F8WID5	67	80	Tpm1		no	no	2	3.2851E-06	148.76	By MS/MS	By MS/MS	By MS/MS	By MS/MS	By MS/MS
AEDTTMPIR	IVGAQLIHADKLGEKAEDTTMPIRRAVNST	DKLGEKAEDTTMPIRRAVNSTRETPPKSKL	K	A	E	I	R	R	1	1	0	1	0	0	1	0	0	1	0	0	1	0	1	0	2	0	0	0	0	0	9	0	1032.491	Z4YKB8;Q3TEA8;A2AM70;A2AM69	Z4YKB8	34	42	Hp1bp3	Heterochromatin protein 1-binding protein 3	yes	no	2	0.00071197	113.71	By MS/MS	By MS/MS	By MS/MS	By matching	By matching
AEEDAQR	RLKLRMAEMSRAQARAEEDAQRFRKQAEEI	EMSRAQARAEEDAQRFRKQAEEIGEKLHRT	R	A	E	Q	R	F	2	1	0	1	0	1	2	0	0	0	0	0	0	0	0	0	0	0	0	0	0	0	7	0	817.35661	Q9QXS1;E9Q3W4	Q9QXS1	2544	2550	Plec	Plectin	yes	no	2	0.0035408	135.5	By MS/MS		By MS/MS		By MS/MS
AEEDVEPECIMEK	MANFLKGAHVTINARAEEDVEPECIMEKVA	ARAEEDVEPECIMEKVAKASGANYSFHKES	R	A	E	E	K	V	1	0	0	1	1	0	5	0	0	1	0	1	1	0	1	0	0	0	0	1	0	0	13	0	1577.6589	Q62418	Q62418	119	131	Dbnl	Drebrin-like protein	yes	yes	2	0.00088032	99.522			By matching		By MS/MS
AEEEFNIEK	IEQEANEKAEEIDAKAEEEFNIEKGRLVQT	EEIDAKAEEEFNIEKGRLVQTQRLKIMEYY	K	A	E	E	K	G	1	0	1	0	0	0	4	0	0	1	0	1	0	1	0	0	0	0	0	0	0	0	9	0	1107.5084	P50518;A0A0N4SW07;A0A0N4SWA3;Q9D593	P50518	34	42	Atp6v1e1;Atp6v1e2	V-type proton ATPase subunit E 1;V-type proton ATPase subunit E 2	yes	no	2	0.0041144	101.25	By MS/MS	By matching	By MS/MS	By matching	By matching
AEEEGGAR	QLGRKEDELQAALLRAEEEGGARAQLLKSL	LQAALLRAEEEGGARAQLLKSLREAQAGLA	R	A	E	A	R	A	2	1	0	0	0	0	3	2	0	0	0	0	0	0	0	0	0	0	0	0	0	0	8	0	817.35661	K3W4R2;Q6URW6;A0A140LI60	K3W4R2	1120	1127	Myh14	Myosin-14	yes	no	2	0.0056725	97.798			By matching	By matching
AEEILEK	RNEKIAVHCTVRGAKAEEILEKGLKVREYE	HCTVRGAKAEEILEKGLKVREYELRKNNFS	K	A	E	E	K	G	1	0	0	0	0	0	3	0	0	1	1	1	0	0	0	0	0	0	0	0	0	0	7	0	830.43855	Q9CXW4;A2BH06	Q9CXW4	79	85	Rpl11	60S ribosomal protein L11	yes	no	2	0.01125	104.21	By MS/MS	By MS/MS	By MS/MS	By MS/MS	By MS/MS
AEEINAEIER	LKDQKAFLEEGFTNKAEEINAEIERLEHNI	GFTNKAEEINAEIERLEHNIKDKKENIGPI	K	A	E	E	R	L	2	1	1	0	0	0	4	0	0	2	0	0	0	0	0	0	0	0	0	0	0	0	10	0	1172.5673	Q8BTS3	Q8BTS3	564	573	Gbp9		yes	yes	2	0.0027176	96.034	By MS/MS	By MS/MS	By MS/MS	By MS/MS	By MS/MS
AEELGLPILGVLR	VSDGAAAVLLARRSKAEELGLPILGVLRSY	SKAEELGLPILGVLRSYAVVGVPPDVMGIG	K	A	E	L	R	S	1	1	0	0	0	0	2	2	0	1	4	0	0	0	1	0	0	0	0	1	0	0	13	0	1378.8184	Q921H8;H3BKL5;Q8VCH0	Q921H8	293	305	Acaa1a;Acaa1b	3-ketoacyl-CoA thiolase A, peroxisomal;3-ketoacyl-CoA thiolase B, peroxisomal	yes	no	2	0.00022932	123.63	By MS/MS	By MS/MS	By MS/MS	By MS/MS	By MS/MS
AEELLAQLGR	ESSELQEQMVEQKQRAEELLAQLGRKEDEL	EQKQRAEELLAQLGRKEDELQAALLRAEEE	R	A	E	G	R	K	2	1	0	0	0	1	2	1	0	0	3	0	0	0	0	0	0	0	0	0	0	0	10	0	1098.6033	K3W4R2;Q6URW6;A0A140LI60	K3W4R2	1099	1108	Myh14	Myosin-14	yes	no	2	1.4439E-05	175.44	By MS/MS	By MS/MS	By MS/MS	By MS/MS	By MS/MS
AEELLLER	______________________________	______________________________	M	A	E	E	R	C	1	1	0	0	0	0	3	0	0	0	3	0	0	0	0	0	0	0	0	0	0	0	8	0	971.52876	P21981;G3UXE8	P21981	2	9	Tgm2	Protein-glutamine gamma-glutamyltransferase 2	yes	no	1;2	7.2699E-10	186.13	By MS/MS	By matching	By MS/MS	By matching	By MS/MS
AEEQAVR	KQKEEAEREARRRGKAEEQAVRQRELAEQE	REARRRGKAEEQAVRQRELAEQELEKQRQL	K	A	E	V	R	Q	2	1	0	0	0	1	2	0	0	0	0	0	0	0	0	0	0	0	0	1	0	0	7	0	801.39808	Q9QXS1;E9Q3W4	Q9QXS1	1824	1830	Plec	Plectin	yes	no	2	0.013334	103.29	By matching	By MS/MS	By matching		By matching
AEEVATFFAK	VKFYYDGKVMKLSPKAEEVATFFAKMLDHE	KLSPKAEEVATFFAKMLDHEYTTKEIFRKN	K	A	E	A	K	M	3	0	0	0	0	0	2	0	0	0	0	1	0	2	0	0	1	0	0	1	0	0	10	0	1111.555	Q04750	Q04750	255	264	Top1	DNA topoisomerase 1	yes	yes	2	0.0084338	76.827				By MS/MS	By MS/MS
AEEVVVVAK	______________________________	______________________________	M	A	E	A	K	F	2	0	0	0	0	0	2	0	0	0	0	1	0	0	0	0	0	0	0	4	0	0	9	0	942.5386	A0A087WQD1;A0A087WSB1;Q99M51	A0A087WQD1	2	10	Nck1	Cytoplasmic protein NCK1	yes	no	2	0.016644	59.35	By matching	By matching		By MS/MS	By matching
AEEWGVQYVETSAK	LEERRQVPVDEARGKAEEWGVQYVETSAKT	KAEEWGVQYVETSAKTRANVDKVFFDLMRE	K	A	E	A	K	T	2	0	0	0	0	1	3	1	0	0	0	1	0	0	0	1	1	1	1	2	0	0	14	0	1595.7468	Q9JIW9;F6QC68	Q9JIW9	147	160	Ralb	Ras-related protein Ral-B	yes	no	2	0.0022752	90.697	By MS/MS	By MS/MS	By MS/MS	By MS/MS	By MS/MS
AEEYEFLTPMEEAPK	KIDKTDYMVGSYGPRAEEYEFLTPMEEAPK	AEEYEFLTPMEEAPKGMLARGSYNIKSRFT	R	A	E	P	K	G	2	0	0	0	0	0	5	0	0	0	1	1	1	1	2	0	1	0	1	0	0	0	15	0	1782.8022	Q99PT1	Q99PT1	153	167	Arhgdia	Rho GDP-dissociation inhibitor 1	yes	yes	2;3	5.289E-14	237.37	By MS/MS	By MS/MS	By MS/MS	By MS/MS	By MS/MS
AEFAEVSK	FKAWAVARLSQRFPKAEFAEVSKLVTDLTK	LSQRFPKAEFAEVSKLVTDLTKVHTECCHG	K	A	E	S	K	L	2	0	0	0	0	0	2	0	0	0	0	1	0	1	0	1	0	0	0	1	0	0	8	0	879.4338	CON__P02768-1	CON__P02768-1	250	257			yes	yes	2	0.0035494	107.9	By MS/MS		By MS/MS
AEFGFDLSHIPR	EVLVQGTIGDLRVARAEFGFDLSHIPRATD	VARAEFGFDLSHIPRATDWNQAGGGLLDLG	R	A	E	P	R	A	1	1	0	1	0	0	1	1	1	1	1	0	0	2	1	1	0	0	0	0	0	0	12	0	1387.6884	A0A1B0GSH8;Q9DBB8	A0A1B0GSH8	54	65	Dhdh	Trans-1,2-dihydrobenzene-1,2-diol dehydrogenase	yes	no	2;3	0.00060917	81.865	By MS/MS	By MS/MS	By matching	By MS/MS	By matching
AEFTVETR	YGPGIEPTGNMVKKRAEFTVETRSAGQGEV	GNMVKKRAEFTVETRSAGQGEVLVYVEDPA	R	A	E	T	R	S	1	1	0	0	0	0	2	0	0	0	0	0	0	1	0	0	2	0	0	1	0	0	8	0	951.46616	B7FAU9;Q8BTM8;B7FAV1;F6XC15	B7FAU9	302	309	Flna	Filamin-A	yes	no	2	0.010504	86.794	By MS/MS	By matching	By matching	By matching	By MS/MS
AEFWLDLQPQAK	GVSVLAERCKKNNGKAEFWLDLQPQAKVLM	NGKAEFWLDLQPQAKVLMCVQYFLEDGDCK	K	A	E	A	K	V	2	0	0	1	0	2	1	0	0	0	2	1	0	1	1	0	0	1	0	0	0	0	12	0	1444.7351	P28867	P28867	102	113	Prkcd	Protein kinase C delta type;Protein kinase C delta type regulatory subunit;Protein kinase C delta type catalytic subunit	yes	yes	2	0.028702	76.815		By matching		By MS/MS
AEGAAQLSEER	EELEAVTARPEAVERAEGAAQLSEERAGSR	AVERAEGAAQLSEERAGSRKKSHTGEAAAV	R	A	E	E	R	A	3	1	0	0	0	1	3	1	0	0	1	0	0	0	0	1	0	0	0	0	0	0	11	0	1159.5469	P59017	P59017	370	380	Bcl2l13	Bcl-2-like protein 13	yes	yes	2	0.0022348	105.98	By MS/MS			By matching
AEGAGDAK	NPAENGDAKTDQAQKAEGAGDAK_______	KTDQAQKAEGAGDAK_______________	K	A	E	A	K	-	3	0	0	1	0	0	1	2	0	0	0	1	0	0	0	0	0	0	0	0	0	0	8	0	717.32933	Q5XK38;A3KGL9;F6W687;P09602	Q5XK38	85	92	Hmgn2	Non-histone chromosomal protein HMG-17	yes	no	1	0.017932	93.162				By matching
AEGDAAALNR	GLQRELDGERERREKAEGDAAALNRRIQLL	ERREKAEGDAAALNRRIQLLEEELDRAQEQ	K	A	E	N	R	R	4	1	1	1	0	0	1	1	0	0	1	0	0	0	0	0	0	0	0	0	0	0	10	0	986.47812	Q6IRU2	Q6IRU2	45	54	Tpm4	Tropomyosin alpha-4 chain	yes	yes	2	0.00020571	146.58	By MS/MS	By MS/MS	By MS/MS	By MS/MS	By MS/MS
AEGDGVYTLNDEK	EHLVRYRCRQFYRLRAEGDGVYTLNDEKQW	LRAEGDGVYTLNDEKQWVNTVAGEKLPECE	R	A	E	E	K	Q	1	0	1	2	0	0	2	2	0	0	1	1	0	0	0	0	1	0	1	1	0	0	13	0	1409.6311	Q61646	Q61646	60	72	Hp	Haptoglobin;Haptoglobin alpha chain;Haptoglobin beta chain	yes	yes	2	4.0891E-08	189.58	By MS/MS	By MS/MS	By MS/MS	By MS/MS	By MS/MS
AEGEIKVPDVELK	KGPNVKGEYDVTVPRAEGEIKVPDVELKSA	PRAEGEIKVPDVELKSAKLDIDVPNVDVQG	R	A	E	L	K	S	1	0	0	1	0	0	3	1	0	1	1	2	0	0	1	0	0	0	0	2	0	0	13	1	1425.7715	E9Q616	E9Q616	842	854	Ahnak		yes	yes	3	0.029036	51.092	By MS/MS	By MS/MS	By MS/MS	By MS/MS	By MS/MS
AEGEITTFAALTER	______________________________	MAEGEITTFAALTERFNLPLGNYKKPKLLY	M	A	E	E	R	F	3	1	0	0	0	0	3	1	0	1	1	0	0	1	0	0	3	0	0	0	0	0	14	0	1507.7518	P61148;D3Z192;D3Z6H1;D6RCX9;D3Z6E2;A0A494BBG9	P61148	2	15	Fgf1	Fibroblast growth factor 1;Fibroblast growth factor	yes	no	2	2.5896E-05	126.76	By MS/MS	By matching		By MS/MS	By matching
AEGIPEFYDYDVALVK	EEVLFHPKYNINGKKAEGIPEFYDYDVALV	EGIPEFYDYDVALVKLKNKLKYGQTLRPIC	K	A	E	V	K	L	2	0	0	2	0	0	2	1	0	1	1	1	0	1	1	0	0	0	2	2	0	0	16	0	1827.8931	B8JJM5;B8JJN0;P04186;F6VQX8;F6XQ00;B8JJM6;F6W2T4;H3BK95;B8JJM3	B8JJM5	565	580	Cfb;Gm20547	Complement factor B;Complement factor B Ba fragment;Complement factor B Bb fragment	yes	no	2	0.0039427	76.326				By matching	By MS/MS
AEGPDVAVDLPK	MPKMKMPKFGVSGIKAEGPDVAVDLPKGDI	GIKAEGPDVAVDLPKGDINIEGPSMNIEGP	K	A	E	P	K	G	2	0	0	2	0	0	1	1	0	0	1	1	0	0	2	0	0	0	0	2	0	0	12	0	1209.6241	E9Q616	E9Q616	3217	3228	Ahnak		yes	yes	2	0.0020494	96.015	By MS/MS	By MS/MS	By MS/MS	By MS/MS	By matching
AEGPEVDVNLPK	IPKMKMPKFSVPGFKAEGPEVDVNLPKADL	GFKAEGPEVDVNLPKADLDISGTKVEVSAP	K	A	E	P	K	A	1	0	1	1	0	0	2	1	0	0	1	1	0	0	2	0	0	0	0	2	0	0	12	0	1266.6456	E9Q616	E9Q616	763	774	Ahnak		yes	no	2	0.00037161	140.05	By MS/MS	By MS/MS	By MS/MS	By MS/MS	By MS/MS
AEGPEVSLPK	MPKMKMPKFSMPGFKAEGPEVSLPKADLDV	MPGFKAEGPEVSLPKADLDVSGPKVDIDVP	K	A	E	P	K	A	1	0	0	0	0	0	2	1	0	0	1	1	0	0	2	1	0	0	0	1	0	0	10	0	1025.5393	E9Q616	E9Q616	1268	1277	Ahnak		yes	yes	2	0.001565	108.98	By MS/MS	By MS/MS	By MS/MS	By MS/MS	By MS/MS
AEGPGLNR	IRVKVEPSHDASKVKAEGPGLNRTGVELGK	HDASKVKAEGPGLNRTGVELGKPTHFTVNA	K	A	E	N	R	T	1	1	1	0	0	0	1	2	0	0	1	0	0	0	1	0	0	0	0	0	0	0	8	0	812.41407	B7FAU9;Q8BTM8;B7FAV1	B7FAU9	877	884	Flna	Filamin-A	yes	no	2	0.001052	134.44	By MS/MS	By matching	By MS/MS	By matching	By matching
AEGQVLVLDGR	______________________________	______________________________	M	A	E	G	R	G	1	1	0	1	0	1	1	2	0	0	2	0	0	0	0	0	0	0	0	2	0	0	11	0	1155.6248	P19253;A0A1B0GSB2;A0A1B0GSC2;A0A1B0GRH1;A0A1B0GSL5	P19253	2	12	Rpl13a	60S ribosomal protein L13a	yes	no	2	0.00028217	131.82	By MS/MS	By MS/MS	By MS/MS	By MS/MS	By MS/MS
AEGSDVANAVLDGADCIMLSGETAK	TQMLESMIKKPRPTRAEGSDVANAVLDGAD	LDGADCIMLSGETAKGDYPLEAVRMQHLIA	R	A	E	A	K	G	5	0	1	3	1	0	2	3	0	1	2	1	1	0	0	2	1	0	0	2	0	0	25	0	2493.1363	P52480	P52480	343	367	Pkm	Pyruvate kinase PKM	yes	yes	2;3	6.951E-48	236.02	By MS/MS	By MS/MS	By MS/MS	By MS/MS	By MS/MS
AEGSTAESNR	TLGWPEYNWAPNTARAEGSTAESNRVNFLG	PNTARAEGSTAESNRVNFLGLYLEPQQARV	R	A	E	N	R	V	2	1	1	0	0	0	2	1	0	0	0	0	0	0	0	2	1	0	0	0	0	0	10	0	1020.4472	P09470	P09470	1238	1247	Ace	Angiotensin-converting enzyme;Angiotensin-converting enzyme, soluble form	yes	yes	2	4.0987E-10	190.73	By MS/MS		By MS/MS	By MS/MS
AEGVTALPYFLFK	FAIQALEHAYDDLCRAEGVTALPYFLFKYD	CRAEGVTALPYFLFKYDDDTVLVSLLKHYS	R	A	E	F	K	Y	2	0	0	0	0	0	1	1	0	0	2	1	0	2	1	0	1	0	1	1	0	0	13	0	1454.781	S4R2D5;A0A0A0MQN4;Q9D906;S4R2T5;S4R2P7;S4R1T0	S4R2D5	147	159	Atg7	Ubiquitin-like modifier-activating enzyme ATG7	yes	no	2	0.00069675	127.76	By MS/MS	By MS/MS	By MS/MS	By MS/MS	By MS/MS
AEHDQLLLNYAK	ARERAKLQIELGKFKAEHDQLLLNYAKKES	KFKAEHDQLLLNYAKKESDLSGAQIKLREY	K	A	E	A	K	K	2	0	1	1	0	1	1	0	1	0	3	1	0	0	0	0	0	0	1	0	0	0	12	0	1413.7252	P14733	P14733	113	124	Lmnb1	Lamin-B1	yes	yes	3	0.00093007	58.781	By MS/MS	By MS/MS	By MS/MS	By MS/MS
AEIDMLDIR	LGTDDNTLIRVMVSRAEIDMLDIRASFKRL	RVMVSRAEIDMLDIRASFKRLYGKSLYSFI	R	A	E	I	R	A	1	1	0	2	0	0	1	0	0	2	1	0	1	0	0	0	0	0	0	0	0	0	9	0	1074.5379	P97429;F7ANV6	P97429	276	284	Anxa4	Annexin A4;Annexin	yes	no	2	0.00038779	122.52	By matching	By MS/MS	By MS/MS	By MS/MS	By MS/MS
AEILNLVK	DDVRLESRFSEHQTKAEILNLVKKMKLKTG	FSEHQTKAEILNLVKKMKLKTGKALNLGYA	K	A	E	V	K	K	1	0	1	0	0	0	1	0	0	1	2	1	0	0	0	0	0	0	0	1	0	0	8	0	898.54877	J3QQ16;A0A087WS16;E9PWQ3;D3YWD1	J3QQ16	289	296	Col6a3		yes	no	2	0.011356	85.265	By MS/MS	By MS/MS	By MS/MS	By MS/MS	By MS/MS
AEISFEDR	AGAGGLAIAVEGPSKAEISFEDRKDGSCGV	AVEGPSKAEISFEDRKDGSCGVAYVVQEPG	K	A	E	D	R	K	1	1	0	1	0	0	2	0	0	1	0	0	0	1	0	1	0	0	0	0	0	0	8	0	965.44543	B7FAU9;Q8BTM8;B7FAV1;J3JS91	B7FAU9	2273	2280	Flna	Filamin-A	yes	no	2	0.0019649	122.74	By MS/MS	By MS/MS	By MS/MS	By MS/MS	By matching
AEISFEDRK	AGAGGLAIAVEGPSKAEISFEDRKDGSCGV	VEGPSKAEISFEDRKDGSCGVAYVVQEPGD	K	A	E	R	K	D	1	1	0	1	0	0	2	0	0	1	0	1	0	1	0	1	0	0	0	0	0	0	9	1	1093.5404	B7FAU9;Q8BTM8;B7FAV1;J3JS91	B7FAU9	2273	2281	Flna	Filamin-A	yes	no	2	0.00031628	133.23	By MS/MS	By MS/MS	By matching	By MS/MS	By matching
AEISSIQENK	LSGKESVFFAEAPFKAEISSIQENKDRLSD	EAPFKAEISSIQENKDRLSDSTAGADSLLD	K	A	E	N	K	D	1	0	1	0	0	1	2	0	0	2	0	1	0	0	0	2	0	0	0	0	0	0	10	0	1117.5615	A0A2I3BPY7;Q9EP71	A0A2I3BPY7	285	294	Rai14	Ankycorbin	yes	no	2	0.0015301	109.48		By MS/MS	By matching	By MS/MS
AEITDAEGLGLK	PSKPPPVELRAAALRAEITDAEGLGLKLED	ALRAEITDAEGLGLKLEDRETVIKELKKSL	R	A	E	L	K	L	2	0	0	1	0	0	2	2	0	1	2	1	0	0	0	0	1	0	0	0	0	0	12	0	1215.6347	E9Q586;E9Q3M3;O08788;D3YX34	E9Q586	896	907	Dctn1	Dynactin subunit 1	yes	no	2	0.0019014	102.06	By MS/MS		By MS/MS	By MS/MS	By matching
AEIVPVTTTVLDDK	SQQKAASAQSRGCFRAEIVPVTTTVLDDKG	RAEIVPVTTTVLDDKGDKKTITVSQDEGVR	R	A	E	D	K	G	1	0	0	2	0	0	1	0	0	1	1	1	0	0	1	0	3	0	0	3	0	0	14	0	1499.8083	Q921H8;H3BKL5;H3BJZ9	Q921H8	221	234	Acaa1a	3-ketoacyl-CoA thiolase A, peroxisomal	yes	no	2	0.00019277	118.48	By matching	By MS/MS	By matching	By MS/MS	By MS/MS
AELAELPLR	KIFSFAHQTISALIKAELAELPLRLFLQGA	ISALIKAELAELPLRLFLQGALAAGEIGFE	K	A	E	L	R	L	2	1	0	0	0	0	2	0	0	0	3	0	0	0	1	0	0	0	0	0	0	0	9	0	1010.576	Q9EQH3	Q9EQH3	574	582	Vps35	Vacuolar protein sorting-associated protein 35	yes	yes	2	0.0015561	103.74	By matching	By MS/MS	By matching	By MS/MS	By matching
AELAESR	KLVIIEGDLERTEERAELAESRCREMDEQI	DLERTEERAELAESRCREMDEQIRLMDQNL	R	A	E	S	R	C	2	1	0	0	0	0	2	0	0	0	1	0	0	0	0	1	0	0	0	0	0	0	7	0	774.38718	D3Z2H9	D3Z2H9	147	153	Tpm3-rs7		no	no	2	2.2481E-05	164.89	By MS/MS	By MS/MS	By MS/MS	By MS/MS	By MS/MS
AELANIER	QELDGSLKKIIQQQKAELANIERECLNNKQ	KIIQQQKAELANIERECLNNKQQLMRAREA	K	A	E	E	R	E	2	1	1	0	0	0	2	0	0	1	1	0	0	0	0	0	0	0	0	0	0	0	8	0	914.48214	O54988;A0A5F8MPV2	O54988	982	989	Slk	STE20-like serine/threonine-protein kinase	yes	no	2	0.0060697	95.909	By MS/MS	By MS/MS	By MS/MS	By MS/MS	By matching
AELDAAEK	KKKPKLLNKFDKTIKAELDAAEKLRKRGKI	KFDKTIKAELDAAEKLRKRGKIEEAVNAFE	K	A	E	E	K	L	3	0	0	1	0	0	2	0	0	0	1	1	0	0	0	0	0	0	0	0	0	0	8	0	845.41306	Q8CBM2;A2AL85;Q8BSY0	Q8CBM2	243	250	Asph	Aspartyl/asparaginyl beta-hydroxylase	yes	no	2	0.041605	63.565	By matching	By MS/MS		By MS/MS	By MS/MS
AELDDTPMR	GFIKLESRALAEIAKAELDDTPMRGRQLRV	LAEIAKAELDDTPMRGRQLRVRFATHAAAL	K	A	E	M	R	G	1	1	0	2	0	0	1	0	0	0	1	0	1	0	1	0	1	0	0	0	0	0	9	0	1046.4703	Q8VIJ6	Q8VIJ6	342	350	Sfpq	Splicing factor, proline- and glutamine-rich	yes	yes	2	0.014085	75.109	By MS/MS	By MS/MS		By MS/MS	By MS/MS
AELEALLSSK	QEAREELERQNRALRAELEALLSSKDDVGK	NRALRAELEALLSSKDDVGKNVHELERARK	R	A	E	S	K	D	2	0	0	0	0	0	2	0	0	0	3	1	0	0	0	2	0	0	0	0	0	0	10	0	1059.5812	K3W4R2;Q6URW6	K3W4R2	1532	1541	Myh14	Myosin-14	yes	no	2	0.0014369	110.88	By MS/MS	By MS/MS	By MS/MS	By MS/MS	By MS/MS
AELEALLSSKDDVGK	QEAREELERQNRALRAELEALLSSKDDVGK	AELEALLSSKDDVGKNVHELERARKAAEQA	R	A	E	G	K	N	2	0	0	2	0	0	2	1	0	0	3	2	0	0	0	2	0	0	0	1	0	0	15	1	1573.8199	K3W4R2;Q6URW6	K3W4R2	1532	1546	Myh14	Myosin-14	yes	no	3	0.022493	44.312	By matching	By matching	By MS/MS	By MS/MS
AELELELGR	IMALKVSFEKAAAGKAELELELGRIRSNAE	KAAAGKAELELELGRIRSNAEDTMRSKEQA	K	A	E	G	R	I	1	1	0	0	0	0	3	1	0	0	3	0	0	0	0	0	0	0	0	0	0	0	9	0	1028.5502	Q9QXS1;E9Q3W4	Q9QXS1	2087	2095	Plec	Plectin	yes	no	2	0.0058643	86.67	By MS/MS	By MS/MS	By MS/MS	By MS/MS	By MS/MS
AELFTQSCADLDK	STTQTKAQRLFDANKAELFTQSCADLDKWL	NKAELFTQSCADLDKWLHGLESQIQSDDYG	K	A	E	D	K	W	2	0	0	2	1	1	1	0	0	0	2	1	0	1	0	1	1	0	0	0	0	0	13	0	1496.6817	Q62261;A0A0A0MQG2	Q62261	1382	1394	Sptbn1	Spectrin beta chain, non-erythrocytic 1	yes	no	2	8.8255E-06	150.94		By MS/MS		By MS/MS	By MS/MS
AELGEYIR	AILWSLSGDSRLKMRAELGEYIRRITTVPL	DSRLKMRAELGEYIRRITTVPLPTAPNVPI	R	A	E	I	R	R	1	1	0	0	0	0	2	1	0	1	1	0	0	0	0	0	0	0	1	0	0	0	8	0	949.4869	Q9JHU4	Q9JHU4	2510	2517	Dync1h1	Cytoplasmic dynein 1 heavy chain 1	yes	yes	2	0.0051147	100.45	By MS/MS	By MS/MS	By MS/MS	By MS/MS	By matching
AELLVAEAPSKPITVTVEEQR	YICTCRNLIHTSNSRAELLVAEAPSKPITV	EAPSKPITVTVEEQRSQSVRPGADVTFICT	R	A	E	Q	R	S	3	1	0	0	0	1	4	0	0	1	2	1	0	0	2	1	2	0	0	3	0	0	21	1	2279.2373	E9PZ16;B1B0C7	E9PZ16	1758	1778	Hspg2		yes	no	3	8.8049E-13	130.89	By MS/MS	By MS/MS	By MS/MS	By MS/MS	By MS/MS
AELNEFLTR	QISKKRKFVADGIFKAELNEFLTRELAEDG	ADGIFKAELNEFLTRELAEDGYSGVEVRVT	K	A	E	T	R	E	1	1	1	0	0	0	2	0	0	0	2	0	0	1	0	0	1	0	0	0	0	0	9	0	1091.5611	P62908;D3YV43;A0A140LI77	P62908	19	27	Rps3	40S ribosomal protein S3	yes	no	2	0.0014825	104.44	By MS/MS	By MS/MS	By MS/MS	By MS/MS	By matching
AELNNEK	KYFTTNKKGEIFELKAELNNEKKEKRKEAV	KGEIFELKAELNNEKKEKRKEAVKKVIAAM	K	A	E	E	K	K	1	0	2	0	0	0	2	0	0	0	1	1	0	0	0	0	0	0	0	0	0	0	7	0	816.39775	Q9DBG3;H3BIY9;H3BKM0;H3BJ06;Q5SWR0	Q9DBG3	20	26	Ap2b1	AP-2 complex subunit beta;AP complex subunit beta	yes	no	2	0.0059993	124.37	By MS/MS	By matching		By MS/MS	By MS/MS
AELSEGK	KLVIIESDLERAEERAELSEGKCAELEEEL	DLERAEERAELSEGKCAELEEELKTVTNNL	R	A	E	G	K	C	1	0	0	0	0	0	2	1	0	0	1	1	0	0	0	1	0	0	0	0	0	0	7	0	732.36538	B7ZNL3;F8WID5;E9Q452;E9Q454;P58771;Q8BSH3	F8WID5	225	231	Tpm1	Tropomyosin alpha-1 chain	no	no	2	0.0092927	108.24	By matching		By MS/MS	By matching	By MS/MS
AELSEGQVR	KLVIIESDLERAEERAELSEGQVRQLEEQL	ERAEERAELSEGQVRQLEEQLRIMDQTLKA	R	A	E	V	R	Q	1	1	0	0	0	1	2	1	0	0	1	0	0	0	0	1	0	0	0	1	0	0	9	0	987.49852	Q8BP43;E9Q456;E9Q453	Q8BP43	183	191	Tpm1		no	no	2	0.0042445	90.308	By MS/MS	By MS/MS	By MS/MS	By MS/MS	By MS/MS
AELSSLQTSR	EKTRLSLEAEVSELKAELSSLQTSRQEGEQ	VSELKAELSSLQTSRQEGEQKRRRLESQLQ	K	A	E	S	R	Q	1	1	0	0	0	1	1	0	0	0	2	0	0	0	0	3	1	0	0	0	0	0	10	0	1090.5619	K3W4R2;Q6URW6;A0A140LI60	K3W4R2	1259	1268	Myh14	Myosin-14	yes	no	2	5.7424E-10	200.54	By MS/MS	By MS/MS	By MS/MS	By MS/MS	By MS/MS
AELTVEVR	______________________________	______________________________	M	A	E	V	R	G	1	1	0	0	0	0	2	0	0	0	1	0	0	0	0	0	1	0	0	2	0	0	8	0	915.50255	A0A0G2JEP0;Q61584;A0A0G2JGH0	A0A0G2JEP0	2	9	Fxr1	Fragile X mental retardation syndrome-related protein 1	yes	no	2	0.034699	50.04	By MS/MS		By matching	By matching
AEMDAAVESCK	PATNEVVGRVPQSTKAEMDAAVESCKRAFP	QSTKAEMDAAVESCKRAFPAWADTSILSRQ	K	A	E	C	K	R	3	0	0	1	1	0	2	0	0	0	0	1	1	0	0	1	0	0	0	1	0	0	11	0	1209.5006	Q9EQ20;A0A1Y7VJ32	Q9EQ20	77	87	Aldh6a1	Methylmalonate-semialdehyde dehydrogenase [acylating], mitochondrial	yes	no	2	0.0015058	119.68	By MS/MS	By matching	By MS/MS	By matching	By MS/MS
AEMDEVER	PEDMNERVLEAMTERAEMDEVERFQPLLDG	LEAMTERAEMDEVERFQPLLDGLKSGTSIA	R	A	E	E	R	F	1	1	0	1	0	0	3	0	0	0	0	0	1	0	0	0	0	0	0	1	0	0	8	0	977.41241	F6XC54;D3Z074;E9PXV7;E9PV41;O08808	F6XC54	243	250	Diap1;Diaph1	Protein diaphanous homolog 1	yes	no	2	0.018861	75.738	By MS/MS	By MS/MS	By MS/MS	By MS/MS
AEMDLSGR	FEDGILDTCLYVMDKAEMDLSGRGNPIKVS	CLYVMDKAEMDLSGRGNPIKVSRVGSAMVN	K	A	E	G	R	G	1	1	0	1	0	0	1	1	0	0	1	0	1	0	0	1	0	0	0	0	0	0	8	0	877.39637	Q8BH61	Q8BH61	246	253	F13a1	Coagulation factor XIII A chain	yes	yes	2	0.011386	85.212	By matching	By matching	By matching	By MS/MS	By MS/MS
AEMEDLVSSK	LEAKEELERTNKMLKAEMEDLVSSKDDVGK	NKMLKAEMEDLVSSKDDVGKNVHELEKSKR	K	A	E	S	K	D	1	0	0	1	0	0	2	0	0	0	1	1	1	0	0	2	0	0	0	1	0	0	10	0	1107.5118	A0A2R8VHF9;A0A338P6K2	A0A338P6K2	1518	1527			no	no	2	0.034039	62.823	By matching	By MS/MS	By matching	By matching	By matching
AEMEVLLASK	TQKRQELEAELAKVRAEMEVLLASKARAEE	LAKVRAEMEVLLASKARAEEESRSTSEKSK	R	A	E	S	K	A	2	0	0	0	0	0	2	0	0	0	2	1	1	0	0	1	0	0	0	1	0	0	10	0	1089.574	Q9QXS1;E9Q3W4	Q9QXS1	1907	1916	Plec	Plectin	yes	no	2	0.0077663	77.192					By MS/MS
AEMLEIVQAIYK	AFSMYDLDGNGYISKAEMLEIVQAIYKMVS	ISKAEMLEIVQAIYKMVSSVMKMPEDESTP	K	A	E	Y	K	M	2	0	0	0	0	1	2	0	0	2	1	1	1	0	0	0	0	0	1	1	0	0	12	0	1406.7479	D3YVA2;Q91X97;D3Z2Z8	D3YVA2	119	130	Ncald	Neurocalcin-delta	yes	no	2	0.00012025	161.17	By MS/MS	By MS/MS	By MS/MS	By MS/MS	By MS/MS
AEMQQILQGLDK	KAYSRGLEKAGLLTKAEMQQILQGLDKVAE	LTKAEMQQILQGLDKVAEEWAQGTFKLHPN	K	A	E	D	K	V	1	0	0	1	0	3	1	1	0	1	2	1	1	0	0	0	0	0	0	0	0	0	12	0	1372.7021	Q91YI0;E0CY49	Q91YI0	58	69	Asl	Argininosuccinate lyase	yes	no	2	0.0015686	113.03	By MS/MS	By MS/MS	By MS/MS		By MS/MS
AENEALAMQK	KLKDELASTKKKLEKAENEALAMQKQSEGL	KKLEKAENEALAMQKQSEGLTKEYDRLLEE	K	A	E	Q	K	Q	3	0	1	0	0	1	2	0	0	0	1	1	1	0	0	0	0	0	0	0	0	0	10	0	1103.5281	Q61335	Q61335	204	213	Bcap31	B-cell receptor-associated protein 31	yes	yes	2	1.0377E-10	208.72	By MS/MS	By MS/MS	By MS/MS	By MS/MS	By MS/MS
AENFFILR	EKILCHKFMRFMMMRAENFFILRRKPVEGY	MRFMMMRAENFFILRRKPVEGYDISFLITN	R	A	E	L	R	R	1	1	1	0	0	0	1	0	0	1	1	0	0	2	0	0	0	0	0	0	0	0	8	0	1008.5393	P59999;Q3TX55;E9PWA7	P59999	98	105	Arpc4	Actin-related protein 2/3 complex subunit 4	yes	no	2	0.00050073	141.78	By MS/MS	By MS/MS	By MS/MS	By MS/MS	By MS/MS
AENPTNPGPGGSGYWR	GDSRGDFATRGPGSKAENPTNPGPGGSGYW	ENPTNPGPGGSGYWRPGNSGSGSDGNRNPG	K	A	E	W	R	P	1	1	2	0	0	0	1	4	0	0	0	0	0	0	3	1	1	1	1	0	0	0	16	0	1658.7437	E9PV24	E9PV24	296	311	Fga	Fibrinogen alpha chain;Fibrinopeptide A;Fibrinogen alpha chain	yes	yes	2	1.3615E-14	194.06	By MS/MS	By MS/MS	By matching	By MS/MS	By MS/MS
AENSQLTER	CEELSSLHGQLKEARAENSQLTERIRSIEA	QLKEARAENSQLTERIRSIEALLEAGQAQD	R	A	E	E	R	I	1	1	1	0	0	1	2	0	0	0	1	0	0	0	0	1	1	0	0	0	0	0	9	0	1046.4993	A2AVJ7;Q99PL5	A2AVJ7	1010	1018	Rrbp1	Ribosome-binding protein 1	yes	no	2	0.00074527	113.18	By matching	By matching	By MS/MS	By matching	By matching
AENSSLNLIGK	EVGLVVGNSQVAFEKAENSSLNLIGKAKTK	AFEKAENSSLNLIGKAKTKENRQSIINPDW	K	A	E	G	K	A	1	0	2	0	0	0	1	1	0	1	2	1	0	0	0	2	0	0	0	0	0	0	11	0	1144.6088	P46460;G3UX86	P46460	188	198	Nsf	Vesicle-fusing ATPase	yes	no	2	0.0035016	90.15	By MS/MS	By matching	By MS/MS	By MS/MS	By MS/MS
AENYDISPADR	SNFHMDFIVAASNLRAENYDISPADRHKSK	SNLRAENYDISPADRHKSKLIAGKIIPAIA	R	A	E	D	R	H	2	1	1	2	0	0	1	0	0	1	0	0	0	0	1	1	0	0	1	0	0	0	11	0	1249.5575	Q02053	Q02053	870	880	Uba1	Ubiquitin-like modifier-activating enzyme 1	yes	yes	2	0.0028778	93.058	By matching	By MS/MS	By matching	By MS/MS	By MS/MS
AEPEDHYFLLTEPPLNTPENR	LMERFMEQVIFKYLRAEPEDHYFLLTEPPL	YFLLTEPPLNTPENREYTAEIMFESFNVPG	R	A	E	N	R	E	1	1	2	1	0	0	4	0	1	0	3	0	0	1	4	0	2	0	1	0	0	0	21	0	2481.1812	Q99JY9;A0A087WRA1;A0A087WQ14;A0A087WP86;A0A087WQ83;A0A087WS98	Q99JY9	103	123	Actr3	Actin-related protein 3	no	no	3	2.2023E-09	115.57			By MS/MS	By MS/MS	By MS/MS
AEPEILELESK	DAAGKESAAREKILRAEPEILELESKSNKI	KILRAEPEILELESKSNKIVQSVIQTAVDQ	R	A	E	S	K	S	1	0	0	0	0	0	4	0	0	1	2	1	0	0	1	1	0	0	0	0	0	0	11	0	1256.65	A0A668KLV9;A0A668KLD3;Q9WTQ5	A0A668KLV9	1415	1425	Akap12	A-kinase anchor protein 12	yes	no	2	0.0094866	86.898	By matching				By MS/MS
AEPYCSVLPGFTFIQHLPLSER	VLVKNCAVEFNFGQRAEPYCSVLPGFTFIQ	LPGFTFIQHLPLSERIRGTIGPKSKAECEI	R	A	E	E	R	I	1	1	0	0	1	1	2	1	1	1	3	0	0	2	3	2	1	0	1	1	0	0	22	0	2560.2784	Q8VDM6	Q8VDM6	388	409	Hnrnpul1	Heterogeneous nuclear ribonucleoprotein U-like protein 1	yes	yes	3	1.3135E-06	89.402	By MS/MS	By MS/MS	By MS/MS	By MS/MS	By MS/MS
AEQAEADKK	KMQMLKLDKENALDRAEQAEADKKAAEDRS	ENALDRAEQAEADKKAAEDRSKQLEEDIAA	R	A	E	K	K	A	3	0	0	1	0	1	2	0	0	0	0	2	0	0	0	0	0	0	0	0	0	0	9	1	988.48254	A2AIM4;CON__Q3SX28;A2AIM5;B7ZNL3;F8WID5;E9Q452;E9Q454;P58771;Q8BSH3;Q8BP43	F8WID5	22	30	Tpm2;Tpm1	Tropomyosin alpha-1 chain	no	no	2	0.0006718	124.74	By MS/MS	By MS/MS	By MS/MS	By MS/MS	By MS/MS
AEQEEYVQEGIR	VNEKLQQIFIELTLKAEQEEYVQEGIRWTP	TLKAEQEEYVQEGIRWTPIEYFNNKIVCDL	K	A	E	I	R	W	1	1	0	0	0	2	4	1	0	1	0	0	0	0	0	0	0	0	1	1	0	0	12	0	1449.6736	E9Q634;Q8CG29;P70248;G3V011	Q8CG29	421	432	Myo1e;Myo1f	Unconventional myosin-Ie;Unconventional myosin-If	no	no	2	0.00023493	143.89				By MS/MS
AEQEPTAEQLAQIAAENEEDEHSVNYKPPAQK	______________________________	EEDEHSVNYKPPAQKSIQEIQELDKDDESL	M	A	E	Q	K	S	6	0	2	1	0	4	7	0	1	1	1	2	0	0	3	1	1	0	1	1	0	0	32	1	3563.6652	Q99PT1	Q99PT1	2	33	Arhgdia	Rho GDP-dissociation inhibitor 1	yes	yes	3;4	7.9759E-08	64.914	By MS/MS			By MS/MS
AEQESLEFGK	______________________________	______________________________	M	A	E	G	K	A	1	0	0	0	0	1	3	1	0	0	1	1	0	1	0	1	0	0	0	0	0	0	10	0	1136.535	Q5SYD0	Q5SYD0	2	11	Myo1d	Unconventional myosin-Id	yes	yes	2	0.00079284	97.565	By MS/MS	By MS/MS	By MS/MS	By MS/MS	By MS/MS
AEQGSGPVSGEK	PKIGDLQSQIVSLLKAEQGSGPVSGEKDVV	LLKAEQGSGPVSGEKDVVFLIDGSEGVRSG	K	A	E	E	K	D	1	0	0	0	0	1	2	3	0	0	0	1	0	0	1	2	0	0	0	1	0	0	12	0	1144.536	J3QQ16;A0A087WS16;E9PWQ3;D3YWD1	J3QQ16	407	418	Col6a3		yes	no	2	0.0049392	79.659	By MS/MS	By matching	By matching	By matching	By matching
AEQLASVQYTLPK	NHKEVERGIIPNKNRAEQLASVQYTLPKTA	NRAEQLASVQYTLPKTAGGDRADFWRFRGL	R	A	E	P	K	T	2	0	0	0	0	2	1	0	0	0	2	1	0	0	1	1	1	0	1	1	0	0	13	0	1446.7718	B9EHJ3;P39447;A0A0U1RPW2	B9EHJ3	580	592	Tjp1	Tight junction protein ZO-1	yes	no	2	0.00034799	116.55	By MS/MS	By MS/MS	By MS/MS	By MS/MS	By MS/MS
AEQMASVQNAQR	IGNELEKGLIPNKSRAEQMASVQNAQRENA	KSRAEQMASVQNAQRENAGDRADFWRMRGQ	R	A	E	Q	R	E	3	1	1	0	0	3	1	0	0	0	0	0	1	0	0	1	0	0	0	1	0	0	12	0	1331.6252	A0A3B2WBH9;A0A3B2WCN9;Q9Z0U1	A0A3B2WBH9	645	656	Tjp2	Tight junction protein ZO-2	yes	no	2	0.0016424	145.25	By MS/MS	By MS/MS	By MS/MS		By MS/MS
AEQVALSR	______________________________	______________________________	M	A	E	S	R	T	2	1	0	0	0	1	1	0	0	0	1	0	0	0	0	1	0	0	0	1	0	0	8	0	872.47158	Q00612;A3KG36	Q00612	2	9	G6pdx	Glucose-6-phosphate 1-dehydrogenase X;Glucose-6-phosphate 1-dehydrogenase	yes	no	2	0.00098248	111.17		By MS/MS	By MS/MS	By MS/MS	By MS/MS
AESEEMETSQAGSK	TEEQQQQPQTPAENKAESEEMETSQAGSKD	KAESEEMETSQAGSKDKKTDQPPQAKKAKV	K	A	E	S	K	D	2	0	0	0	0	1	4	1	0	0	0	1	1	0	0	3	1	0	0	0	0	0	14	0	1482.6144	Q3U2G2;Q61316	Q3U2G2	546	559	Hspa4	Heat shock 70 kDa protein 4	yes	no	2	0.00062317	106.49	By MS/MS			By matching	By matching
AESFFQTK	SETHLLYVAEKKRPKAESFFQTKALDVSAS	AEKKRPKAESFFQTKALDVSASDEEMARPK	K	A	E	T	K	A	1	0	0	0	0	1	1	0	0	0	0	1	0	2	0	1	1	0	0	0	0	0	8	0	956.46035	Q8R146;A0A0R4J107	Q8R146	173	180	Apeh	Acylamino-acid-releasing enzyme	yes	no	2	0.026797	71.491	By MS/MS	By MS/MS	By matching	By MS/MS	By MS/MS
AESIIIR	______________________________	______________________________	M	A	E	I	R	V	1	1	0	0	0	0	1	0	0	3	0	0	0	0	0	1	0	0	0	0	0	0	7	0	800.4756	P60670	P60670	2	8	Nploc4	Nuclear protein localization protein 4 homolog	yes	yes	1;2	0.0053834	94.407	By MS/MS	By MS/MS	By MS/MS	By MS/MS	By MS/MS
AESLIFR	KGTIVTIEGPRFSSRAESLIFRTWGADVVN	EGPRFSSRAESLIFRTWGADVVNMTTVPEV	R	A	E	F	R	T	1	1	0	0	0	0	1	0	0	1	1	0	0	1	0	1	0	0	0	0	0	0	7	0	834.45995	Q9CQ65	Q9CQ65	181	187	Mtap	S-methyl-5-thioadenosine phosphorylase	yes	yes	2	0.0080109	111.28	By MS/MS	By MS/MS	By MS/MS	By MS/MS	By MS/MS
AESMLQQADK	DINMSGFNETDDLKRAESMLQQADKLGCRQ	DDLKRAESMLQQADKLGCRQFVTPADVVSG	R	A	E	D	K	L	2	0	0	1	0	2	1	0	0	0	1	1	1	0	0	1	0	0	0	0	0	0	10	0	1119.523	A0A1C7CYV0;B1AX58;Q99K51	A0A1C7CYV0	337	346	Pls3	Plastin-3	yes	no	2	0.00014137	156.35	By MS/MS	By MS/MS	By MS/MS	By MS/MS	By MS/MS
AESPEMEVNLPK	MPKIKMPKFGMPGFKAESPEMEVNLPKSDI	GFKAESPEMEVNLPKSDIDVSGPNVDVKVP	K	A	E	P	K	S	1	0	1	0	0	0	3	0	0	0	1	1	1	0	2	1	0	0	0	1	0	0	12	0	1342.6439	E9Q616	E9Q616	891	902	Ahnak		yes	yes	2	0.00080242	127.94	By MS/MS	By MS/MS	By MS/MS	By MS/MS	By MS/MS
AESPVFVQTDKPIYKPGQIVK	PTQRFIKKKSIQIIKAESPVFVQTDKPIYK	VQTDKPIYKPGQIVKFRVVSVDISFRPLNE	K	A	E	V	K	F	1	0	0	1	0	2	1	1	0	2	0	3	0	1	3	1	1	0	1	3	0	0	21	2	2343.2838	Q61838;D3YUI3	Q61838	123	143	A2m;Pzp	Alpha-2-macroglobulin;Alpha-2-macroglobulin 165 kDa subunit;Alpha-2-macroglobulin 35 kDa subunit	yes	no	3;4	1.492E-10	130.85	By MS/MS	By MS/MS	By MS/MS	By MS/MS	By MS/MS
AESTPEIAEQR	VYLQNWSHVLSYVSKAESTPEIAEQRGERD	YVSKAESTPEIAEQRGERDSQTQAILTKLK	K	A	E	Q	R	G	2	1	0	0	0	1	3	0	0	1	0	0	0	0	1	1	1	0	0	0	0	0	11	0	1229.5888	Q3MIA8;B1ATU4;G3UXW9;Q99LD4	Q3MIA8	221	231	Gps1	COP9 signalosome complex subunit 1	yes	no	2	0.011787	74.162	By MS/MS	By MS/MS	By matching	By MS/MS	By matching
AETAANR	TYVSSFYHAFSGAQKAETAANRICKVLAVN	HAFSGAQKAETAANRICKVLAVNQENEHLM	K	A	E	N	R	I	3	1	1	0	0	0	1	0	0	0	0	0	0	0	0	0	1	0	0	0	0	0	7	0	731.35622	A1BN54;P57780;A0A1L1SV25;E9Q2W9;D3Z0L8;Q7TPR4	P57780	275	281	Actn1;Actn4	Alpha-actinin-4;Alpha-actinin-1	no	no	2	0.020366	89.673	By MS/MS	By MS/MS	By MS/MS	By MS/MS	By MS/MS
AETACFR	IFAMKMLHKWEMLKRAETACFREERDVLVK	HKWEMLKRAETACFREERDVLVKGDSRWVT	R	A	E	F	R	E	2	1	0	0	1	0	1	0	0	0	0	0	0	1	0	0	1	0	0	0	0	0	7	0	853.37524	Q7TT50;A0A1Y7VKD5;Q80UW5	Q80UW5	111	117	Cdc42bpb;Cdc42bpg	Serine/threonine-protein kinase MRCK beta;Serine/threonine-protein kinase MRCK gamma	no	no	2	0.013334	99.919	By MS/MS	By MS/MS	By MS/MS	By matching	By matching
AETAPLPTSVDDTPEVLNR	EAKLDGETASDSESRAETAPLPTSVDDTPE	PLPTSVDDTPEVLNRALSNLSSRWKNWWVR	R	A	E	N	R	A	2	1	1	2	0	0	2	0	0	0	2	0	0	0	3	1	3	0	0	2	0	0	19	0	2024.0062	A2AMQ5;Q99L43;Q6PBC0	A2AMQ5	21	39	Cds2	Phosphatidate cytidylyltransferase;Phosphatidate cytidylyltransferase 2	yes	no	2	8.0642E-17	174.39	By MS/MS	By MS/MS	By MS/MS	By MS/MS	By MS/MS
AETEEGPDVLR	QEAAAILMARLAIYRAETEEGPDVLRWLDR	AIYRAETEEGPDVLRWLDRQLIRLCQKFGE	R	A	E	L	R	W	1	1	0	1	0	0	3	1	0	0	1	0	0	0	1	0	1	0	0	1	0	0	11	0	1214.5779	E9Q1S3;Q01405	E9Q1S3	505	515	Sec23a	Protein transport protein Sec23A	yes	no	2	0.014381	72.643		By matching	By matching	By matching	By matching
AETELKELEQK	AKEEEMQKIKERQQKAETELKELEQKHTQL	RQQKAETELKELEQKHTQLAEEKTLLQEQL	K	A	E	Q	K	H	1	0	0	0	0	1	4	0	0	0	2	2	0	0	0	0	1	0	0	0	0	0	11	1	1316.6824	A0A2R8VHF9;A0A338P6K2	A0A338P6K2	878	888			no	no	2	0.0015219	145.99		By MS/MS			By MS/MS
AETFTFHSDICTLPEK	SALTVDETYVPKEFKAETFTFHSDICTLPE	ETFTFHSDICTLPEKEKQIKKQTALAELVK	K	A	E	E	K	E	1	0	0	1	1	0	2	0	1	1	1	1	0	2	1	1	3	0	0	0	0	0	16	0	1894.8771	P07724	P07724	528	543	Alb	Serum albumin	yes	yes	2;3	3.7125E-70	360.15	By MS/MS	By MS/MS	By MS/MS	By MS/MS	By MS/MS
AETFTFHSDICTLPEKEK	SALTVDETYVPKEFKAETFTFHSDICTLPE	FTFHSDICTLPEKEKQIKKQTALAELVKHK	K	A	E	E	K	Q	1	0	0	1	1	0	3	0	1	1	1	2	0	2	1	1	3	0	0	0	0	0	18	1	2152.0147	P07724	P07724	528	545	Alb	Serum albumin	yes	yes	2;3;4	2.9362E-19	216.34	By MS/MS	By MS/MS	By MS/MS	By MS/MS	By MS/MS
AETLEFNDIFQEVK	______________________________	MAETLEFNDIFQEVKGSMNDGRLRLSRQGI	M	A	E	V	K	G	1	0	1	1	0	1	3	0	0	1	1	1	0	2	0	0	1	0	0	1	0	0	14	0	1681.8199	A2AW05;Q08943	A2AW05	2	15	Ssrp1	FACT complex subunit SSRP1	yes	no	2	0.017559	76.332	By matching	By matching	By MS/MS		By matching
AETLMTVTDPVHDIAFAPNLGR	VQIFEYNENTRKYAKAETLMTVTDPVHDIA	TDPVHDIAFAPNLGRSFHILAVATKDVRIF	K	A	E	G	R	S	3	1	1	2	0	0	1	1	1	1	2	0	1	1	2	0	3	0	0	2	0	0	22	0	2367.1893	Q8R2U0	Q8R2U0	212	233	Seh1l	Nucleoporin SEH1	yes	yes	3	0.00017289	64.723		By MS/MS	By matching
AETVADTR	______________________________	______________________________	M	A	E	T	R	R	2	1	0	1	0	0	1	0	0	0	0	0	0	0	0	0	2	0	0	1	0	0	8	0	861.41921	Q78ZM0;O70492;D3Z789;D3Z6Z0	Q78ZM0	2	9	Snx3	Sorting nexin-3	yes	no	2	0.002299	93.374	By MS/MS	By MS/MS	By matching	By matching	By matching
AETYDFLFK	______________________________	______________________________	M	A	E	F	K	F	1	0	0	1	0	0	1	0	0	0	1	1	0	2	0	0	1	0	1	0	0	0	9	0	1132.5441	Q91ZR1	Q91ZR1	2	10	Rab4b	Ras-related protein Rab-4B	no	no	2	0.0088544	68.224	By MS/MS	By MS/MS	By MS/MS		By MS/MS
AEVAESR	KLVILEGELERSEERAEVAESRARQLEEEL	ELERSEERAEVAESRARQLEEELRTMDQAL	R	A	E	S	R	A	2	1	0	0	0	0	2	0	0	0	0	0	0	0	0	1	0	0	0	1	0	0	7	0	760.37153	A2AIM4;CON__Q3SX28	A2AIM4	183	189	Tpm2		yes	no	2	0.011948	102.77	By matching	By matching	By matching	By matching	By matching
AEVDVADELLENLAK	SAADLSMLVLESLEKAEVDVADELLENLAK	AEVDVADELLENLAKVFSLMDPNSPERVAF	K	A	E	A	K	V	3	0	1	2	0	0	3	0	0	0	3	1	0	0	0	0	0	0	0	2	0	0	15	0	1627.8305	Q9D1H7;D3Z4J5;D3Z7S0	Q9D1H7	96	110	Get4	Golgi to ER traffic protein 4 homolog	yes	no	2	2.6272E-05	126.1	By matching		By matching	By matching	By matching
AEVEELALEVEQK				A	E	Q	K		2	0	0	0	0	1	5	0	0	0	2	1	0	0	0	0	0	0	0	2	0	0	13	0	1485.7563		REV__Q6A078					yes	no	2	0.0030636	83.783	By MS/MS	By MS/MS	By MS/MS	By MS/MS	By MS/MS
AEVEETLKR	______________________________	______________________________	M	A	E	K	R	L	1	1	0	0	0	0	3	0	0	0	1	1	0	0	0	0	1	0	0	1	0	0	9	1	1073.5717	P62627	P62627	2	10	Dynlrb1	Dynein light chain roadblock-type 1	yes	yes	2	0.0005228	111.95	By matching	By matching	By matching	By matching	By matching
AEVEQAYAK	GLDLLDKYVKFVKERAEVEQAYAKQLRSLV	KFVKERAEVEQAYAKQLRSLVKKYLPKRPT	R	A	E	A	K	Q	3	0	0	0	0	1	2	0	0	0	0	1	0	0	0	0	0	0	1	1	0	0	9	0	1007.4924	Q8CJ53	Q8CJ53	36	44	Trip10	Cdc42-interacting protein 4	yes	yes	2	0.029528	66.429		By matching		By MS/MS	By matching
AEVGQEGEAGQFDGEK	PTQALAAGAVPILAKAEVGQEGEAGQFDGE	EVGQEGEAGQFDGEKVKDGQCVKELEVPVH	K	A	E	E	K	V	2	0	0	1	0	2	4	4	0	0	0	1	0	1	0	0	0	0	0	1	0	0	16	0	1649.7169	A0A668KLV9;A0A668KLD3;Q9WTQ5	A0A668KLV9	1147	1162	Akap12	A-kinase anchor protein 12	yes	no	2	4.6905E-15	204.85	By MS/MS	By MS/MS	By MS/MS	By MS/MS	By MS/MS
AEVGVPAEFGIWTR	GGAHKVRAGGPGLERAEVGVPAEFGIWTRE	RAEVGVPAEFGIWTREAGAGGLAIAVEGPS	R	A	E	T	R	E	2	1	0	0	0	0	2	2	0	1	0	0	0	1	1	0	1	1	0	2	0	0	14	0	1530.7831	B7FAU9;Q8BTM8;B7FAV1;J3JS91	B7FAU9	2243	2256	Flna	Filamin-A	yes	no	2;3	0.0010282	125.97	By MS/MS	By MS/MS	By MS/MS	By MS/MS	By MS/MS
AEVLSEEPILK	HFMKAFQKIVVLFYKAEVLSEEPILKWYKD	LFYKAEVLSEEPILKWYKDAHVAKGKSVFL	K	A	E	L	K	W	1	0	0	0	0	0	3	0	0	1	2	1	0	0	1	1	0	0	0	1	0	0	11	0	1226.6758	A0A087WQS2;Q9CQC6	A0A087WQS2	401	411	Bzw1	Basic leucine zipper and W2 domain-containing protein 1	yes	no	2	0.0018773	113.71	By MS/MS	By MS/MS	By MS/MS	By MS/MS	By MS/MS
AEVSELK	KLVILEGELKRAEERAEVSELKCGDLEEEL	ELKRAEERAEVSELKCGDLEEELKNVTNNL	R	A	E	L	K	C	1	0	0	0	0	0	2	0	0	0	1	1	0	0	0	1	0	0	0	1	0	0	7	0	774.41233	Q6IRU2;A0A571BEU1	Q6IRU2	147	153	Tpm4	Tropomyosin alpha-4 chain	yes	no	2	0.016012	94.407	By MS/MS	By MS/MS	By MS/MS	By MS/MS
AEVSELPNVVR	HTATLRDRDSMRQIRAEVSELPNVVRDLAN	RQIRAEVSELPNVVRDLANGNITWADVEAR	R	A	E	V	R	D	1	1	1	0	0	0	2	0	0	0	1	0	0	0	1	1	0	0	0	3	0	0	11	0	1211.651	Q9CZD3	Q9CZD3	687	697	Gars	Glycine--tRNA ligase	yes	yes	2	0.004363	86.136				By MS/MS	By matching
AEVSIQNNK	PGTLGLEAVSDSGAKAEVSIQNNKDGTYAV	SDSGAKAEVSIQNNKDGTYAVTYVPLTAGM	K	A	E	N	K	D	1	0	2	0	0	1	1	0	0	1	0	1	0	0	0	1	0	0	0	1	0	0	9	0	1001.5142	Q80X90	Q80X90	1178	1186	Flnb	Filamin-B	yes	yes	2	0.018741	72.492	By MS/MS	By matching
AEVSSGSER	QKYGYTHLSTGDLLRAEVSSGSERGKKLSA	TGDLLRAEVSSGSERGKKLSAIMEKGELVP	R	A	E	E	R	G	1	1	0	0	0	0	2	1	0	0	0	0	0	0	0	3	0	0	0	1	0	0	9	0	920.41994	Q9R0Y5;Z4YN97;A0A0A6YXW8	Q9R0Y5	45	53	Ak1	Adenylate kinase isoenzyme 1	yes	no	2	0.00054169	118.33	By matching	By MS/MS	By MS/MS	By matching	By matching
AEYLCQIGDK	KNLGESEIRDAMMAKAEYLCQIGDKEGALT	AMMAKAEYLCQIGDKEGALTAFRKTYDKTV	K	A	E	D	K	E	1	0	0	1	1	1	1	1	0	1	1	1	0	0	0	0	0	0	1	0	0	0	10	0	1195.5543	Q99JI4;A0A286YDW8	Q99JI4	108	117	Psmd6	26S proteasome non-ATPase regulatory subunit 6	yes	no	2	0.0022575	99.013	By MS/MS
AEYVVTK	AGAVVPKLSHLPRSRAEYVVTKLDDLINWA	LSHLPRSRAEYVVTKLDDLINWARRSSLWP	R	A	E	T	K	L	1	0	0	0	0	0	1	0	0	0	0	1	0	0	0	0	1	0	1	2	0	0	7	0	808.43307	Q9DC70	Q9DC70	71	77	Ndufs7	NADH dehydrogenase [ubiquinone] iron-sulfur protein 7, mitochondrial	yes	yes	2	0.061762	65.252	By MS/MS	By MS/MS		By MS/MS
AFAAGADIK	QDPAVGAIVLTGGDKAFAAGADIKEMQNRT	LTGGDKAFAAGADIKEMQNRTFQDCYSSKF	K	A	F	I	K	E	4	0	0	1	0	0	0	1	0	1	0	1	0	1	0	0	0	0	0	0	0	0	9	0	862.45487	Q8BH95	Q8BH95	93	101	Echs1	Enoyl-CoA hydratase, mitochondrial	yes	yes	2	0.0090682	79.474			By MS/MS
AFAAQEDLEK	AKKKKEEEATEWQHKAFAAQEDLEKTKEEL	EWQHKAFAAQEDLEKTKEELKTVMSAPPPP	K	A	F	E	K	T	3	0	0	1	0	1	2	0	0	0	1	1	0	1	0	0	0	0	0	0	0	0	10	0	1120.5401	P26043;A0A5F8MPB9	P26043	449	458	Rdx	Radixin	yes	no	2	0.026582	96.034			By MS/MS	By MS/MS	By MS/MS
AFAEAAGSAETLSVEK	ETFYRMLTQRAEIDRAFAEAAGSAETLSVE	FAEAAGSAETLSVEKLVTFLQHQQREEEAG	R	A	F	E	K	L	5	0	0	0	0	0	3	1	0	0	1	1	0	1	0	2	1	0	0	1	0	0	16	0	1579.773	Q8R3B1;G5DDB7;Q05DG3	Q8R3B1	217	232	Plcd1	1-phosphatidylinositol 4,5-bisphosphate phosphodiesterase delta-1;Phosphoinositide phospholipase C	yes	no	2	0.00036947	95.018
AFAEALLLHGAK	GKVALVTGAAQGIGKAFAEALLLHGAKVAL	IGKAFAEALLLHGAKVALVDWNLEAGVKCK	K	A	F	A	K	V	4	0	0	0	0	0	1	1	1	0	3	1	0	1	0	0	0	0	0	0	0	0	12	0	1239.6976	Q8VCC1	Q8VCC1	20	31	Hpgd	15-hydroxyprostaglandin dehydrogenase [NAD(+)]	yes	yes	2;3	0.00026527	143.04	By MS/MS	By MS/MS	By MS/MS	By MS/MS	By MS/MS
AFAFVTFADDK	QYGEVVDVFIPKPFRAFAFVTFADDKVAQS	KPFRAFAFVTFADDKVAQSLCGEDLIIKGI	R	A	F	D	K	V	3	0	0	2	0	0	0	0	0	0	0	1	0	3	0	0	1	0	0	1	0	0	11	0	1230.5921	Q921F2;A0A087WRZ5;Q8R0B4;Q8BLD4;Q6VYI5;Q6VYI4;A0A087WQA5;A0A087WRP4;H3BJV1;A0A087WSH7;A0A087WS74;A0A087WS17;A0A087WQX8;A0A087WNY6	Q921F2	228	238	Tardbp	TAR DNA-binding protein 43	yes	no	2	0.0017886	115.13	By MS/MS	By MS/MS	By MS/MS	By MS/MS	By MS/MS
AFALDVINSAHER	KPENKFAFNGEFKNKAFALDVINSAHERWK	NKAFALDVINSAHERWKEMVMKKCDKGAIS	K	A	F	E	R	W	3	1	1	1	0	0	1	0	1	1	1	0	0	1	0	1	0	0	0	1	0	0	13	0	1441.7314	Q91VM9;D3Z636;G8JL76	Q91VM9	257	269	Ppa2	Inorganic pyrophosphatase 2, mitochondrial	yes	no	3	0.00049476	84.892	By matching	By MS/MS	By matching	By MS/MS
AFALYSEDEGVLR	RHLAIPATQQLTVDRAFALYSEDEGVLRFA	DRAFALYSEDEGVLRFAVTNQIGPVEVDSA	R	A	F	L	R	F	2	1	0	1	0	0	2	1	0	0	2	0	0	1	0	1	0	0	1	1	0	0	13	0	1468.7198	O88322;A0A286YCQ5	O88322	752	764	Nid2	Nidogen-2	yes	no	2	9.9325E-05	134.59	By MS/MS	By MS/MS	By MS/MS	By MS/MS	By MS/MS
AFAMTNQILVER	GICPNKETLIDLGTKAFAMTNQILVERSVT	GTKAFAMTNQILVERSVTGWKEIEYEVVRD	K	A	F	E	R	S	2	1	1	0	0	1	1	0	0	1	1	0	1	1	0	0	1	0	0	1	0	0	12	0	1391.7231	Q8C196	Q8C196	613	624	Cps1	Carbamoyl-phosphate synthase [ammonia], mitochondrial	yes	yes	2	0.0020603	95.573
AFAQAQSHIFIEK	GNTPGNTWLTAFVLKAFAQAQSHIFIEKTH	LKAFAQAQSHIFIEKTHITNAFNWLSMKQK	K	A	F	E	K	T	3	0	0	0	0	2	1	0	1	2	0	1	0	2	0	1	0	0	0	0	0	0	13	0	1488.7725	Q61838	Q61838	1061	1073	A2m	Alpha-2-macroglobulin;Alpha-2-macroglobulin 165 kDa subunit;Alpha-2-macroglobulin 35 kDa subunit	yes	yes	2;3	2.4465E-06	187.85	By MS/MS	By MS/MS	By MS/MS	By MS/MS	By MS/MS
AFAVGVQQVLLK	NVSKEYNEFAEVFLKAFAVGVQQVLLKVLY	FLKAFAVGVQQVLLKVLYQYKEKQYMAPRV	K	A	F	L	K	V	2	0	0	0	0	2	0	1	0	0	2	1	0	1	0	0	0	0	0	3	0	0	12	0	1271.7602	Q9EPL8	Q9EPL8	295	306	Ipo7	Importin-7	yes	yes	2	0.0019515	100.02	By MS/MS	By MS/MS	By MS/MS	By MS/MS	By MS/MS
AFAVWGEVAPLTFTR	SEDLPRDMIDDAFARAFAVWGEVAPLTFTR	AFAVWGEVAPLTFTRVYGPEADIVIQFGVA	R	A	F	T	R	V	3	1	0	0	0	0	1	1	0	0	1	0	0	2	1	0	2	1	0	2	0	0	15	0	1663.8722	P41245	P41245	144	158	Mmp9	Matrix metalloproteinase-9	yes	yes	2	2.1405E-08	155.48				By MS/MS	By MS/MS
AFAYLQVPER	GTYVCTATNRQGKVKAFAYLQVPERVIPYF	QGKVKAFAYLQVPERVIPYFTQTPYSFLPL	K	A	F	E	R	V	2	1	0	0	0	1	1	0	0	0	1	0	0	1	1	0	0	0	1	1	0	0	10	0	1192.6241	E9PZ16;B1B0C7;Q05793	E9PZ16	3648	3657	Hspg2	Basement membrane-specific heparan sulfate proteoglycan core protein;Endorepellin;LG3 peptide	yes	no	2	0.0013456	112.84	By MS/MS	By MS/MS		By MS/MS	By MS/MS
AFCAENLEEK	PEDTGKACGVDYEVKAFCAENLEEKIHKRN	DYEVKAFCAENLEEKIHKRNSVRLVIRKVQ	K	A	F	E	K	I	2	0	1	0	1	0	3	0	0	0	1	1	0	1	0	0	0	0	0	0	0	0	10	0	1209.5336	J3QNU6;Q8BWG8	J3QNU6	148	157	Arrb1	Beta-arrestin-1	yes	no	2	0.00049458	133.86	By MS/MS	By MS/MS	By MS/MS	By MS/MS	By matching
AFCAPPAYLTHQQK	______________________________	MAFCAPPAYLTHQQKVLRLYKRALRHLESW	M	A	F	Q	K	V	3	0	0	0	1	2	0	0	1	0	1	1	0	1	2	0	1	0	1	0	0	0	14	0	1630.7926	Q9CQJ8	Q9CQJ8	2	15	Ndufb9	NADH dehydrogenase [ubiquinone] 1 beta subcomplex subunit 9	yes	yes	2	0.0054836	68.536	By MS/MS	By MS/MS	By matching		By MS/MS
AFDAIESAQSAR	HLRKIYLKDPITAKRAFDAIESAQSARQQQ	AKRAFDAIESAQSARQQQKLMRQSSVKLLR	R	A	F	A	R	Q	4	1	0	1	0	1	1	0	0	1	0	0	0	1	0	2	0	0	0	0	0	0	12	0	1264.6048	Q8BX70	Q8BX70	3717	3728	Vps13c	Vacuolar protein sorting-associated protein 13C	yes	yes	2	0.0047325	80.706	By MS/MS	By MS/MS	By MS/MS		By matching
AFDCPETEYPAK	LPAENKYIATDFTLKAFDCPETEYPAKIVN	TLKAFDCPETEYPAKIVNTAQGCLWYKKDN	K	A	F	A	K	I	2	0	0	1	1	0	2	0	0	0	0	1	0	1	2	0	1	0	1	0	0	0	12	0	1426.6075	A6PWC3;A2A9Q2;Q8BHG1	A6PWC3	638	649	Nrd1	Nardilysin	yes	no	2	0.02706	63.216				By MS/MS
AFDFLSEETEASLASR	KRSSTLSQLPGDKSKAFDFLSEETEASLAS	FDFLSEETEASLASRREQKREQYRQVKAHV	K	A	F	S	R	R	3	1	0	1	0	0	3	0	0	0	2	0	0	2	0	3	1	0	0	0	0	0	16	0	1771.8265	Q58A65;F6SH61;A0A0R4J196;F8WH31;E9PUD1;F6WNT4;Z4YMB8	Q58A65	606	621	Spag9	C-Jun-amino-terminal kinase-interacting protein 4	yes	no	2	4.9962E-07	122.39	By MS/MS	By MS/MS	By MS/MS	By MS/MS	By MS/MS
AFDIIDR	LITFFDEYHSGHIDRAFDIIDRLKLVPLNQ	YHSGHIDRAFDIIDRLKLVPLNQESVEERV	R	A	F	D	R	L	1	1	0	2	0	0	0	0	0	2	0	0	0	1	0	0	0	0	0	0	0	0	7	0	848.43922	Q8BJ71;A0A1D5RLQ0	Q8BJ71	710	716	Nup93	Nuclear pore complex protein Nup93	yes	no	2	0.047944	70.912	By matching	By MS/MS	By MS/MS
AFDITYVR	VQYPNSINLTLHLGKAFDITYVRLKFHTSR	LTLHLGKAFDITYVRLKFHTSRPESFAIYK	K	A	F	V	R	L	1	1	0	1	0	0	0	0	0	1	0	0	0	1	0	0	1	0	1	1	0	0	8	0	983.50763	F8VQJ3;P02468	F8VQJ3	140	147	Lamc1	Laminin subunit gamma-1	yes	no	2	0.0014303	129.4	By MS/MS	By MS/MS	By MS/MS	By matching	By MS/MS
AFDLAPPEAVPQQK	SVHGVGHEFVQLAFKAFDLAPPEAVPQQKD	KAFDLAPPEAVPQQKDPDPEFPTVKYPNPE	K	A	F	Q	K	D	3	0	0	1	0	2	1	0	0	0	1	1	0	1	3	0	0	0	0	1	0	0	14	0	1509.7827	Q7TSV4	Q7TSV4	277	290	Pgm2	Phosphoglucomutase-2	yes	yes	2	0.0062986	81.335	By MS/MS	By MS/MS	By MS/MS	By MS/MS	By MS/MS
AFDNDVDALCNLR	GGAKTHTTVSGVAHRAFDNDVDALCNLREF	HRAFDNDVDALCNLREFFNFLPLSSQDPAP	R	A	F	L	R	E	2	1	2	3	1	0	0	0	0	0	2	0	0	1	0	0	0	0	0	1	0	0	13	0	1521.6882	Q99MN9;E9Q1J7;D3YZC1	Q99MN9	262	274	Pccb	Propionyl-CoA carboxylase beta chain, mitochondrial	yes	no	2	1.0893E-05	145.89	By MS/MS	By MS/MS	By MS/MS	By matching	By MS/MS
AFDQGADAIYEHINEGK	TFALTIAVGALFFERAFDQGADAIYEHINE	DQGADAIYEHINEGKLWKHIKHKYENKE__	R	A	F	G	K	L	3	0	1	2	0	1	2	2	1	2	0	1	0	1	0	0	0	0	1	0	0	0	17	0	1876.8592	Q8R1I1	Q8R1I1	35	51	Uqcr10	Cytochrome b-c1 complex subunit 9	yes	yes	2;3	2.1902E-12	153	By MS/MS	By MS/MS	By MS/MS	By MS/MS	By MS/MS
AFDSGIIPMEFVNK	RFGGALDAAAKMFSKAFDSGIIPMEFVNKM	KAFDSGIIPMEFVNKMKKEGKLIMGIGHRV	K	A	F	N	K	M	1	0	1	1	0	0	1	1	0	2	0	1	1	2	1	1	0	0	0	1	0	0	14	0	1566.7752	Q91V92;Q3V117	Q91V92	939	952	Acly	ATP-citrate synthase	yes	no	2	6.5123E-05	163.9	By MS/MS	By MS/MS	By MS/MS	By MS/MS	By MS/MS
AFEAVDK	VHPDKNQDDADRAQKAFEAVDKAYKLLLDQ	DDADRAQKAFEAVDKAYKLLLDQEQKKRAL	K	A	F	D	K	A	2	0	0	1	0	0	1	0	0	0	0	1	0	1	0	0	0	0	0	1	0	0	7	0	778.38612	A2ALF0;A2ALF3;F6TQL3;Q6NZB0	A2ALF0	65	71	Dnajc8	DnaJ homolog subfamily C member 8	yes	no	2	0.057417	67.032					By MS/MS
AFEDELR	GKDLTSVLILQRKHKAFEDELRGLDAHLKQ	LILQRKHKAFEDELRGLDAHLKQIFQEADD	K	A	F	L	R	G	1	1	0	1	0	0	2	0	0	0	1	0	0	1	0	0	0	0	0	0	0	0	7	0	878.4134	Q3UGX2;P15508;E9Q397	Q3UGX2	681	687	Sptb	Spectrin beta chain, erythrocytic	yes	no	2	0.039394	74.415	By MS/MS	By MS/MS	By MS/MS
AFEDEMSGR	GKDLTSVMRLLSKHRAFEDEMSGRSGHFEQ	LLSKHRAFEDEMSGRSGHFEQAIKEGEDMI	R	A	F	G	R	S	1	1	0	1	0	0	2	1	0	0	0	0	1	1	0	1	0	0	0	0	0	0	9	0	1040.4233	Q62261;A0A0A0MQG2	Q62261	682	690	Sptbn1	Spectrin beta chain, non-erythrocytic 1	yes	no	2	0.0054328	87.639	By matching	By matching	By matching	By MS/MS	By matching
AFEEAEK	IMSKLAGESESNLRKAFEEAEKNAPAIIFI	ESESNLRKAFEEAEKNAPAIIFIDELDAIA	K	A	F	E	K	N	2	0	0	0	0	0	3	0	0	0	0	1	0	1	0	0	0	0	0	0	0	0	7	0	822.37595	Q01853	Q01853	289	295	Vcp	Transitional endoplasmic reticulum ATPase	yes	yes	2	0.016012	94.407	By MS/MS	By MS/MS	By MS/MS	By matching	By matching
AFEEESVEK	KDKHLFSVLVKEMRKAFEEESVEKDIPRLL	VKEMRKAFEEESVEKDIPRLLLTSTGAGII	K	A	F	E	K	D	1	0	0	0	0	0	4	0	0	0	0	1	0	1	0	1	0	0	0	1	0	0	9	0	1066.4819	O35744	O35744	165	173	Chil3	Chitinase-like protein 3	yes	yes	2	0.00019537	128.69	By MS/MS	By MS/MS	By MS/MS	By MS/MS	By MS/MS
AFEEESVEKDIPR	KDKHLFSVLVKEMRKAFEEESVEKDIPRLL	RKAFEEESVEKDIPRLLLTSTGAGIIDVIK	K	A	F	P	R	L	1	1	0	1	0	0	4	0	0	1	0	1	0	1	1	1	0	0	0	1	0	0	13	1	1547.7468	O35744	O35744	165	177	Chil3	Chitinase-like protein 3	yes	yes	3	0.0033073	67.964					By MS/MS
AFEIGPR	KKEELFTLQLIEPKKAFEIGPRSKAGKTST	LQLIEPKKAFEIGPRSKAGKTSTEKIGTSR	K	A	F	P	R	S	1	1	0	0	0	0	1	1	0	1	0	0	0	1	1	0	0	0	0	0	0	0	7	0	788.41809	Q9Z2H7	Q9Z2H7	201	207	Gipc2	PDZ domain-containing protein GIPC2	yes	yes	2	0.036248	84.359
AFEPATGR	GGARVEPVDASGTEKAFEPATGRVIATFAC	DASGTEKAFEPATGRVIATFACSGEKEVNL	K	A	F	G	R	V	2	1	0	0	0	0	1	1	0	0	0	0	0	1	1	0	1	0	0	0	0	0	8	0	847.41882	Q9JLJ2	Q9JLJ2	31	38	Aldh9a1	4-trimethylaminobutyraldehyde dehydrogenase	yes	yes	2	0.0063319	94.662	By MS/MS	By MS/MS	By MS/MS	By matching	By MS/MS
AFFPCFDTPAVK	KKPFVYTQGQAVLNRAFFPCFDTPAVKCTY	LNRAFFPCFDTPAVKCTYSALIEVPDGFTA	R	A	F	V	K	C	2	0	0	1	1	0	0	0	0	0	0	1	0	3	2	0	1	0	0	1	0	0	12	0	1398.6642	Q8VCT3;E9PYF1	Q8VCT3	177	188	Rnpep	Aminopeptidase B	yes	no	2	0.0018613	103.7	By MS/MS	By MS/MS	By MS/MS	By MS/MS	By MS/MS
AFFSEVER	RDPSKQYGLKMKTSRAFFSEVERRFDAMPF	LKMKTSRAFFSEVERRFDAMPFTLRAFEDE	R	A	F	E	R	R	1	1	0	0	0	0	2	0	0	0	0	0	0	2	0	1	0	0	0	1	0	0	8	0	983.47125	P50580	P50580	264	271	Pa2g4	Proliferation-associated protein 2G4	yes	yes	2	0.0028686	111.82	By matching	By MS/MS	By MS/MS	By MS/MS	By MS/MS
AFFSGSQR	IQRSGGIERPFVLSRAFFSGSQRFGAVWTG	RPFVLSRAFFSGSQRFGAVWTGDNTAEWDH	R	A	F	Q	R	F	1	1	0	0	0	1	0	1	0	0	0	0	0	2	0	2	0	0	0	0	0	0	8	0	898.42972	Q8BHN3	Q8BHN3	603	610	Ganab	Neutral alpha-glucosidase AB	yes	yes	2	0.0042743	104.45	By matching	By MS/MS	By MS/MS		By MS/MS
AFGAPNVVEDEIDQYLSK	GPSSEMETSTSVGLKAFGAPNVVEDEIDQY	APNVVEDEIDQYLSKQDGKIYRSRDPQLCR	K	A	F	S	K	Q	2	0	1	2	0	1	2	1	0	1	1	1	0	1	1	1	0	0	1	2	0	0	18	0	1993.9633	P60670	P60670	99	116	Nploc4	Nuclear protein localization protein 4 homolog	yes	yes	2	5.71E-11	123.28			By MS/MS	By matching	By matching
AFGENAVVQLISLQK	TNSSTNKSNLKKEHKAFGENAVVQLISLQK	AFGENAVVQLISLQKANGSWELDEDLTKIL	K	A	F	Q	K	A	2	0	1	0	0	2	1	1	0	1	2	1	0	1	0	1	0	0	0	2	0	0	15	0	1615.8934	Q99KC8;F6TIL5	Q99KC8	682	696	Vwa5a	von Willebrand factor A domain-containing protein 5A	yes	no	3	0.00018551	98.676	By MS/MS	By MS/MS	By MS/MS	By MS/MS	By MS/MS
AFGFSHLEALLDDSK	SYIRKTRPDGNCFYRAFGFSHLEALLDDSK	AFGFSHLEALLDDSKELQRFKAVSAKSKED	R	A	F	S	K	E	2	0	0	2	0	0	1	1	1	0	3	1	0	2	0	2	0	0	0	0	0	0	15	0	1648.8097	Q7TQI3;D3YWF6;D3Z7K0	Q7TQI3	95	109	Otub1	Ubiquitin thioesterase OTUB1	yes	no	2;3	5.674E-11	182.1	By MS/MS	By MS/MS	By MS/MS	By MS/MS	By MS/MS
AFGPGIEGK	AWVKVEPAIDTSGIKAFGPGIEGKDVFREA	DTSGIKAFGPGIEGKDVFREATTDFTVDSR	K	A	F	G	K	D	1	0	0	0	0	0	1	3	0	1	0	1	0	1	1	0	0	0	0	0	0	0	9	0	874.45487	Q80X90	Q80X90	1233	1241	Flnb	Filamin-B	yes	yes	2	0.057295	58.23	By MS/MS	By matching	By matching	By MS/MS	By MS/MS
AFGPGLQGGNAGSPAR	FPLEAVAPTKPSKVKAFGPGLQGGNAGSPA	FGPGLQGGNAGSPARFTIDTKGAGTGGLGL	K	A	F	A	R	F	3	1	1	0	0	1	0	5	0	0	1	0	0	1	2	1	0	0	0	0	0	0	16	0	1455.7219	B7FAU9;Q8BTM8;B7FAV1	B7FAU9	1072	1087	Flna	Filamin-A	yes	no	2	2.9058E-11	176.8	By MS/MS	By MS/MS	By MS/MS	By MS/MS	By MS/MS
AFGWYPHLGR	SQMSASSSYKTWNLRAFGWYPHLGRLDNQG	TWNLRAFGWYPHLGRLDNQGKINAWTAQSN	R	A	F	G	R	L	1	1	0	0	0	0	0	2	1	0	1	0	0	1	1	0	0	1	1	0	0	0	10	0	1202.5985	P21956	P21956	337	346	Mfge8	Lactadherin	yes	yes	3	0.027509	47.187	By MS/MS	By MS/MS	By matching	By matching	By MS/MS
AFGYYGPLR	VGNLGNNGNKTELERAFGYYGPLRSVWVAR	KTELERAFGYYGPLRSVWVARNPPGFAFVE	R	A	F	L	R	S	1	1	0	0	0	0	0	2	0	0	1	0	0	1	1	0	0	0	2	0	0	0	9	0	1042.5236	P84104	P84104	29	37	Srsf3	Serine/arginine-rich splicing factor 3	yes	yes	2	8.3206E-05	138.62	By MS/MS	By MS/MS	By MS/MS	By MS/MS	By MS/MS
AFHFYLVR	AGLSRRRYIYNFPFKAFHFYLVRALQLLRR	IYNFPFKAFHFYLVRALQLLRRPCEKSYKT	K	A	F	V	R	A	1	1	0	0	0	0	0	0	1	0	1	0	0	2	0	0	0	0	1	1	0	0	8	0	1051.5603	E9Q984;E9Q9Q8;E9Q8Z0;E9Q7Z7;E9Q1U7;F6RER8;A0A0R4J1M9;E9QNU1;A0A0R4J1Q4;E9Q7Q8;A0A0R4J1N4;Q8R2G4	E9Q984	137	144	Art3	Ecto-ADP-ribosyltransferase 3	yes	no	3	0.0044099	65.038	By matching	By matching	By MS/MS		By MS/MS
AFHNEAQVNPER	VNAAQDSTDLVAKLRAFHNEAQVNPERKNL	KLRAFHNEAQVNPERKNLKWIGLDLVHGKP	R	A	F	E	R	K	2	1	2	0	0	1	2	0	1	0	0	0	0	1	1	0	0	0	0	1	0	0	12	0	1410.664	P11983	P11983	469	480	Tcp1	T-complex protein 1 subunit alpha	yes	yes	2	0.00079993	128.01	By MS/MS	By MS/MS	By matching	By MS/MS	By MS/MS
AFIDCCNHITK	QRRARLITQGENCIKAFIDCCNHITKLREQ	NCIKAFIDCCNHITKLREQHRRDHVLGLAR	K	A	F	T	K	L	1	0	1	1	2	0	0	0	1	2	0	1	0	1	0	0	1	0	0	0	0	0	11	0	1377.6169	P01027	P01027	723	733	C3	Complement C3;Complement C3 beta chain;C3-beta-c;Complement C3 alpha chain;C3a anaphylatoxin;Acylation stimulating protein;Complement C3b alpha chain;Complement C3c alpha chain fragment 1;Complement C3dg fragment;Complement C3g fragment;Complement C3d fragment;Complement C3f fragment;Complement C3c alpha chain fragment 2	yes	yes	2;3	0.00028804	147.75		By matching	By matching	By MS/MS	By MS/MS
AFIDPLGLPGR	IAVRIMNDQQMLLERAFIDPLGLPGRKFYR	LLERAFIDPLGLPGRKFYRHIIFAPSSHNK	R	A	F	G	R	K	1	1	0	1	0	0	0	2	0	1	2	0	0	1	2	0	0	0	0	0	0	0	11	0	1154.6448	G3UWC2;Q9CZR2;Q0VDM6;O35409	G3UWC2	702	712	Naalad2;Folh1	N-acetylated-alpha-linked acidic dipeptidase 2;Glutamate carboxypeptidase 2	yes	no	2	0.022485	89.355	By MS/MS	By MS/MS	By MS/MS	By matching	By matching
AFIGLGFGDR	______________________________	GNGRRAFIGLGFGDRGDAFDFNVALQDHFK	R	A	F	D	R	G	1	1	0	1	0	0	0	3	0	1	1	0	0	2	0	0	0	0	0	0	0	0	10	0	1051.5451	F6RCM5;Q9D1J1	F6RCM5	14	23	Necap2	Adaptin ear-binding coat-associated protein 2	yes	no	2	0.0032514	91.783	By MS/MS	By MS/MS	By matching	By MS/MS	By MS/MS
AFIHWVSQPLVCEIR	LEVTCRRADAGEKPKAFIHWVSQPLVCEIR	AFIHWVSQPLVCEIRLYECLFQHKNPEDPV	K	A	F	I	R	L	1	1	0	0	1	1	1	0	1	2	1	0	0	1	1	1	0	1	0	2	0	0	15	0	1853.9611	D3Z158;Q8BML9;A0A140LII8;A0A140LJH2;A0A140LID3;A0A140LIN2	D3Z158	652	666	Qars		yes	no	3	0.025376	31.319		By matching
AFIITGQTYTR	EQLDKMVTEKAGFKRAFIITGQTYTRKVDI	GFKRAFIITGQTYTRKVDIEVLSVLASLGA	R	A	F	T	R	K	1	1	0	0	0	1	0	1	0	2	0	0	0	1	0	0	3	0	1	0	0	0	11	0	1269.6717	P54822;E9Q3T7;E9Q242;A0A140LHU1	P54822	235	245	Adsl	Adenylosuccinate lyase	yes	no	2	0.0015017	119.75	By matching	By MS/MS	By MS/MS	By MS/MS	By MS/MS
AFIITINSFGTELSK	ADAMCPILEFEADRRAFIITINSFGTELSK	AFIITINSFGTELSKEDRAKLFPHCGRLYP	R	A	F	S	K	E	1	0	1	0	0	0	1	1	0	3	1	1	0	2	0	2	2	0	0	0	0	0	15	0	1639.8821	P51863	P51863	220	234	Atp6v0d1	V-type proton ATPase subunit d 1	yes	yes	2	0.0031752	84.821				By MS/MS
AFIPAIDSFGFETDLR	TQDAPIPGSPLYTIKAFIPAIDSFGFETDL	FIPAIDSFGFETDLRTHTQGQAFSLSVFHH	K	A	F	L	R	T	2	1	0	2	0	0	1	1	0	2	1	0	0	3	1	1	1	0	0	0	0	0	16	0	1797.8938	A2AH85;O08810;G3UZ34	A2AH85	873	888	Eftud2	116 kDa U5 small nuclear ribonucleoprotein component	yes	no	2	1.4969E-06	131.37	By matching	By matching	By matching	By MS/MS	By MS/MS
AFIPQLLSR	ELKEALDDVTLPRLKAFIPQLLSRLHIEAL	TLPRLKAFIPQLLSRLHIEALLHGNITKQA	K	A	F	S	R	L	1	1	0	0	0	1	0	0	0	1	2	0	0	1	1	1	0	0	0	0	0	0	9	0	1043.6128	Q8CGB9;Q9JHR7	Q8CGB9	714	722	Ide	Insulin-degrading enzyme	yes	no	2	0.017375	73.26	By MS/MS	By MS/MS	By MS/MS	By MS/MS	By MS/MS
AFITNIPFDVK	GNRFEPYSNPTKRYRAFITNIPFDVKWQSL	KRYRAFITNIPFDVKWQSLKDLVKEKVGEV	R	A	F	V	K	W	1	0	1	1	0	0	0	0	0	2	0	1	0	2	1	0	1	0	0	1	0	0	11	0	1263.6863	Q9D0E1;B8JK33;B8JK32;A0A3Q4EH91	Q9D0E1	72	82	Hnrnpm	Heterogeneous nuclear ribonucleoprotein M	yes	no	2	1.281E-05	176.38	By MS/MS	By MS/MS	By MS/MS	By MS/MS	By MS/MS
AFIVTDEDIR	KNPAVWLNTSQPLCKAFIVTDEDIRKQEER	QPLCKAFIVTDEDIRKQEERVQQVRKKLEE	K	A	F	I	R	K	1	1	0	2	0	0	1	0	0	2	0	0	0	1	0	0	1	0	0	1	0	0	10	0	1177.5979	Q9Z2E1	Q9Z2E1	364	373	Mbd2	Methyl-CpG-binding domain protein 2	yes	yes	2	0.057922	65.305				By MS/MS
AFLADPSAFAAAAPAAAATTAAPAAAAAPAK	SVETEYTFPLTEKVKAFLADPSAFAAAAPA	AATTAAPAAAAAPAKAEAKEESEESDEDMG	K	A	F	A	K	A	19	0	0	1	0	0	0	0	0	0	1	1	0	2	4	1	2	0	0	0	0	0	31	0	2695.397	P14869	P14869	267	297	Rplp0	60S acidic ribosomal protein P0	yes	yes	3	1.0937E-17	105.84	By MS/MS	By MS/MS	By MS/MS	By MS/MS	By MS/MS
AFLDNPTIILAHIR	______________________________	MAFLDNPTIILAHIRQSHVT__________	M	A	F	I	R	Q	2	1	1	1	0	0	0	0	1	3	2	0	0	1	1	0	1	0	0	0	0	0	14	0	1592.9039	A0A0A6YVX6;A0A0A6YW60;Q8BKH7	A0A0A6YVX6	2	15	Mapkap1	Target of rapamycin complex 2 subunit MAPKAP1	yes	no	2	3.9863E-05	123.79		By MS/MS
AFLEEGFTNK	KDHDMMLEKQLKDQKAFLEEGFTNKAEEIN	LKDQKAFLEEGFTNKAEEINAEIERLEHNI	K	A	F	N	K	A	1	0	1	0	0	0	2	1	0	0	1	1	0	2	0	0	1	0	0	0	0	0	10	0	1154.5608	Q8BTS3	Q8BTS3	554	563	Gbp9		yes	yes	2	0.00083843	123.72	By MS/MS	By MS/MS	By MS/MS	By matching	By matching
AFLEENQLDYIIR	SKRGVSCQFGPDVTKAFLEENQLDYIIRSH	TKAFLEENQLDYIIRSHEVKAEGYEVAHGG	K	A	F	I	R	S	1	1	1	1	0	1	2	0	0	2	2	0	0	1	0	0	0	0	1	0	0	0	13	0	1622.8304	F7BX26;Q60676	F7BX26	390	402	Ppp5c	Serine/threonine-protein phosphatase;Serine/threonine-protein phosphatase 5	yes	no	2	0.0046273	141.95
AFLFDVVSK	ENLLNIFISNSGIEKAFLFDVVSKIYIATD	NSGIEKAFLFDVVSKIYIATDSSPVDMQSY	K	A	F	S	K	I	1	0	0	1	0	0	0	0	0	0	1	1	0	2	0	1	0	0	0	2	0	0	9	0	1024.5593	Q99K70;B1AWT2;B1AWT3;Q7TT45;B1AWT4	Q99K70	258	266	Rragc;Rragd	Ras-related GTP-binding protein C;Ras-related GTP-binding protein D	yes	no	2	0.052072	58.981	By MS/MS	By MS/MS	By MS/MS	By MS/MS	By MS/MS
AFLIEEQK	GGSMCAKCVRDRIKRAFLIEEQKIVVKVLK	VRDRIKRAFLIEEQKIVVKVLKAQAQSQKA	R	A	F	Q	K	I	1	0	0	0	0	1	2	0	0	1	1	1	0	1	0	0	0	0	0	0	0	0	8	0	976.52295	Q9D1R9	Q9D1R9	94	101	Rpl34	60S ribosomal protein L34	yes	yes	2	1.2661E-06	174.21	By MS/MS	By matching	By MS/MS	By MS/MS	By MS/MS
AFLLSGVDELEQR	LKQIRLIEKQAPENKAFLLSGVDELEQRRD	NKAFLLSGVDELEQRRDEIVSYLCDLAPEA	K	A	F	Q	R	R	1	1	0	1	0	1	2	1	0	0	3	0	0	1	0	1	0	0	0	1	0	0	13	0	1475.762	E9QPU1;Q8CIZ8	E9QPU1	1437	1449	Vwf	von Willebrand factor;von Willebrand antigen 2	yes	no	2	4.5962E-05	140.3		By MS/MS
AFLPVMMK	KTFEVNVLAHFWTTKAFLPVMMKNNHGHIV	AHFWTTKAFLPVMMKNNHGHIVTVASAAGH	K	A	F	M	K	N	1	0	0	0	0	0	0	0	0	0	1	1	2	1	1	0	0	0	0	1	0	0	8	0	935.49727	Q9EQ06	Q9EQ06	154	161	Hsd17b11	Estradiol 17-beta-dehydrogenase 11	yes	yes	2	0.030734	69.383	By MS/MS	By MS/MS	By MS/MS	By MS/MS	By MS/MS
AFLQGGQEATDIALLLR	QSALDCMGVEVGRLRAFLQGGQEATDIALL	LQGGQEATDIALLLRDLETSCSDTRQFCKK	R	A	F	L	R	D	3	1	0	1	0	2	1	2	0	1	4	0	0	1	0	0	1	0	0	0	0	0	17	0	1814.989	E9Q586;E9Q3M3;O08788;D3YX34	E9Q586	732	748	Dctn1	Dynactin subunit 1	yes	no	2;3	2.0142E-38	253.54	By MS/MS	By MS/MS	By MS/MS	By MS/MS	By MS/MS
AFLTLAEDILR	RFFETSAKANINIEKAFLTLAEDILRKTPV	NIEKAFLTLAEDILRKTPVKEPNSENVDIS	K	A	F	L	R	K	2	1	0	1	0	0	1	0	0	1	3	0	0	1	0	0	1	0	0	0	0	0	11	0	1260.7078	P61027	P61027	162	172	Rab10	Ras-related protein Rab-10	yes	yes	2	1.5877E-14	211.45	By MS/MS	By MS/MS	By MS/MS	By MS/MS	By MS/MS
AFNADFR	IGAGTSEVRRLVIGRAFNADFR________	VRRLVIGRAFNADFR_______________	R	A	F	F	R	-	2	1	1	1	0	0	0	0	0	0	0	0	0	2	0	0	0	0	0	0	0	0	7	0	839.3926	Q9JHI5	Q9JHI5	418	424	Ivd	Isovaleryl-CoA dehydrogenase, mitochondrial	yes	yes	2	0.0092927	108.24	By MS/MS	By MS/MS	By MS/MS	By MS/MS	By MS/MS
AFPAWADTSILSR	STKAEMDAAVESCKRAFPAWADTSILSRQQ	KRAFPAWADTSILSRQQVLLRYQQLIKENL	R	A	F	S	R	Q	3	1	0	1	0	0	0	0	0	1	1	0	0	1	1	2	1	1	0	0	0	0	13	0	1433.7303	Q9EQ20;A0A1Y7VJ32	Q9EQ20	89	101	Aldh6a1	Methylmalonate-semialdehyde dehydrogenase [acylating], mitochondrial	yes	no	3	0.0040671	48.527	By matching	By MS/MS	By MS/MS		By MS/MS
AFPFHIIFDR	NGTQESRISPYTFCKAFPFHIIFDRNLVVT	YTFCKAFPFHIIFDRNLVVTQCGNAIYRVL	K	A	F	D	R	N	1	1	0	1	0	0	0	0	1	2	0	0	0	3	1	0	0	0	0	0	0	0	10	0	1261.6608	Q80YP4;O54865	Q80YP4	216	225	Gucy1b3	Guanylate cyclase soluble subunit beta-1	yes	no	2;3	0.0047616	68.735	By MS/MS	By MS/MS	By MS/MS	By MS/MS	By MS/MS
AFQVWCVGNEALVGPR	TIAYLALRASYSLFRAFQVWCVGNEALVGP	FQVWCVGNEALVGPRLGEWAVVTGGTDGIG	R	A	F	P	R	L	2	1	1	0	1	1	1	2	0	0	1	0	0	1	1	0	0	1	0	3	0	0	16	0	1801.8934	O70503	O70503	33	48	Hsd17b12	Very-long-chain 3-oxoacyl-CoA reductase	yes	yes	2	0.00016926	107.09	By matching	By matching	By matching
AFSDPFVEAEK	NAKNTVQGFKRFHGRAFSDPFVEAEKSNLA	FHGRAFSDPFVEAEKSNLAYDIVQLPTGLT	R	A	F	E	K	S	2	0	0	1	0	0	2	0	0	0	0	1	0	2	1	1	0	0	0	1	0	0	11	0	1238.5819	Q3U2G2;Q61316	Q3U2G2	74	84	Hspa4	Heat shock 70 kDa protein 4	yes	no	2	0.0028205	93.325	By MS/MS	By MS/MS	By MS/MS	By MS/MS	By MS/MS
AFSGYLGPDESK	FAPICNPVLCSWGKKAFSGYLGPDESKWKA	GKKAFSGYLGPDESKWKAYDATCLVKAYSG	K	A	F	S	K	W	1	0	0	1	0	0	1	2	0	0	1	1	0	1	1	2	0	0	1	0	0	0	12	0	1269.5877	H3BJP2;H3BLJ9;H3BJL6;H3BKH6;Q9R0P3	H3BJP2	187	198	Esd	S-formylglutathione hydrolase	yes	no	2	0.001968	99.34	By matching	By matching	By matching	By matching	By matching
AFSIDIIR	RLEQDQTTAQLQVQKAFSIDIIRHKDSMDE	AQLQVQKAFSIDIIRHKDSMDELFSHRGEI	K	A	F	I	R	H	1	1	0	1	0	0	0	0	0	3	0	0	0	1	0	1	0	0	0	0	0	0	8	0	933.52837	E9QA63;B1ARU4;E9PVY8;Q9QXZ0;A0A571BGC6;A0A571BF93;A0A0A0MQA6;E9QNP1	E9QA63	5672	5679	Macf1	Microtubule-actin cross-linking factor 1	no	no	2	0.00040902	143	By MS/MS	By MS/MS	By MS/MS	By MS/MS	By MS/MS
AFSPTTVNTGR	SLFIATNICETIVWKAFSPTTVNTGRGMEF	IVWKAFSPTTVNTGRGMEFEGAIIALFHLL	K	A	F	G	R	G	1	1	1	0	0	0	0	1	0	0	0	0	0	1	1	1	3	0	0	1	0	0	11	0	1149.5778	P61620	P61620	195	205	Sec61a1	Protein transport protein Sec61 subunit alpha isoform 1	yes	yes	2	0.032957	66.056	By matching	By MS/MS	By MS/MS	By matching	By MS/MS
AFSTWLK	LREVWFFGLQYQDTKAFSTWLKLNKKVTAQ	GLQYQDTKAFSTWLKLNKKVTAQDVRKESP	K	A	F	L	K	L	1	0	0	0	0	0	0	0	0	0	1	1	0	1	0	1	1	1	0	0	0	0	7	0	851.45414	P26041	P26041	54	60	Msn	Moesin	yes	yes	2	0.013263	100.07	By MS/MS	By MS/MS	By MS/MS	By MS/MS	By MS/MS
AFSYICR	IEKVSFCAPDRNFDRAFSYICRDGTTRRWI	APDRNFDRAFSYICRDGTTRRWICHCFMAV	R	A	F	C	R	D	1	1	0	0	1	0	0	0	0	1	0	0	0	1	0	1	0	0	1	0	0	0	7	0	915.42727	Q05BE7;Q9QZS3;D3Z7I6;D3Z1E8;O08919	Q05BE7	126	132	Numb;Numbl	Protein numb homolog;Numb-like protein	yes	no	2	0.023385	86.512	By MS/MS	By matching	By matching	By matching	By matching
AFSYYGPLR	VGNLGTGAGKGELERAFSYYGPLRTVWIAR	KGELERAFSYYGPLRTVWIARNPPGFAFVE	R	A	F	L	R	T	1	1	0	0	0	0	0	1	0	0	1	0	0	1	1	1	0	0	2	0	0	0	9	0	1072.5342	A0A3Q4EH04;A0A3Q4L335;A0A3Q4L393;Q8BL97	A0A3Q4EH04	30	38	Srsf7	Serine/arginine-rich splicing factor 7	yes	no	2	0.00058489	117.16	By matching	By MS/MS	By MS/MS	By MS/MS	By MS/MS
AFTGFIVEADTPGIHIGK	LLARSNPDPKVPASKAFTGFIVEADTPGIH	GFIVEADTPGIHIGKKELNMGQRCSDTRGI	K	A	F	G	K	K	2	0	0	1	0	0	1	3	1	3	0	1	0	2	1	0	2	0	0	1	0	0	18	0	1871.9781	P45952	P45952	218	235	Acadm	Medium-chain specific acyl-CoA dehydrogenase, mitochondrial	yes	yes	2;3	0.00011011	82.707	By MS/MS	By MS/MS	By MS/MS	By MS/MS	By matching
AFTNPEDACSFITSANFPALVVK	KEFMDRHEIPTAQWRAFTNPEDACSFITSA	CSFITSANFPALVVKASGLAAGKGVIVAKS	R	A	F	V	K	A	4	0	2	1	1	0	1	0	0	1	1	1	0	3	2	2	2	0	0	2	0	0	23	0	2498.2152	Q64737;D6RCG1;A0A338P6X4	Q64737	126	148	Gart	Trifunctional purine biosynthetic protein adenosine-3;Phosphoribosylamine--glycine ligase;Phosphoribosylformylglycinamidine cyclo-ligase;Phosphoribosylglycinamide formyltransferase	yes	no	3	0.044468	25.935					By MS/MS
AFVAGVLPLK	INLTDRGSVTKIYGRAFVAGVLPLKVAKDM	KIYGRAFVAGVLPLKVAKDMAAAAVRCIRK	R	A	F	L	K	V	2	0	0	0	0	0	0	1	0	0	2	1	0	1	1	0	0	0	0	2	0	0	10	0	1013.6274	Q9D7H3;D3Z263	Q9D7H3	196	205	RtcA;Rtca	RNA 3-terminal phosphate cyclase	yes	no	2	0.032838	63.48	By matching	By matching	By matching	By matching	By MS/MS
AFVDFFSQCLHEEYK	GMLPVPLLTIYSATKAFVDFFSQCLHEEYK	AFVDFFSQCLHEEYKSKGIFVQSVMPYLVA	K	A	F	Y	K	S	1	0	0	1	1	1	2	0	1	0	1	1	0	3	0	1	0	0	1	1	0	0	15	0	1918.856	O70503	O70503	207	221	Hsd17b12	Very-long-chain 3-oxoacyl-CoA reductase	yes	yes	3	0.0013146	74.789	By matching	By matching	By matching	By MS/MS
AFVDLTNQVSCSGDVK	YGQATVEGYCQKLSKAFVDLTNQVSCSGDV	FVDLTNQVSCSGDVKRSVKVDCANGIGALK	K	A	F	V	K	R	1	0	1	2	1	1	0	1	0	0	1	1	0	1	0	2	1	0	0	3	0	0	16	0	1738.8196	Q8BWW3;Q9CYR6	Q8BWW3	190	205	Pgm3	Phosphoacetylglucosamine mutase	yes	no	2	0.022089	63.537		By MS/MS
AFVDSCLQLHETK	QHKLAELKTHICVTRAFVDSCLQLHETKRL	TRAFVDSCLQLHETKRLDSGSASMAKYWAS	R	A	F	T	K	R	1	0	0	1	1	1	1	0	1	0	2	1	0	1	0	1	1	0	0	1	0	0	13	0	1546.745	A0A0R4J083;P51174	A0A0R4J083	346	358	Acadl	Long-chain specific acyl-CoA dehydrogenase, mitochondrial	yes	no	2;3	5.1915E-06	159.83	By MS/MS	By MS/MS	By MS/MS	By MS/MS	By MS/MS
AFVEAQNK	DPYSWLEDPDSEQTKAFVEAQNKITVPFLE	PDSEQTKAFVEAQNKITVPFLEQCPIRGLY	K	A	F	N	K	I	2	0	1	0	0	1	1	0	0	0	0	1	0	1	0	0	0	0	0	1	0	0	8	0	905.46068	Q9QUR6	Q9QUR6	41	48	Prep	Prolyl endopeptidase	yes	yes	2	0.0040761	105.39	By MS/MS		By MS/MS	By MS/MS	By MS/MS
AFVEFLTDEIKEEK	PCACGCGALHTEGDKAFVEFLTDEIKEEKK	KAFVEFLTDEIKEEKKIQKHKSLPKMSGDW	K	A	F	E	K	K	1	0	0	1	0	0	4	0	0	1	1	2	0	2	0	0	1	0	0	1	0	0	14	1	1696.856	Q8R5L1;O35658	Q8R5L1	79	92	C1qbp	Complement component 1 Q subcomponent-binding protein, mitochondrial	yes	no	2;3	4.496E-08	228.83	By MS/MS	By MS/MS	By MS/MS	By MS/MS	By MS/MS
AFVEVNEEGTEAAAATAGMMTVR	MSSKQGLFLSKVVHKAFVEVNEEGTEAAAA	GTEAAAATAGMMTVRCMRFTPRFCADHPFL	K	A	F	V	R	C	6	1	1	0	0	0	4	2	0	0	0	0	2	1	0	0	3	0	0	3	0	0	23	0	2354.0882	F8WIV2;Q60854	F8WIV2	342	364	Serpinb6a;Serpinb6	Serpin B6	yes	no	3	1.2147E-05	70.917	By MS/MS	By MS/MS	By MS/MS
AFVFILEPK	NTYNVVKAPQGKNQKAFVFILEPKKQGDPP	QGKNQKAFVFILEPKKQGDPPVEFATDRVE	K	A	F	P	K	K	1	0	0	0	0	0	1	0	0	1	1	1	0	2	1	0	0	0	0	1	0	0	9	0	1062.6114	Q8CIH5	Q8CIH5	871	879	Plcg2	1-phosphatidylinositol 4,5-bisphosphate phosphodiesterase gamma-2	yes	yes	2	0.0073806	83.265	By MS/MS	By matching		By MS/MS	By MS/MS
AFVHWYVGEGMEEGEFSEAR	WARLDHKFDLMYAKRAFVHWYVGEGMEEGE	YVGEGMEEGEFSEAREDMAALEKDYEEVGV	R	A	F	A	R	E	2	1	0	0	0	0	5	3	1	0	0	0	1	2	0	1	0	1	1	2	0	0	20	0	2329.011	A0A0A0MQA5;P68368;P05213;P68369;P05214	P68369	403	422	Tuba4a;Tuba1b;Tuba1a;Tuba3a	Tubulin alpha-4A chain;Tubulin alpha-1B chain;Tubulin alpha-1A chain;Tubulin alpha-3 chain	no	no	3	1.0766E-05	89.049	By MS/MS			By matching	By matching
AFVPAILFK	DEDARNFYENLIDLKAFVPAILFKDNEKSQ	NLIDLKAFVPAILFKDNEKSQNKDSNKDDS	K	A	F	F	K	D	2	0	0	0	0	0	0	0	0	1	1	1	0	2	1	0	0	0	0	1	0	0	9	0	1004.6059	A2AT37	A2AT37	475	483	Upf2		yes	yes	2	0.019371	72.138	By MS/MS	By MS/MS	By MS/MS
AFVPPLAEDLLAR	ENAELAHEWVKCIAKAFVPPLAEDLLARDF	AKAFVPPLAEDLLARDFERLGRLPCKAGLS	K	A	F	A	R	D	3	1	0	1	0	0	1	0	0	0	3	0	0	1	2	0	0	0	0	1	0	0	13	0	1410.7871	E9PUB0;Q4LDD4	E9PUB0	136	148	Arap1	Arf-GAP with Rho-GAP domain, ANK repeat and PH domain-containing protein 1	yes	no	2	0.00063381	105.86	By MS/MS	By MS/MS	By MS/MS	By MS/MS	By MS/MS
AFVTMLDELLAEHK	LRIPGLVGKVFPGKRAFVTMLDELLAEHKT	RAFVTMLDELLAEHKTTWDPTQPPRDLTDA	R	A	F	H	K	T	2	0	0	1	0	0	2	0	1	0	3	1	1	1	0	0	1	0	0	1	0	0	14	0	1615.828	Q9JKY7	Q9JKY7	249	262	Cyp2d22		yes	yes	3	5.3101E-06	116.84	By MS/MS	By MS/MS	By MS/MS	By MS/MS	By MS/MS
AFVVGMMER	DGSSMLSEAEFEVLKAFVVGMMERLHISQK	EFEVLKAFVVGMMERLHISQKRIRVAVVEY	K	A	F	E	R	L	1	1	0	0	0	0	1	1	0	0	0	0	2	1	0	0	0	0	0	2	0	0	9	0	1038.4991	E9QPU1;Q8CIZ8	E9QPU1	1298	1306	Vwf	von Willebrand factor;von Willebrand antigen 2	yes	no	2	0.022242	70.525	By MS/MS	By MS/MS	By MS/MS	By MS/MS	By MS/MS
AFYAELYHIISSNLEK	EAAYGALRAMVLDLRAFYAELYHIISSNLE	FYAELYHIISSNLEKIVNPKGEEKPSMY__	R	A	F	E	K	I	2	0	1	0	0	0	2	0	1	2	2	1	0	1	0	2	0	0	2	0	0	0	16	0	1896.9622	P97372;G3X9V0	P97372	211	226	Psme2	Proteasome activator complex subunit 2	yes	no	2;3	1.6202E-19	214.23	By MS/MS	By MS/MS	By MS/MS	By MS/MS	By MS/MS
AFYEHAPK	WNIPELVNMGQWKIRAFYEHAPKQIFSAEF	MGQWKIRAFYEHAPKQIFSAEFEVKEYVLP	R	A	F	P	K	Q	2	0	0	0	0	0	1	0	1	0	0	1	0	1	1	0	0	0	1	0	0	0	8	0	961.46577	P01027	P01027	209	216	C3	Complement C3;Complement C3 beta chain;C3-beta-c;Complement C3 alpha chain;C3a anaphylatoxin;Acylation stimulating protein;Complement C3b alpha chain;Complement C3c alpha chain fragment 1;Complement C3dg fragment;Complement C3g fragment;Complement C3d fragment;Complement C3f fragment;Complement C3c alpha chain fragment 2	yes	yes	2	0.047476	60.682			By MS/MS	By MS/MS	By matching
AFYMEEGAPYCER	HCFTCAACKTPIRNRAFYMEEGAPYCERDY	NRAFYMEEGAPYCERDYEKMFGTKCRGCDF	R	A	F	E	R	D	2	1	0	0	1	0	3	1	0	0	0	0	1	1	1	0	0	0	2	0	0	0	13	0	1621.6541	Q3TJD7	Q3TJD7	378	390	Pdlim7	PDZ and LIM domain protein 7	yes	yes	2	0.0083975	73.067			By matching	By matching	By matching
AFYSLGNYLVASEIAK	QWRKIFDDEPTIIRRAFYSLGNYLVASEIA	FYSLGNYLVASEIAKESTNFPVIVDRYWHS	R	A	F	A	K	E	3	0	1	0	0	0	1	1	0	1	2	1	0	1	0	2	0	0	2	1	0	0	16	0	1744.9036	Q3U5Q7	Q3U5Q7	305	320	Cmpk2	UMP-CMP kinase 2, mitochondrial	yes	yes	2	1.9781E-06	136.27				By MS/MS	By MS/MS
AGAAAGGPATLAVCVCK	PGMECVKSRKRRKGKAGAAAGGPATLAVCV	AAAGGPATLAVCVCKSRYPVCGSNGITYPS	K	A	G	C	K	S	6	0	0	0	2	0	0	3	0	0	1	1	0	0	1	0	1	0	0	2	0	0	17	0	1572.7752	Q61581;F8WH23;E9Q5D9	Q61581	97	113	Igfbp7	Insulin-like growth factor-binding protein 7	yes	no	2	0.00034349	93.162			By matching	By MS/MS	By MS/MS
AGAAAPELLQALLR	LLDRHGDSALHLALRAGAAAPELLQALLRS	RAGAAAPELLQALLRSGAHAVPQILHMPDF	R	A	G	L	R	S	5	1	0	0	0	1	1	1	0	0	4	0	0	0	1	0	0	0	0	0	0	0	14	0	1392.8089	A0A494BAQ2;A0A494B9Y5;Q9WTK5	A0A494BAQ2	570	583	Nfkb2	Nuclear factor NF-kappa-B p100 subunit;Nuclear factor NF-kappa-B p52 subunit	yes	no	2	0.00029655	111.06	By matching	By matching	By matching	By MS/MS	By MS/MS
AGAAGTSEATSSVR	KVQVGDGRDYVCVVKAGAAGTSEATSSVRV	KAGAAGTSEATSSVRVFATPEDTEVSPNKG	K	A	G	V	R	V	4	1	0	0	0	0	1	2	0	0	0	0	0	0	0	3	2	0	0	1	0	0	14	0	1263.6055	Q9R069;D3YTK7	Q9R069	122	135	Bcam	Basal cell adhesion molecule	yes	no	2	7.5685E-17	223.78	By MS/MS	By MS/MS	By MS/MS	By MS/MS	By MS/MS
AGADIIITYFAPQLLK	DLRTAVLETMTAFRRAGADIIITYFAPQLL	GADIIITYFAPQLLKWLKEE__________	R	A	G	L	K	W	3	0	0	1	0	1	0	1	0	3	2	1	0	1	1	0	1	0	1	0	0	0	16	0	1732.9764	P10518	P10518	310	325	Alad	Delta-aminolevulinic acid dehydratase	yes	yes	2	0.0045508	75.695	By MS/MS	By matching
AGAEPAPER	TRLLRACEYKGRLSKAGAEPAPERQAESSQ	KGRLSKAGAEPAPERQAESSQVKQ______	K	A	G	E	R	Q	3	1	0	0	0	0	2	1	0	0	0	0	0	0	2	0	0	0	0	0	0	0	9	0	896.43519	A0A338P699;Q6S9I0	A0A338P699	120	128	Kng2		yes	no	2	0.00038779	122.52	By MS/MS	By MS/MS	By MS/MS	By MS/MS	By MS/MS
AGAESDGQFQFTGIK	______________________________	AGAESDGQFQFTGIKKYFNSYTLTGRMNCV	M	A	G	I	K	K	2	0	0	1	0	2	1	3	0	1	0	1	0	2	0	1	1	0	0	0	0	0	15	0	1554.7314	Q78IK2	Q78IK2	2	16	Usmg5	Up-regulated during skeletal muscle growth protein 5	yes	yes	2	2.0323E-14	205.07	By MS/MS	By MS/MS	By MS/MS	By MS/MS	By MS/MS
AGAGLSSLCLVLSTRPHC	SDVTLVPVSCSELEKAGAGLSSLCLVLSTR	GLSSLCLVLSTRPHC_______________	K	A	G	H	C	-	2	1	0	0	2	0	0	2	1	0	4	0	0	0	1	3	1	0	0	1	0	0	18	1	1897.9502	Q99LD8	Q99LD8	268	285	Ddah2	N(G),N(G)-dimethylarginine dimethylaminohydrolase 2	yes	yes	3	0.0022112	62.765	By MS/MS	By MS/MS	By MS/MS	By matching
AGAGSATLSMAYAGAR	TGRIQEAGTEVVKAKAGAGSATLSMAYAGA	GAGSATLSMAYAGARFVFSLVDAMNGKEGV	K	A	G	A	R	F	6	1	0	0	0	0	0	3	0	0	1	0	1	0	0	2	1	0	1	0	0	0	16	0	1453.6984	P08249	P08249	242	257	Mdh2	Malate dehydrogenase, mitochondrial	yes	yes	2	5.5717E-26	227.37	By MS/MS	By MS/MS	By MS/MS	By MS/MS	By MS/MS
AGAIAPCEVTVPAQNTGLGPEK	IRDMLLANKVPAAARAGAIAPCEVTVPAQN	EVTVPAQNTGLGPEKTSFFQALGITTKISR	R	A	G	E	K	T	4	0	1	0	1	1	2	3	0	1	1	1	0	0	3	0	2	0	0	2	0	0	22	0	2179.0943	P14869;D3YVM5;S4R1N1	P14869	113	134	Rplp0	60S acidic ribosomal protein P0	yes	no	2;3	1.296E-05	111.83	By MS/MS	By MS/MS	By MS/MS	By MS/MS	By MS/MS
AGAISASGPELEGAGHSK	SGPASPTTGSAVDIRAGAISASGPELEGAG	ISASGPELEGAGHSKFQVTVPGAKVGSLDV	R	A	G	S	K	F	4	0	0	0	0	0	2	4	1	1	1	1	0	0	1	3	0	0	0	0	0	0	18	0	1637.8009	E9Q616;A0A494BBD5	E9Q616	228	245	Ahnak		yes	no	2;3	0.00013216	89.433	By matching	By MS/MS	By matching	By MS/MS	By MS/MS
AGALLPAIR	VCDHCVVLLLDDLERAGALLPAIREQLQGI	LDDLERAGALLPAIREQLQGINASSAAWAR	R	A	G	I	R	E	3	1	0	0	0	0	0	1	0	1	2	0	0	0	1	0	0	0	0	0	0	0	9	0	880.54944	Q61001	Q61001	2183	2191	Lama5	Laminin subunit alpha-5	yes	yes	2	0.00649	85.265	By matching	By matching
AGALQCSPSDVYTK	RVQELGHGCSALVTKAGALQCSPSDVYTKK	KAGALQCSPSDVYTKKELIECARRVSEKVS	K	A	G	T	K	K	2	0	0	1	1	1	0	1	0	0	1	1	0	0	1	2	1	0	1	1	0	0	14	0	1495.6977	P26039	P26039	1934	1947	Tln1	Talin-1	yes	yes	2	2.2452E-08	186.81	By MS/MS	By MS/MS	By MS/MS	By MS/MS	By MS/MS
AGALQVCPTDSYTK	RVQDLGHGCIFLVQKAGALQVCPTDSYTKR	KAGALQVCPTDSYTKRELIECARSVTEKVS	K	A	G	T	K	R	2	0	0	1	1	1	0	1	0	0	1	1	0	0	1	1	2	0	1	1	0	0	14	0	1509.7133	E9PUM4;A0A1L1SQ51;Q71LX4;Q8CDM9;A0A1L1SRI1	E9PUM4	1935	1948	Tln2	Talin-2	yes	no	2	0.024985	64.73		By MS/MS
AGAVDWTDQLGLR	RKSGGGHFVPPGETKAGAVDWTDQLGLRNL	TKAGAVDWTDQLGLRNLEVSSCVSSEGPSE	K	A	G	L	R	N	2	1	0	2	0	1	0	2	0	0	2	0	0	0	0	0	1	1	0	1	0	0	13	0	1400.7048	P58871;Z4YJL4	P58871	1149	1161	Tnks1bp1	182 kDa tankyrase-1-binding protein	yes	no	2	0.00031169	118.71	By MS/MS	By matching	By matching	By MS/MS	By MS/MS
AGAVNPTVK	ESLQYPKTVWIPYPKAGAVNPTVKFFIVNI	WIPYPKAGAVNPTVKFFIVNIDSLSSSSSA	K	A	G	V	K	F	2	0	1	0	0	0	0	1	0	0	0	1	0	0	1	0	1	0	0	2	0	0	9	0	855.48142	P28843	P28843	253	261	Dpp4	Dipeptidyl peptidase 4;Dipeptidyl peptidase 4 membrane form;Dipeptidyl peptidase 4 soluble form	yes	yes	2	0.0054075	87.696	By matching	By MS/MS	By matching	By matching	By matching
AGAYDFPSPEWDTVTPEAK	PFWDEDQHRLYQQIKAGAYDFPSPEWDTVT	DFPSPEWDTVTPEAKDLINKMLTINPAKRI	K	A	G	A	K	D	3	0	0	2	0	0	2	1	0	0	0	1	0	1	3	1	2	1	1	1	0	0	19	0	2079.9426	E9Q1W0;E9Q1T1;A0A0G2JGS4;Q6PHZ2;E9Q1V9;Q8CCM0;F8WIS9;P11798;Q5SVI9;Q5SVJ1;Q5SVI3;Q5SVI0;Q5SVI2;Q68EG2;Q5SVI1;Q5SVJ0;P28652;A0A2I3BQP6;Q923T9;A0A286YCB8;A0A286YDL6	E9Q1W0	228	246	Camk2d;Camk2a;Camk2b;Camk2g	Calcium/calmodulin-dependent protein kinase type II subunit delta;Calcium/calmodulin-dependent protein kinase type II subunit alpha;Calcium/calmodulin-dependent protein kinase type II subunit beta;Calcium/calmodulin-dependent protein kinase type II subunit gamma	no	no	2	3.1556E-05	101.6	By MS/MS		By MS/MS	By MS/MS	By MS/MS
AGCAVTSLLASELTK	AAFRRKRGPRQVNRKAGCAVTSLLASELTK	AGCAVTSLLASELTKDDAMAPGPVKVPKKS	K	A	G	T	K	D	3	0	0	0	1	0	1	1	0	0	3	1	0	0	0	2	2	0	0	1	0	0	15	0	1519.7916	F6XC54;D3Z074;E9PXV7;E9PV41;O08808	F6XC54	1173	1187	Diap1;Diaph1	Protein diaphanous homolog 1	yes	no	2	7.3048E-07	110.08	By MS/MS	By MS/MS	By MS/MS	By MS/MS	By MS/MS
AGCQVVAPSDMMDGR	ESRQRLAEVALAYAKAGCQVVAPSDMMDGR	AGCQVVAPSDMMDGRVEAIKAALLKHGLGN	K	A	G	G	R	V	2	1	0	2	1	1	0	2	0	0	0	0	2	0	1	1	0	0	0	2	0	0	15	0	1592.6745	P10518	P10518	160	174	Alad	Delta-aminolevulinic acid dehydratase	yes	yes	2	0.00354	100.72		By MS/MS	By MS/MS	By MS/MS	By MS/MS
AGDAFGDTSFLTSK	SAPLGDFRHTMHVGRAGDAFGDTSFLTSKA	RAGDAFGDTSFLTSKAREADDESLDEQASA	R	A	G	S	K	A	2	0	0	2	0	0	0	2	0	0	1	1	0	2	0	2	2	0	0	0	0	0	14	0	1415.6569	Q9JM96;A2A6Q2;A2A6Q3	Q9JM96	43	56	Cdc42ep4	Cdc42 effector protein 4	yes	no	2	0.00060974	106.67	By MS/MS	By MS/MS	By MS/MS	By MS/MS	By MS/MS
AGDEFVEK	SLKRMAKKKFTENPKAGDEFVEKTLSCLST	KFTENPKAGDEFVEKTLSCLSTSTDAASVV	K	A	G	E	K	T	1	0	0	1	0	0	2	1	0	0	0	1	0	1	0	0	0	0	0	1	0	0	8	0	893.41306	Q61425	Q61425	88	95	Hadh	Hydroxyacyl-coenzyme A dehydrogenase, mitochondrial	yes	yes	2	0.0059473	96.492	By MS/MS	By MS/MS	By MS/MS	By MS/MS	By MS/MS
AGDLGVDLTSK	PNIMKAKKKKIEVVKAGDLGVDLTSKVSVI	EVVKAGDLGVDLTSKVSVISVEEPPQRSAG	K	A	G	S	K	V	1	0	0	2	0	0	0	2	0	0	2	1	0	0	0	1	1	0	0	1	0	0	11	0	1074.5557	Q9DCW4;A0A0U1RNK9;A0A0U1RQB4	Q9DCW4	211	221	Etfb	Electron transfer flavoprotein subunit beta	yes	no	2	0.0020973	109.79	By matching	By MS/MS		By matching	By MS/MS
AGDLSNELVR	KVATPPPSVLHLNKKAGDLSNELVRHFLIE	HLNKKAGDLSNELVRHFLIECTPKGVRLKG	K	A	G	V	R	H	1	1	1	1	0	0	1	1	0	0	2	0	0	0	0	1	0	0	0	1	0	0	10	0	1072.5513	A0A5F8MPF2;A0A5F8MP98;Q5SSZ5	A0A5F8MPF2	1370	1379	Tns3	Tensin-3	yes	no	2	0.0014285	111.06	By MS/MS	By MS/MS	By MS/MS	By MS/MS
AGDLVFAK	______________________________	PRPREYKAGDLVFAKMKGYPHWPARIDELP	K	A	G	A	K	M	2	0	0	1	0	0	0	1	0	0	1	1	0	1	0	0	0	0	0	1	0	0	8	0	819.44905	Q9JMG7	Q9JMG7	11	18	Hdgfrp3	Hepatoma-derived growth factor-related protein 3	yes	yes	2	0.0082376	90.862	By matching	By MS/MS	By MS/MS	By matching	By MS/MS
AGDTVIPLYIPQCGECK	AGIVESVGEGVTKLKAGDTVIPLYIPQCGE	DTVIPLYIPQCGECKFCLNPKTNLCQKIRV	K	A	G	C	K	F	1	0	0	1	2	1	1	2	0	2	1	1	0	0	2	0	1	0	1	1	0	0	17	0	1919.9121	P28474	P28474	85	101	Adh5	Alcohol dehydrogenase class-3	yes	yes	2	0.00095256	107.18	By MS/MS	By MS/MS	By MS/MS	By MS/MS	By MS/MS
AGDVIFLLSK	LFDFTGNSKLELSFKAGDVIFLLSKINKDW	ELSFKAGDVIFLLSKINKDWLEGTSQGATG	K	A	G	S	K	I	1	0	0	1	0	0	0	1	0	1	2	1	0	1	0	1	0	0	0	1	0	0	10	0	1061.6121	P97369;A8XU21	P97369	193	202	Ncf4	Neutrophil cytosol factor 4	yes	no	2	0.0041915	88.496	By matching	By matching	By matching	By matching	By matching
AGDVLWLR	RWLDSSRCLMQQGIKAGDVLWLRFKYYSFF	LMQQGIKAGDVLWLRFKYYSFFDLDPKTDP	K	A	G	L	R	F	1	1	0	1	0	0	0	1	0	0	2	0	0	0	0	0	0	1	0	1	0	0	8	0	928.51305	Q8K1B8;A0A494B9W3;A0A494BBJ8	Q8K1B8	243	250	Fermt3	Fermitin family homolog 3	yes	no	2	0.0021384	120.65	By MS/MS	By matching	By matching	By MS/MS	By MS/MS
AGEDAHEALLTLEVPSALLLSSVR	LFLSINVTNSPSSQRAGEDAHEALLTLEVP	LTLEVPSALLLSSVRPSGTCQANNETILCE	R	A	G	V	R	P	4	1	0	1	0	0	3	1	1	0	6	0	0	0	1	3	1	0	0	2	0	0	24	0	2490.333	Q62470	Q62470	667	690	Itga3	Integrin alpha-3;Integrin alpha-3 heavy chain;Integrin alpha-3 light chain	yes	yes	3	2.0605E-06	75.797	By MS/MS	By MS/MS	By MS/MS
AGEEITQAQR	KGDITGYFPSMYLQKAGEEITQAQRQIRGR	MYLQKAGEEITQAQRQIRGRGAPPRRSTIR	K	A	G	Q	R	Q	2	1	0	0	0	2	2	1	0	1	0	0	0	0	0	0	1	0	0	0	0	0	10	0	1101.5415	S4R293;F8WH69;Q09014	S4R293	283	292	Ncf1	Neutrophil cytosol factor 1	yes	no	2	0.00094036	121.53	By matching	By matching	By matching	By MS/MS	By MS/MS
AGEELIELR	REESLRRSRGLSPGRAGEELIELRVRPVLS	GLSPGRAGEELIELRVRPVLSRPGSGTPLP	R	A	G	L	R	V	1	1	0	0	0	0	3	1	0	1	2	0	0	0	0	0	0	0	0	0	0	0	9	0	1028.5502	A0A087WQ89;A0A087WQV6;A0A087WQC3	A0A087WQ89	30	38	2210011C24Rik		yes	no	2	0.0032729	92.491	By MS/MS	By matching	By MS/MS	By MS/MS	By matching
AGELTEDEVER	AHVVLRKADIDLTKRAGELTEDEVERVITI	LTKRAGELTEDEVERVITIMQNPRQYKIPD	R	A	G	E	R	V	1	1	0	1	0	0	4	1	0	0	1	0	0	0	0	0	1	0	0	1	0	0	11	0	1246.5677	F6YVP7;P62270;S4R1N6;A0A1Y7VKY1	F6YVP7	56	66	Gm10260;Rps18	40S ribosomal protein S18	yes	no	2	1.6551E-08	193.82	By MS/MS	By matching	By matching	By MS/MS	By MS/MS
AGEMVEVLTSQR	GFGVFLKTKMGERQKAGEMVEVLTSQRYNA	RQKAGEMVEVLTSQRYNAHMVPEDGSLTCS	K	A	G	Q	R	Y	1	1	0	0	0	1	2	1	0	0	1	0	1	0	0	1	1	0	0	2	0	0	12	0	1318.6551	Q5SQ27	Q5SQ27	331	342	Sec14l3		yes	yes	2;3	2.3875E-06	181.87	By MS/MS	By MS/MS	By MS/MS	By MS/MS	By MS/MS
AGETVNLLIPIQGK	KIWLPRALKQTYIRKAGETVNLLIPIQGKP	KAGETVNLLIPIQGKPKPQTTWTHNGCALD	K	A	G	G	K	P	1	0	1	0	0	1	1	2	0	2	2	1	0	0	1	0	1	0	0	1	0	0	14	0	1451.8348	Q5FW53	Q5FW53	68	81	Mybphl	Myosin-binding protein H-like	yes	yes	2	0.024348	62.201		By MS/MS
AGEVINQPMMMAAR	PPPPEEKDEEFPEQKAGEVINQPMMMAARQ	KAGEVINQPMMMAARQLHDEARKWSSKGND	K	A	G	A	R	Q	3	1	1	0	0	1	1	1	0	1	0	0	3	0	1	0	0	0	0	1	0	0	14	0	1517.7153	Q64727;A0A286YDJ4	Q64727	890	903	Vcl	Vinculin	yes	no	2	0.0043814	77.379		By MS/MS	By MS/MS	By MS/MS	By MS/MS
AGFAGDDAPR	EIAALVIDNGSGMCKAGFAGDDAPRAVFPS	SGMCKAGFAGDDAPRAVFPSIVGRPRHQGV	K	A	G	P	R	A	3	1	0	2	0	0	0	2	0	0	0	0	0	1	1	0	0	0	0	0	0	0	10	0	975.44101	E9Q5F4;G3UZ07;E9Q606;E9Q2D1;F6WX90;P60710;E9Q1F2;P62737;P63268;A0A494B9T3;D3YZY0;D3Z2K3;P63260;B1ATY1;G3UYG0;P68033;P68134;A0A1D5RM20	P63260	19	28	Actb;Actg1;Actc1;Acta2;Actg2;Acta1	Actin, cytoplasmic 1;Actin, cytoplasmic 1, N-terminally processed;Actin, aortic smooth muscle;Actin, gamma-enteric smooth muscle;Actin, cytoplasmic 2;Actin, cytoplasmic 2, N-terminally processed;Actin, alpha cardiac muscle 1;Actin, alpha skeletal muscle	no	no	2	0.00044168	135.83	By MS/MS	By MS/MS	By MS/MS	By MS/MS	By MS/MS
AGFAGDQIPK	ANQPVVIDNGSGVIKAGFAGDQIPKYCFPN	SGVIKAGFAGDQIPKYCFPNYVGRPKHVRV	K	A	G	P	K	Y	2	0	0	1	0	1	0	2	0	1	0	1	0	1	1	0	0	0	0	0	0	0	10	0	1002.5134	P61164;A0A494BB86;A0A494BAH0;Q8R5C5	P61164	23	32	Actr1a;Actr1b	Alpha-centractin;Beta-centractin	no	no	2	0.0025844	94.309	By MS/MS	By MS/MS	By MS/MS	By MS/MS	By MS/MS
AGFLDLK	QCQIQFGPHNEQKHKAGFLDLKDFLPKEYV	PHNEQKHKAGFLDLKDFLPKEYVKQKGERK	K	A	G	L	K	D	1	0	0	1	0	0	0	1	0	0	2	1	0	1	0	0	0	0	0	0	0	0	7	0	762.42759	P26039	P26039	257	263	Tln1	Talin-1	yes	yes	2	0.013263	100.07	By MS/MS	By MS/MS	By MS/MS	By MS/MS	By MS/MS
AGFLDLKDFLPK	QCQIQFGPHNEQKHKAGFLDLKDFLPKEYV	KHKAGFLDLKDFLPKEYVKQKGERKIFQAH	K	A	G	P	K	E	1	0	0	2	0	0	0	1	0	0	3	2	0	2	1	0	0	0	0	0	0	0	12	1	1362.7547	P26039	P26039	257	268	Tln1	Talin-1	yes	yes	2;3	0.0080766	75.509	By MS/MS	By MS/MS	By MS/MS	By MS/MS	By MS/MS
AGFLDNFR	______________________________	______________________________	M	A	G	F	R	W	1	1	1	1	0	0	0	1	0	0	1	0	0	2	0	0	0	0	0	0	0	0	8	0	938.46102	D6RH99;D6RJK9;Q9D1X9	D6RH99	2	9	Tmem50b	Transmembrane protein 50B	yes	no	2	0.00079433	117.93	By MS/MS	By matching	By MS/MS	By matching	By MS/MS
AGFSETFLNEMIAPVMK	YVRLLNQTLRENLKKAGFSETFLNEMIAPV	FSETFLNEMIAPVMKVNYGQSTDINAFVGA	K	A	G	M	K	V	2	0	1	0	0	0	2	1	0	1	1	1	2	2	1	1	1	0	0	1	0	0	17	0	1883.9161	Q9CQF9;F7CIP8;D3Z275	Q9CQF9	206	222	Pcyox1	Prenylcysteine oxidase	yes	no	2	9.4493E-05	105.17	By matching	By MS/MS	By MS/MS	By MS/MS	By MS/MS
AGFWEEFESLQK	VLELNKKQESEDTAKAGFWEEFESLQKQEV	TAKAGFWEEFESLQKQEVKNLHQRLEGQRP	K	A	G	Q	K	Q	1	0	0	0	0	1	3	1	0	0	1	1	0	2	0	1	0	1	0	0	0	0	12	0	1469.6827	P29351	P29351	242	253	Ptpn6	Tyrosine-protein phosphatase non-receptor type 6	yes	yes	2	0.017223	85.377				By matching	By matching
AGFYFDGISR	HHCLNSPGSFRCECKAGFYFDGISRTCVDI	RCECKAGFYFDGISRTCVDINECQRYPGRL	K	A	G	S	R	T	1	1	0	1	0	0	0	2	0	1	0	0	0	2	0	1	0	0	1	0	0	0	10	0	1131.5349	Q08879	Q08879	388	397	Fbln1	Fibulin-1	yes	yes	2	0.0066518	79.893	By MS/MS	By matching	By matching	By MS/MS	By MS/MS
AGGAAGLFAK	______________________________	MAEGKAGGAAGLFAKQMQKKFSRAQEKVLQ	K	A	G	A	K	Q	4	0	0	0	0	0	0	3	0	0	1	1	0	1	0	0	0	0	0	0	0	0	10	0	861.47085	S4R171;S4R1B8;S4R270;A0A5F8MQ05;D3Z6Q9;S4R1Q1;S4R2J8	S4R171	6	15	Bin2	Bridging integrator 2	yes	no	2	0.016359	72.492	By matching	By matching	By matching	By matching	By matching
AGGANYDAQSE	RKELEEDFIRSELKKAGGANYDAQSE____	ELKKAGGANYDAQSE_______________	K	A	G	S	E	-	3	0	1	1	0	1	1	2	0	0	0	0	0	0	0	1	0	0	1	0	0	0	11	0	1081.4312	Q9CQI6	Q9CQI6	132	142	Cotl1	Coactosin-like protein	yes	yes	2	0.0019996	111.74	By MS/MS	By matching	By MS/MS	By matching	By MS/MS
AGGEGGVTLGQPHLSR	______________________________	GGEGGVTLGQPHLSRQDLATLDVTKLTPLS	M	A	G	S	R	Q	1	1	0	0	0	1	1	5	1	0	2	0	0	0	1	1	1	0	0	1	0	0	16	0	1534.7852	Q9Z0N1;A2AAW9	Q9Z0N1	2	17	Eif2s3x	Eukaryotic translation initiation factor 2 subunit 3, X-linked	yes	no	2	2.8375E-06	125.82	By MS/MS	By MS/MS		By MS/MS	By MS/MS
AGGFLMK	HRAHSSMVGVNLPQKAGGFLMKKELNYFAK	VGVNLPQKAGGFLMKKELNYFAKALESPER	K	A	G	M	K	K	1	0	0	0	0	0	0	2	0	0	1	1	1	1	0	0	0	0	0	0	0	0	7	0	722.37853	P09411;S4R2M7	P09411	185	191	Pgk1	Phosphoglycerate kinase 1;Phosphoglycerate kinase	yes	no	2	0.045239	72.021	By MS/MS	By MS/MS	By MS/MS	By MS/MS	By MS/MS
AGGHIAAPR	GQSVNFDTIREMCTRAGGHIAAPRNPEENE	REMCTRAGGHIAAPRNPEENEAIASITKKY	R	A	G	P	R	N	3	1	0	0	0	0	0	2	1	1	0	0	0	0	1	0	0	0	0	0	0	0	9	0	848.46168	Q9CQI1;P35242	Q9CQI1	158	166	Sftpa1	Pulmonary surfactant-associated protein A	yes	no	2	0.00043283	121.29	By MS/MS	By MS/MS	By MS/MS	By MS/MS	By MS/MS
AGGIETIANEYSDR	GIDLGFQSCYVAVARAGGIETIANEYSDRC	RAGGIETIANEYSDRCTPACVSFGPKNRSI	R	A	G	D	R	C	2	1	1	1	0	0	2	2	0	2	0	0	0	0	0	1	1	0	1	0	0	0	14	0	1494.6951	Q3U2G2;Q61316	Q3U2G2	20	33	Hspa4	Heat shock 70 kDa protein 4	yes	no	2	9.1344E-05	125.74	By MS/MS	By MS/MS	By matching	By MS/MS	By MS/MS
AGGPGLER	FTVGPLGEGGAHKVRAGGPGLERAEVGVPA	GGAHKVRAGGPGLERAEVGVPAEFGIWTRE	R	A	G	E	R	A	1	1	0	0	0	0	1	3	0	0	1	0	0	0	1	0	0	0	0	0	0	0	8	0	755.3926	B7FAU9;Q8BTM8;B7FAV1;J3JS91;Q80X90	B7FAU9	2235	2242	Flna;Flnb	Filamin-A;Filamin-B	no	no	2	0.003509	108.09	By MS/MS	By MS/MS	By MS/MS	By MS/MS	By MS/MS
AGHGAGKPTAK	SRKQSNPLLIHVDTKAGHGAGKPTAKVIEE	VDTKAGHGAGKPTAKVIEEVSDMFAFIARC	K	A	G	A	K	V	3	0	0	0	0	0	0	3	1	0	0	2	0	0	1	0	1	0	0	0	0	0	11	1	993.53558	Q9QUR6	Q9QUR6	678	688	Prep	Prolyl endopeptidase	yes	yes	2	0.011959	101.65				By MS/MS
AGHSLIK	NNDLLYRDLSQAMWKAGHSLIKSLFPEGNP	DLSQAMWKAGHSLIKSLFPEGNPAKVNLKR	K	A	G	I	K	S	1	0	0	0	0	0	0	1	1	1	1	1	0	0	0	1	0	0	0	0	0	0	7	0	724.42317	E9QNH6;E9Q580	E9QNH6	545	551	Myo1b		no	no	2	0.030927	78.616			By matching	By MS/MS
AGIATHFVDSEK	LALTGYRLKGRDVHRAGIATHFVDSEKLRV	VHRAGIATHFVDSEKLRVLEEELLALKSPS	R	A	G	E	K	L	2	0	0	1	0	0	1	1	1	1	0	1	0	1	0	1	1	0	0	1	0	0	12	0	1273.6303	E0CX19;Q8QZS1	E0CX19	209	220	Hibch	3-hydroxyisobutyryl-CoA hydrolase, mitochondrial	yes	no	2	0.00071461	130.41	By MS/MS	By MS/MS		By MS/MS	By MS/MS
AGIDGESIGNCPFSQR	KEAASSNPEIFLFVKAGIDGESIGNCPFSQ	GIDGESIGNCPFSQRLFMILWLKGVVFNVT	K	A	G	Q	R	L	1	1	1	1	1	1	1	3	0	2	0	0	0	1	1	2	0	0	0	0	0	0	16	0	1706.7682	A0A668KLB7;Q8BXK9	A0A668KLB7	256	271	Clic5	Chloride intracellular channel protein 5	yes	no	2	2.0611E-44	263.57	By MS/MS	By MS/MS	By MS/MS	By MS/MS	By MS/MS
AGIFQSAK	YRNYDSMKDFEEMRKAGIFQSAK_______	DFEEMRKAGIFQSAK_______________	K	A	G	A	K	-	2	0	0	0	0	1	0	1	0	1	0	1	0	1	0	1	0	0	0	0	0	0	8	0	820.4443	Q9CPQ1;A0A0G2JDA6	Q9CPQ1	69	76	Cox6c	Cytochrome c oxidase subunit 6C	yes	no	2	0.0023529	118.05	By MS/MS	By MS/MS	By MS/MS	By MS/MS	By MS/MS
AGIFTGGSLLPVR	LAVISDGCQVSYCVKAGIFTGGSLLPVRLP	VKAGIFTGGSLLPVRLPPYTKPPLMSQVAT	K	A	G	V	R	L	1	1	0	0	0	0	0	3	0	1	2	0	0	1	1	1	1	0	0	1	0	0	13	0	1286.7347	E9QN37;A1L314	E9QN37	584	596	Mpeg1	Macrophage-expressed gene 1 protein	yes	no	2	0.0040475	78.655				By MS/MS	By MS/MS
AGIIASAR	VDHGKSTLTDSLVCKAGIIASARAGETRFT	TDSLVCKAGIIASARAGETRFTDTRKDEQE	K	A	G	A	R	A	3	1	0	0	0	0	0	1	0	2	0	0	0	0	0	1	0	0	0	0	0	0	8	0	757.44464	P58252	P58252	43	50	Eef2	Elongation factor 2	yes	yes	2	0.0010806	134.06	By MS/MS	By matching	By MS/MS	By MS/MS	By matching
AGIPVFAWK	NIFSTQDHAAAAIAKAGIPVFAWKGETDEE	AAAIAKAGIPVFAWKGETDEEYLWCIEQTL	K	A	G	W	K	G	2	0	0	0	0	0	0	1	0	1	0	1	0	1	1	0	0	1	0	1	0	0	9	0	987.55419	P50247;A2ALT5	P50247	95	103	Ahcy	Adenosylhomocysteinase	yes	no	2	0.03819	61.561	By MS/MS	By MS/MS	By MS/MS	By MS/MS
AGISGFGGGVVEGVK	RDMQQGLKDVGANMRAGISGFGGGVVEGVK	AGISGFGGGVVEGVKGSLSGLSQATHTAVV	R	A	G	V	K	G	1	0	0	0	0	0	1	6	0	1	0	1	0	1	0	1	0	0	0	3	0	0	15	0	1332.7038	Q3T9T1;A0A5F8MQA9;Q3TZY4;Q80W04	Q3T9T1	155	169	Tmcc2	Transmembrane and coiled-coil domains protein 2	yes	no	2	0.015921	67.456	By MS/MS	By matching	By MS/MS		By MS/MS
AGKEPGLQIWR	ARPSTMVVEHPEFLKAGKEPGLQIWRVEKF	EFLKAGKEPGLQIWRVEKFDLVPVPPNLYG	K	A	G	W	R	V	1	1	0	0	0	1	1	2	0	1	1	1	0	0	1	0	0	1	0	0	0	0	11	1	1253.6881	P13020;A0A0J9YUQ8;CON__Q3SX14;A0A0J9YUJ8;A6PWS5	P13020	60	70	Gsn	Gelsolin	no	no	3	0.00045933	116.55	By matching	By MS/MS	By matching	By MS/MS	By matching
AGKPVICATQMLESMIK	KVFLAQKMMIGRCNRAGKPVICATQMLESM	KPVICATQMLESMIKKPRPTRAEGSDVANA	R	A	G	I	K	K	2	0	0	0	1	1	1	1	0	2	1	2	2	0	1	1	1	0	0	1	0	0	17	1	1875.962	P52480	P52480	320	336	Pkm	Pyruvate kinase PKM	yes	yes	2;3	3.4664E-18	225.09	By MS/MS	By MS/MS	By MS/MS	By MS/MS	By MS/MS
AGKPVLHYFDGR	______________________________	______________________________	M	A	G	G	R	G	1	1	0	1	0	0	0	2	1	0	1	1	0	1	1	0	0	0	1	1	0	0	12	1	1358.7095	P30115	P30115	2	13	Gsta3	Glutathione S-transferase A3	yes	yes	2;3	0.00045243	121.08	By MS/MS	By MS/MS	By MS/MS	By MS/MS	By MS/MS
AGKPVLHYFNAR	______________________________	______________________________	M	A	G	A	R	G	2	1	1	0	0	0	0	1	1	0	1	1	0	1	1	0	0	0	1	1	0	0	12	1	1371.7412	P13745;P10648;D3Z6A6;D3YZV3	P13745	2	13	Gsta1;Gsta2	Glutathione S-transferase A1;Glutathione S-transferase A1, N-terminally processed;Glutathione S-transferase A2;Glutathione S-transferase	no	no		1	NaN
AGLAPLEVR	VRACIPQSFTVDSSKAGLAPLEVRVLGPRG	TVDSSKAGLAPLEVRVLGPRGLVEPVNVVD	K	A	G	V	R	V	2	1	0	0	0	0	1	1	0	0	2	0	0	0	1	0	0	0	0	1	0	0	9	0	924.53927	Q80X90	Q80X90	1450	1458	Flnb	Filamin-B	yes	yes	2	0.0054075	87.696	By MS/MS	By MS/MS	By MS/MS	By MS/MS	By MS/MS
AGLELEQEVVGLEDPR	EQDSVEVTLGLEAARAGLELEQEVVGLEDP	GLELEQEVVGLEDPRHFAREEAIHPSLGEE	R	A	G	P	R	H	1	1	0	1	0	1	4	2	0	0	3	0	0	0	1	0	0	0	0	2	0	0	16	0	1752.8894	Q6P5H2	Q6P5H2	1354	1369	Nes	Nestin	yes	yes	2	0.0077873	72.34
AGLEQGSDAGYLAESQK	KGLYPAPLKIIDAVKAGLEQGSDAGYLAES	LEQGSDAGYLAESQKFGELALTKESKALMG	K	A	G	Q	K	F	3	0	0	1	0	2	2	3	0	0	2	1	0	0	0	2	0	0	1	0	0	0	17	0	1722.8061	Q8BMS1	Q8BMS1	310	326	Hadha	Trifunctional enzyme subunit alpha, mitochondrial;Long-chain enoyl-CoA hydratase;Long chain 3-hydroxyacyl-CoA dehydrogenase	yes	yes	2	5.2583E-06	119.69	By MS/MS	By MS/MS	By MS/MS	By MS/MS	By MS/MS
AGLGHPSAFGR	______________________________	______________________________	M	A	G	G	R	A	2	1	0	0	0	0	0	3	1	0	1	0	0	1	1	1	0	0	0	0	0	0	11	0	1068.5465	Q9CWS0	Q9CWS0	2	12	Ddah1	N(G),N(G)-dimethylarginine dimethylaminohydrolase 1	yes	yes	2	0.00063047	113.74	By MS/MS	By MS/MS	By MS/MS	By MS/MS	By MS/MS
AGLLEPEVFHLNPAR	TNLTVSAVRFLKTLRAGLLEPEVFHLNPAR	AGLLEPEVFHLNPARSDTDAFKRLIRFVPS	R	A	G	A	R	S	2	1	1	0	0	0	2	1	1	0	3	0	0	1	2	0	0	0	0	1	0	0	15	0	1661.8889	P52825;A2A8E8	P52825	168	182	Cpt2	Carnitine O-palmitoyltransferase 2, mitochondrial	yes	no	3	8.8486E-08	91.743	By MS/MS	By MS/MS	By MS/MS	By MS/MS	By MS/MS
AGLLGLLEEMR	DHNQYKFGHTKVFFKAGLLGLLEEMRDERL	VFFKAGLLGLLEEMRDERLSRIITRIQAQA	K	A	G	M	R	D	1	1	0	0	0	0	2	2	0	0	4	0	1	0	0	0	0	0	0	0	0	0	11	0	1200.6536	Q02566;Q91Z83	Q02566	769	779	Myh6;Myh7	Myosin-6;Myosin-7	no	no	2	2.9258E-06	182.29	By MS/MS	By MS/MS	By MS/MS	By MS/MS	By MS/MS
AGLLGLLEEMRDER	DHNQYKFGHTKVFFKAGLLGLLEEMRDERL	KAGLLGLLEEMRDERLSRIITRIQAQARGQ	K	A	G	E	R	L	1	2	0	1	0	0	3	2	0	0	4	0	1	0	0	0	0	0	0	0	0	0	14	1	1600.8243	Q02566;Q91Z83	Q02566	769	782	Myh6;Myh7	Myosin-6;Myosin-7	yes	no	3	8.4193E-07	127.76	By MS/MS	By MS/MS	By MS/MS	By MS/MS	By MS/MS
AGLNCSTETMPIK	CYGYEGIDAVKEALRAGLNCSTETMPIKIN	LRAGLNCSTETMPIKINLIAPPRYVMTTTT	R	A	G	I	K	I	1	0	1	0	1	0	1	1	0	1	1	1	1	0	1	1	2	0	0	0	0	0	13	0	1420.669	Q6ZWX6	Q6ZWX6	214	226	Eif2s1	Eukaryotic translation initiation factor 2 subunit 1	yes	yes	2	0.00041023	112.83	By MS/MS	By MS/MS	By MS/MS	By MS/MS	By MS/MS
AGLNSLEAVK	______________________________	______________________________	M	A	G	V	K	R	2	0	1	0	0	0	1	1	0	0	2	1	0	0	0	1	0	0	0	1	0	0	10	0	1000.5553	Q6IRU2	Q6IRU2	2	11	Tpm4	Tropomyosin alpha-4 chain	yes	yes	2	8.0328E-05	143.37	By MS/MS	By MS/MS	By MS/MS	By MS/MS	By MS/MS
AGLQAFFQVR	PGVWMLSCQNLNHLKAGLQAFFQVRDCNKP	LNHLKAGLQAFFQVRDCNKPSPEDNIQDRH	K	A	G	V	R	D	2	1	0	0	0	2	0	1	0	0	1	0	0	2	0	0	0	0	0	1	0	0	10	0	1135.6138	G3X9T8;G3X8Q5;E9PZD8;Q61147	G3X9T8	345	354	Cp	Ceruloplasmin	yes	no	2	0.00044135	135.84	By MS/MS	By MS/MS	By MS/MS	By MS/MS	By MS/MS
AGLQFPVGR	TGGKARAKAKSRSSRAGLQFPVGRVHRLLR	KSRSSRAGLQFPVGRVHRLLRKGHYAERVG	R	A	G	G	R	V	1	1	0	0	0	1	0	2	0	0	1	0	0	1	1	0	0	0	0	1	0	0	9	0	943.52395	P27661;G3UWL7;A0A0N4SV66;Q8R1M2;Q64523;Q6GSS7;Q8CGP4;C0HKE9;C0HKE8;C0HKE7;C0HKE6;C0HKE5;C0HKE4;C0HKE3;C0HKE2;C0HKE1;Q8CGP6;Q8CGP7;Q8CGP5;Q8BFU2;Q64522;Q3THW5;P0C0S6;Q3UA95	P27661	22	30	H2afx;H2afz;H2afj;Hist2h2ac;Hist2h2aa1;Hist1h2aa;Hist1h2ah;Hist1h2ak;Hist1h2af;Hist3h2a;Hist2h2ab;H2afv	Histone H2AX;Histone H2A;Histone H2A.J;Histone H2A type 2-C;Histone H2A type 2-A;Histone H2A type 1-H;Histone H2A type 1-K;Histone H2A type 1-F;Histone H2A type 3;Histone H2A type 2-B;Histone H2A.V;Histone H2A.Z	no	no	2	2.0016E-05	146.21	By MS/MS	By MS/MS	By MS/MS	By MS/MS	By MS/MS
AGLSSGFVGCVR	ELYLGGYPDYGAIPKAGLSSGFVGCVRELR	IPKAGLSSGFVGCVRELRIQGEEVVFHDVN	K	A	G	V	R	E	1	1	0	0	1	0	0	3	0	0	1	0	0	1	0	2	0	0	0	2	0	0	12	0	1208.5972	E9PZ16;B1B0C7;Q05793	E9PZ16	3803	3814	Hspg2	Basement membrane-specific heparan sulfate proteoglycan core protein;Endorepellin;LG3 peptide	yes	no	2	0.0011357	121.35	By matching	By matching	By matching	By matching	By MS/MS
AGLTLFVGR	______________________________	______________________________	M	A	G	G	R	L	1	1	0	0	0	0	0	2	0	0	2	0	0	1	0	0	1	0	0	1	0	0	9	0	932.54435	Q8CGC6	Q8CGC6	2	10	Rbm28	RNA-binding protein 28	yes	yes	2	0.0019293	86.953	By MS/MS	By matching	By MS/MS	By matching	By MS/MS
AGLVELLLR	______________________________	WTRATKAGLVELLLRERWVRVVAELSGESL	K	A	G	L	R	E	1	1	0	0	0	0	1	1	0	0	4	0	0	0	0	0	0	0	0	1	0	0	9	0	982.61752	Q61235;B7ZNU9	Q61235	10	18	Sntb2	Beta-2-syntrophin	yes	no	2	1.9604E-05	146.54	By MS/MS	By MS/MS	By MS/MS	By MS/MS	By MS/MS
AGLVGPELHEK	DPATSARLTVDEAVRAGLVGPELHEKLLSA	EAVRAGLVGPELHEKLLSAEKAVTGYRDPY	R	A	G	E	K	L	1	0	0	0	0	0	2	2	1	0	2	1	0	0	1	0	0	0	0	1	0	0	11	0	1148.619	Q9QXS1;E9Q3W4;A0A3B2W7J8	Q9QXS1	3228	3238	Plec	Plectin	yes	no	3	0.015156	54.27			By matching
AGMSTAQAQHFLEK	EDITEYQSILAAAVKAGMSTAQAQHFLEKI	KAGMSTAQAQHFLEKISTQQVKNKLIENTD	K	A	G	E	K	I	3	0	0	0	0	2	1	1	1	0	1	1	1	1	0	1	1	0	0	0	0	0	14	0	1517.7297	Q9DCM2	Q9DCM2	145	158	Gstk1	Glutathione S-transferase kappa 1	yes	yes	3	3.5386E-05	101.62	By MS/MS	By MS/MS	By MS/MS	By MS/MS	By MS/MS
AGMTHIVR	DASKPVHLTAFLGYKAGMTHIVREVDRPGS	TAFLGYKAGMTHIVREVDRPGSKVNKKEVV	K	A	G	V	R	E	1	1	0	0	0	0	0	1	1	1	0	0	1	0	0	0	1	0	0	1	0	0	8	0	883.46981	P27659;A0A087WNS0;A0A087WQK0	P27659	51	58	Rpl3	60S ribosomal protein L3	yes	no	2	0.020373	74.929	By MS/MS	By MS/MS	By MS/MS	By MS/MS	By MS/MS
AGNFYVPAEPK	QMYRTEIRMARMARKAGNFYVPAEPKLAFV	MARKAGNFYVPAEPKLAFVIRIRGINGVSP	K	A	G	P	K	L	2	0	1	0	0	0	1	1	0	0	0	1	0	1	2	0	0	0	1	1	0	0	11	0	1191.5924	P14148;F6XI62	P14148	100	110	Rpl7	60S ribosomal protein L7	yes	no	2	0.0026516	94.409	By MS/MS	By matching	By MS/MS	By MS/MS	By MS/MS
AGNILLNTEGHAK	LEYLHFMRKIHRDIKAGNILLNTEGHAKLA	IKAGNILLNTEGHAKLADFGVAGQLTDTMA	K	A	G	A	K	L	2	0	2	0	0	0	1	2	1	1	2	1	0	0	0	0	1	0	0	0	0	0	13	0	1336.7099	Q9JI11;A0A2I3BQE0;Q9JI10	Q9JI11	152	164	Stk4;Stk3	Serine/threonine-protein kinase 4;Serine/threonine-protein kinase 4 37kDa subunit;Serine/threonine-protein kinase 4 18kDa subunit;Serine/threonine-protein kinase 3;Serine/threonine-protein kinase 3 36kDa subunit;Serine/threonine-protein kinase 3 20kDa subunit	yes	no	2	0.018763	66.758
AGNILLTEPGQVK	LAYLHFHSLIHRDIKAGNILLTEPGQVKLA	IKAGNILLTEPGQVKLADFGSASMASPANS	K	A	G	V	K	L	1	0	1	0	0	1	1	2	0	1	2	1	0	0	1	0	1	0	0	1	0	0	13	0	1338.7507	Q8BYC6;A0A0R4J1T3;Q5F2E8;F6RXB5	Q8BYC6	150	162	Taok3;Taok1	Serine/threonine-protein kinase TAO3;Serine/threonine-protein kinase TAO1	yes	no	2	0.0007816	102.06
AGNLGGGVVTIER	NFEQFLQERIKVNGKAGNLGGGVVTIERSK	GKAGNLGGGVVTIERSKSKITVTSEVPFSK	K	A	G	E	R	S	1	1	1	0	0	0	1	4	0	1	1	0	0	0	0	0	1	0	0	2	0	0	13	0	1241.6728	P67984	P67984	53	65	Rpl22	60S ribosomal protein L22	yes	yes	2	0.00049468	133.89	By MS/MS	By MS/MS	By MS/MS	By MS/MS	By MS/MS
AGNNMLLVGVHGPR	AYVGQKSNFTVDCSKAGNNMLLVGVHGPRT	KAGNNMLLVGVHGPRTPCEEILVKHMGSRL	K	A	G	P	R	T	1	1	2	0	0	0	0	3	1	0	2	0	1	0	1	0	0	0	0	2	0	0	14	0	1433.7562	B7FAU9;Q8BTM8;B7FAV1	B7FAU9	2577	2590	Flna	Filamin-A	yes	no	2;3	1.1106E-06	166.07	By matching	By MS/MS	By MS/MS	By MS/MS	By MS/MS
AGNTIHAILLYR	MEMLYITPTHIQAARAGNTIHAILLYRRTV	AARAGNTIHAILLYRRTVDREELKPIRLLG	R	A	G	Y	R	R	2	1	1	0	0	0	0	1	1	2	2	0	0	0	0	0	1	0	1	0	0	0	12	0	1340.7565	P97742;A0A494BAD3	P97742	272	283	Cpt1a	Carnitine O-palmitoyltransferase 1, liver isoform	yes	no	3	0.010699	46.068		By matching	By matching	By matching	By matching
AGNVAFLK	RYQGYTGALRCLAEKAGNVAFLKDSTVLQN	LRCLAEKAGNVAFLKDSTVLQNTDGKNTEE	K	A	G	L	K	D	2	0	1	0	0	0	0	1	0	0	1	1	0	1	0	0	0	0	0	1	0	0	8	0	818.46504	P08071	P08071	555	562	Ltf	Lactotransferrin	yes	yes	2	0.0026726	114.19	By MS/MS			By MS/MS	By MS/MS
AGNVIFR	ITGDFALVKAWKADRAGNVIFRKSARNFNL	VKAWKADRAGNVIFRKSARNFNLPMCKAAG	R	A	G	F	R	K	1	1	1	0	0	0	0	1	0	1	0	0	0	1	0	0	0	0	0	1	0	0	7	0	775.43407	Q3UJQ9;Q9D0K2	Q3UJQ9	218	224	Oxct1	Succinyl-CoA:3-ketoacid-coenzyme A transferase;Succinyl-CoA:3-ketoacid coenzyme A transferase 1, mitochondrial	yes	no	2	0.0085806	109.7	By MS/MS	By matching	By MS/MS	By MS/MS	By MS/MS
AGNVLMTLEGDIR	LNFLHGKRIIHRDLKAGNVLMTLEGDIRLA	LKAGNVLMTLEGDIRLADFGVSAKNLKTLQ	K	A	G	I	R	L	1	1	1	1	0	0	1	2	0	1	2	0	1	0	0	0	1	0	0	1	0	0	13	0	1387.7129	O55098	O55098	160	172	Stk10	Serine/threonine-protein kinase 10	yes	yes	2	0.023619	63.184	By MS/MS	By MS/MS	By MS/MS	By MS/MS	By MS/MS
AGNWAAIYQDIR	______________________________	IDKAGNWAAIYQDIRHEASDFPCKVAKLPK	K	A	G	I	R	H	3	1	1	1	0	1	0	1	0	2	0	0	0	0	0	0	0	1	1	0	0	0	12	0	1376.6837	P35821	P35821	13	24	Ptpn1	Tyrosine-protein phosphatase non-receptor type 1	yes	yes	2	0.0018681	103.42			By matching		By matching
AGPALGEGER	QAGKTGEASKKEEARAGPALGEGERKANDK	KEEARAGPALGEGERKANDKDEKKEDGKQA	R	A	G	E	R	K	2	1	0	0	0	0	2	3	0	0	1	0	0	0	1	0	0	0	0	0	0	0	10	0	955.47231	Q99MR6;A0A0G2JDF1;A0A0G2JDN3	Q99MR6	291	300	Srrt	Serrate RNA effector molecule homolog	yes	no	2	0.031813	64.04		By matching		By matching
AGPAVPQEAIPLQK	YEEDWPTFLNPNVDKAGPAVPQEAIPLQKE	KAGPAVPQEAIPLQKEQPPPQVHIEQKENP	K	A	G	Q	K	E	3	0	0	0	0	2	1	1	0	1	1	1	0	0	3	0	0	0	0	1	0	0	14	0	1417.7929	F8WI14;Q61508;D3Z772;D3YV22;D3Z0U9;D3Z038;D3YV64	F8WI14	107	120	Ecm1	Extracellular matrix protein 1	yes	no	2	0.022975	63.283	By MS/MS	By MS/MS	By MS/MS	By MS/MS	By matching
AGPIWDLR	PRDLFEDELVPLFEKAGPIWDLRLMMDPLT	LVPLFEKAGPIWDLRLMMDPLTGLNRGYAF	K	A	G	L	R	L	1	1	0	1	0	0	0	1	0	1	1	0	0	0	1	0	0	1	0	0	0	0	8	0	926.4974	G3UZI2;A0A0R4J259;G3V018;Q7TMK9;G3UZ48;G3UXJ6;G3UWM1;Q8VHM5;F7B5B5;A2AW41	G3UZI2	185	192	Syncrip;Hnrnpr	Heterogeneous nuclear ribonucleoprotein Q	no	no	2	0.01021	87.323	By MS/MS	By MS/MS	By MS/MS	By MS/MS	By MS/MS
AGPNIYELR	QLLLEFSFWNEPQPRAGPNIYELRTYKLKP	NEPQPRAGPNIYELRTYKLKPGTMIEWGNN	R	A	G	L	R	T	1	1	1	0	0	0	1	1	0	1	1	0	0	0	1	0	0	0	1	0	0	0	9	0	1031.54	O55125	O55125	180	188	Nipsnap1	Protein NipSnap homolog 1	yes	yes	2	0.0046692	89.355	By MS/MS	By MS/MS	By MS/MS	By MS/MS	By MS/MS
AGQAVDDFIEK	VSKLKKPRRVILLVKAGQAVDDFIEKLVPL	LLVKAGQAVDDFIEKLVPLLDTGDIIIDGG	K	A	G	E	K	L	2	0	0	2	0	1	1	1	0	1	0	1	0	1	0	0	0	0	0	1	0	0	11	0	1191.5772	Q9DCD0	Q9DCD0	77	87	Pgd	6-phosphogluconate dehydrogenase, decarboxylating	yes	yes	2	0.0017455	115.82	By MS/MS	By MS/MS	By MS/MS	By MS/MS	By MS/MS
AGQCVIGLQMGTNK	YSEKQERNFDDATMKAGQCVIGLQMGTNKC	KAGQCVIGLQMGTNKCASQSGMTAYGTRRH	K	A	G	N	K	C	1	0	1	0	1	2	0	3	0	1	1	1	1	0	0	0	1	0	0	1	0	0	14	0	1475.7225	Q08093	Q08093	161	174	Cnn2	Calponin-2	yes	yes	2	0.00034867	118.9	By MS/MS	By MS/MS	By MS/MS	By MS/MS	By MS/MS
AGQEDPVQR	______________________________	______________________________	M	A	G	Q	R	E	1	1	0	1	0	2	1	1	0	0	0	0	0	0	1	0	0	0	0	1	0	0	9	0	998.47812	Q91VR8	Q91VR8	2	10	Brk1	Protein BRICK1	yes	yes	2	0.016889	59.245	By matching	By matching	By matching	By MS/MS	By matching
AGQFTLGNMHR	QGCRYWIRTFVPSSRAGQFTLGNMHRYPQV	PSSRAGQFTLGNMHRYPQVQSYNVQVATTD	R	A	G	H	R	Y	1	1	1	0	0	1	0	2	1	0	1	0	1	1	0	0	1	0	0	0	0	0	11	0	1230.5928	P11672;A0A0A6YW77	P11672	111	121	Lcn2	Neutrophil gelatinase-associated lipocalin	yes	no	2;3	3.6848E-06	179.28	By matching	By matching		By MS/MS	By MS/MS
AGQSDKDVK	______________________________	______________________________	M	A	G	V	K	Y	1	0	0	2	0	1	0	1	0	0	0	2	0	0	0	1	0	0	0	1	0	0	9	1	946.47197	G5E850;P56395;A0A494B9D8	G5E850	2	10	Cyb5a	Cytochrome b5	yes	no	2	0.0010274	118.41	By MS/MS	By MS/MS	By MS/MS	By MS/MS	By MS/MS
AGQSVIGLQMGTNK	YAEKQTRRFDEGKLKAGQSVIGLQMGTNKC	KAGQSVIGLQMGTNKCASQAGMTAYGTRRH	K	A	G	N	K	C	1	0	1	0	0	2	0	3	0	1	1	1	1	0	0	1	1	0	0	1	0	0	14	0	1402.7238	Q9DAW9;A0A0G2JDV8;A0A0G2JFI6	Q9DAW9	159	172	Cnn3	Calponin-3	yes	no	2	0.004156	82.954		By MS/MS		By MS/MS	By MS/MS
AGQTLVLLDTEGLEDVEK	HTKGIWMWCVPHPKKAGQTLVLLDTEGLED	TLVLLDTEGLEDVEKGDNQNDCWIFALAVL	K	A	G	E	K	G	1	0	0	2	0	1	3	2	0	0	4	1	0	0	0	0	2	0	0	2	0	0	18	0	1928.9943	Q9Z0E6;Q01514;E9Q2N7	Q9Z0E6	89	106	Gbp2;Gbp1	Interferon-induced guanylate-binding protein 2;Interferon-induced guanylate-binding protein 1	yes	no	2	2.0785E-16	180.48					By matching
AGQVVTIWASGAGATHSPPTDLVWK	DPLMTYRFPPKFTLKAGQVVTIWASGAGAT	GAGATHSPPTDLVWKAQNTWGCGSSLRTAL	K	A	G	W	K	A	4	0	0	1	0	1	0	3	1	1	1	1	0	0	2	2	3	2	0	3	0	0	25	0	2548.3074	P48678	P48678	491	515	Lmna	Prelamin-A/C;Lamin-A/C	yes	yes	3	4.9277E-13	115.11	By MS/MS	By MS/MS	By MS/MS	By MS/MS	By MS/MS
AGSAETESAAK	EEKKGEGDAAPSEEKAGSAETESAAKATTD	SEEKAGSAETESAAKATTDNSPSSKAEDGP	K	A	G	A	K	A	4	0	0	0	0	0	2	1	0	0	0	1	0	0	0	2	1	0	0	0	0	0	11	0	1020.4724	P06837	P06837	126	136	Gap43	Neuromodulin	yes	yes	2	0.00094284	129.38	By MS/MS	By matching	By matching	By matching
AGSDGESIGNCPFSQR	LKEEDKEPLIELFVKAGSDGESIGNCPFSQ	GSDGESIGNCPFSQRLFMILWLKGVVFSVT	K	A	G	Q	R	L	1	1	1	1	1	1	1	3	0	1	0	0	0	1	1	3	0	0	0	0	0	0	16	0	1680.7162	Q9QYB1	Q9QYB1	25	40	Clic4	Chloride intracellular channel protein 4	yes	yes	2	3.8249E-36	260.22	By MS/MS	By MS/MS	By MS/MS	By MS/MS	By MS/MS
AGSSSLEAVR	______________________________	______________________________	M	A	G	V	R	R	2	1	0	0	0	0	1	1	0	0	1	0	0	0	0	3	0	0	0	1	0	0	10	0	975.49852	E9Q456;E9Q453;S4R261	E9Q456	2	11	Tpm1		no	no	2	0.00055616	107.69	By MS/MS	By MS/MS	By MS/MS	By MS/MS	By MS/MS
AGTFQAFEQFGQQLLAHGHYASPEIK	LLERHQEHRTEIDARAGTFQAFEQFGQQLL	QQLLAHGHYASPEIKEKLDILDQERTDLEK	R	A	G	I	K	E	4	0	0	0	0	4	2	3	2	1	2	1	0	3	1	1	1	0	1	0	0	0	26	0	2874.4089	A3KGU7;A3KGU9;A3KGU5;E9Q447;P16546	A3KGU7	1392	1417	Sptan1	Spectrin alpha chain, non-erythrocytic 1	no	no	4	1.5795E-32	160.92	By MS/MS	By MS/MS		By MS/MS	By MS/MS
AGTGVDNVDLEAATR	ADVINAAEKLQVVGRAGTGVDNVDLEAATR	AGTGVDNVDLEAATRKGILVMNTPNGNSLS	R	A	G	T	R	K	3	1	1	2	0	0	1	2	0	0	1	0	0	0	0	0	2	0	0	2	0	0	15	0	1487.7216	Q61753;F6ZSB7	Q61753	76	90	Phgdh	D-3-phosphoglycerate dehydrogenase	yes	no	2	0.00069617	85.672		By MS/MS			By MS/MS
AGTLDLSLSLPGK	KDNTGQIFSVVSNGKAGTLDLSLSLPGKQQ	GKAGTLDLSLSLPGKQQVVSVEEALLATGQ	K	A	G	G	K	Q	1	0	0	1	0	0	0	2	0	0	4	1	0	0	1	2	1	0	0	0	0	0	13	0	1270.7133	Q80YQ1;P35441	Q80YQ1	125	137	Thbs1	Thrombospondin-1	yes	no	2	0.0002312	123.51	By MS/MS	By MS/MS	By MS/MS	By MS/MS	By MS/MS
AGTLIMALHDASDYLLESAK	TIILLCFSWFANYVRAGTLIMALHDASDYL	MALHDASDYLLESAKMFNYAGWKNTCNNLF	R	A	G	A	K	M	4	0	0	2	0	0	1	1	1	1	4	1	1	0	0	2	1	0	1	0	0	0	20	0	2118.0667	Q924Z4	Q924Z4	231	250	Cers2	Ceramide synthase 2	yes	yes	3	1.3197E-09	126.69	By MS/MS	By MS/MS
AGTQIENIDEDFR	QRKTFTAWCNSHLRKAGTQIENIDEDFRDG	RKAGTQIENIDEDFRDGLKLMLLLEVISGE	K	A	G	F	R	D	1	1	1	2	0	1	2	1	0	2	0	0	0	1	0	0	1	0	0	0	0	0	13	0	1506.6951	P57780;A0A1L1SV25;E9Q2W9	P57780	68	80	Actn4	Alpha-actinin-4	yes	no	2	3.9406E-06	163.9	By MS/MS	By MS/MS	By MS/MS	By MS/MS	By MS/MS
AGTQIENIDEDFRDGLK	QRKTFTAWCNSHLRKAGTQIENIDEDFRDG	TQIENIDEDFRDGLKLMLLLEVISGERLPK	K	A	G	L	K	L	1	1	1	3	0	1	2	2	0	2	1	1	0	1	0	0	1	0	0	0	0	0	17	1	1919.9225	P57780;A0A1L1SV25;E9Q2W9	P57780	68	84	Actn4	Alpha-actinin-4	yes	no	3	7.0579E-05	94.203	By matching	By matching	By matching	By matching	By MS/MS
AGTQIENIEEDFR	QRKTFTAWCNSHLRKAGTQIENIEEDFRDG	RKAGTQIENIEEDFRDGLKLMLLLEVISGE	K	A	G	F	R	D	1	1	1	1	0	1	3	1	0	2	0	0	0	1	0	0	1	0	0	0	0	0	13	0	1520.7107	A1BN54;Q7TPR4;Q9JI91	A1BN54	48	60	Actn1;Actn2	Alpha-actinin-1;Alpha-actinin-2	no	no	2	3.0275E-11	205.13	By MS/MS	By MS/MS	By MS/MS	By MS/MS	By MS/MS
AGTQIENIEEDFRDGLK	QRKTFTAWCNSHLRKAGTQIENIEEDFRDG	TQIENIEEDFRDGLKLMLLLEVISGERLAK	K	A	G	L	K	L	1	1	1	2	0	1	3	2	0	2	1	1	0	1	0	0	1	0	0	0	0	0	17	1	1933.9381	A1BN54;Q7TPR4	A1BN54	48	64	Actn1	Alpha-actinin-1	no	no	2;3	2.1669E-06	137.59	By matching	By matching	By matching	By MS/MS	By MS/MS
AGTQLLAGLR	NQTRQVVCDLGNPMKAGTQLLAGLRFSVHQ	GNPMKAGTQLLAGLRFSVHQQSEMDTSVKF	K	A	G	L	R	F	2	1	0	0	0	1	0	2	0	0	3	0	0	0	0	0	1	0	0	0	0	0	10	0	998.58728	P43406;A2AKI5	P43406	719	728	Itgav	Integrin alpha-V;Integrin alpha-V heavy chain;Integrin alpha-V light chain	yes	no	2	0.0048102	86.332	By matching	By matching	By matching	By matching	By MS/MS
AGTTTIEAVK	______________________________	______________________________	M	A	G	V	K	R	2	0	0	0	0	0	1	1	0	1	0	1	0	0	0	0	3	0	0	1	0	0	10	0	989.53933	D3Z2H9;E9Q7Q3;D3Z6I8	D3Z2H9	2	11	Tpm3-rs7;Tpm3		no	no	2	0.00058173	106.6	By MS/MS	By MS/MS	By MS/MS	By MS/MS	By MS/MS
AGTTTIEAVKR	______________________________	______________________________	M	A	G	K	R	K	2	1	0	0	0	0	1	1	0	1	0	1	0	0	0	0	3	0	0	1	0	0	11	1	1145.6404	D3Z2H9;E9Q7Q3;D3Z6I8	D3Z2H9	2	12	Tpm3-rs7;Tpm3		no	no	2	0.0016274	99.815	By MS/MS	By MS/MS	By MS/MS	By MS/MS	By MS/MS
AGTVVLDDVELR	______________________________	______________________________	M	A	G	L	R	E	1	1	0	2	0	0	1	1	0	0	2	0	0	0	0	0	1	0	0	3	0	0	12	0	1285.6878	P25206	P25206	2	13	Mcm3	DNA replication licensing factor MCM3	yes	yes	2	0.00037336	121.83	By MS/MS	By matching	By MS/MS	By matching	By MS/MS
AGVAPLQVK	VRANLPQSFQVDTSKAGVAPLQVKVQGPKG	QVDTSKAGVAPLQVKVQGPKGLVEPVDVVD	K	A	G	V	K	V	2	0	0	0	0	1	0	1	0	0	1	1	0	0	1	0	0	0	0	2	0	0	9	0	881.53345	B7FAU9;Q8BTM8;B7FAV1	B7FAU9	1478	1486	Flna	Filamin-A	yes	no	1;2	0.001448	104.76	By MS/MS	By MS/MS	By MS/MS	By MS/MS	By MS/MS
AGVATPGLTEDQLWR	GEQLEASRNIVQNYRAGVATPGLTEDQLWR	AGVATPGLTEDQLWRAKYVYDSAFHPDTGE	R	A	G	W	R	A	2	1	0	1	0	1	1	2	0	0	2	0	0	0	1	0	2	1	0	1	0	0	15	0	1612.8209	Q91V61;Q3U4F0;A0A494BB84	Q91V61	55	69	Sfxn3	Sideroflexin-3	yes	no	2	0.00021606	110.08	By MS/MS	By matching	By matching	By MS/MS	By MS/MS
AGVDQHEGTIK	______________________________	______________________________	M	A	G	I	K	V	1	0	0	1	0	1	1	2	1	1	0	1	0	0	0	0	1	0	0	1	0	0	11	0	1153.5728	A0A087WPF8;A0A087WSR2;E9QN99;A0A087WRJ2;A0A087WP24	A0A087WPF8	2	12	Abhd14b		yes	no	2	3.6224E-05	166.86	By MS/MS	By MS/MS	By MS/MS	By MS/MS	By MS/MS
AGVFPYR	______________________________	______________________________	M	A	G	Y	R	G	1	1	0	0	0	0	0	1	0	0	0	0	0	1	1	0	0	0	1	1	0	0	7	0	808.42317	Q99PV0;B7ZC27	Q99PV0	2	8	Prpf8	Pre-mRNA-processing-splicing factor 8	yes	no	2	0.044578	52.693	By MS/MS
AGVGAAFR	______________________________	______________________________	M	A	G	F	R	R	3	1	0	0	0	0	0	2	0	0	0	0	0	1	0	0	0	0	0	1	0	0	8	0	747.40277	Q5F285	Q5F285	2	9	Tmem256	Transmembrane protein 256	yes	yes	1;2	0.001379	105.27	By MS/MS	By MS/MS	By MS/MS	By MS/MS	By MS/MS
AGVGAPVTQVTLQSTQR	ERLVAIRTEYNLRLKAGVGAPVTQVTLQST	VGAPVTQVTLQSTQRRPELEDSTLRYLQDL	K	A	G	Q	R	R	2	1	0	0	0	3	0	2	0	0	1	0	0	0	1	1	3	0	0	3	0	0	17	0	1711.9217	Q9QXS1;E9Q3W4;A0A0R4J218;A0A0R4J223;E9Q9J6;A0A0R4J221;E9PW24	Q9QXS1	642	658	Plec	Plectin	yes	no	2	5.0539E-07	133.32	By MS/MS	By MS/MS	By MS/MS	By MS/MS	By MS/MS
AGVIFPVGR	RGGKKKSTKTSRSAKAGVIFPVGRMLRYIK	TSRSAKAGVIFPVGRMLRYIKKGHPKYRIG	K	A	G	G	R	M	1	1	0	0	0	0	0	2	0	1	0	0	0	1	1	0	0	0	0	2	0	0	9	0	914.53379	Q9QZQ8;Q8CCK0	Q9QZQ8	19	27	H2afy;H2afy2	Core histone macro-H2A.1;Core histone macro-H2A.2	no	no	2	0.0092276	79.116	By MS/MS	By MS/MS	By MS/MS	By MS/MS	By MS/MS
AGVIGLTQTAAR	GKVGNIGQTNYASSKAGVIGLTQTAARELG	SSKAGVIGLTQTAARELGRHGIRCNSVLPG	K	A	G	A	R	E	3	1	0	0	0	1	0	2	0	1	1	0	0	0	0	0	2	0	0	1	0	0	12	0	1156.6564	G3UX44;P50171;A0A494BA51;A0A494BAF4	G3UX44	179	190	H2-Ke6;Hsd17b8	Estradiol 17-beta-dehydrogenase 8	yes	no	2	0.016549	70.1	By MS/MS	By MS/MS	By MS/MS	By MS/MS	By MS/MS
AGVLAGHDNR	DDFNCNVWDALKADRAGVLAGHDNRVSCLG	LKADRAGVLAGHDNRVSCLGVTDDGMAVAT	R	A	G	N	R	V	2	1	1	1	0	0	0	2	1	0	1	0	0	0	0	0	0	0	0	1	0	0	10	0	1008.5101	P62874;P62880;E9QKR0;D3YZX3;E9PWM7	P62874	305	314	Gnb1;Gnb2	Guanine nucleotide-binding protein G(I)/G(S)/G(T) subunit beta-1;Guanine nucleotide-binding protein G(I)/G(S)/G(T) subunit beta-2	no	no	2	0.0005783	130.75	By MS/MS	By MS/MS	By matching	By matching	By matching
AGVLAHLEEER	DSNLYRIGQSKVFFRAGVLAHLEEERDLKI	VFFRAGVLAHLEEERDLKITDVIIGFQACC	R	A	G	E	R	D	2	1	0	0	0	0	3	1	1	0	2	0	0	0	0	0	0	0	0	1	0	0	11	0	1222.6306	Q8VDD5;Q5SV64;Q3UH59;Q61879	Q8VDD5	765	775	Myh9;Myh10	Myosin-9;Myosin-10	no	no	2;3	0.00011448	166.19	By MS/MS	By MS/MS	By MS/MS	By MS/MS	By MS/MS
AGVLAQLEEER	DPNLYRVGQSKIFFRAGVLAQLEEERDLKV	IFFRAGVLAQLEEERDLKVTDIIVSFQAAA	R	A	G	E	R	D	2	1	0	0	0	1	3	1	0	0	2	0	0	0	0	0	0	0	0	1	0	0	11	0	1213.6303	K3W4R2;Q6URW6;A0A140LI60	K3W4R2	793	803	Myh14	Myosin-14	yes	no	2	0.0001475	162.88	By MS/MS	By MS/MS	By MS/MS	By MS/MS	By MS/MS
AGVMALANLLQIQR	AEPLINLDVNNPDFKAGVMALANLLQIQRH	KAGVMALANLLQIQRHDDYLVMLKAIRILV	K	A	G	Q	R	H	3	1	1	0	0	2	0	1	0	1	3	0	1	0	0	0	0	0	0	1	0	0	14	0	1496.8497	Q9CQE8	Q9CQE8	132	145		UPF0568 protein C14orf166 homolog	yes	yes	2	0.014482	63.283	By MS/MS	By matching	By matching	By MS/MS	By matching
AGVNTVTTLVENK	AGKGDVPTKRPPVLRAGVNTVTTLVENKKA	LRAGVNTVTTLVENKKAQLVVIAHDVDPIE	R	A	G	N	K	K	1	0	2	0	0	0	1	1	0	0	1	1	0	0	0	0	3	0	0	3	0	0	13	0	1344.7249	P12970	P12970	138	150	Rpl7a	60S ribosomal protein L7a	yes	yes	2	8.1201E-11	196.07	By MS/MS	By MS/MS	By MS/MS	By MS/MS	By MS/MS
AGVSSCLK	______________________________	______________________________	M	A	G	L	K	Y	1	0	0	0	1	0	0	1	0	0	1	1	0	0	0	2	0	0	0	1	0	0	8	0	820.41129	Q8R3G9;A0A1W2P749	Q8R3G9	2	9	Tspan8	Tetraspanin-8	yes	no	2	0.036254	66.429		By MS/MS	By MS/MS	By MS/MS	By MS/MS
AGYAGEDCPK	EVGALVFDIGSYTVRAGYAGEDCPKVDFPT	SYTVRAGYAGEDCPKVDFPTAIGVVLERDD	R	A	G	P	K	V	2	0	0	1	1	0	1	2	0	0	0	1	0	0	1	0	0	0	1	0	0	0	10	0	1066.439	Q9Z2N8;A0A0A6YWG8;A0A0A6YW15;F8WI57;Q99MR0	Q9Z2N8	25	34	Actl6a;Actl6b	Actin-like protein 6A;Actin-like protein 6B	yes	no	2	0.050238	62.582	By matching			By matching
AGYQSTLTR	GECINNQGSYTCHCRAGYQSTLTRTECRDI	YTCHCRAGYQSTLTRTECRDIDECLQNGRI	R	A	G	T	R	T	1	1	0	0	0	1	0	1	0	0	1	0	0	0	0	1	2	0	1	0	0	0	9	0	995.50361	Q61554	Q61554	519	527	Fbn1	Fibrillin-1	yes	yes	2	0.0029739	93.162	By MS/MS	By matching	By MS/MS	By matching	By MS/MS
AGYSPIMLTALATLK	QLLDSGVCHVDKLNRAGYSPIMLTALATLK	AGYSPIMLTALATLKTQDDIETILQLFRLG	R	A	G	L	K	T	3	0	0	0	0	0	0	1	0	1	3	1	1	0	1	1	2	0	1	0	0	0	15	0	1548.8586	Q8BX02	Q8BX02	692	706	Kank2	KN motif and ankyrin repeat domain-containing protein 2	yes	yes	2	0.00058556	122.33	By MS/MS	By MS/MS	By MS/MS	By MS/MS	By MS/MS
AGYTDQVVIGMDVAASEFYR	ENKEALELLKTAIAKAGYTDQVVIGMDVAA	QVVIGMDVAASEFYRSGKYDLDFKSPDDPS	K	A	G	Y	R	S	3	1	0	2	0	1	1	2	0	1	0	0	1	1	0	1	1	0	2	3	0	0	20	0	2191.0256	P17182;Q6PHC1	P17182	234	253	Eno1	Alpha-enolase	yes	no	2;3	8.7286E-11	174.83	By matching	By matching	By matching	By MS/MS	By MS/MS
AHAFVVQQR	LAQEAAQKRLQAEEKAHAFVVQQREEELQQ	LQAEEKAHAFVVQQREEELQQTLQQEQNML	K	A	H	Q	R	E	2	1	0	0	0	2	0	0	1	0	0	0	0	1	0	0	0	0	0	2	0	0	9	0	1054.5672	Q9QXS1;E9Q3W4	Q9QXS1	2198	2206	Plec	Plectin	yes	no	2;3	1.1093E-06	169.69	By MS/MS	By MS/MS	By MS/MS	By MS/MS	By MS/MS
AHAQLVR	AMDTLKIPYKYEHNKAHAQLVREVDVEKVS	PYKYEHNKAHAQLVREVDVEKVSAFENPYV	K	A	H	V	R	E	2	1	0	0	0	1	0	0	1	0	1	0	0	0	0	0	0	0	0	1	0	0	7	0	793.45587	P21279	P21279	108	114	Gnaq	Guanine nucleotide-binding protein G(q) subunit alpha	yes	yes	2	0.0062875	122.5	By MS/MS	By matching	By matching	By matching	By matching
AHATGAGPAGR	TAVTQALNELLQHVKAHATGAGPAGRYDQA	QHVKAHATGAGPAGRYDQATDTILTVTENI	K	A	H	G	R	Y	4	1	0	0	0	0	0	3	1	0	0	0	0	0	1	0	1	0	0	0	0	0	11	0	964.48388	P26039;F6SX70;F6S1V7	P26039	787	797	Tln1	Talin-1	yes	no	2	4.0154E-06	177.97	By matching	By MS/MS	By MS/MS		By MS/MS
AHATTSNTVSK	GAVQSIQGELSKLGKAHATTSNTVSKLLEK	KLGKAHATTSNTVSKLLEKVRKVSVNVKTV	K	A	H	S	K	L	2	0	1	0	0	0	0	0	1	0	0	1	0	0	0	2	3	0	0	1	0	0	11	0	1115.5571	O54724	O54724	101	111	Ptrf	Polymerase I and transcript release factor	yes	yes	2;3	1.5193E-09	197.21	By MS/MS	By MS/MS	By MS/MS	By matching	By MS/MS
AHCLSEVEHDTMPADLPAIAADFVEDQEVCK	SSKLQTCCDKPLLKKAHCLSEVEHDTMPAD	PAIAADFVEDQEVCKNYAEAKDVFLGTFLY	K	A	H	C	K	N	5	0	0	4	2	1	4	0	2	1	2	1	1	1	2	1	1	0	0	3	0	0	31	0	3496.5585	P07724	P07724	311	341	Alb	Serum albumin	yes	yes	3;4	1.9295E-67	226.89		By MS/MS	By MS/MS	By MS/MS	By MS/MS
AHEVSMQELR	QEVTELKKALEEESRAHEVSMQELRQRHSQ	EEESRAHEVSMQELRQRHSQALVEMAEQLE	R	A	H	L	R	Q	1	1	0	0	0	1	2	0	1	0	1	0	1	0	0	1	0	0	0	1	0	0	10	0	1198.5765	K3W4R2;Q6URW6;A0A140LI60	K3W4R2	1210	1219	Myh14	Myosin-14	yes	no	3	0.00043127	78.098	By MS/MS	By MS/MS	By MS/MS	By MS/MS	By MS/MS
AHFNLDESGVLSLDR	ESFKKYPDYESKGIKAHFNLDESGVLSLDR	AHFNLDESGVLSLDRVESVFETLVEDSPEE	K	A	H	D	R	V	1	1	1	2	0	0	1	1	1	0	3	0	0	1	0	2	0	0	0	1	0	0	15	0	1671.8216	Q9JKR6	Q9JKR6	541	555	Hyou1	Hypoxia up-regulated protein 1	yes	yes	3	0.048017	38.116	By matching			By matching	By matching
AHFSVMGDILSSAIR	MSLVLPPTVVKDSARAHFSVMGDILSSAIR	AHFSVMGDILSSAIRNTQNLLHMPYGCGEQ	R	A	H	I	R	N	2	1	0	1	0	0	0	1	1	2	1	0	1	1	0	3	0	0	0	1	0	0	15	0	1602.8188	P28665	P28665	948	962	Mug1	Murinoglobulin-1	yes	yes	3	1.6677E-10	128.35		By MS/MS	By matching	By MS/MS	By MS/MS
AHGGYSVFAGVGER	GKTVLIMELINNVAKAHGGYSVFAGVGERT	KAHGGYSVFAGVGERTREGNDLYHEMIESG	K	A	H	E	R	T	2	1	0	0	0	0	1	4	1	0	0	0	0	1	0	1	0	0	1	2	0	0	14	0	1405.6739	P56480	P56480	226	239	Atp5b	ATP synthase subunit beta, mitochondrial	yes	yes	2;3	3.536E-05	120.54	By MS/MS	By MS/MS	By MS/MS	By MS/MS	By MS/MS
AHGPGLEGGLVGKPAEFTIDTK	YTVEASLPPDPTKVKAHGPGLEGGLVGKPA	GGLVGKPAEFTIDTKGAGTGGLGLTVEGPC	K	A	H	T	K	G	2	0	0	1	0	0	2	5	1	1	2	2	0	1	2	0	2	0	0	1	0	0	22	1	2193.143	Q80X90	Q80X90	1045	1066	Flnb	Filamin-B	yes	yes	4	0.03974	29.447					By matching
AHGQDLGTAGSCLR	IYEGFSLLYVQGNKRAHGQDLGTAGSCLRR	RAHGQDLGTAGSCLRRFSTMPFMFCNINNV	R	A	H	L	R	R	2	1	0	1	1	1	0	3	1	0	2	0	0	0	0	1	1	0	0	0	0	0	14	0	1441.6732	F7CK55;Q63ZW6;P02463;A0A1B0GRC0;A0A1B0GSI7	F7CK55	613	626	Col4a5;Col4a1	Collagen alpha-1(IV) chain;Arresten	yes	no	2;3	0.0013803	96.604	By matching	By matching	By MS/MS	By MS/MS	By matching
AHIAQLCEK	ADAILGNQMFTHYDRAHIAQLCEKAGLLQR	FTHYDRAHIAQLCEKAGLLQRALEHFTDLY	R	A	H	E	K	A	2	0	0	0	1	1	1	0	1	1	1	1	0	0	0	0	0	0	0	0	0	0	9	0	1068.5386	Q68FD5;Q5SXR6	Q68FD5	611	619	Cltc	Clathrin heavy chain 1;Clathrin heavy chain	yes	no	2;3	7.864E-05	163.2	By matching	By MS/MS	By MS/MS	By MS/MS	By MS/MS
AHILSAEFGK	FQDMLHSIDWMDEIKAHILSAEFGKHLLEV	MDEIKAHILSAEFGKHLLEVEDLLQKHKLM	K	A	H	G	K	H	2	0	0	0	0	0	1	1	1	1	1	1	0	1	0	1	0	0	0	0	0	0	10	0	1071.5713	Q3UGX2;P15508;E9Q397	Q3UGX2	549	558	Sptb	Spectrin beta chain, erythrocytic	yes	no	3	0.0091742	46.819		By matching	By MS/MS	By matching
AHLEASAEK	NQRWNDLKAKSASIRAHLEASAEKWNRLLA	KSASIRAHLEASAEKWNRLLASLEELIKWL	R	A	H	E	K	W	3	0	0	0	0	0	2	0	1	0	1	1	0	0	0	1	0	0	0	0	0	0	9	0	954.47706	E9Q6R7;A0A1W2P7C0;Q61636	E9Q6R7	2550	2558	Utrn		yes	no	2	0.052513	58.917	By MS/MS	By MS/MS	By MS/MS	By MS/MS	By MS/MS
AHLGTALK	SHRRDQKWHDKQYKKAHLGTALKANPFGGA	HDKQYKKAHLGTALKANPFGGASHAKGIVL	K	A	H	L	K	A	2	0	0	0	0	0	0	1	1	0	2	1	0	0	0	0	1	0	0	0	0	0	8	0	809.47594	P62267	P62267	30	37	Rps23	40S ribosomal protein S23	yes	yes	2	0.0055422	98.418	By matching	By MS/MS	By MS/MS	By MS/MS	By MS/MS
AHLLAQVIENLECDPK	FTALGFEAPGSGVERAHLLAQVIENLECDP	HLLAQVIENLECDPKHYQQRTLTFALRTDD	R	A	H	P	K	H	2	0	1	1	1	1	2	0	1	1	3	1	0	0	1	0	0	0	0	1	0	0	16	0	1848.9404	Q9DAR7	Q9DAR7	294	309	Dcps	m7GpppX diphosphatase	yes	yes	3	0.02303	47.506				By matching	By MS/MS
AHLPLDINFR	IGGAPQEVLQSRTLRAHLPLDINFRGCMKG	SRTLRAHLPLDINFRGCMKGFQFQKKDFNL	R	A	H	F	R	G	1	1	1	1	0	0	0	0	1	1	2	0	0	1	1	0	0	0	0	0	0	0	10	0	1194.6509	P97927	P97927	1185	1194	Lama4	Laminin subunit alpha-4	yes	yes	3	0.015927	53.756	By MS/MS	By matching	By MS/MS	By MS/MS	By MS/MS
AHLQTLK				A	H	L	K		1	0	0	0	0	1	0	0	1	0	2	1	0	0	0	0	1	0	0	0	0	0	7	0	809.47594		REV__A2ARZ3					yes	yes	2	0.026379	83.377
AHLVAVFNEYQR	TDESKFNAILCSRSRAHLVAVFNEYQRMTG	RSRAHLVAVFNEYQRMTGRDIEKSICREMS	R	A	H	Q	R	M	2	1	1	0	0	1	1	0	1	0	1	0	0	1	0	0	0	0	1	2	0	0	12	0	1445.7415	P97384	P97384	387	398	Anxa11	Annexin A11	yes	yes	2	0.0020473	117.31				By MS/MS
AHMGMFTELAILYSK	EELITMLEAALGLERAHMGMFTELAILYSK	AHMGMFTELAILYSKFKPQKMREHLELFWS	R	A	H	S	K	F	2	0	0	0	0	0	1	1	1	1	2	1	2	1	0	1	1	0	1	0	0	0	15	0	1710.8473	Q68FD5;Q5SXR6	Q68FD5	1312	1326	Cltc	Clathrin heavy chain 1;Clathrin heavy chain	yes	no	3	2.4675E-05	87.083
AHNQDLGLAGSCLAR	LWSGYSLLYFEGQEKAHNQDLGLAGSCLAR	AHNQDLGLAGSCLARFSTMPFLYCNPGDVC	K	A	H	A	R	F	3	1	1	1	1	1	0	2	1	0	3	0	0	0	0	1	0	0	0	0	0	0	15	0	1581.7682	P08122	P08122	1521	1535	Col4a2	Collagen alpha-2(IV) chain;Canstatin	yes	yes	2;3	0.0038576	78.486
AHPLFTFLR	PNFTLFEKCEVNGEKAHPLFTFLRNALPTP	EVNGEKAHPLFTFLRNALPTPSDDPTALMT	K	A	H	L	R	N	1	1	0	0	0	0	0	0	1	0	2	0	0	2	1	0	1	0	0	0	0	0	9	0	1100.6131	P11352;A0A0A6YY34;A0A0A6YVV2	P11352	120	128	Gpx1	Glutathione peroxidase 1;Glutathione peroxidase	yes	no	2;3	1.9834E-05	116.37	By MS/MS	By MS/MS	By MS/MS	By MS/MS	By MS/MS
AHQTGIHATEELK	______________________________	______________________________	M	A	H	L	K	E	2	0	0	0	0	1	2	1	2	1	1	1	0	0	0	0	2	0	0	0	0	0	13	0	1433.7263	Q9Z0P5;A0A1L1SU53;A0A087WRG4	Q9Z0P5	2	14	Twf2	Twinfilin-2	yes	no	2	0.020577	56.654
AHQTGIHATEELKEFFAK	______________________________	TGIHATEELKEFFAKARAGSIRLIKVIIED	M	A	H	A	K	A	3	0	0	0	0	1	3	1	2	1	1	2	0	2	0	0	2	0	0	0	0	0	18	1	2056.0378	Q9Z0P5;A0A1L1SU53;A0A087WRG4	Q9Z0P5	2	19	Twf2	Twinfilin-2	yes	no	4	2.7892E-07	115.34				By matching	By matching
AHQVTDESLESTR	______________________________	LRAHQVTDESLESTRRILGLAIESQDAGIK	R	A	H	T	R	R	1	1	0	1	0	1	2	0	1	0	1	0	0	0	0	2	2	0	0	1	0	0	13	0	1471.6903	B0R030;Q9D3L3;O09044;B0R029;E9Q8A1	B0R030	13	25	Snap23	Synaptosomal-associated protein;Synaptosomal-associated protein 23	yes	no	2	0.0050351	84.17				By MS/MS
AHQVVEDGYEFFAK	VAKFLHKHDLDLICRAHQVVEDGYEFFAKR	RAHQVVEDGYEFFAKRQLVTLFSAPNYCGE	R	A	H	A	K	R	2	0	0	1	0	1	2	1	1	0	0	1	0	2	0	0	0	0	1	2	0	0	14	0	1638.7678	P63087;A0A0G2JFF1;A0A0J9YUU8;P62141;P62137	P62137	247	260	Ppp1cc;Ppp1cb;Ppp1ca	Serine/threonine-protein phosphatase PP1-gamma catalytic subunit;Serine/threonine-protein phosphatase PP1-beta catalytic subunit;Serine/threonine-protein phosphatase PP1-alpha catalytic subunit	no	no	2;3	3.4287E-06	147.73	By MS/MS	By MS/MS	By MS/MS	By MS/MS	By MS/MS
AHSIQIMK	VTQCYRDMGARHRARAHSIQIMKVEEIAAG	GARHRARAHSIQIMKVEEIAAGKCRRPAVK	R	A	H	M	K	V	1	0	0	0	0	1	0	0	1	2	0	1	1	0	0	1	0	0	0	0	0	0	8	0	926.50077	A0A1D5RLW5;A0A1D5RM85;P62717;A0A1D5RME4	A0A1D5RLW5	92	99	Rpl18a	60S ribosomal protein L18a	yes	no	2	0.0091103	89.296	By matching	By MS/MS	By matching	By MS/MS	By matching
AHSNILK	LQTITAQNAAVQAVKAHSNILKTAMDNSEI	NAAVQAVKAHSNILKTAMDNSEIAGEKKSA	K	A	H	L	K	T	1	0	1	0	0	0	0	0	1	1	1	1	0	0	0	1	0	0	0	0	0	0	7	0	781.44464	A0A0U1RP81;A0A1B0GX08;Q8CAQ8;E9Q800;E9QAY6	Q8CAQ8	250	256	Immt	MICOS complex subunit Mic60	no	no	2	0.015461	95.541	By MS/MS	By matching	By matching	By MS/MS	By MS/MS
AHSSMVGVNLPQK	LGDVYVNDAFGTAHRAHSSMVGVNLPQKAG	HRAHSSMVGVNLPQKAGGFLMKKELNYFAK	R	A	H	Q	K	A	1	0	1	0	0	1	0	1	1	0	1	1	1	0	1	2	0	0	0	2	0	0	13	0	1366.7027	P09411;S4R2M7	P09411	172	184	Pgk1	Phosphoglycerate kinase 1;Phosphoglycerate kinase	yes	no	2;3	6.292E-06	157.14	By matching	By matching	By matching	By MS/MS	By MS/MS
AHTDFFEAFK	ECGGKMHLREGEFEKAHTDFFEAFKNYDES	GEFEKAHTDFFEAFKNYDESGSPRRTTCLK	K	A	H	F	K	N	2	0	0	1	0	0	1	0	1	0	0	1	0	3	0	0	1	0	0	0	0	0	10	0	1211.5611	A2AQE4;P61202	A2AQE4	213	222	Cops2	COP9 signalosome complex subunit 2	yes	no	3	0.00036059	81.525	By MS/MS	By MS/MS	By MS/MS	By MS/MS	By MS/MS
AHTMTDDVTFWK	KTLQIFNIEMKSKMKAHTMTDDVTFWKWIS	KMKAHTMTDDVTFWKWISLNTVALVTDNAV	K	A	H	W	K	W	1	0	0	2	0	0	0	0	1	0	0	1	1	1	0	0	3	1	0	1	0	0	12	0	1450.6551	Q68FD5;Q5SXR6	Q68FD5	101	112	Cltc	Clathrin heavy chain 1;Clathrin heavy chain	yes	no	2	7.7212E-05	167.09	By matching	By matching		By MS/MS	By matching
AHVAPCFDASK	NILFADTHIPGSPFKAHVAPCFDASKVKCS	SPFKAHVAPCFDASKVKCSGPGLERATAGE	K	A	H	S	K	V	3	0	0	1	1	0	0	0	1	0	0	1	0	1	1	1	0	0	0	1	0	0	11	0	1201.555	B7FAU9;Q8BTM8;B7FAV1	B7FAU9	1152	1162	Flna	Filamin-A	yes	no	2	0.0015058	119.68	By MS/MS	By MS/MS	By MS/MS	By MS/MS	By MS/MS
AHVETAQK	______________________________	MGNSALRAHVETAQKTGVFQLKDRGLTEFP	R	A	H	Q	K	T	2	0	0	0	0	1	1	0	1	0	0	1	0	0	0	0	1	0	0	1	0	0	8	0	882.45593	A2AKH7;Q8JZX5;Q9D1G5	A2AKH7	8	15	Lrrc57	Leucine-rich repeat-containing protein 57	yes	no	2	0.0017365	125.5				By matching	By matching
AHVLAASVEQATENFLEK	NSKGPSNKKRGRSKKAHVLAASVEQATENF	LAASVEQATENFLEKGDKIAKESQFLKEEL	K	A	H	E	K	G	4	0	1	0	0	1	3	0	1	0	2	1	0	1	0	1	1	0	0	2	0	0	18	0	1955.9953	P26231;A0A494BAD0;A0A494BAM5	P26231	58	75	Ctnna1	Catenin alpha-1	yes	no	2;3	6.7918E-15	160.81	By MS/MS	By MS/MS	By MS/MS	By MS/MS	By MS/MS
AHYGGFTVQNEASK	ELLIEMEDWKGDKVKAHYGGFTVQNEASKY	KAHYGGFTVQNEASKYQVSVNKYKGTAGNA	K	A	H	S	K	Y	2	0	1	0	0	1	1	2	1	0	0	1	0	1	0	1	1	0	1	1	0	0	14	0	1507.7056	Q8K0E8	Q8K0E8	344	357	Fgb	Fibrinogen beta chain;Fibrinopeptide B;Fibrinogen beta chain	yes	yes	2;3	2.5304E-32	259.18	By MS/MS	By MS/MS	By MS/MS	By MS/MS	By MS/MS
AIADHIR	VIKARKLSSAMSAAKAIADHIRDIWFGTPE	SSAMSAAKAIADHIRDIWFGTPEGEFVSMG	K	A	I	I	R	D	2	1	0	1	0	0	0	0	1	2	0	0	0	0	0	0	0	0	0	0	0	0	7	0	794.43989	P14152;A0A5F8MPN8	P14152	249	255	Mdh1	Malate dehydrogenase, cytoplasmic	yes	no	2	0.0069767	118.01	By MS/MS	By MS/MS	By MS/MS	By MS/MS	By MS/MS
AIADMLR	CRQEDVIATANLSRRAIADMLRACKEAAFH	ATANLSRRAIADMLRACKEAAFHPEVAPDV	R	A	I	L	R	A	2	1	0	1	0	0	0	0	0	1	1	0	1	0	0	0	0	0	0	0	0	0	7	0	788.42146	P26039	P26039	2211	2217	Tln1	Talin-1	yes	yes	1;2	0.0030654	137.44	By MS/MS	By matching	By MS/MS	By MS/MS	By MS/MS
AIAELGIYPAVDPLDSTSR	ATTFAHLDATTVLSRAIAELGIYPAVDPLD	LGIYPAVDPLDSTSRIMDPNIVGNEHYDVA	R	A	I	S	R	I	3	1	0	2	0	0	1	1	0	2	2	0	0	0	2	2	1	0	1	1	0	0	19	0	1987.0262	P56480	P56480	388	406	Atp5b	ATP synthase subunit beta, mitochondrial	yes	yes	2;3	7.5056E-17	206.32	By MS/MS	By MS/MS	By MS/MS	By MS/MS	By MS/MS
AIAGTGANVIVTGGK	NFSKGEENLMDAQVKAIAGTGANVIVTGGK	AIAGTGANVIVTGGKVADIALHYANKYNIM	K	A	I	G	K	V	3	0	1	0	0	0	0	4	0	2	0	1	0	0	0	0	2	0	0	2	0	0	15	0	1327.746	P42932;H3BL49;H3BJB6	P42932	282	296	Cct8	T-complex protein 1 subunit theta	yes	no	2	7.481E-06	135.6	By MS/MS	By MS/MS	By MS/MS	By MS/MS	By matching
AIANECQANFISIK	LFYGPPGCGKTLLAKAIANECQANFISIKG	KAIANECQANFISIKGPELLTMWFGESEAN	K	A	I	I	K	G	3	0	2	0	1	1	1	0	0	3	0	1	0	1	0	1	0	0	0	0	0	0	14	0	1577.7872	Q01853	Q01853	530	543	Vcp	Transitional endoplasmic reticulum ATPase	yes	yes	2	3.4541E-08	183	By MS/MS	By MS/MS	By MS/MS	By MS/MS	By MS/MS
AIAQSQSVQESMESLLQSIR	NLSCSLDERSALLQKAIAQSQSVQESMESL	QSVQESMESLLQSIREVEQNLERDQVASLS	K	A	I	I	R	E	2	1	0	0	0	4	2	0	0	2	2	0	1	0	0	5	0	0	0	1	0	0	20	0	2204.1107	E9QA63;B1ARU4;E9PVY8;Q9QXZ0;A0A571BGC6;A0A571BF93;A0A0A0MQA6;E9QNP1	E9QA63	4066	4085	Macf1	Microtubule-actin cross-linking factor 1	no	no	3	0.015008	41.905	By MS/MS	By matching	By matching
AIASATEGGSVPQIR	RVMGLGLSPEEKQRRAIASATEGGSVPQIR	AIASATEGGSVPQIRAPSHVPFLLIGGGTA	R	A	I	I	R	A	3	1	0	0	0	1	1	2	0	2	0	0	0	0	1	2	1	0	0	1	0	0	15	0	1455.7682	B1AU25;Q9Z0X1	B1AU25	108	122	Aifm1	Apoptosis-inducing factor 1, mitochondrial	yes	no	2	3.6323E-08	183	By MS/MS	By MS/MS	By MS/MS	By MS/MS	By MS/MS
AIAVTVQEMVTK	GSFVDYQTTMVRTAKAIAVTVQEMVTKSNT	TAKAIAVTVQEMVTKSNTSPEELGPLANQL	K	A	I	T	K	S	2	0	0	0	0	1	1	0	0	1	0	1	1	0	0	0	2	0	0	3	0	0	12	0	1288.7061	P26039	P26039	1863	1874	Tln1	Talin-1	yes	yes	2	0.00026726	142.98		By MS/MS	By MS/MS		By MS/MS
AIAYATHR	RQDLSPEEAYDLGRRAIAYATHRDNYSGGV	AYDLGRRAIAYATHRDNYSGGVVNMYHMKE	R	A	I	H	R	D	3	1	0	0	0	0	0	0	1	1	0	0	0	0	0	0	1	0	1	0	0	0	8	0	901.477	P28063;G3UZW8	P28063	231	238	Psmb8	Proteasome subunit beta type-8;Proteasome subunit beta type	yes	no	2	0.029585	69.998		By MS/MS			By matching
AICNHVGLCPR	LPLVIDYFQSQINPKAICNHVGLCPRGQAK	INPKAICNHVGLCPRGQAKPEQNPGMPDAV	K	A	I	P	R	G	1	1	1	0	2	0	0	1	1	1	1	0	0	0	1	0	0	0	0	1	0	0	11	0	1295.6227	P50405;S4R2L6;S4R239	P50405	134	144	Sftpb	Pulmonary surfactant-associated protein B	yes	no	2	1.5118E-14	212.2	By MS/MS	By matching	By MS/MS		By matching
AICTEAGLMALR	DLIMAKDDLSGADIKAICTEAGLMALRERR	DIKAICTEAGLMALRERRMKVTNEDFKKSK	K	A	I	L	R	E	3	1	0	0	1	0	1	1	0	1	2	0	1	0	0	0	1	0	0	0	0	0	12	0	1304.6581	P62192	P62192	397	408	Psmc1	26S protease regulatory subunit 4	yes	yes	2	0.0040402	84.213	By matching	By matching		By MS/MS	By MS/MS
AIDAALAAR	KVAKFCYADKALLNRAIDAALAARKEWDLK	KALLNRAIDAALAARKEWDLKPMADRAQVF	R	A	I	A	R	K	5	1	0	1	0	0	0	0	0	1	1	0	0	0	0	0	0	0	0	0	0	0	9	0	870.49232	Q8CHT0	Q8CHT0	104	112	Aldh4a1	Delta-1-pyrroline-5-carboxylate dehydrogenase, mitochondrial	yes	yes	2	0.014085	77.058	By MS/MS			By MS/MS
AIDLFTDAIK	KGAAIEALNDGELQKAIDLFTDAIKLNPRL	GELQKAIDLFTDAIKLNPRLAILYAKRASV	K	A	I	I	K	L	2	0	0	2	0	0	0	0	0	2	1	1	0	1	0	0	1	0	0	0	0	0	10	0	1105.6019	Q99L47;F8WJK8;E9Q1V0	Q99L47	132	141	St13	Hsc70-interacting protein	yes	no	2	0.0023675	97.431	By MS/MS	By MS/MS	By MS/MS	By MS/MS	By MS/MS
AIDLLYWR	GSGLMPPLPFFNKQKAIDLLYWRDIKQTGI	PFFNKQKAIDLLYWRDIKQTGIVFGSFLLL	K	A	I	W	R	D	1	1	0	1	0	0	0	0	0	1	2	0	0	0	0	0	0	1	1	0	0	0	8	0	1048.5706	Q8K0T0	Q8K0T0	593	600	Rtn1	Reticulon-1	yes	yes	2	0.012276	83.614	By matching	By matching	By MS/MS	By matching
AIDMFNK	ETMGTIEVQRGNMEKAIDMFNKAINLAKSE	VQRGNMEKAIDMFNKAINLAKSEMEMAHLY	K	A	I	N	K	A	1	0	1	1	0	0	0	0	0	1	0	1	1	1	0	0	0	0	0	0	0	0	7	0	837.40547	Q9CZW5	Q9CZW5	567	573	Tomm70a	Mitochondrial import receptor subunit TOM70	yes	yes	2	0.027824	81.864	By MS/MS	By MS/MS		By MS/MS	By MS/MS
AIDVEQGQTR	ESFGSMLELSWKGTKAIDVEQGQTRTFLLD	WKGTKAIDVEQGQTRTFLLDGDEVIITGHC	K	A	I	T	R	T	1	1	0	1	0	2	1	1	0	1	0	0	0	0	0	0	1	0	0	1	0	0	10	0	1115.5571	P35505	P35505	372	381	Fah	Fumarylacetoacetase	yes	yes	2	0.0042307	88.358	By MS/MS	By MS/MS	By MS/MS	By matching	By MS/MS
AIEAYNQGR	CEALRQLRYEEIVDRAIEAYNQGRQGRPLF	EEIVDRAIEAYNQGRQGRPLFRLLSATPPS	R	A	I	G	R	Q	2	1	1	0	0	1	1	1	0	1	0	0	0	0	0	0	0	0	1	0	0	0	9	0	1020.4989	O08692	O08692	34	42	Ngp	Neutrophilic granule protein	yes	yes	2	4.7022E-07	174.21	By MS/MS	By MS/MS	By MS/MS	By MS/MS	By MS/MS
AIEEQHAALLR	ELKDQLVAGEHSQAKAIEEQHAALLRHWEQ	SQAKAIEEQHAALLRHWEQLLEASRVHRQK	K	A	I	L	R	H	3	1	0	0	0	1	2	0	1	1	2	0	0	0	0	0	0	0	0	0	0	0	11	0	1249.6779	P08032	P08032	2001	2011	Spta1	Spectrin alpha chain, erythrocytic 1	yes	yes	2	0.0021462	108.43		By MS/MS	By MS/MS	By MS/MS	By MS/MS
AIEINPDSAQPYK	VKLQKPNAAIRDCDRAIEINPDSAQPYKWR	DRAIEINPDSAQPYKWRGKAHRLLGHWEEA	R	A	I	Y	K	W	2	0	1	1	0	1	1	0	0	2	0	1	0	0	2	1	0	0	1	0	0	0	13	0	1444.7198	Q99L47;F8WJK8	Q99L47	173	185	St13	Hsc70-interacting protein	yes	no	2	5.6163E-06	158.79	By MS/MS	By MS/MS	By MS/MS	By MS/MS	By MS/MS
AIELFSVGQGPAK	KMTSLPAERIQEIQKAIELFSVGQGPAKTM	QKAIELFSVGQGPAKTMEEASKRSYQFWDT	K	A	I	A	K	T	2	0	0	0	0	1	1	2	0	1	1	1	0	1	1	1	0	0	0	1	0	0	13	0	1315.7136	O70310	O70310	95	107	Nmt1	Glycylpeptide N-tetradecanoyltransferase 1	yes	yes	2	0.00019003	125.97	By MS/MS		By MS/MS	By matching
AIELIQAGGNK	VEINGEPTQGITHTRAIELIQAGGNKVLLL	THTRAIELIQAGGNKVLLLLRPGTGLIPDH	R	A	I	N	K	V	2	0	1	0	0	1	1	2	0	2	1	1	0	0	0	0	0	0	0	0	0	0	11	0	1112.619	G5E8T6;Q9EQJ9	G5E8T6	1085	1095	Magi3	Membrane-associated guanylate kinase, WW and PDZ domain-containing protein 3	yes	no	2	0.03097	90.657				By MS/MS
AIELLGK	QKAAQFYKKKGNLDRAIELLGKALRSTVNN	KKKGNLDRAIELLGKALRSTVNNSPLYSLV	R	A	I	G	K	A	1	0	0	0	0	0	1	1	0	1	2	1	0	0	0	0	0	0	0	0	0	0	7	0	742.45889	Q64345;E9PV48	Q64345	260	266	Ifit3;I830012O16Rik	Interferon-induced protein with tetratricopeptide repeats 3	yes	no	2	0.05741	67.035		By matching	By matching	By MS/MS	By MS/MS
AIELSLK	PGTVATKKEEEDLAKAIELSLKEQRQQSAP	KEEEDLAKAIELSLKEQRQQSAPVSTLYPS	K	A	I	L	K	E	1	0	0	0	0	0	1	0	0	1	2	1	0	0	0	1	0	0	0	0	0	0	7	0	772.46945	Q3UGN9;P70297;A2ARJ0	Q3UGN9	179	185	Stam	Signal transducing adapter molecule 1	yes	no	2	0.047944	70.912	By MS/MS	By MS/MS	By MS/MS	By MS/MS	By MS/MS
AIEMELR	FDFKIKFAETKAHAKAIEMELRQMEVAQAN	AETKAHAKAIEMELRQMEVAQANRHMSLLT	K	A	I	L	R	Q	1	1	0	0	0	0	2	0	0	1	1	0	1	0	0	0	0	0	0	0	0	0	7	0	860.44259	E9Q586;E9Q3M3;O08788;D3YX34	E9Q586	531	537	Dctn1	Dynactin subunit 1	yes	no	2	0.05741	67.035				By matching	By matching
AIEPPPLDAVIEAEHTLR	IKLLRLGGIGQFLAKAIEPPPLDAVIEAEH	PPPLDAVIEAEHTLRELDALDANDELTPLG	K	A	I	L	R	E	3	1	0	1	0	0	3	0	1	2	2	0	0	0	3	0	1	0	0	1	0	0	18	0	1970.0473	A0A087WPL5;E9QNN1	A0A087WPL5	822	839	Dhx9		yes	no	3	3.1047E-07	117.26	By MS/MS	By MS/MS	By MS/MS	By MS/MS	By MS/MS
AIEQADLLQEEDESPR	MGGDVQDTSKKSVLKAIEQADLLQEEDESP	IEQADLLQEEDESPRSVLEEMGLA______	K	A	I	P	R	S	2	1	0	2	0	2	4	0	0	1	2	0	0	0	1	1	0	0	0	0	0	0	16	0	1841.8643	P61967	P61967	134	149	Ap1s1	AP-1 complex subunit sigma-1A	yes	yes	2	0.0015604	87.083
AIFAGYK	______________________________	MSGRLWCKAIFAGYKRGLRNQREHTALLKI	K	A	I	Y	K	R	2	0	0	0	0	0	0	1	0	1	0	1	0	1	0	0	0	0	1	0	0	0	7	0	768.41703	O55142	O55142	9	15	Rpl35a	60S ribosomal protein L35a	yes	yes	2	0.029244	80.377	By MS/MS		By MS/MS	By MS/MS	By MS/MS
AIFASGSPFDPVTLPDGR	AECSAEQCYKVTKGRAIFASGSPFDPVTLP	ASGSPFDPVTLPDGRTLFPGQGNNSYVFPG	R	A	I	G	R	T	2	1	0	2	0	0	0	2	0	1	1	0	0	2	3	2	1	0	0	1	0	0	18	0	1845.9261	P06801;Q3TQP6	P06801	428	445	Me1	NADP-dependent malic enzyme;Malic enzyme	yes	no	2	3.7474E-17	191.48	By MS/MS	By MS/MS	By MS/MS	By MS/MS	By MS/MS
AIFLADGK	VAEREKAHEGARPMRAIFLADGKVFTTGFS	EGARPMRAIFLADGKVFTTGFSRMSERQLA	R	A	I	G	K	V	2	0	0	1	0	0	0	1	0	1	1	1	0	1	0	0	0	0	0	0	0	0	8	0	833.4647	Q9WUM3;A0A494B9Y4	Q9WUM3	226	233	Coro1b	Coronin-1B	yes	no	2	0.0036474	107.43	By matching	By matching	By matching	By MS/MS	By MS/MS
AIFLADGNVFTTGFSR	VAEKEKAHEGARPMRAIFLADGNVFTTGFS	IFLADGNVFTTGFSRMSERQLALWNPKNMQ	R	A	I	S	R	M	2	1	1	1	0	0	0	2	0	1	1	0	0	3	0	1	2	0	0	1	0	0	16	0	1714.8679	Q9WUM4	Q9WUM4	224	239	Coro1c	Coronin-1C	yes	yes	2	1.6958E-19	213.63	By MS/MS		By MS/MS	By matching
AIFQAIAAK	SLMPGGNKEAWPHIKAIFQAIAAKVGTGEP	AWPHIKAIFQAIAAKVGTGEPCCDWVGDEG	K	A	I	A	K	V	4	0	0	0	0	1	0	0	0	2	0	1	0	1	0	0	0	0	0	0	0	0	9	0	931.5491	Q9DCD0	Q9DCD0	155	163	Pgd	6-phosphogluconate dehydrogenase, decarboxylating	yes	yes	2	0.0016643	102.71	By MS/MS	By MS/MS	By MS/MS	By MS/MS	By MS/MS
AIFQTIQNR	IDDEDNPVDEYQIFKAIFQTIQNRNPVWYQ	EYQIFKAIFQTIQNRNPVWYQALTHGLNEE	K	A	I	N	R	N	1	1	1	0	0	2	0	0	0	2	0	0	0	1	0	0	1	0	0	0	0	0	9	0	1089.5931	Q9EPL8	Q9EPL8	964	972	Ipo7	Importin-7	yes	yes	2	0.0023457	96.253	By matching	By MS/MS		By matching
AIFTGYYGK	KGRWMLSLTKKMEVKAIFTGYYGKGKPVPI	KKMEVKAIFTGYYGKGKPVPIHGSRKGGAM	K	A	I	G	K	G	1	0	0	0	0	0	0	2	0	1	0	1	0	1	0	0	1	0	2	0	0	0	9	0	1018.5124	P16330	P16330	391	399	Cnp	2,3-cyclic-nucleotide 3-phosphodiesterase	yes	yes	2	0.031622	65.252	By MS/MS	By matching	By matching	By matching	By matching
AIGAVPLIQGEYMIPCEK	SLLVGPVEEVKELQKAIGAVPLIQGEYMIP	AVPLIQGEYMIPCEKVSSLPTVYLKLGGKN	K	A	I	E	K	V	2	0	0	0	1	1	2	2	0	3	1	1	1	0	2	0	0	0	1	1	0	0	18	0	1988.0111	F8WIR1;P18242;A0A1B0GT66;F6Y6L6	F8WIR1	306	323	Ctsd	Cathepsin D	yes	no	2	1.5562E-07	128.68	By MS/MS	By MS/MS	By MS/MS	By MS/MS	By MS/MS
AIGGYPFLNGQYFIQCSK	SLITGPSEEIRALNKAIGGYPFLNGQYFIQ	GYPFLNGQYFIQCSKTPTLPPVSFHLGGVW	K	A	I	S	K	T	1	0	1	0	1	2	0	3	0	2	1	1	0	2	1	1	0	0	2	0	0	0	18	0	2061.9982	O09043	O09043	297	314	Napsa	Napsin-A	yes	yes	2	0.020355	58.098
AIGHYDQLMSEK	VVTLARRENSAAVQKAIGHYDQLMSEKVQL	VQKAIGHYDQLMSEKVQLPTETLQELLDLH	K	A	I	E	K	V	1	0	0	1	0	1	1	1	1	1	1	1	1	0	0	1	0	0	1	0	0	0	12	0	1390.6551	Q8BMN7;Q8CFB4	Q8BMN7	330	341	Gbp5	Guanylate-binding protein 5	yes	no	2	0.042052	67.153
AIGLPEDLIQK	KYQLQSQENFEPFMKAIGLPEDLIQKGKDI	PFMKAIGLPEDLIQKGKDIKGVSEIVHEGK	K	A	I	Q	K	G	1	0	0	1	0	1	1	1	0	2	2	1	0	0	1	0	0	0	0	0	0	0	11	0	1195.6812	P12710	P12710	21	31	Fabp1	Fatty acid-binding protein, liver	yes	yes	2	0.0034049	90.601	By matching	By matching	By matching	By matching	By matching
AIGPHDVLATLLNNLK	AIRRATVNTFGYIAKAIGPHDVLATLLNNL	IGPHDVLATLLNNLKVQERQNRVCTTVAIA	K	A	I	L	K	V	2	0	2	1	0	0	0	1	1	1	4	1	0	0	1	0	1	0	0	1	0	0	16	0	1687.9621	G5E866;Q99NB9	G5E866	1087	1102	Sf3b1	Splicing factor 3B subunit 1	yes	no	3	0.00038089	82.483	By MS/MS	By MS/MS	By matching	By matching	By matching
AIGSASEGAQSSLQEVYHK	FHMDPSGTFVQCDARAIGSASEGAQSSLQE	ASEGAQSSLQEVYHKSMTLKEAIKSSLIIL	R	A	I	H	K	S	3	0	0	0	0	2	2	2	1	1	1	1	0	0	0	4	0	0	1	1	0	0	19	0	1960.949	Q9Z2U1	Q9Z2U1	169	187	Psma5	Proteasome subunit alpha type-5	yes	yes	3	6.8196E-17	163.35	By MS/MS	By MS/MS	By MS/MS	By MS/MS	By MS/MS
AIGTEPDSDVLSEIMHSFAK	YLTQMWHFMCDALIKAIGTEPDSDVLSEIM	PDSDVLSEIMHSFAKCIEVMGDGCLNNEHF	K	A	I	A	K	C	2	0	0	2	0	0	2	1	1	2	1	1	1	1	1	3	1	0	0	1	0	0	20	0	2146.0252	Q8BKC5	Q8BKC5	756	775	Ipo5	Importin-5	yes	yes	3	0.00059044	66.536	By matching		By matching	By matching
AIGVKPPR	KEMVELPLRHPALFKAIGVKPPRGILLYGP	RHPALFKAIGVKPPRGILLYGPPGTGKTLI	K	A	I	P	R	G	1	1	0	0	0	0	0	1	0	1	0	1	0	0	2	0	0	0	0	1	0	0	8	1	836.52322	Q01853	Q01853	232	239	Vcp	Transitional endoplasmic reticulum ATPase	yes	yes	2	0.044434	89.703	By MS/MS	By MS/MS	By MS/MS	By MS/MS	By MS/MS
AIGVLTSGGDAQGMNAAVR	ATVDLEKLRMSGAGKAIGVLTSGGDAQGMN	LTSGGDAQGMNAAVRAVTRMGIYVGAKVFL	K	A	I	V	R	A	4	1	1	1	0	1	0	4	0	1	1	0	1	0	0	1	1	0	0	2	0	0	19	0	1786.8996	P12382;Q9WUA3;Q8C605	P12382	17	35	Pfkl;Pfkp	ATP-dependent 6-phosphofructokinase, liver type;ATP-dependent 6-phosphofructokinase, platelet type;ATP-dependent 6-phosphofructokinase	no	no	2	2.6225E-10	159.64	By MS/MS	By MS/MS	By MS/MS	By MS/MS	By MS/MS
AIHSWLTR	IDEELLGDGHSYSPRAIHSWLTRAMYSRRS	GHSYSPRAIHSWLTRAMYSRRSKMNPLWNT	R	A	I	T	R	A	1	1	0	0	0	0	0	0	1	1	1	0	0	0	0	1	1	1	0	0	0	0	8	0	982.53485	P99026	P99026	132	139	Psmb4	Proteasome subunit beta type-4	yes	yes	2	0.018861	75.738		By matching		By MS/MS	By MS/MS
AIIFQGNTNPTDVVLGVFSK	SSNGEDWISLKEGNKAIIFQGNTNPTDVVL	GNTNPTDVVLGVFSKPLITRFVRIKPVSWE	K	A	I	S	K	P	1	0	2	1	0	1	0	2	0	2	1	1	0	2	1	1	2	0	0	3	0	0	20	0	2119.1314	P97333	P97333	378	397	Nrp1	Neuropilin-1	yes	yes	2	0.0085016	77.912	By matching	By MS/MS		By matching
AIIIFVPVPQLK	NITAAKEIEVGGGRKAIIIFVPVPQLKSFQ	GRKAIIIFVPVPQLKSFQKIQVRLVRELEK	K	A	I	L	K	S	1	0	0	0	0	1	0	0	0	3	1	1	0	1	2	0	0	0	0	2	0	0	12	0	1336.8482	P62082	P62082	59	70	Rps7	40S ribosomal protein S7	yes	yes	2	0.0022731	93.162	By MS/MS	By MS/MS	By MS/MS	By MS/MS	By MS/MS
AIINLAVYGK	REIKEEIANYEDVAKAIINLAVYGKYQNRS	EDVAKAIINLAVYGKYQNRSYERLGLLVDT	K	A	I	G	K	Y	2	0	1	0	0	0	0	1	0	2	1	1	0	0	0	0	0	0	1	1	0	0	10	0	1060.6281	Q9WVJ3;A0A2I3BS14;A0A2I3BPG0	Q9WVJ3	47	56	Cpq	Carboxypeptidase Q	yes	no	2	0.0072152	77.923	By MS/MS	By MS/MS	By MS/MS	By matching	By matching
AILAQDVQR	QPDSSIVTVAFPTLKAILAQDVQRKTSSNS	AFPTLKAILAQDVQRKTSSNSLVMTTTVSH	K	A	I	Q	R	K	2	1	0	1	0	2	0	0	0	1	1	0	0	0	0	0	0	0	0	1	0	0	9	0	1012.5665	A0A286YDT5;G5E8Q8	A0A286YDT5	701	709	Adgrf5		yes	no	2	0.00070526	113.89	By MS/MS	By MS/MS	By MS/MS	By MS/MS	By matching
AILEQQVLAEELTTK	TTTSSHTSASADIEKAILEQQVLAEELTTK	AILEQQVLAEELTTKKEQVSEAIKTSQIFL	K	A	I	T	K	K	2	0	0	0	0	2	3	0	0	1	3	1	0	0	0	0	2	0	0	1	0	0	15	0	1684.9247	E9QA63;B1ARU4;E9PVY8;Q9QXZ0;A0A571BGC6;A0A571BF93;A0A0A0MQA6;E9QNP1;F6SHS0;F6XCT0	E9QA63	1463	1477	Macf1	Microtubule-actin cross-linking factor 1	no	no	2	3.7179E-09	160.15	By MS/MS	By MS/MS	By MS/MS	By MS/MS	By MS/MS
AILGEVK	TNRWFLTCINQPQFRAILGEVKLCEKMAQF	CINQPQFRAILGEVKLCEKMAQFDAKKFAE	R	A	I	V	K	L	1	0	0	0	0	0	1	1	0	1	1	1	0	0	0	0	0	0	0	1	0	0	7	0	728.44324	Q9D8N0	Q9D8N0	202	208	Eef1g	Elongation factor 1-gamma	yes	yes	2	0.033458	76.847	By MS/MS	By MS/MS	By MS/MS	By MS/MS	By MS/MS
AILGSVER	SHDGDDKKRPVIVHRAILGSVERMIAILTE	RPVIVHRAILGSVERMIAILTENYGGKWPF	R	A	I	E	R	M	1	1	0	0	0	0	1	1	0	1	1	0	0	0	0	1	0	0	0	1	0	0	8	0	843.48142	Q9D0R2;Q8BLY2	Q9D0R2	591	598	Tars;Tarsl2	Threonine--tRNA ligase, cytoplasmic;Probable threonine--tRNA ligase 2, cytoplasmic	yes	no	2	0.018235	91.626		By MS/MS		By MS/MS
AILNPLCQVDYR	PVQYEPVLCSRPTCKAILNPLCQVDYRAKL	TCKAILNPLCQVDYRAKLWACNFCFQRNQF	K	A	I	Y	R	A	1	1	1	1	1	1	0	0	0	1	2	0	0	0	1	0	0	0	1	1	0	0	12	0	1460.7446	A2ANA0;Q9D662;A2AN98;A2AN99	A2ANA0	68	79	Sec23b	Protein transport protein Sec23B	yes	no	2	0.0017745	107.24	By matching	By MS/MS	By matching	By MS/MS	By matching
AILNYIASK	VPMVEIDGMKLVQTKAILNYIASKYNLYGK	KLVQTKAILNYIASKYNLYGKDMKERAIID	K	A	I	S	K	Y	2	0	1	0	0	0	0	0	0	2	1	1	0	0	0	1	0	0	1	0	0	0	9	0	991.57023	P30115;A0A087WQI6	P30115	70	78	Gsta3	Glutathione S-transferase A3;Glutathione S-transferase	yes	no	2	0.00018656	129.47	By MS/MS	By MS/MS	By MS/MS	By MS/MS	By MS/MS
AILNYIATK	VPMVEIDGMKLAQTRAILNYIATKYDLYGK	KLAQTRAILNYIATKYDLYGKDMKERALID	R	A	I	T	K	Y	2	0	1	0	0	0	0	0	0	2	1	1	0	0	0	0	1	0	1	0	0	0	9	0	1005.5859	P13745;Q6P8Q0;P10648;D3Z6A6;D3YZV3;E9Q6L7	P13745	70	78	Gsta1;Gsta2;Gm10639	Glutathione S-transferase A1;Glutathione S-transferase A1, N-terminally processed;Glutathione S-transferase;Glutathione S-transferase A2	yes	no	2	0.002414	95.605	By MS/MS	By MS/MS	By matching	By matching	By matching
AILPCQDTPSVK	QHPYLFSQCQAIHCRAILPCQDTPSVKLTY	HCRAILPCQDTPSVKLTYTAEVSVPKELVA	R	A	I	V	K	L	1	0	0	1	1	1	0	0	0	1	1	1	0	0	2	1	1	0	0	1	0	0	12	0	1327.6806	P24527	P24527	143	154	Lta4h	Leukotriene A-4 hydrolase	yes	yes	2	0.0004211	138.66	By matching	By matching	By matching	By MS/MS	By MS/MS
AILPFFPK	ELLWAWKSWRDKVGRAILPFFPKYVEFSNK	WRDKVGRAILPFFPKYVEFSNKIAKLNGYT	R	A	I	P	K	Y	1	0	0	0	0	0	0	0	0	1	1	1	0	2	2	0	0	0	0	0	0	0	8	0	931.55312	P09470;F6QCP8	P09470	802	809	Ace	Angiotensin-converting enzyme;Angiotensin-converting enzyme, soluble form	yes	no	2	0.01679	76.847	By MS/MS	By MS/MS	By MS/MS	By MS/MS	By MS/MS
AILQQLGLNSTCDDSILVK	LSQIESDRLALLQVRAILQQLGLNSTCDDS	QLGLNSTCDDSILVKTVCGVVSKRAAQLCG	R	A	I	V	K	T	1	0	1	2	1	2	0	1	0	2	4	1	0	0	0	2	1	0	0	1	0	0	19	0	2087.0933	G3UVV4;P17710	G3UVV4	801	819	Hk1	Hexokinase;Hexokinase-1	yes	no	2	5.6713E-22	186.13	By MS/MS		By MS/MS	By MS/MS	By MS/MS
AILSTKPPGTFLLR	NEGYIMGFISKERERAILSTKPPGTFLLRF	RAILSTKPPGTFLLRFSESSKEGGVTFTWV	R	A	I	L	R	F	1	1	0	0	0	0	0	1	0	1	3	1	0	1	2	1	2	0	0	0	0	0	14	1	1512.9028	P42227;B7ZC18	P42227	596	609	Stat3	Signal transducer and activator of transcription 3;Signal transducer and activator of transcription	yes	no	3	0.031302	40.751	By matching	By matching	By matching	By matching	By matching
AILTPNHVEFSR	WLVAQQPALIHSYHKAILTPNHVEFSRLWE	YHKAILTPNHVEFSRLWEAVLSSPMDSNDL	K	A	I	S	R	L	1	1	1	0	0	0	1	0	1	1	1	0	0	1	1	1	1	0	0	1	0	0	12	0	1382.7306	J3QMM7;K3W4M4;Q9CZ42;J3QN06	J3QMM7	181	192	Carkd	ATP-dependent (S)-NAD(P)H-hydrate dehydratase	yes	no	2	0.0016034	112.36	By MS/MS	By MS/MS	By MS/MS	By MS/MS	By MS/MS
AILTQWDR	HFRLTGPGKWEGARKAILTQWDRTVKVTKT	KWEGARKAILTQWDRTVKVTKTRTIQESPS	K	A	I	D	R	T	1	1	0	1	0	1	0	0	0	1	1	0	0	0	0	0	1	1	0	0	0	0	8	0	1001.5294	P50285	P50285	487	494	Fmo1	Dimethylaniline monooxygenase [N-oxide-forming] 1	yes	yes	2	5.2855E-06	164.53	By matching	By MS/MS	By MS/MS	By MS/MS	By MS/MS
AILVDLEPGTMDSVR	SVYYNEATGGKYVPRAILVDLEPGTMDSVR	AILVDLEPGTMDSVRSGPFGQIFRPDNFVF	R	A	I	V	R	S	1	1	0	2	0	0	1	1	0	1	2	0	1	0	1	1	1	0	0	2	0	0	15	0	1614.8287	P99024;A0A1D5RM76;Q7TMM9;Q9CWF2;Q9ERD7	P99024	63	77	Tubb5;Tubb2a;Tubb2b;Tubb3	Tubulin beta-5 chain;Tubulin beta-2A chain;Tubulin beta-2B chain;Tubulin beta-3 chain	no	no	2;3	3.4577E-08	188.96	By MS/MS	By MS/MS	By MS/MS	By MS/MS	By MS/MS
AILVVFANK	KSELVAMLEEEELRKAILVVFANKQDMEQA	EEELRKAILVVFANKQDMEQAMTPSEMANA	K	A	I	N	K	Q	2	0	1	0	0	0	0	0	0	1	1	1	0	1	0	0	0	0	0	2	0	0	9	0	973.59605	P61211;F8WIB1	P61211	119	127	Arl1	ADP-ribosylation factor-like protein 1	yes	no	2	0.0016322	103.02		By matching		By MS/MS	By MS/MS
AILYYFTLK				A	I	L	K		1	0	0	0	0	0	0	0	0	1	2	1	0	1	0	0	1	0	2	0	0	0	9	0	1130.6376		REV__Q61838					yes	yes	2	0.0024407	95.352	By MS/MS	By MS/MS	By MS/MS	By MS/MS	By MS/MS
AINALGEASVDCR	IRKPSPFDGGIYTCKAINALGEASVDCRVD	CKAINALGEASVDCRVDVKAPH________	K	A	I	C	R	V	3	1	1	1	1	0	1	1	0	1	1	0	0	0	0	1	0	0	0	1	0	0	13	0	1374.6562	Q5FW53	Q5FW53	336	348	Mybphl	Myosin-binding protein H-like	yes	yes	2	0.00078677	101.93		By MS/MS	By MS/MS
AINEAYK	TLIEILATRTNAEIRAINEAYKEDYHKSLE	TRTNAEIRAINEAYKEDYHKSLEDALSSDT	R	A	I	Y	K	E	2	0	1	0	0	0	1	0	0	1	0	1	0	0	0	0	0	0	1	0	0	0	7	0	807.41267	F8WIT2;P14824	F8WIT2	472	478	Anxa6	Annexin;Annexin A6	yes	no	2	0.013334	99.919	By MS/MS	By MS/MS	By MS/MS	By MS/MS	By MS/MS
AINEAYKEDYHK	TLIEILATRTNAEIRAINEAYKEDYHKSLE	EIRAINEAYKEDYHKSLEDALSSDTSGHFR	R	A	I	H	K	S	2	0	1	1	0	0	2	0	1	1	0	2	0	0	0	0	0	0	2	0	0	0	12	1	1479.6994	F8WIT2;P14824	F8WIT2	472	483	Anxa6	Annexin;Annexin A6	yes	no	2;3	0.00034435	115.65	By matching	By MS/MS	By matching	By MS/MS
AINFNFGYAK	FPPEPNGILHIGHAKAINFNFGYAKANNGI	IGHAKAINFNFGYAKANNGICFLRFDDTNP	K	A	I	A	K	A	2	0	2	0	0	0	0	1	0	1	0	1	0	2	0	0	0	0	1	0	0	0	10	0	1143.5713	D3Z158;Q8BML9;A0A140LIZ4	D3Z158	259	268	Qars		yes	no	2	0.0059803	82.241		By matching	By matching	By MS/MS	By MS/MS
AINILER	CLVENENEELRVNSKAINILERITQPVVVV	EELRVNSKAINILERITQPVVVVAIVGLYR	K	A	I	E	R	I	1	1	1	0	0	0	1	0	0	2	1	0	0	0	0	0	0	0	0	0	0	0	7	0	827.4865	Q91Z40	Q91Z40	27	33	Gbp7		yes	yes	2	0.023047	86.866		By MS/MS		By matching	By matching
AINPINTFTK	GPNLLWAKDAAITLKAINPINTFTKFLLDH	AITLKAINPINTFTKFLLDHQGELFPSTDA	K	A	I	T	K	F	1	0	2	0	0	0	0	0	0	2	0	1	0	1	1	0	2	0	0	0	0	0	10	0	1117.6132	A2AH25;Q5FWK3	A2AH25	452	461	Arhgap1	Rho GTPase-activating protein 1	yes	no	2	0.0017303	106.6	By MS/MS	By MS/MS	By MS/MS	By MS/MS	By MS/MS
AINQGGLTSVAVR	FSPEGRLYQVEYAFKAINQGGLTSVAVRGK	FKAINQGGLTSVAVRGKDCAVIVTQKKVPD	K	A	I	V	R	G	2	1	1	0	0	1	0	2	0	1	1	0	0	0	0	1	1	0	0	2	0	0	13	0	1284.715	Q9QUM9;E0CXB1	Q9QUM9	31	43	Psma6	Proteasome subunit alpha type-6	yes	no	2	1.116E-05	145.23	By MS/MS	By MS/MS	By MS/MS	By MS/MS	By MS/MS
AINQIAAALFTIHK	PAIEGHCNNIHCLAKAINQIAAALFTIHKG	KAINQIAAALFTIHKGSIEDRLKEFLALAS	K	A	I	H	K	G	4	0	1	0	0	1	0	0	1	3	1	1	0	1	0	0	1	0	0	0	0	0	14	0	1509.8667	A2AS98;P28660	A2AS98	1041	1054	Nckap1	Nck-associated protein 1	yes	no	3	5.9152E-05	92.747	By MS/MS	By MS/MS	By MS/MS	By MS/MS	By MS/MS
AINQQTGAFVEISR	HKCGLVIGRGGENVKAINQQTGAFVEISRQ	KAINQQTGAFVEISRQLPPNGDPNFKLFVI	K	A	I	S	R	Q	2	1	1	0	0	2	1	1	0	2	0	0	0	1	0	1	1	0	0	1	0	0	14	0	1532.7947	Q3U0V1;A0A3B2WCD8;A0A3B2W465	Q3U0V1	450	463	Khsrp	Far upstream element-binding protein 2	yes	no	2	0.00052025	127.87	By MS/MS	By MS/MS	By MS/MS	By MS/MS	By MS/MS
AINTAVK	SIAIGSAEGFNQADKAINTAVKSGRWVMLK	EGFNQADKAINTAVKSGRWVMLKNVHLAPG	K	A	I	V	K	S	2	0	1	0	0	0	0	0	0	1	0	1	0	0	0	0	1	0	0	1	0	0	7	0	715.42284	Q9JHU4	Q9JHU4	4081	4087	Dync1h1	Cytoplasmic dynein 1 heavy chain 1	yes	yes	2	0.053871	68.485	By MS/MS
AINTQEVAVK	ERESFERTQTVSVNKAINTQEVAVKEKHAR	VSVNKAINTQEVAVKEKHARTCILGTHHEK	K	A	I	V	K	E	2	0	1	0	0	1	1	0	0	1	0	1	0	0	0	0	1	0	0	2	0	0	10	0	1071.5924	Q8VD75;A0A1D5RMM7;A0A0J9YUX9	Q8VD75	47	56	Hip1	Huntingtin-interacting protein 1	yes	no	2	0.0097629	76.1	By matching	By MS/MS	By MS/MS	By MS/MS	By matching
AINVFISANR	KSFSDTLKTYFKDGKAINVFISANRLIHQT	FKDGKAINVFISANRLIHQTNLILQTFKTV	K	A	I	N	R	L	2	1	2	0	0	0	0	0	0	2	0	0	0	1	0	1	0	0	0	1	0	0	10	0	1103.6087	Q8VE70;F8WI55	Q8VE70	187	196	Pdcd10	Programmed cell death protein 10	yes	no	2	0.033519	90.601
AINVQEEK	DSVEALIKKHEDFDKAINVQEEKIAALQAF	KHEDFDKAINVQEEKIAALQAFADQLIAVD	K	A	I	E	K	I	1	0	1	0	0	1	2	0	0	1	0	1	0	0	0	0	0	0	0	1	0	0	8	0	929.48181	A3KGU7;A3KGU9;A3KGU5;E9Q447;P16546	A3KGU7	1493	1500	Sptan1	Spectrin alpha chain, non-erythrocytic 1	no	no	2	0.0074994	92.187	By MS/MS	By MS/MS	By MS/MS		By matching
AINYLISGYQR	YLNETQQLTEAIKSKAINYLISGYQRQLNY	IKSKAINYLISGYQRQLNYQHSDGSYSTFG	K	A	I	Q	R	Q	1	1	1	0	0	1	0	1	0	2	1	0	0	0	0	1	0	0	2	0	0	0	11	0	1296.6826	Q61838	Q61838	1016	1026	A2m	Alpha-2-macroglobulin;Alpha-2-macroglobulin 165 kDa subunit;Alpha-2-macroglobulin 35 kDa subunit	yes	yes	2	1.0565E-06	189.7	By MS/MS	By MS/MS	By MS/MS	By MS/MS	By MS/MS
AIPDLTAPVAAVQAAVSNLVR	SHLVIMHEEGEVDGKAIPDLTAPVAAVQAA	APVAAVQAAVSNLVRVGKETVQTTEDQILK	K	A	I	V	R	V	6	1	1	1	0	1	0	0	0	1	2	0	0	0	2	1	1	0	0	4	0	0	21	0	2075.1739	Q64727	Q64727	36	56	Vcl	Vinculin	yes	yes	3	0.046747	28.202	By matching	By MS/MS
AIPNQGEILVIR	FANAQQRSTQLNKKRAIPNQGEILVIRRGW	KKRAIPNQGEILVIRRGWLTINNISLMKGG	R	A	I	I	R	R	1	1	1	0	0	1	1	1	0	3	1	0	0	0	1	0	0	0	0	1	0	0	12	0	1321.7718	Q3TCR7;G3X9G4;G3UXX2;Q3T9X3;P39054	Q3T9X3	511	522	Dnm2	Dynamin-2	no	no	2	0.0019116	101.65	By MS/MS	By matching	By MS/MS	By matching	By matching
AIPQEKPIFLSVEDTSFQWVDSLK	LKRSFYGTALFLCRRAIPQEKPIFLSVEDT	LSVEDTSFQWVDSLKSTLATSSSQPVWLTA	R	A	I	L	K	S	1	0	0	2	0	2	2	0	0	2	2	2	0	2	2	3	1	1	0	2	0	0	24	1	2776.4323	P19096;A0A0U1RNJ1	P19096	1400	1423	Fasn	Fatty acid synthase;[Acyl-carrier-protein] S-acetyltransferase;[Acyl-carrier-protein] S-malonyltransferase;3-oxoacyl-[acyl-carrier-protein] synthase;3-oxoacyl-[acyl-carrier-protein] reductase;3-hydroxyacyl-[acyl-carrier-protein] dehydratase;Enoyl-[acyl-carrier-protein] reductase;Oleoyl-[acyl-carrier-protein] hydrolase	yes	no	3	2.0898E-10	73.546			By matching
AIQAELLK	LADLKKAQEIAPGDKAIQAELLKVKQMIKA	EIAPGDKAIQAELLKVKQMIKAQKDKEKAV	K	A	I	L	K	V	2	0	0	0	0	1	1	0	0	1	2	1	0	0	0	0	0	0	0	0	0	0	8	0	884.53312	Q9CR16	Q9CR16	342	349	Ppid	Peptidyl-prolyl cis-trans isomerase D	yes	yes	2	0.031609	68.915	By matching	By matching	By MS/MS	By MS/MS	By matching
AIQDAGCQVLK	KKFSGVYLEKEVVEKAIQDAGCQVLKCNCV	VVEKAIQDAGCQVLKCNCVSLSYSEAYCSH	K	A	I	L	K	C	2	0	0	1	1	2	0	1	0	1	1	1	0	0	0	0	0	0	0	1	0	0	11	0	1201.6125	P40936	P40936	225	235	Inmt	Indolethylamine N-methyltransferase	yes	yes	2	0.00061325	137.14	By MS/MS	By MS/MS	By MS/MS	By MS/MS	By MS/MS
AIQLEYSEAR	NNEWARYLYYTGRIKAIQLEYSEARRTMTN	TGRIKAIQLEYSEARRTMTNALRKAPQHTA	K	A	I	A	R	R	2	1	0	0	0	1	2	0	0	1	1	0	0	0	0	1	0	0	1	0	0	0	10	0	1178.5932	P14685;F7B7L8	P14685	293	302	Psmd3	26S proteasome non-ATPase regulatory subunit 3	yes	no	2	0.00051146	133.23	By MS/MS	By MS/MS	By MS/MS	By MS/MS	By MS/MS
AIQLSGTEQLEALK	SHKDLAGKYRQILEKAIQLSGTEQLEALKA	KAIQLSGTEQLEALKAFVEAMVNENVSLVI	K	A	I	L	K	A	2	0	0	0	0	2	2	1	0	1	3	1	0	0	0	1	1	0	0	0	0	0	14	0	1499.8195	O88544	O88544	33	46	Cops4	COP9 signalosome complex subunit 4	yes	yes	2	0.00034021	113.38	By MS/MS	By MS/MS	By MS/MS	By MS/MS	By MS/MS
AIQQVQEK	QQQSQLAQLHASLAKAIQQVQEKEVRAQKL	LHASLAKAIQQVQEKEVRAQKLVDDLSALQ	K	A	I	E	K	E	1	0	0	0	0	3	1	0	0	1	0	1	0	0	0	0	0	0	0	1	0	0	8	0	942.51345	E9Q7G0;A0A1B0GSW3	E9Q7G0	871	878	Numa1		yes	no	2	0.003333	108.92	By MS/MS				By MS/MS
AIQVYYNPDQPPKPGMIDSATQK	FRAENRTTEAKELIKAIQVYYNPDQPPKPG	DQPPKPGMIDSATQKSKKMVEEIVKYEALL	K	A	I	Q	K	S	2	0	1	2	0	3	0	1	0	2	0	2	1	0	4	1	1	0	2	1	0	0	23	1	2560.2632	Q3UER8;Q8VCM7	Q3UER8	88	110	Fgg	Fibrinogen gamma chain	yes	no	3	8.2088E-08	89.946		By matching	By matching	By MS/MS	By MS/MS
AIQYGASAHDWMFR	ENGPELILRFQKELKAIQYGASAHDWMFRV	KAIQYGASAHDWMFRV______________	K	A	I	F	R	V	3	1	0	1	0	1	0	1	1	1	0	0	1	1	0	1	0	1	1	0	0	0	14	0	1651.7565	O35855;O88374;A0A1B0GX27	O35855	379	392	Bcat2	Branched-chain-amino-acid aminotransferase, mitochondrial;Branched-chain-amino-acid aminotransferase	yes	no	3	0.03119	30.956				By matching
AISAANLHLR	YETQTFSSKTEWRVRAISAANLHLRTNHIY	EWRVRAISAANLHLRTNHIYVSSDDIKETG	R	A	I	L	R	T	3	1	1	0	0	0	0	0	1	1	2	0	0	0	0	1	0	0	0	0	0	0	10	0	1064.6091	Q99PV0	Q99PV0	2077	2086	Prpf8	Pre-mRNA-processing-splicing factor 8	yes	yes	3	0.00042416	96.331	By matching	By MS/MS		By MS/MS	By MS/MS
AISDELDHALNDMTSI	DDLEDELYAQKLKYKAISDELDHALNDMTS	ISDELDHALNDMTSI_______________	K	A	I	S	I	-	2	0	1	3	0	0	1	0	1	2	2	0	1	0	0	2	1	0	0	0	0	0	16	0	1743.7985	E9Q7Q3	E9Q7Q3	233	248	Tpm3		no	no	2	0.034336	68.536	By MS/MS
AISEELDHALNDMTSI	DDLEDELYAQKLKYKAISEELDHALNDMTS	ISEELDHALNDMTSI_______________	K	A	I	S	I	-	2	0	1	2	0	0	2	0	1	2	2	0	1	0	0	2	1	0	0	0	0	0	16	0	1757.8142	P58771;Q8BP43;E9Q456	P58771	269	284	Tpm1	Tropomyosin alpha-1 chain	no	no	2	6.1116E-06	126.66	By matching	By MS/MS	By matching		By matching
AISEQTGK	______________________________	______________________________	K	A	I	G	K	E	1	0	0	0	0	1	1	1	0	1	0	1	0	0	0	1	1	0	0	0	0	0	8	0	832.42905	Q91V92;Q3V117;Q3TS02	Q91V92	5	12	Acly	ATP-citrate synthase	yes	no	2	0.0057138	97.602		By matching	By matching	By MS/MS	By matching
AISESGVVINTNVGK	SVLVLSPLGKDLFHRAISESGVVINTNVGK	AISESGVVINTNVGKKNIQAVNEIIATLSQ	R	A	I	G	K	K	1	0	2	0	0	0	1	2	0	2	0	1	0	0	0	2	1	0	0	3	0	0	15	0	1486.7991	P23953;A0A1D5RM42	P23953	243	257	Ces1c	Carboxylesterase 1C	yes	no	2	1.5516E-14	206.36	By MS/MS	By MS/MS	By MS/MS	By MS/MS	By MS/MS
AISFVGSNQAGEYIFER	QHDAVNFICDHPDIKAISFVGSNQAGEYIF	SFVGSNQAGEYIFERGSRNGKRVQANMGAK	K	A	I	E	R	G	2	1	1	0	0	1	2	2	0	2	0	0	0	2	0	2	0	0	1	1	0	0	17	0	1886.9163	Q9EQ20	Q9EQ20	256	272	Aldh6a1	Methylmalonate-semialdehyde dehydrogenase [acylating], mitochondrial	yes	yes	2	7.4738E-19	200.44	By matching	By matching	By matching	By MS/MS	By matching
AISGILDPR	LMDEKLLYNVLMSDKAISGILDPRTHSLCS	VLMSDKAISGILDPRTHSLCSVKEAVAAGL	K	A	I	P	R	T	1	1	0	1	0	0	0	1	0	2	1	0	0	0	1	1	0	0	0	0	0	0	9	0	940.53418	E9QA63;B1ARU4;E9PVY8;Q9QXZ0	E9QA63	2359	2367	Macf1	Microtubule-actin cross-linking factor 1	yes	no	2	0.050232	59.245	By MS/MS	By matching	By matching	By matching	By matching
AISGVHTVR	GTIGHVAHGKSTVVKAISGVHTVRFKNELE	KSTVVKAISGVHTVRFKNELERNITIKLGY	K	A	I	V	R	F	1	1	0	0	0	0	0	1	1	1	0	0	0	0	0	1	1	0	0	2	0	0	9	0	938.52976	Q9Z0N1;Q9Z0N2;A2AAW9	Q9Z0N1	60	68	Eif2s3x;Eif2s3y	Eukaryotic translation initiation factor 2 subunit 3, X-linked;Eukaryotic translation initiation factor 2 subunit 3, Y-linked	yes	no	2	0.0049077	88.819	By matching	By MS/MS	By matching	By matching	By matching
AISSYFVSTMSSSIK	RNGFPKQTAAQLILKAISSYFVSTMSSSIK	AISSYFVSTMSSSIKTVYFMLFDSESIGIY	K	A	I	I	K	T	1	0	0	0	0	0	0	0	0	2	0	1	1	1	0	6	1	0	1	1	0	0	15	0	1606.7913	Q9QZQ8	Q9QZQ8	333	347	H2afy	Core histone macro-H2A.1	yes	yes	2	1.4413E-05	127.78	By MS/MS	By MS/MS	By MS/MS	By MS/MS	By MS/MS
AITAATLQFAEGK	KLMEADIAIQGDKVKAITAATLQFAEGKGY	VKAITAATLQFAEGKGYQPCDPQVIQDRVS	K	A	I	G	K	G	4	0	0	0	0	1	1	1	0	1	1	1	0	1	0	0	2	0	0	0	0	0	13	0	1319.7085	Q3UGX2;P15508;E9Q397	Q3UGX2	586	598	Sptb	Spectrin beta chain, erythrocytic	yes	no	2	0.0043233	99.985	By MS/MS		By MS/MS
AITAQEGK	NSLQALMKKRDDLDKAITAQEGKISDLENV	KRDDLDKAITAQEGKISDLENVATRLIDND	K	A	I	G	K	I	2	0	0	0	0	1	1	1	0	1	0	1	0	0	0	0	1	0	0	0	0	0	8	0	816.43413	P08032	P08032	1440	1447	Spta1	Spectrin alpha chain, erythrocytic 1	yes	yes	2	0.015548	77.741	By MS/MS	By MS/MS	By MS/MS	By MS/MS	By matching
AITDAAMMAEELKK	EAVQECRNAEEKAKKAITDAAMMAEELKKE	KAITDAAMMAEELKKEQDTSAHLERMKKNM	K	A	I	K	K	E	4	0	0	1	0	0	2	0	0	1	1	2	2	0	0	0	1	0	0	0	0	0	14	1	1520.7579	Q02566;Q91Z83;P13541;A2AQP0;Q5SX39	Q02566	1760	1773	Myh6;Myh7;Myh3;Myh7b;Myh4	Myosin-6;Myosin-7;Myosin-3;Myosin-7B;Myosin-4	no	no	2;3	0.00041846	92.039	By MS/MS	By MS/MS	By MS/MS	By matching	By matching
AITEIYLTR	GKSKRGSMKEKERTKAITEIYLTRLLSVKG	EKERTKAITEIYLTRLLSVKGTLQQFVDNF	K	A	I	T	R	L	1	1	0	0	0	0	1	0	0	2	1	0	0	0	0	0	2	0	1	0	0	0	9	0	1078.6023	B2RXS4	B2RXS4	1620	1628	Plxnb2	Plexin-B2	yes	yes	2	0.0016905	102.46	By MS/MS	By matching	By MS/MS	By MS/MS	By MS/MS
AITGASLADIMAK	EIQKKRTRRAVKFQRAITGASLADIMAKRN	QRAITGASLADIMAKRNQKPEVRKAQREQA	R	A	I	A	K	R	4	0	0	1	0	0	0	1	0	2	1	1	1	0	0	1	1	0	0	0	0	0	13	0	1260.6748	Q8BP67	Q8BP67	81	93	Rpl24	60S ribosomal protein L24	yes	yes	2	0.00016635	127.42	By MS/MS	By MS/MS	By MS/MS	By MS/MS	By MS/MS
AITGILR	AGLDKVASDLDRQEKAITGILRPPLEQGRA	SDLDRQEKAITGILRPPLEQGRAIEDSAER	K	A	I	L	R	P	1	1	0	0	0	0	0	1	0	2	1	0	0	0	0	0	1	0	0	0	0	0	7	0	742.47012	Q9R269;G5E898	Q9R269	522	528	Ppl	Periplakin	yes	no	2	0.055326	67.889	By MS/MS
AITHLNNNFMFGQK	GAAMVEMADGYAVDRAITHLNNNFMFGQKM	RAITHLNNNFMFGQKMNVCVSKQPAIMPGQ	R	A	I	Q	K	M	1	0	3	0	0	1	0	1	1	1	1	1	1	2	0	0	1	0	0	0	0	0	14	0	1633.8035	Q8R081;G5E924;G3UY38	Q8R081	432	445	Hnrnpl	Heterogeneous nuclear ribonucleoprotein L	yes	no	2	2.8842E-12	201.84		By MS/MS		By MS/MS	By MS/MS
AITHYEEQMNQK	VLTLAQIENSAAVQKAITHYEEQMNQKIQM	VQKAITHYEEQMNQKIQMPTETLQELLDLH	K	A	I	Q	K	I	1	0	1	0	0	2	2	0	1	1	0	1	1	0	0	0	1	0	1	0	0	0	12	0	1490.6824	Q9Z0E6	Q9Z0E6	329	340	Gbp2	Interferon-induced guanylate-binding protein 2	yes	yes	2	1.5788E-09	194.12				By MS/MS
AITIAGIPQSIIECVK	QVQVAGDMLPNSTERAITIAGIPQSIIECV	ITIAGIPQSIIECVKQICVVMLESPPKGVT	R	A	I	V	K	Q	2	0	0	0	1	1	1	1	0	5	0	1	0	0	1	1	1	0	0	1	0	0	16	0	1711.9542	Q61990;B2M1R7;A0A2R8W6L5;A0A2R8VI25;A0A2R8VHP9;Q3TT81;A0A2R8VI12;A0A2R8VI71;A0A2R8VHY9;A0A2R8VHG2;A0A2R8VKN0;A0A2R8VHZ0;A0A2R8VJY1;A0A2R8VI73;A0A2R8VHN3;A0A2R8VKF0;A0A2R8W6U6;A0A2R8VHL8;A0A2R8VI15;A0A2R8VI92	Q61990	145	160	Pcbp2	Poly(rC)-binding protein 2	yes	no	2	1.2316E-10	173.11	By MS/MS	By MS/MS	By MS/MS	By MS/MS	By MS/MS
AITIAGVPQSVTECVK	QVQVAGDMLPNSTERAITIAGVPQSVTECV	ITIAGVPQSVTECVKQICLVMLETLSQSPQ	R	A	I	V	K	Q	2	0	0	0	1	1	1	1	0	2	0	1	0	0	1	1	2	0	0	3	0	0	16	0	1671.8866	P60335	P60335	145	160	Pcbp1	Poly(rC)-binding protein 1	yes	yes	2	2.1859E-06	159.64	By MS/MS	By MS/MS	By MS/MS	By MS/MS	By MS/MS
AITQELPSLLGSIGLGK	QCSYMGGCFLEKIERAITQELPSLLGSIGL	TQELPSLLGSIGLGKNPGAPNCDKTGCGET	R	A	I	G	K	N	1	0	0	0	0	1	1	3	0	2	4	1	0	0	1	2	1	0	0	0	0	0	17	0	1695.9771	Q7TQ48	Q7TQ48	433	449	Srl	Sarcalumenin	yes	yes	3	0.00029229	78.228	By MS/MS	By MS/MS	By MS/MS	By MS/MS	By MS/MS
AITSAYYR	IKAQIWDTAGQERYRAITSAYYRGAVGALL	AGQERYRAITSAYYRGAVGALLVYDIAKHL	R	A	I	Y	R	G	2	1	0	0	0	0	0	0	0	1	0	0	0	0	0	1	1	0	2	0	0	0	8	0	943.47633	P46638;G3UY29;E9Q3P9;F8WGS1;G3UZD3;P62492;G3UZL4;D3YYB3;Q9WTL2	P46638	75	82	Rab11b;Rab11a;Rab25	Ras-related protein Rab-11B;Ras-related protein Rab-11A;Ras-related protein Rab-25	yes	no	2	0.0017875	124.89	By matching	By matching	By MS/MS	By matching	By matching
AITSGGITYQDQPWHAECFVCVTCSK	CHETKFAKHCVKCNKAITSGGITYQDQPWH	QPWHAECFVCVTCSKKLAGQRFTAVEDQYY	K	A	I	S	K	K	2	0	0	1	3	2	1	2	1	2	0	1	0	1	1	2	3	1	1	2	0	0	26	0	3014.3361	A2AEX8;A2AEX6;P97447;A2AEY1;A2AEY2	A2AEX8	184	209	Fhl1	Four and a half LIM domains protein 1	yes	no	3	6.1638E-14	102.69	By MS/MS	By MS/MS	By MS/MS	By MS/MS	By MS/MS
AITTSLTTK	LALPCLFSLAEANSKAITTSLTTKWFSAPL	AEANSKAITTSLTTKWFSAPLLLEASEFLA	K	A	I	T	K	W	1	0	0	0	0	0	0	0	0	1	1	1	0	0	0	1	4	0	0	0	0	0	9	0	934.53351	Q6P5E4;G3UZU8	Q6P5E4	46	54	Uggt1	UDP-glucose:glycoprotein glucosyltransferase 1	yes	no	2	0.038152	61.582	By MS/MS	By MS/MS	By matching	By matching	By matching
AITVASQTNCPLYVTK	VLSRPEELEAEAVFRAITVASQTNCPLYVT	ITVASQTNCPLYVTKVMSKSAADLISQARK	R	A	I	T	K	V	2	0	1	0	1	1	0	0	0	1	1	1	0	0	1	1	3	0	1	2	0	0	16	0	1764.908	E9PWE8;Q3TT92;Q62188	E9PWE8	352	367	Dpysl3	Dihydropyrimidinase-related protein 3	yes	no	2	2.5076E-10	200.93	By MS/MS	By MS/MS	By MS/MS	By MS/MS	By MS/MS
AITVFSPDGHLFQVEYAQEAVK	______________________________	DGHLFQVEYAQEAVKKGSTAVGVRGKDIVV	R	A	I	V	K	K	3	0	0	1	0	2	2	1	1	1	1	1	0	2	1	1	1	0	1	3	0	0	22	0	2448.2325	Q9Z2U0;A0A338P7D7;Q9CWH6;B7ZMS4;A0A3Q4L361;A0A3Q4EHS3;A0A3Q4EG42	Q9Z2U0	6	27	Psma7;Psma8	Proteasome subunit alpha type-7;Proteasome subunit alpha type-7-like;Proteasome subunit alpha type	yes	no	3	1.1484E-17	153.82	By MS/MS	By MS/MS	By MS/MS	By MS/MS	By MS/MS
AIVAGDQNVEYK	CATREDSPRCKGCFKAIVAGDQNVEYKGTV	CFKAIVAGDQNVEYKGTVWHKDCFTCSNCK	K	A	I	Y	K	G	2	0	1	1	0	1	1	1	0	1	0	1	0	0	0	0	0	0	1	2	0	0	12	0	1305.6565	A2AEX8;A2AEX6;P97447;A2AEY1;A2AEY2;A2AEX7	A2AEX8	123	134	Fhl1	Four and a half LIM domains protein 1	yes	no	2	0.00021175	152.97			By MS/MS	By MS/MS
AIVAIENPADVSVISSR	INLKRTWEKLLLAARAIVAIENPADVSVIS	VAIENPADVSVISSRNTGQRAVLKFAAATG	R	A	I	S	R	N	3	1	1	1	0	0	1	0	0	3	0	0	0	0	1	3	0	0	0	3	0	0	17	0	1739.9418	P14206;A0A1L1SUK3	P14206	64	80	Rpsa	40S ribosomal protein SA	yes	no	2;3	2.3105E-23	210.64	By MS/MS	By MS/MS	By MS/MS	By MS/MS	By MS/MS
AIVQEATR	TTSYGLTGAVFAQDKAIVQEATRMLRNAAG	AVFAQDKAIVQEATRMLRNAAGNFYINDKS	K	A	I	T	R	M	2	1	0	0	0	1	1	0	0	1	0	0	0	0	0	0	1	0	0	1	0	0	8	0	886.48723	Q8CHT0	Q8CHT0	487	494	Aldh4a1	Delta-1-pyrroline-5-carboxylate dehydrogenase, mitochondrial	yes	yes	2	0.0042743	104.45		By MS/MS	By matching	By MS/MS	By matching
AIVVTDGER	HIASVLNAWPEDVVKAIVVTDGERILGLGD	PEDVVKAIVVTDGERILGLGDLGCNGMGIP	K	A	I	E	R	I	1	1	0	1	0	0	1	1	0	1	0	0	0	0	0	0	1	0	0	2	0	0	9	0	958.50836	P06801;Q3TQP6	P06801	147	155	Me1	NADP-dependent malic enzyme;Malic enzyme	yes	no	2	0.015605	74.255	By matching	By matching	By matching	By MS/MS	By matching
AIVWGMQTR	MPQGKSATLFSRHTKAIVWGMQTRAVQGML	FSRHTKAIVWGMQTRAVQGMLDFDYVCSRD	K	A	I	T	R	A	1	1	0	0	0	1	0	1	0	1	0	0	1	0	0	0	1	1	0	1	0	0	9	0	1060.5488	Q91V92;Q3V117	Q91V92	489	497	Acly	ATP-citrate synthase	yes	no	2	0.023838	69.628				By MS/MS
AIWAALQTQASSSAK	NPSQEISDSSTPIFRAIWAALQTQASSSAK	AIWAALQTQASSSAKNFITKMAKEETAEAL	R	A	I	A	K	N	5	0	0	0	0	2	0	0	0	1	1	1	0	0	0	3	1	1	0	0	0	0	15	0	1531.7995	Q6P5E4;G3UYG7	Q6P5E4	813	827	Uggt1	UDP-glucose:glycoprotein glucosyltransferase 1	yes	no	2	0.016002	67.385		By matching		By MS/MS	By MS/MS
AIWNVINWENVTER	AYYLQYKNVRPDYLKAIWNVINWENVTERY	KAIWNVINWENVTERYTACKK_________	K	A	I	E	R	Y	1	1	3	0	0	0	2	0	0	2	0	0	0	0	0	0	1	2	0	2	0	0	14	0	1742.874	P09671	P09671	203	216	Sod2	Superoxide dismutase [Mn], mitochondrial	yes	yes	2;3	2.7552E-08	234.9	By MS/MS	By MS/MS	By MS/MS	By MS/MS	By MS/MS
AIYEAVLR	TCSFPANGKFTEDQKAIYEAVLRSCRTVMS	KFTEDQKAIYEAVLRSCRTVMSTMKPGVWW	K	A	I	L	R	S	2	1	0	0	0	0	1	0	0	1	1	0	0	0	0	0	0	0	1	1	0	0	8	0	933.52837	Q11136	Q11136	304	311	Pepd	Xaa-Pro dipeptidase	yes	yes	2	0.0082851	90.777	By MS/MS	By matching	By matching	By MS/MS	By matching
AIYNNMK	DDNFSTIVAAVEEGRAIYNNMKQFIRYLIS	VAAVEEGRAIYNNMKQFIRYLISSNVGEVV	R	A	I	M	K	Q	1	0	2	0	0	0	0	0	0	1	0	1	1	0	0	0	0	0	1	0	0	0	7	0	852.41637	O55143;B1ATS4;B1ATS5;E9Q559;Q64518;Q8R429	O55143	751	757	Atp2a2;Atp2a3;Atp2a1	Sarcoplasmic/endoplasmic reticulum calcium ATPase 2;Calcium-transporting ATPase;Sarcoplasmic/endoplasmic reticulum calcium ATPase 3;Sarcoplasmic/endoplasmic reticulum calcium ATPase 1	no	no	2	0.024537	85.306	By MS/MS	By MS/MS	By MS/MS	By MS/MS	By MS/MS
AIYQATYR	SYDLKVEEAYDLARRAIYQATYRDAYSGGA	AYDLARRAIYQATYRDAYSGGAVNLYHVRE	R	A	I	Y	R	D	2	1	0	0	0	1	0	0	0	1	0	0	0	0	0	0	1	0	2	0	0	0	8	0	984.50288	O55234;Q8BTY5	O55234	218	225	Psmb5	Proteasome subunit beta type-5	yes	no	2	0.0064161	94.262	By MS/MS	By MS/MS	By MS/MS		By MS/MS
AKDEQSAVSMLK	AWMSEQELYMMSEEKAKDEQSAVSMLKKHQ	EEKAKDEQSAVSMLKKHQILEQAVEDYAET	K	A	K	L	K	K	2	0	0	1	0	1	1	0	0	0	1	2	1	0	0	2	0	0	0	1	0	0	12	1	1305.6599	Q62261;A0A0A0MQG2	Q62261	1621	1632	Sptbn1	Spectrin beta chain, non-erythrocytic 1	yes	no	2	8.9644E-06	184.87	By MS/MS	By MS/MS	By MS/MS	By MS/MS	By MS/MS
AKDINQEVYNFLATAGAK	HLIEAQVGGEKDLRRAKDINQEVYNFLATA	INQEVYNFLATAGAKYGVGFWRPGSGIIHQ	R	A	K	A	K	Y	4	0	2	1	0	1	1	1	0	1	1	2	0	1	0	0	1	0	1	1	0	0	18	1	1952.0003	Q99KI0	Q99KI0	143	160	Aco2	Aconitate hydratase, mitochondrial	yes	yes	3	0.00018157	81.867		By MS/MS		By MS/MS
AKFEELNMDLFR	ESFFEGEDFSETLTRAKFEELNMDLFRSTM	LTRAKFEELNMDLFRSTMKPVQKVLEDSDL	R	A	K	F	R	S	1	1	1	1	0	0	2	0	0	0	2	1	1	2	0	0	0	0	0	0	0	0	12	1	1511.7442	P20029	P20029	326	337	Hspa5	78 kDa glucose-regulated protein	yes	yes	2;3	3.165E-07	156.51	By matching	By MS/MS	By MS/MS	By MS/MS	By MS/MS
AKFENLCK	LPEDEEEKKKMEESKAKFENLCKLMKEILD	KKMEESKAKFENLCKLMKEILDKKVEKVTI	K	A	K	C	K	L	1	0	1	0	1	0	1	0	0	0	1	2	0	1	0	0	0	0	0	0	0	0	8	1	1008.5063	P11499	P11499	558	565	Hsp90ab1	Heat shock protein HSP 90-beta	yes	yes	2	0.027212	98.904	By MS/MS	By MS/MS	By MS/MS	By MS/MS	By MS/MS
AKKPAAAGVK	KTAGAKKTVKKTPKKAKKPAAAGVKKVAKS	KTPKKAKKPAAAGVKKVAKSPKKAKAAAKP	K	A	K	V	K	K	4	0	0	0	0	0	0	1	0	0	0	3	0	0	1	0	0	0	0	1	0	0	10	2	939.58655	P43276	P43276	156	165	Hist1h1b	Histone H1.5	yes	yes	2	0.031086	96.027		By MS/MS
AKKPAGAAK	SGEAKPQAKKAGAAKAKKPAGAAKKPKKAT	KAGAAKAKKPAGAAKKPKKATGAATPKKAA	K	A	K	A	K	K	4	0	0	0	0	0	0	1	0	0	0	3	0	0	1	0	0	0	0	0	0	0	9	2	840.51814	P43274;P43277;P15864	P15864	128	136	Hist1h1e;Hist1h1d;Hist1h1c	Histone H1.4;Histone H1.3;Histone H1.2	no	no	2	0.059594	89.142			By MS/MS		By MS/MS
AKLEQLFQDEVAK	KDSLLQRERFIEQEKAKLEQLFQDEVAKAK	EKAKLEQLFQDEVAKAKQLREEQQRQQQQM	K	A	K	A	K	A	2	0	0	1	0	2	2	0	0	0	2	2	0	1	0	0	0	0	0	1	0	0	13	1	1517.809	Q9QXS1;E9Q3W4;A0A3B2W7J8	Q9QXS1	2659	2671	Plec	Plectin	yes	no	2;3	0.0031574	147.96		By MS/MS		By MS/MS	By MS/MS
AKLESSIAEAEEQGELAIK	IQRLQAEIDTLKNQRAKLESSIAEAEEQGE	SSIAEAEEQGELAIKDAHAKQGELEAALQK	R	A	K	I	K	D	4	0	0	0	0	1	5	1	0	2	2	2	0	0	0	2	0	0	0	0	0	0	19	1	2015.0423	Q9DCV7;CON__Q9DCV7	Q9DCV7	324	342	Krt7	Keratin, type II cytoskeletal 7	yes	no	3	7.849E-06	102.33	By MS/MS	By MS/MS	By MS/MS	By matching	By MS/MS
AKPVVSFIAGITAPPGR	ENAAAFLKEHNSGPKAKPVVSFIAGITAPP	PVVSFIAGITAPPGRRMGHAGAIIAGGKGG	K	A	K	G	R	R	3	1	0	0	0	0	0	2	0	2	0	1	0	1	3	1	1	0	0	2	0	0	17	1	1679.9723	Q9WUM5	Q9WUM5	279	295	Suclg1	Succinyl-CoA ligase [ADP/GDP-forming] subunit alpha, mitochondrial	yes	yes	3	0.03645	45.221		By MS/MS	By matching	By matching	By matching
ALAAAGYDVEK	ASKERSGVSLAALKKALAAAGYDVEKNNSR	ALKKALAAAGYDVEKNNSRIKLGLKSLVSK	K	A	L	E	K	N	4	0	0	1	0	0	1	1	0	0	1	1	0	0	0	0	0	0	1	1	0	0	11	0	1106.5608	P43274;I7HFT9;Q07133;P43277;P15864	P15864	65	75	Hist1h1e;Hist1h1t;Hist1h1d;Hist1h1c	Histone H1.4;Histone H1t;Histone H1.3;Histone H1.2	no	no	2	0.0018282	114.5	By MS/MS	By MS/MS	By MS/MS	By MS/MS	By MS/MS
ALAAFLK	PGVTVKDVNQQEFVRALAAFLKKSGKLKVP	VNQQEFVRALAAFLKKSGKLKVPEWVDTVK	R	A	L	L	K	K	3	0	0	0	0	0	0	0	0	0	2	1	0	1	0	0	0	0	0	0	0	0	7	0	732.45341	Q9CZX8;D3YUT3;D3YUG3;D3Z5R8;D3Z722;S4R223	Q9CZX8	17	23	Rps19	40S ribosomal protein S19	yes	no	2	0.024537	85.306	By MS/MS	By MS/MS	By MS/MS	By MS/MS	By MS/MS
ALAAGGVGSIVR	PSDNSSAVLLQWHEKALAAGGVGSIVRVLT	HEKALAAGGVGSIVRVLTARKTV_______	K	A	L	V	R	V	3	1	0	0	0	0	0	3	0	1	1	0	0	0	0	1	0	0	0	2	0	0	12	0	1069.6244	Q9CPW4;Q3UA72	Q9CPW4	132	143	Arpc5	Actin-related protein 2/3 complex subunit 5	yes	no	2	0.00092057	125.48	By MS/MS	By MS/MS	By MS/MS	By MS/MS	By MS/MS
ALAAGGYDVEK	ASKERGGVSLPALKKALAAGGYDVEKNNSR	ALKKALAAGGYDVEKNNSRIKLGLKSLVSK	K	A	L	E	K	N	3	0	0	1	0	0	1	2	0	0	1	1	0	0	0	0	0	0	1	1	0	0	11	0	1092.5451	P43276	P43276	65	75	Hist1h1b	Histone H1.5	yes	yes	2	0.0029189	111.46	By MS/MS	By MS/MS	By MS/MS	By MS/MS	By MS/MS
ALADYIR	GMMMKREYRGQRSVKALADYIRQQKSNPVH	YRGQRSVKALADYIRQQKSNPVHEIQSLDE	K	A	L	I	R	Q	2	1	0	1	0	0	0	0	0	1	1	0	0	0	0	0	0	0	1	0	0	0	7	0	820.4443	Q9D1Q6	Q9D1Q6	131	137	Erp44	Endoplasmic reticulum resident protein 44	yes	yes	2	0.0080109	111.28		By MS/MS	By MS/MS	By MS/MS	By MS/MS
ALAEEAAK	QQTADQLLARADAAKALAEEAAKKGRSTLQ	ARADAAKALAEEAAKKGRSTLQEANDILNN	K	A	L	A	K	K	4	0	0	0	0	0	2	0	0	0	1	1	0	0	0	0	0	0	0	0	0	0	8	0	801.42323	F8VQJ3;P02468;F6SFQ3	F8VQJ3	1345	1352	Lamc1	Laminin subunit gamma-1	yes	no	2	0.038257	79.469			By MS/MS		By MS/MS
ALAEGVLLR	DEKQLEELAKQAIDRALAEGVLLRSAQHPS	KQAIDRALAEGVLLRSAQHPSSSDVVTYAP	R	A	L	L	R	S	2	1	0	0	0	0	1	1	0	0	3	0	0	0	0	0	0	0	0	1	0	0	9	0	940.57057	P51855;A2AQN9	P51855	26	34	Gss	Glutathione synthetase	yes	no	2	0.006457	98.997	By MS/MS	By MS/MS	By MS/MS		By MS/MS
ALAENSGVK	YAIKKFAEAFEAIPRALAENSGVKANEVIS	FEAIPRALAENSGVKANEVISKLYSVHQEG	R	A	L	V	K	A	2	0	1	0	0	0	1	1	0	0	1	1	0	0	0	1	0	0	0	1	0	0	9	0	887.47125	P42932;H3BL49;H3BJB6	P42932	451	459	Cct8	T-complex protein 1 subunit theta	yes	no	2	0.0065364	85.161	By MS/MS	By MS/MS	By matching	By MS/MS	By MS/MS
ALAESWNAAFLESSAK	KDLHMERVISYEEGKALAESWNAAFLESSA	LAESWNAAFLESSAKENQTAVDVFKRIILE	K	A	L	A	K	E	5	0	1	0	0	0	2	0	0	0	2	1	0	1	0	3	0	1	0	0	0	0	16	0	1693.8312	Q921J2	Q921J2	136	151	Rheb	GTP-binding protein Rheb	yes	yes	2	7.1251E-08	138.24	By MS/MS	By MS/MS	By MS/MS	By MS/MS	By MS/MS
ALAFHPVEPVLVTASEDHTLK	WNPKYTLRSHFDGVRALAFHPVEPVLVTAS	VEPVLVTASEDHTLKLWNLQKTVPAKKSAS	R	A	L	L	K	L	3	0	0	1	0	0	2	0	2	0	3	1	0	1	2	1	2	0	0	3	0	0	21	0	2273.2056	B2RQS1;Q9ERG2	B2RQS1	400	420	Strn3	Striatin-3	yes	no	3	0.005767	43.696					By matching
ALAGCDFLTISPK	TIVMGASFRNTGEIKALAGCDFLTISPKLL	IKALAGCDFLTISPKLLGELLKDNSKLAPA	K	A	L	P	K	L	2	0	0	1	1	0	0	1	0	1	2	1	0	1	1	1	1	0	0	0	0	0	13	0	1391.7119	A0A1B0GR11;Q93092	A0A1B0GR11	291	303	Taldo1	Transaldolase	yes	no	2	0.00067534	104.79	By MS/MS	By MS/MS	By MS/MS	By MS/MS	By MS/MS
ALAIDHLNEDQLR	TEREKKKKILAERRKALAIDHLNEDQLREK	RKALAIDHLNEDQLREKAKELWQSIHNLEA	K	A	L	L	R	E	2	1	1	2	0	1	1	0	1	1	3	0	0	0	0	0	0	0	0	0	0	0	13	0	1506.7791	K3W4R6;K3W4R7;Q6P3Z7;J3QQ13;P50752	K3W4R6	225	237	Tnnt2	Troponin T, cardiac muscle	yes	no	2;3	1.125E-05	145.01	By MS/MS	By MS/MS	By MS/MS	By MS/MS	By matching
ALALGALQNIR	DEVKSEFKLNTYNDKALALGALQNIRYRGG	YNDKALALGALQNIRYRGGNTRTGKALTFI	K	A	L	I	R	Y	3	1	1	0	0	1	0	1	0	1	3	0	0	0	0	0	0	0	0	0	0	0	11	0	1138.6822	E9PX70;Q60847	E9PX70	2387	2397	Col12a1	Collagen alpha-1(XII) chain	yes	no	2	0.016539	71.379		By matching	By MS/MS
ALALLEDEEQAVR	WCRRSRGLKASRLCRALALLEDEEQAVRLG	CRALALLEDEEQAVRLGVRACDLPAWVHFP	R	A	L	V	R	L	3	1	0	1	0	1	3	0	0	0	3	0	0	0	0	0	0	0	0	1	0	0	13	0	1455.7569	Q3TZZ7;A0A1Y7VM39	Q3TZZ7	87	99	Esyt2	Extended synaptotagmin-2	yes	no	2	4.7235E-05	140.16	By MS/MS	By MS/MS	By MS/MS	By MS/MS
ALAMAAR	LRDAEVERDEERKQRALAMAARKKLELELE	RDEERKQRALAMAARKKLELELEELKAQTS	R	A	L	A	R	K	4	1	0	0	0	0	0	0	0	0	1	0	1	0	0	0	0	0	0	0	0	0	7	0	702.38468	K3W4R2;Q6URW6	K3W4R2	1634	1640	Myh14	Myosin-14	yes	no	2	0.0065551	120.76	By matching	By MS/MS	By matching	By MS/MS	By MS/MS
ALANVATVLAR	QSPEEDLNFVTDTAKALANVATVLARALYE	DTAKALANVATVLARALYELAGGTNFSSSI	K	A	L	A	R	A	4	1	1	0	0	0	0	0	0	0	2	0	0	0	0	0	1	0	0	2	0	0	11	0	1097.6557	P57716	P57716	485	495	Ncstn	Nicastrin	yes	yes	2	0.0011798	124.92	By MS/MS	By MS/MS	By MS/MS	By MS/MS	By MS/MS
ALAPEYAK	YLLVEFYAPWCGHCKALAPEYAKAAAKLKA	PWCGHCKALAPEYAKAAAKLKAEGSEIRLA	K	A	L	A	K	A	3	0	0	0	0	0	1	0	0	0	1	1	0	0	1	0	0	0	1	0	0	0	8	0	861.45962	P09103	P09103	60	67	P4hb	Protein disulfide-isomerase	yes	yes	2	0.004639	102.71	By matching	By MS/MS	By MS/MS	By MS/MS	By MS/MS
ALAPQLAR	CAVCVLTGASRGFGRALAPQLARLLSPGSV	ASRGFGRALAPQLARLLSPGSVMLVSARSE	R	A	L	A	R	L	3	1	0	0	0	1	0	0	0	0	2	0	0	0	1	0	0	0	0	0	0	0	8	0	838.50249	Q91XH5;G3UXX3;Q64105;G3UZ79	Q91XH5	23	30	Spr	Sepiapterin reductase	yes	no	2	0.0072177	92.692	By MS/MS	By MS/MS	By MS/MS	By MS/MS	By MS/MS
ALAPTWEQLALGLEHSETVK	NHFIKFFAPWCGHCKALAPTWEQLALGLEH	WEQLALGLEHSETVKIGKVDCTQHYAVCSE	K	A	L	V	K	I	3	0	0	0	0	1	3	1	1	0	4	1	0	0	1	1	2	1	0	1	0	0	20	0	2192.1477	Q91W90;E9PXX7;A0A0R4J1Y7	Q91W90	208	227	Txndc5	Thioredoxin domain-containing protein 5	yes	no	3	7.3528E-18	172.66	By matching	By MS/MS	By matching	By MS/MS	By MS/MS
ALAQALK	AFLVNAARGGLVDEKALAQALKEGRIRGAA	RGGLVDEKALAQALKEGRIRGAALDVHESE	K	A	L	L	K	E	3	0	0	0	0	1	0	0	0	0	2	1	0	0	0	0	0	0	0	0	0	0	7	0	713.44357	Q91YZ2;P56546;A0A0J9YUM4;A0A0J9YU62;O88712	Q91YZ2	255	261	Ctbp2;Ctbp1	C-terminal-binding protein 2;C-terminal-binding protein 1	no	no	2	0.018541	91.584	By matching	By matching	By matching		By matching
ALASIDSK	DEDAWASKDTEAMKRALASIDSKLNQAKGW	DTEAMKRALASIDSKLNQAKGWLRDPNASP	R	A	L	S	K	L	2	0	0	1	0	0	0	0	0	1	1	1	0	0	0	2	0	0	0	0	0	0	8	0	803.43888	Q64727	Q64727	269	276	Vcl	Vinculin	yes	yes	1;2	0.011386	85.212	By MS/MS	By MS/MS	By matching	By MS/MS	By MS/MS
ALASLMTYK	GGIRYSTDVSVDEVKALASLMTYKCAVVDV	SVDEVKALASLMTYKCAVVDVPFGGAKAGV	K	A	L	Y	K	C	2	0	0	0	0	0	0	0	0	0	2	1	1	0	0	1	1	0	1	0	0	0	9	0	996.5314	P26443	P26443	163	171	Glud1	Glutamate dehydrogenase 1, mitochondrial	yes	yes	2	0.0023997	95.741	By MS/MS	By MS/MS	By MS/MS	By MS/MS	By MS/MS
ALASQLQDSLK	ADLAARGEGESPQARALASQLQDSLKDLKA	PQARALASQLQDSLKDLKAQMQEAMTQEVS	R	A	L	L	K	D	2	0	0	1	0	2	0	0	0	0	3	1	0	0	0	2	0	0	0	0	0	0	11	0	1172.6401	Q64727	Q64727	571	581	Vcl	Vinculin	yes	yes	2	0.00029777	146.69	By MS/MS	By MS/MS	By MS/MS	By MS/MS	By MS/MS
ALASVLLQDHIR	VLVHKEQHSFELEERALASVLLQDHIRDLD	EERALASVLLQDHIRDLDVVVVSVAGAFRK	R	A	L	I	R	D	2	1	0	1	0	1	0	0	1	1	3	0	0	0	0	1	0	0	0	1	0	0	12	0	1334.767	E9PYT3;Q91YH5;A0A494BAU1;A0A494BAX8;A0A494BAW9	E9PYT3	40	51	Atl3	Atlastin-3	yes	no	2;3	0.00012252	148.69	By MS/MS	By MS/MS	By MS/MS	By MS/MS	By MS/MS
ALATNPALR	GCASAVTEHCITLLRALATNPALRHILVSQ	CITLLRALATNPALRHILVSQGLIRELFDY	R	A	L	L	R	H	3	1	1	0	0	0	0	0	0	0	2	0	0	0	1	0	1	0	0	0	0	0	9	0	925.53451	A2AN08;Z4YMA7	A2AN08	3886	3894	Ubr4	E3 ubiquitin-protein ligase UBR4	yes	no	2	0.0092276	79.116	By matching	By MS/MS	By matching	By matching	By MS/MS
ALAVGATECISPK	SRIIGIDINKDKFQKALAVGATECISPKDS	QKALAVGATECISPKDSTKPISEVLSDMTG	K	A	L	P	K	D	3	0	0	0	1	0	1	1	0	1	1	1	0	0	1	1	1	0	0	1	0	0	13	0	1315.6806	Q64437	Q64437	232	244	Adh7	Alcohol dehydrogenase class 4 mu/sigma chain	yes	yes	2	0.002572	86.344		By MS/MS	By MS/MS	By matching	By matching
ALAVGGLGSIIR	PTENSSAVLLQWHEKALAVGGLGSIIRVLT	HEKALAVGGLGSIIRVLTARKTV_______	K	A	L	I	R	V	2	1	0	0	0	0	0	3	0	2	2	0	0	0	0	1	0	0	0	1	0	0	12	0	1125.687	Q9D898	Q9D898	134	145	Arpc5l	Actin-related protein 2/3 complex subunit 5-like protein	yes	yes	2	0.0011155	121.73	By MS/MS	By MS/MS	By MS/MS	By MS/MS	By MS/MS
ALAVNPR	KTMLESAGGLIQTARALAVNPRDPPRWSVL	GGLIQTARALAVNPRDPPRWSVLAGHSRTV	R	A	L	P	R	D	2	1	1	0	0	0	0	0	0	0	1	0	0	0	1	0	0	0	0	1	0	0	7	0	739.43407	P26039	P26039	1619	1625	Tln1	Talin-1	yes	yes	2	0.0084947	109.88	By MS/MS	By MS/MS	By MS/MS	By MS/MS	By MS/MS
ALAVSDLNR	EFEVELERGKTLHIKALAVSDLNRAGQRQV	KTLHIKALAVSDLNRAGQRQVFFELNGQLR	K	A	L	N	R	A	2	1	1	1	0	0	0	0	0	0	2	0	0	0	0	1	0	0	0	1	0	0	9	0	957.52434	G5E8R3;E9QPD7;Q05920	G5E8R3	1062	1070	Pcx;Pc	Pyruvate carboxylase;Pyruvate carboxylase, mitochondrial	yes	no	2	0.00050648	119.29	By MS/MS	By MS/MS	By MS/MS	By MS/MS	By MS/MS
ALCAEADR	EGLERDLAALEDKVKALCAEADRLQQSHPL	ALEDKVKALCAEADRLQQSHPLSASQIQVK	K	A	L	D	R	L	3	1	0	1	1	0	1	0	0	0	1	0	0	0	0	0	0	0	0	0	0	0	8	0	904.40727	A3KGU7;A3KGU9;A3KGU5;E9Q447;P16546	A3KGU7	313	320	Sptan1	Spectrin alpha chain, non-erythrocytic 1	no	no	2	0.0013073	131.04	By MS/MS	By matching	By MS/MS	By MS/MS	By MS/MS
ALCDLGPWVK	AYHVEREKERDPEHRALCDLGPWVKCSAAL	DPEHRALCDLGPWVKCSAALASRWGRGFGL	R	A	L	V	K	C	1	0	0	1	1	0	0	1	0	0	2	1	0	0	1	0	0	1	0	1	0	0	10	0	1157.5903	Q6TEK5;A0A0J9YUN6;Q0VGU5	Q6TEK5	48	57	Vkorc1l1	Vitamin K epoxide reductase complex subunit 1-like protein 1	yes	no	2	0.017822	87.181		By MS/MS	By matching	By matching	By matching
ALCDVGTAISCSR	ALHVKAARARDENYRALCDVGTAISCSRVF	YRALCDVGTAISCSRVFSSRWGRGFGLVEH	R	A	L	S	R	V	2	1	0	1	2	0	0	1	0	1	1	0	0	0	0	2	1	0	0	1	0	0	13	0	1408.6439	Q9CRC0	Q9CRC0	41	53	Vkorc1	Vitamin K epoxide reductase complex subunit 1	yes	yes	2	0.00088964	104.43	By matching	By MS/MS	By MS/MS	By MS/MS	By matching
ALCLDLLSLSAACDALDQHNLK	FSAYRTAMKLRRLQKALCLDLLSLSAACDA	SLSAACDALDQHNLKQNDQPMDILQIINCL	K	A	L	L	K	Q	4	0	1	3	2	1	0	0	1	0	7	1	0	0	0	2	0	0	0	0	0	0	22	0	2440.209	P11531;A0A668KLA2;A0A1Q1PRS4;A2A9Z1;A2A9Z2	P11531	3111	3132	Dmd	Dystrophin	yes	no	3	0.014992	45.88
ALCTGEK	ELFADIVPKTAENFRALCTGEKGTGSTTGK	PKTAENFRALCTGEKGTGSTTGKPLHFKGC	R	A	L	E	K	G	1	0	0	0	1	0	1	1	0	0	1	1	0	0	0	0	1	0	0	0	0	0	7	0	777.36909	Q9CR16;Q99KR7;Q9ERU9	Q9CR16	50	56	Ppid;Ppif;Ranbp2	Peptidyl-prolyl cis-trans isomerase D;Peptidyl-prolyl cis-trans isomerase F, mitochondrial;E3 SUMO-protein ligase RanBP2	no	no	1	0.0369	134.85	By MS/MS	By MS/MS	By MS/MS	By MS/MS	By matching
ALDDTAR	GLKALYETELADARRALDDTARERAKLQIE	TELADARRALDDTARERAKLQIELGKFKAE	R	A	L	A	R	E	2	1	0	2	0	0	0	0	0	0	1	0	0	0	0	0	1	0	0	0	0	0	7	0	760.37153	P14733	P14733	93	99	Lmnb1	Lamin-B1	yes	yes	2	0.030927	78.616	By MS/MS	By MS/MS	By matching	By MS/MS	By matching
ALDEETR	ELRAKREQEVTVLKKALDEETRSHEAQVQE	QEVTVLKKALDEETRSHEAQVQEMRQKHTQ	K	A	L	T	R	S	1	1	0	1	0	0	2	0	0	0	1	0	0	0	0	0	1	0	0	0	0	0	7	0	832.39266	A0A2R8VHF9;A0A338P6K2	A0A338P6K2	1189	1195			no	no	2	0.031008	89.369	By MS/MS	By MS/MS
ALDETLENQK	LNDPIAVEQALQEKKALDETLENQKHTLHK	LQEKKALDETLENQKHTLHKLSEETKTLEK	K	A	L	Q	K	H	1	0	1	1	0	1	2	0	0	0	2	1	0	0	0	0	1	0	0	0	0	0	10	0	1159.5721	E9Q6R7	E9Q6R7	952	961	Utrn		yes	yes	2	0.0035585	90.709	By MS/MS	By matching	By matching	By matching	By matching
ALDEYYDK	FPSVNWLISYSKYMRALDEYYDKHFTEFVP	SYSKYMRALDEYYDKHFTEFVPLRTKAKEI	R	A	L	D	K	H	1	0	0	2	0	0	1	0	0	0	1	1	0	0	0	0	0	0	2	0	0	0	8	0	1015.4498	P50516	P50516	460	467	Atp6v1a	V-type proton ATPase catalytic subunit A	yes	yes	2	0.010482	86.833	By MS/MS	By MS/MS	By MS/MS	By MS/MS
ALDFIASK	ERGKMRVHKINNVNKALDFIASKGVKLVSI	KINNVNKALDFIASKGVKLVSIGAEEIVDG	K	A	L	S	K	G	2	0	0	1	0	0	0	0	0	1	1	1	0	1	0	1	0	0	0	0	0	0	8	0	863.47527	A1BN54;P57780;A0A1L1SV25;E9Q2W9;D3Z0L8;D3Z761;Q7TPR4	P57780	116	123	Actn1;Actn4	Alpha-actinin-4;Alpha-actinin-1	no	no	2	0.0011512	133.12	By MS/MS	By MS/MS	By MS/MS	By MS/MS	By MS/MS
ALDGDFTEENR	KEVANSTANLVKTIKALDGDFTEENRAQCR	KTIKALDGDFTEENRAQCRAATAPLLEAVD	K	A	L	N	R	A	1	1	1	2	0	0	2	1	0	0	1	0	0	1	0	0	1	0	0	0	0	0	11	0	1265.5524	P26039	P26039	1545	1555	Tln1	Talin-1	yes	yes	2	0.00061705	137.05	By MS/MS	By MS/MS	By MS/MS	By MS/MS	By MS/MS
ALDIAENEMPGLMR	PYKVADIGLAAWGRKALDIAENEMPGLMRM	KALDIAENEMPGLMRMREMYSASKPLKGAR	K	A	L	M	R	M	2	1	1	1	0	0	2	1	0	1	2	0	2	0	1	0	0	0	0	0	0	0	14	0	1558.7483	P50247;A2ALT5	P50247	21	34	Ahcy	Adenosylhomocysteinase	yes	no	2	3.1055E-06	150.04				By matching
ALDLAAGITR	HHMALDSAASQLSGRALDLAAGITRDVLQA	QLSGRALDLAAGITRDVLQALARGRALVTP	R	A	L	T	R	D	3	1	0	1	0	0	0	1	0	1	2	0	0	0	0	0	1	0	0	0	0	0	10	0	999.57129	Q9JM62	Q9JM62	162	171	Reep6	Receptor expression-enhancing protein 6	yes	yes	2	0.021389	78.334	By MS/MS	By MS/MS	By matching	By matching
ALDLDPSK	DVNEAFAPQFLSVQKALDLDPSKTNVSGGA	QFLSVQKALDLDPSKTNVSGGAIALGHPLG	K	A	L	S	K	T	1	0	0	2	0	0	0	0	0	0	2	1	0	0	1	1	0	0	0	0	0	0	8	0	857.44945	Q8BWT1	Q8BWT1	333	340	Acaa2	3-ketoacyl-CoA thiolase, mitochondrial	yes	yes	2	0.0059473	96.492	By MS/MS	By MS/MS	By MS/MS	By MS/MS	By MS/MS
ALDLDSSCK	EAMKDYTKAMDVYQKALDLDSSCKEAADGY	MDVYQKALDLDSSCKEAADGYQRCMMAQYN	K	A	L	C	K	E	1	0	0	2	1	0	0	0	0	0	2	1	0	0	0	2	0	0	0	0	0	0	9	0	1007.4594	Q60864	Q60864	454	462	Stip1	Stress-induced-phosphoprotein 1	yes	yes	2	0.0017996	101.43	By MS/MS		By MS/MS	By MS/MS	By matching
ALDLELK	VFQNYGKYSQHDMNKALDLELKGDIEKCLT	YSQHDMNKALDLELKGDIEKCLTTIVKCAT	K	A	L	L	K	G	1	0	0	1	0	0	1	0	0	0	3	1	0	0	0	0	0	0	0	0	0	0	7	0	800.46437	P10107;A0A494BBD8	P10107	251	257	Anxa1	Annexin A1	yes	no	2	0.0092927	108.24	By MS/MS	By MS/MS	By MS/MS	By MS/MS	By MS/MS
ALDLIEVLVTK	KLQKEKKLRRDFQIRALDLIEVLVTKQPEH	FQIRALDLIEVLVTKQPEHPLILELLEPLL	R	A	L	T	K	Q	1	0	0	1	0	0	1	0	0	1	3	1	0	0	0	0	1	0	0	2	0	0	11	0	1212.7329	Q7TPV4	Q7TPV4	827	837	Mybbp1a	Myb-binding protein 1A	yes	yes	2	0.0021694	107.79	By MS/MS	By matching	By matching	By MS/MS	By MS/MS
ALDLLDK	NKVPWNRLFPNADSKALDLLDKMLTFNPHK	LFPNADSKALDLLDKMLTFNPHKRIEVEQA	K	A	L	D	K	M	1	0	0	2	0	0	0	0	0	0	3	1	0	0	0	0	0	0	0	0	0	0	7	0	786.44872	P63085;A0A338P736	P63085	284	290	Mapk1	Mitogen-activated protein kinase 1	yes	no	2	0.032943	77.058	By MS/MS	By matching	By MS/MS	By MS/MS	By MS/MS
ALDLLDR	TKVAWAKLFPKSDSKALDLLDRMLTFNPNK	LFPKSDSKALDLLDRMLTFNPNKRITVEEA	K	A	L	D	R	M	1	1	0	2	0	0	0	0	0	0	3	0	0	0	0	0	0	0	0	0	0	0	7	0	814.45487	Q63844;D3Z3G6;D3Z6D8;A0A0U1RPZ0	Q63844	304	310	Mapk3	Mitogen-activated protein kinase 3;Mitogen-activated protein kinase	yes	no	2	0.0064727	121.29	By MS/MS	By matching	By MS/MS	By MS/MS	By MS/MS
ALDLVAAK	ISDDLMQKISTQNRRALDLVAAKCYYYHAR	ISTQNRRALDLVAAKCYYYHARVYEFLDKL	R	A	L	A	K	C	3	0	0	1	0	0	0	0	0	0	2	1	0	0	0	0	0	0	0	1	0	0	8	0	799.48035	P14685	P14685	198	205	Psmd3	26S proteasome non-ATPase regulatory subunit 3	yes	yes	2	0.015548	77.741	By matching	By matching	By MS/MS	By matching	By MS/MS
ALDPAFK	YSDIEPSTEGEVIFRALDPAFKIEDPYSPR	TEGEVIFRALDPAFKIEDPYSPRIQNLLKI	R	A	L	F	K	I	2	0	0	1	0	0	0	0	0	0	1	1	0	1	1	0	0	0	0	0	0	0	7	0	760.41194	E9QN70;P02469	E9QN70	257	263	Lamb1	Laminin subunit beta-1	yes	no	2	0.051348	76.847		By MS/MS
ALDPALWTIQK	FYPHPIGLELLIDHKALDPALWTIQKVFYQ	IDHKALDPALWTIQKVFYQGRYYESLTQLE	K	A	L	Q	K	V	2	0	0	1	0	1	0	0	0	1	2	1	0	0	1	0	1	1	0	0	0	0	11	0	1254.6972	O70423;A2A4I8	O70423	253	263	Aoc3	Membrane primary amine oxidase	yes	no	2	0.0049967	98.048	By matching			By matching
ALDSFPGPPK	LKLLSLLFRRQKLARALDSFPGPPKHWLFG	QKLARALDSFPGPPKHWLFGHALEIQKTGG	R	A	L	P	K	H	1	0	0	1	0	0	0	1	0	0	1	1	0	1	3	1	0	0	0	0	0	0	10	0	1027.5338	Q64462	Q64462	42	51	Cyp4b1	Cytochrome P450 4B1	yes	yes	2	0.0009099	122.19	By MS/MS	By MS/MS	By MS/MS	By MS/MS	By MS/MS
ALDTMNFDVIK	GYAYVNFQQPADAERALDTMNFDVIKGKPV	DAERALDTMNFDVIKGKPVRIMWSQRDPSL	R	A	L	I	K	G	1	0	1	2	0	0	0	0	0	1	1	1	1	1	0	0	1	0	0	1	0	0	11	0	1265.6326	P29341;Q9D4E6;Q62029;A0A2I3BR37	P29341	68	78	Pabpc1;Pabpc6;Pabpc2	Polyadenylate-binding protein 1;Polyadenylate-binding protein	yes	no	2	0.0020848	110.14	By MS/MS	By MS/MS	By MS/MS	By MS/MS	By MS/MS
ALDTVLFGPPLLTR	LKMTDRSHRQKLQLKALDTVLFGPPLLTRH	KALDTVLFGPPLLTRHNHLKDFMLVVSIVI	K	A	L	T	R	H	1	1	0	1	0	0	0	1	0	0	4	0	0	1	2	0	2	0	0	1	0	0	14	0	1511.8712	A0A1B0GR78;A0A1B0GRA5;P70302	A0A1B0GR78	194	207	Stim1	Stromal interaction molecule 1	yes	no	2	0.00021249	141.95	By MS/MS	By MS/MS	By MS/MS	By MS/MS	By MS/MS
ALDVGSGSGILTACFAR	YALELLFDQLHEGAKALDVGSGSGILTACF	DVGSGSGILTACFARMVGNSGKVIGIDHIK	K	A	L	A	R	M	3	1	0	1	1	0	0	3	0	1	2	0	0	1	0	2	1	0	0	1	0	0	17	0	1693.8458	F7D432;E9PWE0;E0CYV0;P23506;F6V9F1	F7D432	126	142	Pcmt1	Protein-L-isoaspartate O-methyltransferase;Protein-L-isoaspartate(D-aspartate) O-methyltransferase	yes	no	2	1.1202E-13	167.14		By MS/MS			By MS/MS
ALDVIQAGK	DKAYKLLLDQEQKKRALDVIQAGKEYVEHT	QEQKKRALDVIQAGKEYVEHTVKERKKQLK	R	A	L	G	K	E	2	0	0	1	0	1	0	1	0	1	1	1	0	0	0	0	0	0	0	1	0	0	9	0	913.52328	A2ALF0;A2ALF3;F6TQL3;Q6NZB0	A2ALF0	85	93	Dnajc8	DnaJ homolog subfamily C member 8	yes	no	2	0.046479	70.525	By MS/MS	By matching	By matching	By matching	By matching
ALDVNVALR	YWKMLSNENFEEYLRALDVNVALRKIANLL	FEEYLRALDVNVALRKIANLLKPDKEIVQD	R	A	L	L	R	K	2	1	1	1	0	0	0	0	0	0	2	0	0	0	0	0	0	0	0	2	0	0	9	0	969.56073	Q00915	Q00915	23	31	Rbp1	Retinol-binding protein 1	yes	yes	2	0.0035903	100.45	By MS/MS	By matching	By matching	By matching	By matching
ALDYYMLR	SDDDPKKGIWLEAGKALDYYMLRNGDTMEY	IWLEAGKALDYYMLRNGDTMEYRKKQRPLK	K	A	L	L	R	N	1	1	0	1	0	0	0	0	0	0	2	0	1	0	0	0	0	0	2	0	0	0	8	0	1043.511	P26039;A2AIM2	P26039	67	74	Tln1	Talin-1	yes	no	2	0.0029737	110.63	By MS/MS	By MS/MS	By MS/MS	By MS/MS	By MS/MS
ALEAEAAGLR	QEETRAKLALGSRVRALEAEAAGLREQMEE	GSRVRALEAEAAGLREQMEEEVVARERAGR	R	A	L	L	R	E	4	1	0	0	0	0	2	1	0	0	2	0	0	0	0	0	0	0	0	0	0	0	10	0	999.53491	K3W4R2;Q6URW6	K3W4R2	1361	1370	Myh14	Myosin-14	yes	no	2	0.00022194	144.12	By MS/MS	By MS/MS	By MS/MS	By MS/MS	By MS/MS
ALEAEAAGLREQMEEEVVAR	QEETRAKLALGSRVRALEAEAAGLREQMEE	AAGLREQMEEEVVARERAGRELQSTQAQLS	R	A	L	A	R	E	5	2	0	0	0	1	6	1	0	0	2	0	1	0	0	0	0	0	0	2	0	0	20	1	2200.0794	K3W4R2;Q6URW6	K3W4R2	1361	1380	Myh14	Myosin-14	yes	no	3	0.00044953	75.358		By MS/MS
ALEATTEHIR	KTVKAVEDEATKGTRALEATTEHIRQELAV	TKGTRALEATTEHIRQELAVFCSPEPPAKT	R	A	L	I	R	Q	2	1	0	0	0	0	2	0	1	1	1	0	0	0	0	0	2	0	0	0	0	0	10	0	1139.5935	P26039	P26039	2145	2154	Tln1	Talin-1	yes	yes	2;3	0.0001737	151.44	By MS/MS	By MS/MS	By MS/MS	By MS/MS	By MS/MS
ALEAVFGK	GKLFIGGLNTETNEKALEAVFGKYGRIVEI	NTETNEKALEAVFGKYGRIVEILLMKDRET	K	A	L	G	K	Y	2	0	0	0	0	0	1	1	0	0	1	1	0	1	0	0	0	0	0	1	0	0	8	0	833.4647	A0A2I3BRL8;Q91VM5;A0A2I3BQC0	A0A2I3BRL8	23	30	Rbmxl1	RNA binding motif protein, X-linked-like-1	no	no	2	0.012276	83.614	By MS/MS	By MS/MS	By MS/MS	By MS/MS	By MS/MS
ALEDETK	ELRTKREQEVAELKKALEDETKNHEAQIQD	QEVAELKKALEDETKNHEAQIQDMRQRHAT	K	A	L	T	K	N	1	0	0	1	0	0	2	0	0	0	1	1	0	0	0	0	1	0	0	0	0	0	7	0	804.38651	Q5SV64;Q3UH59;Q61879	Q5SV64	1213	1219	Myh10	Myosin-10	yes	no	2	0.044952	72.138	By matching	By matching	By matching		By matching
ALEDVCIETIEAGFMTK	RAKLDNNTELSFFAKALEDVCIETIEAGFM	EDVCIETIEAGFMTKDLAACIKGLPNVQRS	K	A	L	T	K	D	2	0	0	1	1	0	3	1	0	2	1	1	1	1	0	0	2	0	0	1	0	0	17	0	1925.9115	O88844	O88844	358	374	Idh1	Isocitrate dehydrogenase [NADP] cytoplasmic	yes	yes	2	7.8471E-10	155.42		By matching	By matching	By matching	By matching
ALEEAGFK	DVDRSGTMNSYEMRKALEEAGFKLPCQLHQ	NSYEMRKALEEAGFKLPCQLHQVIVARFAD	K	A	L	F	K	L	2	0	0	0	0	0	2	1	0	0	1	1	0	1	0	0	0	0	0	0	0	0	8	0	863.43888	O08529	O08529	630	637	Capn2	Calpain-2 catalytic subunit	yes	yes	1;2	0.0076558	98.009	By MS/MS	By MS/MS	By MS/MS	By MS/MS	By matching
ALEEALEAK	AEAREKETKALSLARALEEALEAKEELERT	ALSLARALEEALEAKEELERTNKMLKAEME	R	A	L	A	K	E	3	0	0	0	0	0	3	0	0	0	2	1	0	0	0	0	0	0	0	0	0	0	9	0	972.51278	A0A2R8VHF9;A0A338P6K2;Q5SV64;Q3UH59;Q61879	A0A338P6K2	1498	1506	Myh10	Myosin-10	no	no	2	0.00011467	135.83		By MS/MS	By MS/MS
ALEEALEAKEEFER	AEAREKETKALSLARALEEALEAKEEFERQ	RALEEALEAKEEFERQNKQLRADMEDLMSS	R	A	L	E	R	Q	3	1	0	0	0	0	6	0	0	0	2	1	0	1	0	0	0	0	0	0	0	0	14	1	1662.8101	Q5SV64;Q3UH59;Q61879	Q5SV64	1522	1535	Myh10	Myosin-10	yes	no	2;3	7.1331E-05	118.87	By MS/MS	By MS/MS	By MS/MS	By MS/MS	By MS/MS
ALEEALEAKEELER	AEAREKETKALSLARALEEALEAKEELERT	RALEEALEAKEELERTNKMLKAEMEDLVSS	R	A	L	E	R	T	3	1	0	0	0	0	6	0	0	0	3	1	0	0	0	0	0	0	0	0	0	0	14	1	1628.8257	A0A2R8VHF9;A0A338P6K2	A0A338P6K2	1498	1511			no	no	2;3	2.8076E-06	183.08	By MS/MS	By MS/MS	By MS/MS	By MS/MS	By MS/MS
ALEEAMEQK	AEAREKETKALSLARALEEAMEQKAELERL	ALSLARALEEAMEQKAELERLNKQFRTEME	R	A	L	Q	K	A	2	0	0	0	0	1	3	0	0	0	1	1	1	0	0	0	0	0	0	0	0	0	9	0	1047.4907	Q8VDD5	Q8VDD5	1484	1492	Myh9	Myosin-9	yes	yes	2	0.00017738	130.28	By matching	By MS/MS	By MS/MS	By MS/MS	By MS/MS
ALEEANADLEVK	QNLNDRLASYLDKVRALEEANADLEVKIHD	KVRALEEANADLEVKIHDWYQKQTPASPEC	R	A	L	V	K	I	3	0	1	1	0	0	3	0	0	0	2	1	0	0	0	0	0	0	0	1	0	0	12	0	1300.6511	CON__P19012;CON__P02533;CON__P08779;CON__Q6IFX2;Q6IFX2	CON__P19012	125	136	Krt42	Keratin, type I cytoskeletal 42	no	no	2	0.0017321	108.98		By MS/MS	By MS/MS	By MS/MS	By matching
ALEEEQEAR	AEGREREARALSLTRALEEEQEAREELERQ	ALSLTRALEEEQEAREELERQNRALRAELE	R	A	L	A	R	E	2	1	0	0	0	1	4	0	0	0	1	0	0	0	0	0	0	0	0	0	0	0	9	0	1073.4989	K3W4R2;Q6URW6	K3W4R2	1512	1520	Myh14	Myosin-14	yes	no	2	0.00020804	133.6	By MS/MS	By MS/MS	By MS/MS	By MS/MS	By MS/MS
ALEEEQEAREELER	AEGREREARALSLTRALEEEQEAREELERQ	RALEEEQEAREELERQNRALRAELEALLSS	R	A	L	E	R	Q	2	2	0	0	0	1	7	0	0	0	2	0	0	0	0	0	0	0	0	0	0	0	14	1	1729.8119	K3W4R2;Q6URW6	K3W4R2	1512	1525	Myh14	Myosin-14	yes	no	2;3	1.8763E-05	138.45	By MS/MS	By MS/MS	By MS/MS	By MS/MS	By MS/MS
ALEEERPSLR	LYDIYWTNEVEEQLRALEEERPSLRIIS__	EEQLRALEEERPSLRIIS____________	R	A	L	L	R	I	1	2	0	0	0	0	3	0	0	0	2	0	0	0	1	1	0	0	0	0	0	0	10	1	1198.6306	Q91VI7;A0A1B0GSG5	Q91VI7	444	453	Rnh1	Ribonuclease inhibitor	yes	no	2;3	6.7169E-05	134.25	By MS/MS	By MS/MS	By MS/MS	By MS/MS	By MS/MS
ALEEESR	ELRSKREQEVTELKKALEEESRAHEVSMQE	QEVTELKKALEEESRAHEVSMQELRQRHSQ	K	A	L	S	R	A	1	1	0	0	0	0	3	0	0	0	1	0	0	0	0	1	0	0	0	0	0	0	7	0	832.39266	K3W4R2;Q6URW6;A0A140LI60	K3W4R2	1203	1209	Myh14	Myosin-14	yes	no	2	0.03189	97.602	By MS/MS	By MS/MS	By MS/MS	By MS/MS
ALEELATK	KAKSARVINYEEFKKALEELATKRFKGKSK	NYEEFKKALEELATKRFKGKSKEEAFDAIC	K	A	L	T	K	R	2	0	0	0	0	0	2	0	0	0	2	1	0	0	0	0	1	0	0	0	0	0	8	0	873.48075	Q9CRB6	Q9CRB6	78	85	Tppp3	Tubulin polymerization-promoting protein family member 3	yes	yes	2	0.0022504	119.29	By MS/MS	By MS/MS	By MS/MS	By MS/MS	By MS/MS
ALEELQR	GAHGSEEGAVFKDSKALEELQRQIEGLGAR	GAVFKDSKALEELQRQIEGLGARLQYVEDG	K	A	L	Q	R	Q	1	1	0	0	0	1	2	0	0	0	2	0	0	0	0	0	0	0	0	0	0	0	7	0	857.46068	Q8BMK4	Q8BMK4	378	384	Ckap4	Cytoskeleton-associated protein 4	yes	yes	2	0.038657	74.717	By MS/MS	By MS/MS		By MS/MS	By MS/MS
ALEENNNFSK	QLAEKREHEREVLQKALEENNNFSKMAEEK	EVLQKALEENNNFSKMAEEKLILKMEQIKE	K	A	L	S	K	M	1	0	3	0	0	0	2	0	0	0	1	1	0	1	0	1	0	0	0	0	0	0	10	0	1164.5411	P55821	P55821	120	129	Stmn2	Stathmin-2	yes	yes	2	0.0022875	98.582	By matching	By MS/MS		By MS/MS	By matching
ALEESNYELEGK	QNLNDRLASYLDKVRALEESNYELEGKIKE	KVRALEESNYELEGKIKEWYEKHGNSHQGE	R	A	L	G	K	I	1	0	1	0	0	0	4	1	0	0	2	1	0	0	0	1	0	0	1	0	0	0	12	0	1380.6409	CON__P13645;A2A513;CON__P02535-1;P02535	CON__P13645	166	177	Krt10	Keratin, type I cytoskeletal 10	yes	no	2	0.021352	133.23		By MS/MS		By MS/MS
ALEFVAR	RRLRFKGGSPLNTGRALEFVARNLFVKSAG	GSPLNTGRALEFVARNLFVKSAGSRIEDGV	R	A	L	A	R	N	2	1	0	0	0	0	1	0	0	0	1	0	0	1	0	0	0	0	0	1	0	0	7	0	804.44939	J3QQ16;A0A087WS16;E9PWQ3;D3YWD1	J3QQ16	909	915	Col6a3		yes	no	2	0.028554	81.1	By matching	By matching		By matching	By matching
ALEHFTDLYDIK	AHIAQLCEKAGLLQRALEHFTDLYDIKRAV	LQRALEHFTDLYDIKRAVVHTHLLNPEWLV	R	A	L	I	K	R	1	0	0	2	0	0	1	0	1	1	2	1	0	1	0	0	1	0	1	0	0	0	12	0	1463.7296	Q68FD5;Q5SXR6	Q68FD5	626	637	Cltc	Clathrin heavy chain 1;Clathrin heavy chain	yes	no	2;3	9.1122E-05	165.18	By MS/MS	By MS/MS	By MS/MS	By MS/MS	By MS/MS
ALEIIPR	TIPGKQQLLIGAYAKALEIIPRQLCDNAGF	LLIGAYAKALEIIPRQLCDNAGFDATNILN	K	A	L	P	R	Q	1	1	0	0	0	0	1	0	0	2	1	0	0	0	1	0	0	0	0	0	0	0	7	0	810.49634	P80313;A0A0N4SV00	P80313	441	447	Cct7	T-complex protein 1 subunit eta	yes	no	2	0.013334	99.919	By matching	By MS/MS	By MS/MS	By MS/MS	By MS/MS
ALELCEILAK	MLENQCDNKEDILNKALELCEILAKEKDTI	DILNKALELCEILAKEKDTIRKEYWRYIGR	K	A	L	A	K	E	2	0	0	0	1	0	2	0	0	1	3	1	0	0	0	0	0	0	0	0	0	0	10	0	1158.6318	Q61239	Q61239	337	346	Fnta	Protein farnesyltransferase/geranylgeranyltransferase type-1 subunit alpha	yes	yes	2	0.0021719	100.25	By matching	By MS/MS	By MS/MS	By MS/MS
ALELDPDNDTYK	SSLNKHAEAVAYYKKALELDPDNDTYKSNL	YKKALELDPDNDTYKSNLKIAELKLREAPS	K	A	L	Y	K	S	1	0	1	3	0	0	1	0	0	0	2	1	0	0	1	0	1	0	1	0	0	0	12	0	1392.6409	Q8BJU0;A0A1W2P6P1	Q8BJU0	186	197	Sgta	Small glutamine-rich tetratricopeptide repeat-containing protein alpha	yes	no	2	0.023806	65.347	By MS/MS	By matching			By MS/MS
ALELDPNLYR	KGFMDGKQACILMIKALELDPNLYRIGQSK	ILMIKALELDPNLYRIGQSKIFFRTGVLAH	K	A	L	Y	R	I	1	1	1	1	0	0	1	0	0	0	3	0	0	0	1	0	0	0	1	0	0	0	10	0	1202.6295	A0A2R8VHF9;A0A338P6K2;Q5SV64;Q3UH59;Q61879	A0A338P6K2	760	769	Myh10	Myosin-10	no	no	2	0.00030935	160.75	By MS/MS	By MS/MS	By MS/MS	By MS/MS	By MS/MS
ALELDSNLYR	KGFMDGKQACVLMIKALELDSNLYRIGQSK	VLMIKALELDSNLYRIGQSKVFFRAGVLAH	K	A	L	Y	R	I	1	1	1	1	0	0	1	0	0	0	3	0	0	0	0	1	0	0	1	0	0	0	10	0	1192.6088	Q8VDD5	Q8VDD5	746	755	Myh9	Myosin-9	yes	yes	2	7.1598E-10	198.07	By MS/MS	By MS/MS	By MS/MS	By MS/MS	By MS/MS
ALELDSNNEK	LKLQAFSAAIESCNKALELDSNNEKGLFRR	ESCNKALELDSNNEKGLFRRGEAHLAVNDF	K	A	L	E	K	G	1	0	2	1	0	0	2	0	0	0	2	1	0	0	0	1	0	0	0	0	0	0	10	0	1131.5408	P30416	P30416	345	354	Fkbp4	Peptidyl-prolyl cis-trans isomerase FKBP4;Peptidyl-prolyl cis-trans isomerase FKBP4, N-terminally processed	yes	yes	2	0.0022277	99.442	By matching		By MS/MS		By matching
ALELENDR	RELNDRLAHYIDRVRALELENDRLLLRISE	HYIDRVRALELENDRLLLRISEKEEVTTRE	R	A	L	D	R	L	1	1	1	1	0	0	2	0	0	0	2	0	0	0	0	0	0	0	0	0	0	0	8	0	958.47197	A0A0R4J0Q5;P21619	A0A0R4J0Q5	63	70	Lmnb2	Lamin-B2	yes	no	2	0.015585	77.674	By MS/MS	By MS/MS	By MS/MS	By matching	By matching
ALELEQER	QTKKAQQELEEQTRRALELEQERKRAQSEA	LEEQTRRALELEQERKRAQSEAEKLAKERQ	R	A	L	E	R	K	1	1	0	0	0	1	3	0	0	0	2	0	0	0	0	0	0	0	0	0	0	0	8	0	986.50327	P26041;P26043;A0A5F8MPB9	P26041	372	379	Msn;Rdx	Moesin;Radixin	no	no	2	2.8796E-06	170.32	By MS/MS	By MS/MS	By MS/MS	By MS/MS	By MS/MS
ALELTGLK	KFGYVDFESAEDLEKALELTGLKVFGNEIK	SAEDLEKALELTGLKVFGNEIKLEKPKGRD	K	A	L	L	K	V	1	0	0	0	0	0	1	1	0	0	3	1	0	0	0	0	1	0	0	0	0	0	8	0	843.50657	P09405	P09405	365	372	Ncl	Nucleolin	yes	yes	2	0.0091957	89.142	By MS/MS	By MS/MS	By MS/MS	By MS/MS	By MS/MS
ALENDPDCR	YSEEEKYAFVNWINKALENDPDCRHVIPMN	VNWINKALENDPDCRHVIPMNPNTDDLFNA	K	A	L	C	R	H	1	1	1	2	1	0	1	0	0	0	1	0	0	0	1	0	0	0	0	0	0	0	9	0	1088.4557	Q61233;A0A1C7CYV0;B1AX58;Q99K51	Q61233	133	141	Lcp1;Pls3	Plastin-2;Plastin-3	no	no	2	2.3668E-05	143.89	By MS/MS	By MS/MS	By MS/MS	By MS/MS	By MS/MS
ALENNMSLDEIVR	ELSEPSSTRIYAIAKALENNMSLDEIVRLT	AKALENNMSLDEIVRLTSIDKWFLYKMRDI	K	A	L	V	R	L	1	1	2	1	0	0	2	0	0	1	2	0	1	0	0	1	0	0	0	1	0	0	13	0	1502.7399	Q8C196	Q8C196	857	869	Cps1	Carbamoyl-phosphate synthase [ammonia], mitochondrial	yes	yes	2;4	0.00084022	100.55	By MS/MS		By matching	By MS/MS	By MS/MS
ALEPLLQESR	RPCAAGGPADARLVRALEPLLQESRDASLR	ARLVRALEPLLQESRDASLRLARLEDAEAR	R	A	L	S	R	D	1	1	0	0	0	1	2	0	0	0	3	0	0	0	1	1	0	0	0	0	0	0	10	0	1154.6295	P48759	P48759	116	125	Ptx3	Pentraxin-related protein PTX3	yes	yes	2	0.034039	62.823
ALEQANGELEVK	QNLNDRLASYLDKVRALEQANGELEVKIRD	KVRALEQANGELEVKIRDWYQKQGPGPSRD	R	A	L	V	K	I	2	0	1	0	0	1	3	1	0	0	2	1	0	0	0	0	0	0	0	1	0	0	12	0	1299.667	P19001;CON__P19001	P19001	103	114	Krt19	Keratin, type I cytoskeletal 19	yes	no	2	0.00022388	145.25		By MS/MS			By matching
ALEQFLQEYFDGNLK	GEKFVMQEEFSRDGKALEQFLQEYFDGNLK	ALEQFLQEYFDGNLKRYLKSEPIPESNEGP	K	A	L	L	K	R	1	0	1	1	0	2	2	1	0	0	3	1	0	2	0	0	0	0	1	0	0	0	15	0	1813.8887	P27773	P27773	348	362	Pdia3	Protein disulfide-isomerase A3	yes	yes	2;3	7.7417E-44	265.82	By MS/MS	By MS/MS	By MS/MS	By matching	By matching
ALEQQVEEMK	DDVGKSVHELEKSKRALEQQVEEMKTQLEE	EKSKRALEQQVEEMKTQLEELEDELQATED	R	A	L	M	K	T	1	0	0	0	0	2	3	0	0	0	1	1	1	0	0	0	0	0	0	1	0	0	10	0	1203.5805	Q8VDD5	Q8VDD5	1529	1538	Myh9	Myosin-9	yes	yes	2	7.6288E-05	166.16	By MS/MS	By MS/MS	By MS/MS	By MS/MS	By MS/MS
ALEQQVEEMR	DDVGKNVHELEKSKRALEQQVEEMRTQLEE	EKSKRALEQQVEEMRTQLEELEDELQATED	R	A	L	M	R	T	1	1	0	0	0	2	3	0	0	0	1	0	1	0	0	0	0	0	0	1	0	0	10	0	1231.5867	Q5SV64;Q3UH59;Q61879	Q5SV64	1567	1576	Myh10	Myosin-10	yes	no	2	1.9792E-06	180.44	By MS/MS	By MS/MS	By MS/MS	By MS/MS	By MS/MS
ALESDMAPVLIMATNR	EVHMLDIESFSFLNRALESDMAPVLIMATN	LESDMAPVLIMATNRGITRIRGTSYQSPHG	R	A	L	N	R	G	3	1	1	1	0	0	1	0	0	1	2	0	2	0	1	1	1	0	0	1	0	0	16	0	1730.8695	Q9WTM5	Q9WTM5	315	330	Ruvbl2	RuvB-like 2	yes	yes	2	0.011808	68.171		By matching	By matching
ALESPERPFLAILGGAK	AGGFLMKKELNYFAKALESPERPFLAILGG	ESPERPFLAILGGAKVADKIQLINNMLDKV	K	A	L	A	K	V	3	1	0	0	0	0	2	2	0	1	3	1	0	1	2	1	0	0	0	0	0	0	17	1	1767.9883	P09411;S4R2M7	P09411	200	216	Pgk1	Phosphoglycerate kinase 1;Phosphoglycerate kinase	yes	no	2;3	1.8867E-16	164.64	By MS/MS	By MS/MS	By MS/MS	By MS/MS	By MS/MS
ALESSIAPIVIFASNR	EVHMLDIECFTYLHRALESSIAPIVIFASN	LESSIAPIVIFASNRGNCVIRGTEDITSPH	R	A	L	N	R	G	3	1	1	0	0	0	1	0	0	3	1	0	0	1	1	3	0	0	0	1	0	0	16	0	1686.9305	P60122	P60122	318	333	Ruvbl1	RuvB-like 1	yes	yes	2;3	3.0712E-07	142.83	By MS/MS	By MS/MS	By MS/MS	By MS/MS	By MS/MS
ALETLTGALFQRPPLIAAVK	VRLHNAIEGGTQLSRALETLTGALFQRPPL	TGALFQRPPLIAAVKRQLRVRTIYESKMIE	R	A	L	V	K	R	4	1	0	0	0	1	1	1	0	1	4	1	0	1	2	0	2	0	0	1	0	0	20	1	2108.2358	Q9ESX5;B7ZCL7;F6S1S5	Q9ESX5	172	191	Dkc1	H/ACA ribonucleoprotein complex subunit 4	yes	no	3	2.815E-06	102.08	By MS/MS	By matching	By MS/MS	By matching	By MS/MS
ALETQMEEMK	DDVGKNVHELEKSKRALETQMEEMKTQLEE	EKSKRALETQMEEMKTQLEELEDELQATED	R	A	L	M	K	T	1	0	0	0	0	1	3	0	0	0	1	1	2	0	0	0	1	0	0	0	0	0	10	0	1208.5417	A0A2R8VHF9;A0A338P6K2	A0A338P6K2	1543	1552			no	no	2	0.0003201	140.35	By MS/MS	By MS/MS	By MS/MS	By MS/MS	By MS/MS
ALEVEECR	VSLEVAQPGPSSGPRALEVEECRCPPGYVG	GPSSGPRALEVEECRCPPGYVGLSCQDCAP	R	A	L	C	R	C	1	1	0	0	1	0	3	0	0	0	1	0	0	0	0	0	0	0	0	1	0	0	8	0	1004.4597	E9PZ16;B1B0C7;Q05793	E9PZ16	1524	1531	Hspg2	Basement membrane-specific heparan sulfate proteoglycan core protein;Endorepellin;LG3 peptide	yes	no	2	0.00050073	141.78	By matching	By MS/MS		By MS/MS	By MS/MS
ALEVLVAK	GTVRYDSTHYKETWKALEVLVAKGLVKALG	HYKETWKALEVLVAKGLVKALGLSNFNSRQ	K	A	L	A	K	G	2	0	0	0	0	0	1	0	0	0	2	1	0	0	0	0	0	0	0	2	0	0	8	0	841.5273	Q9JII6;B1AXW3	Q9JII6	146	153	Akr1a1	Alcohol dehydrogenase [NADP(+)]	yes	no	2	0.0074994	92.187	By MS/MS	By MS/MS	By MS/MS	By MS/MS	By MS/MS
ALEWLGFIR	FTDFYMNWVCQPPRKALEWLGFIRNKANGY	CQPPRKALEWLGFIRNKANGYTTDYSASMK	K	A	L	I	R	N	1	1	0	0	0	0	1	1	0	1	2	0	0	1	0	0	0	1	0	0	0	0	9	0	1103.6128	A0A075B5R3;A0A0A6YX91;A0A075B5R2;P01786	A0A075B5R3	60	68	Ighv7-2;Ighv7-3	Ig heavy chain V region MOPC 47A	yes	no	2	0.0010036	121.62				By MS/MS	By MS/MS
ALEYLQQEVEER	DSSKELEELRSMFTRALEYLQQEVEERFSE	FTRALEYLQQEVEERFSESGDPSCLIMQSW	R	A	L	E	R	F	1	1	0	0	0	2	4	0	0	0	2	0	0	0	0	0	0	0	1	1	0	0	12	0	1505.7362	Q9JLI8	Q9JLI8	453	464	Sart3	Squamous cell carcinoma antigen recognized by T-cells 3	yes	yes	2	0.0010084	123.79				By MS/MS
ALEYTIYNQELNETR	KEELAQYQKWDKMRRALEYTIYNQELNETR	ALEYTIYNQELNETRAKLDELSAKRETSGE	R	A	L	T	R	A	1	1	2	0	0	1	3	0	0	1	2	0	0	0	0	0	2	0	2	0	0	0	15	0	1855.8952	Q9CW03	Q9CW03	222	236	Smc3	Structural maintenance of chromosomes protein 3	yes	yes	2	2.2559E-07	132.76				By MS/MS
ALFLIPR	MAEGGPPLCDMHPMRALFLIPRNPPPRLKS	LCDMHPMRALFLIPRNPPPRLKSKKWSKKF	R	A	L	P	R	N	1	1	0	0	0	0	0	0	0	1	2	0	0	1	1	0	0	0	0	0	0	0	7	0	828.52216	P97820;A0A0A6YWM8;B9EKN8;G3X9G2;Q5SXG3;Q5SXG1;E9PUL9;E0CY98;E0CXD6;E9PVG7;A0A0A6YW53;E0CZD7;E0CZF8;F8VPL5;A0A0A6YWR8;B2RUE8;B7ZNR9;B2RQ80;Q9JM52;P83510;F7AMS7;A0A0A6YVZ8	P97820	240	246	Map4k4;Tnik;Mink1	Mitogen-activated protein kinase kinase kinase kinase 4;Misshapen-like kinase 1;Traf2 and NCK-interacting protein kinase	yes	no	2	0.0084947	109.88	By MS/MS	By MS/MS	By MS/MS	By MS/MS	By MS/MS
ALFLYTSHLR	VFQMADKEEESRVCKALFLYTSHLRKYNDA	SRVCKALFLYTSHLRKYNDALIISEDAQMT	K	A	L	L	R	K	1	1	0	0	0	0	0	0	1	0	3	0	0	1	0	1	1	0	1	0	0	0	10	0	1219.6713	Q6Q899;A2AP29	Q6Q899	538	547	Ddx58	Probable ATP-dependent RNA helicase DDX58	yes	no	3	0.00049838	93.111	By matching	By matching	By matching	By matching	By MS/MS
ALFSQTSSSVSLR	ELMMVLAGLEQLQIRALFSQTSSSVSLRRV	IRALFSQTSSSVSLRRVVLEVASEAGRGPP	R	A	L	L	R	R	1	1	0	0	0	1	0	0	0	0	2	0	0	1	0	5	1	0	0	1	0	0	13	0	1381.7201	Q61001	Q61001	1798	1810	Lama5	Laminin subunit alpha-5	yes	yes	2	0.00068937	104.43	By MS/MS	By matching	By matching		By matching
ALGAALTPFNPLAGLR	PDLADQERPIPVWIRALGAALTPFNPLAGL	LGAALTPFNPLAGLRIAGPFGLSLVQRLRP	R	A	L	L	R	I	4	1	1	0	0	0	0	2	0	0	4	0	0	1	2	0	1	0	0	0	0	0	16	0	1580.9039	Q9DBL9	Q9DBL9	202	217	Abhd5	1-acylglycerol-3-phosphate O-acyltransferase ABHD5	yes	yes	2	0.0027967	78.116		By MS/MS	By matching		By matching
ALGAQASVGSR	PRPHTRSNPEGAEDRALGAQASVGSRSEGE	AEDRALGAQASVGSRSEGEGEAATADGGAA	R	A	L	S	R	S	3	1	0	0	0	1	0	2	0	0	1	0	0	0	0	2	0	0	0	1	0	0	11	0	1015.5411	Q3UI43	Q3UI43	42	52	Babam1	BRISC and BRCA1-A complex member 1	yes	yes	2	0.0048216	83.998	By MS/MS	By MS/MS	By MS/MS	By MS/MS
ALGDLISATK	ETQVVLINAVKDVAKALGDLISATKAAAGK	KDVAKALGDLISATKAAAGKVGDDPAVWQL	K	A	L	T	K	A	2	0	0	1	0	0	0	1	0	1	2	1	0	0	0	1	1	0	0	0	0	0	10	0	987.56006	P26039	P26039	2090	2099	Tln1	Talin-1	yes	yes	1;2	0.0014102	111.46	By MS/MS	By MS/MS	By MS/MS	By matching	By MS/MS
ALGEYLER	RSLERLADLLGKIQKALGEYLERERSSFPR	LLGKIQKALGEYLERERSSFPRFYFVGDED	K	A	L	E	R	E	1	1	0	0	0	0	2	1	0	0	2	0	0	0	0	0	0	0	1	0	0	0	8	0	949.4869	Q9JHU4	Q9JHU4	1612	1619	Dync1h1	Cytoplasmic dynein 1 heavy chain 1	yes	yes	2	0.018947	75.692	By MS/MS	By MS/MS	By MS/MS	By MS/MS	By MS/MS
ALGFPLER	VSRALGVLAQLIWSRALGFPLERPKSMSTD	AQLIWSRALGFPLERPKSMSTDGLMKFVDS	R	A	L	E	R	P	1	1	0	0	0	0	1	1	0	0	2	0	0	1	1	0	0	0	0	0	0	0	8	0	901.50215	Q9CZU6;Q80X68	Q9CZU6	441	448	Cs;Csl	Citrate synthase, mitochondrial;Citrate synthase	yes	no	2	0.0029354	111.01	By MS/MS	By MS/MS	By MS/MS	By MS/MS	By MS/MS
ALGFPLERPK	VSRALGVLAQLIWSRALGFPLERPKSMSTD	LIWSRALGFPLERPKSMSTDGLMKFVDSK_	R	A	L	P	K	S	1	1	0	0	0	0	1	1	0	0	2	1	0	1	2	0	0	0	0	0	0	0	10	1	1126.6499	Q9CZU6;Q80X68	Q9CZU6	441	450	Cs;Csl	Citrate synthase, mitochondrial;Citrate synthase	yes	no	2;3	0.00058659	100.25	By MS/MS	By MS/MS	By MS/MS	By MS/MS	By MS/MS
ALGIGAYLVR	LAYEKTVTISMVTCRALGIGAYLVRLGQRV	MVTCRALGIGAYLVRLGQRVIQVENSHIIL	R	A	L	V	R	L	2	1	0	0	0	0	0	2	0	1	2	0	0	0	0	0	0	0	1	1	0	0	10	0	1031.6128	E9Q4Z2	E9Q4Z2	1925	1934	Acacb	Acetyl-CoA carboxylase 2;Biotin carboxylase	yes	yes	2	0.0038899	89.55	By MS/MS		By MS/MS	By MS/MS
ALGITLIK	IHKICDEITGRVPEKALGITLIKGIDEGPD	TGRVPEKALGITLIKGIDEGPDGLKLISDI	K	A	L	I	K	G	1	0	0	0	0	0	0	1	0	2	2	1	0	0	0	0	1	0	0	0	0	0	8	0	827.54804	Q3ULJ0	Q3ULJ0	115	122	Gpd1l	Glycerol-3-phosphate dehydrogenase 1-like protein	yes	yes	1	0.046739	74.415		By MS/MS
ALGIYQTK	QNQGKYEEVEYYYQRALGIYQTKLGPDDPN	VEYYYQRALGIYQTKLGPDDPNVAKTKNNL	R	A	L	T	K	L	1	0	0	0	0	1	0	1	0	1	1	1	0	0	0	0	1	0	1	0	0	0	8	0	892.50182	Q5UE59;E9Q7C9;Q7TNF4;Q8CD76;A0A5F8MPZ2;O88447	Q5UE59	365	372	Klc1	Kinesin light chain 1	yes	no	2	0.015304	78.178	By matching	By matching	By MS/MS	By matching	By MS/MS
ALGLNEVDYK	LARLDPRLFCKALFKALGLNEVDYKFGLTK	KALFKALGLNEVDYKFGLTKVFFRPGKFAE	K	A	L	Y	K	F	1	0	1	1	0	0	1	1	0	0	2	1	0	0	0	0	0	0	1	1	0	0	10	0	1120.5764	E9Q175;E9Q3L1;E9PVU0;E9Q174;V9GXM4;V9GX76;Q64331	E9Q175	741	750	Myo6	Unconventional myosin-VI	yes	no	2	0.018839	97.431	By MS/MS		By MS/MS		By MS/MS
ALGLSNFNSR	TWKALEVLVAKGLVKALGLSNFNSRQIDDV	KGLVKALGLSNFNSRQIDDVLSVASVRPAV	K	A	L	S	R	Q	1	1	2	0	0	0	0	1	0	0	2	0	0	1	0	2	0	0	0	0	0	0	10	0	1077.5567	Q9JII6;B1AXW3	Q9JII6	158	167	Akr1a1	Alcohol dehydrogenase [NADP(+)]	yes	no	2	0.0005783	130.75	By MS/MS	By MS/MS	By MS/MS	By matching	By MS/MS
ALGNILAYLSDAK	VPRMPIYGTAQPSAKALGNILAYLSDAKRK	AKALGNILAYLSDAKRKLRQVVWINLREEV	K	A	L	A	K	R	3	0	1	1	0	0	0	1	0	1	3	1	0	0	0	1	0	0	1	0	0	0	13	0	1347.7398	A0A0R4J007;P70261	A0A0R4J007	527	539	Pald1	Paladin	yes	no	2	0.00028906	120.06		By MS/MS		By matching	By matching
ALGQNPTNAEVLK	GDGKILYSQCGDVMRALGQNPTNAEVLKVL	MRALGQNPTNAEVLKVLGNPKSDEMNVKVL	R	A	L	L	K	V	2	0	2	0	0	1	1	1	0	0	2	1	0	0	1	0	1	0	0	1	0	0	13	0	1353.7252	A0A1W2P6F6;A0A1W2P7Q9;Q60605;A0A1W2P6G5;Q8CI43	A0A1W2P6F6	38	50	Myl6;Myl6b	Myosin light polypeptide 6;Myosin light chain 6B	yes	no	2	8.2299E-06	185.33	By MS/MS	By MS/MS	By MS/MS	By MS/MS	By MS/MS
ALGQNPTNAEVLR	GEMKITYGQCGDVLRALGQNPTNAEVLRVL	LRALGQNPTNAEVLRVLGKPKPEEMSSKTL	R	A	L	L	R	V	2	1	2	0	0	1	1	1	0	0	2	0	0	0	1	0	1	0	0	1	0	0	13	0	1381.7314	A2A6Q8;Q9CZ19;P09541	A2A6Q8	80	92	Myl4	Myosin light chain 4	yes	no	2	7.8621E-08	185.61	By MS/MS	By MS/MS	By MS/MS	By MS/MS	By MS/MS
ALGQNPTQAEVLR	GEMKITYGQCGDVLRALGQNPTQAEVLRVL	LRALGQNPTQAEVLRVLGKPKQEELNSKMM	R	A	L	L	R	V	2	1	1	0	0	2	1	1	0	0	2	0	0	0	1	0	1	0	0	1	0	0	13	0	1395.747	P09542;A0A0G2JDW2;A0A0G2JDM3	P09542	91	103	Myl3	Myosin light chain 3	yes	no	2	0.00030311	119.22	By MS/MS	By MS/MS	By MS/MS	By matching	By matching
ALGSEGEAAATEVDLER	IEELERLVVTGAEARALGSEGEAAATEVDL	GSEGEAAATEVDLERKENAQKVPVKAESQA	R	A	L	E	R	K	4	1	0	1	0	0	4	2	0	0	2	0	0	0	0	1	1	0	0	1	0	0	17	0	1716.8166	O54988	O54988	663	679	Slk	STE20-like serine/threonine-protein kinase	yes	yes	2	1.2632E-19	208.82	By MS/MS	By MS/MS	By MS/MS	By MS/MS	By MS/MS
ALGVAVATGLQTELGK	KKNMLFSGTNIASGKALGVAVATGLQTELG	LGVAVATGLQTELGKIRSQMAAVEPERTPL	K	A	L	G	K	I	3	0	0	0	0	1	1	3	0	0	3	1	0	0	0	0	2	0	0	2	0	0	16	0	1526.8668	B1ATS4;B1ATS5;E9Q559;Q64518	B1ATS4	219	234	Atp2a3	Calcium-transporting ATPase;Sarcoplasmic/endoplasmic reticulum calcium ATPase 3	yes	no	2	4.2256E-05	113.61	By MS/MS	By MS/MS	By MS/MS	By MS/MS	By MS/MS
ALGVLAQLIWSR	MTEMNYYTVLFGVSRALGVLAQLIWSRALG	VSRALGVLAQLIWSRALGFPLERPKSMSTD	R	A	L	S	R	A	2	1	0	0	0	1	0	1	0	1	3	0	0	0	0	1	0	1	0	1	0	0	12	0	1325.782	Q9CZU6	Q9CZU6	429	440	Cs	Citrate synthase, mitochondrial	yes	yes	2	2.5888E-10	207.83	By MS/MS	By MS/MS	By MS/MS	By MS/MS	By MS/MS
ALGVSNFNHFQIER	AWEAMEELVDQGLVKALGVSNFNHFQIERL	KALGVSNFNHFQIERLLNKPGLKHKPVTNQ	K	A	L	E	R	L	1	1	2	0	0	1	1	1	1	1	1	0	0	2	0	1	0	0	0	1	0	0	14	0	1630.8216	G5E895;D3Z494;P45377	G5E895	156	169	Akr1b10;Akr1b8	Aldose reductase-related protein 2	no	no	2;3	0.00021894	106.01		By matching		By MS/MS	By matching
ALGYFAVVTGK	SRIQQIIEGKLFPMKALGYFAVVTGKGNSS	FPMKALGYFAVVTGKGNSSESIEAIREYEE	K	A	L	G	K	G	2	0	0	0	0	0	0	2	0	0	1	1	0	1	0	0	1	0	1	2	0	0	11	0	1124.623	P58281;H7BX01;E0CXD1	P58281	495	505	Opa1	Dynamin-like 120 kDa protein, mitochondrial;Dynamin-like 120 kDa protein, form S1	yes	no	2	0.01659	71.349	By MS/MS	By MS/MS	By MS/MS	By MS/MS
ALHASGAK	LVTGAGKGIGRDTVKALHASGAKVVAVTRT	IGRDTVKALHASGAKVVAVTRTNSDLVSLA	K	A	L	A	K	V	3	0	0	0	0	0	0	1	1	0	1	1	0	0	0	1	0	0	0	0	0	0	8	0	753.41334	P08074;F6YNX9	P08074	26	33	Cbr2	Carbonyl reductase [NADPH] 2	yes	no	2	0.00056064	140.98	By MS/MS	By MS/MS	By MS/MS	By MS/MS	By MS/MS
ALHGEQYLELYKPLPR	GGLAEVPGLSFNFAKALHGEQYLELYKPLP	LHGEQYLELYKPLPRSGELKCEAVIADILD	K	A	L	P	R	S	1	1	0	0	0	1	2	1	1	0	4	1	0	0	2	0	0	0	2	0	0	0	16	1	1926.0363	P51660	P51660	403	418	Hsd17b4	Peroxisomal multifunctional enzyme type 2;(3R)-hydroxyacyl-CoA dehydrogenase;Enoyl-CoA hydratase 2	yes	yes	4	0.0011176	73.834				By matching	By matching
ALHHGIDLEK	SGAQRIHDPQLLTERALHHGIDLEKIKAYI	LLTERALHHGIDLEKIKAYIDSFRFGAPPH	R	A	L	E	K	I	1	0	0	1	0	0	1	1	2	1	2	1	0	0	0	0	0	0	0	0	0	0	10	0	1131.6037	Q922B2	Q922B2	442	451	Dars	Aspartate--tRNA ligase, cytoplasmic	yes	yes	2	0.0042815	88.181				By matching
ALHIPESLPR	TTAPSNYLNNPYVRKALHIPESLPRWDMCN	PYVRKALHIPESLPRWDMCNFLVNLQYRRL	K	A	L	P	R	W	1	1	0	0	0	0	1	0	1	1	2	0	0	0	2	1	0	0	0	0	0	0	10	0	1131.64	G3X8T3;P16675	G3X8T3	361	370	Ctsa	Carboxypeptidase;Lysosomal protective protein;Lysosomal protective protein 32 kDa chain;Lysosomal protective protein 20 kDa chain	yes	no	3	0.00049838	93.111	By MS/MS	By matching	By MS/MS	By matching	By matching
ALHLLEEYR	______________________________	KQDTQRALHLLEEYRSKLSQTEDRQLRSSI	R	A	L	Y	R	S	1	1	0	0	0	0	2	0	1	0	3	0	0	0	0	0	0	0	1	0	0	0	9	0	1142.6084	S4R2T8;H7BWY4;E9Q9H0;Q811D0	S4R2T8	11	19	Dlg1	Disks large homolog 1	yes	no	3	0.0041457	60.892				By MS/MS
ALHLVEDLR	FDCQSPTSPFMGSLRALHLVEDLRGLLEMM	FMGSLRALHLVEDLRGLLEMMETDEKEGLR	R	A	L	L	R	G	1	1	0	1	0	0	1	0	1	0	3	0	0	0	0	0	0	0	0	1	0	0	9	0	1064.5978	A0A0N4SUZ5;Q8C8U0	A0A0N4SUZ5	48	56	Ppfibp1	Liprin-beta-1	yes	no	3	0.0010904	85.731	By matching	By MS/MS	By matching	By MS/MS	By matching
ALHLVGLK	SLLSQEEWESLFSRKALHLVGLKRSFYGTA	ESLFSRKALHLVGLKRSFYGTALFLCRRAI	K	A	L	L	K	R	1	0	0	0	0	0	0	1	1	0	3	1	0	0	0	0	0	0	0	1	0	0	8	0	849.54362	P19096;A0A0U1RNJ1	P19096	1379	1386	Fasn	Fatty acid synthase;[Acyl-carrier-protein] S-acetyltransferase;[Acyl-carrier-protein] S-malonyltransferase;3-oxoacyl-[acyl-carrier-protein] synthase;3-oxoacyl-[acyl-carrier-protein] reductase;3-hydroxyacyl-[acyl-carrier-protein] dehydratase;Enoyl-[acyl-carrier-protein] reductase;Oleoyl-[acyl-carrier-protein] hydrolase	yes	no	2	0.037668	77.496	By matching	By MS/MS	By MS/MS	By matching	By MS/MS
ALIAAQYSGAQVR	AGTLYTYPENWRAFKALIAAQYSGAQVRVL	FKALIAAQYSGAQVRVLSAPPHFHFGQTNR	K	A	L	V	R	V	4	1	0	0	0	2	0	1	0	1	1	0	0	0	0	1	0	0	1	1	0	0	13	0	1346.7306	Q9D8N0	Q9D8N0	18	30	Eef1g	Elongation factor 1-gamma	yes	yes	2	6.7617E-06	195.79	By MS/MS	By MS/MS	By MS/MS	By MS/MS	By MS/MS
ALIAEATK	VLVSTSNVSSLEGARALIAEATKLGPVGGV	SSLEGARALIAEATKLGPVGGVFNLAMVLR	R	A	L	T	K	L	3	0	0	0	0	0	1	0	0	1	1	1	0	0	0	0	1	0	0	0	0	0	8	0	815.47527	P19096;A0A0U1RNJ1	P19096	1947	1954	Fasn	Fatty acid synthase;[Acyl-carrier-protein] S-acetyltransferase;[Acyl-carrier-protein] S-malonyltransferase;3-oxoacyl-[acyl-carrier-protein] synthase;3-oxoacyl-[acyl-carrier-protein] reductase;3-hydroxyacyl-[acyl-carrier-protein] dehydratase;Enoyl-[acyl-carrier-protein] reductase;Oleoyl-[acyl-carrier-protein] hydrolase	yes	no	2	0.010147	87.435	By MS/MS	By MS/MS	By MS/MS	By MS/MS	By MS/MS
ALIAGGGAPEIELALR	IHDALCVIRCLVKKRALIAGGGAPEIELAL	LIAGGGAPEIELALRLTEYSRTLSGMESYC	R	A	L	L	R	L	4	1	0	0	0	0	2	3	0	2	3	0	0	0	1	0	0	0	0	0	0	0	16	0	1549.8828	P80315;G5E839	P80315	420	435	Cct4	T-complex protein 1 subunit delta	yes	no	2	2.1132E-10	169.65	By matching	By MS/MS	By MS/MS	By MS/MS	By MS/MS
ALIDQEVK	QEDESGIKQAAETVKALIDQEVKNGIPSNR	QAAETVKALIDQEVKNGIPSNRIILGGFSQ	K	A	L	V	K	N	1	0	0	1	0	1	1	0	0	1	1	1	0	0	0	0	0	0	0	1	0	0	8	0	914.5073	J3QP56;P97823;D3YUG4;D3Z269;D3Z111	J3QP56	98	105	Lypla1	Acyl-protein thioesterase 1	yes	no	2	0.036254	66.429	By matching	By MS/MS	By matching	By MS/MS	By MS/MS
ALIEAEK	KQKVVEKEAETERKKALIEAEKVAQVAEIT	EAETERKKALIEAEKVAQVAEITYGQKVME	K	A	L	E	K	V	2	0	0	0	0	0	2	0	0	1	1	1	0	0	0	0	0	0	0	0	0	0	7	0	772.43307	Q8BFZ9;A0A1B0GSD8;A0A1B0GT70	Q8BFZ9	214	220	Erlin2	Erlin-2	yes	no	2	0.035441	76.035	By matching	By matching	By matching
ALIEHEMK	PEDEAGIKKAAENIKALIEHEMKNGIPANR	KAAENIKALIEHEMKNGIPANRIVLGGFSQ	K	A	L	M	K	N	1	0	0	0	0	0	2	0	1	1	1	1	1	0	0	0	0	0	0	0	0	0	8	0	969.49535	Q9WTL7	Q9WTL7	101	108	Lypla2	Acyl-protein thioesterase 2	yes	yes	2	0.013626	81.191	By matching	By matching	By matching	By matching	By matching
ALIEMEK	AQPGSFEYEYAMRWKALIEMEKQQQDQVDR	YEYAMRWKALIEMEKQQQDQVDRNIKEARE	K	A	L	E	K	Q	1	0	0	0	0	0	2	0	0	1	1	1	1	0	0	0	0	0	0	0	0	0	7	0	832.43644	Q99K48	Q99K48	275	281	Nono	Non-POU domain-containing octamer-binding protein	yes	yes	2	0.042403	81.297		By MS/MS
ALIESYQNLTR	ELQMLLEEEIPSGKRALIESYQNLTRVADY	SGKRALIESYQNLTRVADYCENNYIQATDK	R	A	L	T	R	V	1	1	1	0	0	1	1	0	0	1	2	0	0	0	0	1	1	0	1	0	0	0	11	0	1306.6881	B7ZCU2;B7ZCU5;B7ZCU4;B7ZCU3;B7ZCU0;J3QNK8;Q8CBW3	B7ZCU2	18	28	Abi1	Abl interactor 1	yes	no	2	0.0023584	102.55	By matching	By MS/MS	By matching	By MS/MS	By MS/MS
ALIGMTAGATGAFVGTPAEVALIR	RLTGADGTPPGFLLKALIGMTAGATGAFVG	TGAFVGTPAEVALIRMTADGRLPADQRRGY	K	A	L	I	R	M	6	1	0	0	0	0	1	4	0	2	2	0	1	1	1	0	3	0	0	2	0	0	24	0	2286.2406	Q9CR62;Q5SX46	Q9CR62	123	146	Slc25a11	Mitochondrial 2-oxoglutarate/malate carrier protein	yes	no	2;3	1.3946E-20	149.44	By MS/MS	By MS/MS		By matching
ALINPANVTFK	LVPLMFGSLTVERLKALINPANVTFKIYEG	ERLKALINPANVTFKIYEGMMHSSCQQIGS	K	A	L	F	K	I	2	0	2	0	0	0	0	0	0	1	1	1	0	1	1	0	1	0	0	1	0	0	11	0	1186.671	J3QP56;P97823;D3Z111	J3QP56	191	201	Lypla1	Acyl-protein thioesterase 1	yes	no	2	0.0035583	89.886	By MS/MS	By MS/MS	By MS/MS	By MS/MS	By MS/MS
ALIQCAK	AEMSRLVRGGSGTKRALIQCAKDIAKASDE	RGGSGTKRALIQCAKDIAKASDEVTRLAKE	R	A	L	A	K	D	2	0	0	0	1	1	0	0	0	1	1	1	0	0	0	0	0	0	0	0	0	0	7	0	802.43711	Q64727	Q64727	946	952	Vcl	Vinculin	yes	yes	2	0.037646	75.131	By MS/MS	By MS/MS	By MS/MS	By MS/MS	By MS/MS
ALIQYFSPYVSADMHK	LAPHVRTLYTQIRNRALIQYFSPYVSADMH	LIQYFSPYVSADMHKMAAAFNTTVAALEDE	R	A	L	H	K	M	2	0	0	1	0	1	0	0	1	1	1	1	1	1	1	2	0	0	2	1	0	0	16	0	1868.9131	Q3MIA8;B1ATU4;G3UXW9;Q99LD4;A0A140LJB7	Q3MIA8	369	384	Gps1	COP9 signalosome complex subunit 1	yes	no	3	0.039229	48.391				By matching
ALITFAGMIPYR	RVIEDRDSQLRSQARALITFAGMIPYRTSG	QARALITFAGMIPYRTSGDTNARLVQMEVL	R	A	L	Y	R	T	2	1	0	0	0	0	0	1	0	2	1	0	1	1	1	0	1	0	1	0	0	0	12	0	1351.7322	Q8BJ71;A0A1D5RLQ0	Q8BJ71	791	802	Nup93	Nuclear pore complex protein Nup93	yes	no	2	0.0032575	88.177	By matching	By matching	By matching		By matching
ALIVVPYAEGVIPDETK	AVVAQHLTNTVFVDRALIVVPYAEGVIPDE	IVVPYAEGVIPDETKALSLLAPANAVAGLL	R	A	L	T	K	A	2	0	0	1	0	0	2	1	0	2	1	1	0	0	2	0	1	0	1	3	0	0	17	0	1812.9873	D3Z4B0;Q3UIX4;F6RDI8;E9Q6E5	D3Z4B0	97	113	Srsf11		yes	no	2	0.015345	73.624	By matching	By matching	By matching	By MS/MS	By matching
ALKDEEK	AADESERGMKVIENRALKDEEKMELQEIQL	GMKVIENRALKDEEKMELQEIQLKEAKHIA	R	A	L	E	K	M	1	0	0	1	0	0	2	0	0	0	1	2	0	0	0	0	0	0	0	0	0	0	7	1	831.4338	D3Z2H9;E9Q7Q3;D3Z6I8	D3Z2H9	98	104	Tpm3-rs7;Tpm3		no	no	2	0.017386	135.77	By MS/MS		By MS/MS	By MS/MS
ALKDPNAFLFDHLLTLKPVK	NASQARVDAHRCIVRALKDPNAFLFDHLLT	NAFLFDHLLTLKPVKFLEGELIHDLLTIFV	R	A	L	V	K	F	2	0	1	2	0	0	0	0	1	0	5	3	0	2	2	0	1	0	0	1	0	0	20	2	2279.3042	Q99JX4;A2A702;A2A701	Q99JX4	211	230	Eif3m	Eukaryotic translation initiation factor 3 subunit M	yes	no	4;5	0.038527	34.009		By matching		By matching	By matching
ALKPEVDKLNIMAAK	LRNAGNEQDLGIQYKALKPEVDKLNIMAAK	ALKPEVDKLNIMAAKRQQELKDVGNRDQMA	K	A	L	A	K	R	3	0	1	1	0	0	1	0	0	1	2	3	1	0	1	0	0	0	0	1	0	0	15	2	1639.9331	P26231;A0A494BAD0	P26231	179	193	Ctnna1	Catenin alpha-1	yes	no	4	0.059009	35.757		By MS/MS		By matching	By matching
ALLADAQIMLDHLK	FESEKRLRKDLKRTKALLADAQIMLDHLKN	KALLADAQIMLDHLKNNAPSKREIAQLKNQ	K	A	L	L	K	N	3	0	0	2	0	1	0	0	1	1	4	1	1	0	0	0	0	0	0	0	0	0	14	0	1550.849	E9Q405;A0A1C7ZN10;K3W4L0;B2RRE2;E9QAX2;Q9JMH9;E9QA74	E9Q405	1324	1337	Myo18a	Unconventional myosin-XVIIIa	yes	no	3	3.8154E-05	96.464	By matching	By MS/MS	By matching	By MS/MS	By MS/MS
ALLAEHLLKPLPADR	______________________________	ALLAEHLLKPLPADRQIETGPFLEAVAHLP	M	A	L	D	R	Q	3	1	0	1	0	0	1	0	1	0	5	1	0	0	2	0	0	0	0	0	0	0	15	1	1655.9723	Q9JL62;D3Z1H9;D3Z1H8	Q9JL62	2	16	Gltp	Glycolipid transfer protein	yes	no	3	9.9852E-06	122.93	By MS/MS	By MS/MS	By MS/MS	By MS/MS	By MS/MS
ALLALAK	LAKDITSDTSGDFRKALLALAKGDRCQDLS	DTSGDFRKALLALAKGDRCQDLSVNQDLAD	K	A	L	A	K	G	3	0	0	0	0	0	0	0	0	0	3	1	0	0	0	0	0	0	0	0	0	0	7	0	698.46906	P10107;A0A494BBD8;E9QAQ7;A2BH40	P10107	179	185	Anxa1;Arid1a	Annexin A1;AT-rich interactive domain-containing protein 1A	yes	no	2	0.010663	105.42	By MS/MS	By MS/MS	By MS/MS	By MS/MS	By MS/MS
ALLALCGGED	LHQAIEGDTSGDFMKALLALCGGED_____	GDFMKALLALCGGED_______________	K	A	L	E	D	-	2	0	0	1	1	0	1	2	0	0	3	0	0	0	0	0	0	0	0	0	0	0	10	0	1017.4801	F8WIT2;P14824	F8WIT2	658	667	Anxa6	Annexin;Annexin A6	yes	no	2	0.0055874	83.614	By matching	By MS/MS	By matching	By MS/MS	By MS/MS
ALLANALTSALR	LPLLGLHEAASFYQRALLANALTSALRLHQ	YQRALLANALTSALRLHQRLPHFQLSRAFL	R	A	L	L	R	L	4	1	1	0	0	0	0	0	0	0	4	0	0	0	0	1	1	0	0	0	0	0	12	0	1212.719	A0A0R4J1Z3;Q9CR67;Q9CZM3	A0A0R4J1Z3	58	69	Tmem33	Transmembrane protein 33	yes	no	2	5.767E-05	169.77	By MS/MS	By MS/MS	By MS/MS	By MS/MS	By MS/MS
ALLATASQCQQPAGNK	QKHAEMVHTGLKLERALLATASQCQQPAGN	LLATASQCQQPAGNKLSDLLAPISEQIQEV	R	A	L	N	K	L	4	0	1	0	1	3	0	1	0	0	2	1	0	0	1	1	1	0	0	0	0	0	16	0	1656.8254	P40124;B1ARS0	P40124	84	99	Cap1	Adenylyl cyclase-associated protein 1;Adenylyl cyclase-associated protein	yes	no	2	4.3035E-15	205.32	By MS/MS	By MS/MS	By MS/MS	By MS/MS	By MS/MS
ALLATETPEASAPGTSGK	KSKSDPSTPKGKKRKALLATETPEASAPGT	ATETPEASAPGTSGKKQKKDVQEFRKPEAS	K	A	L	G	K	K	4	0	0	0	0	0	2	2	0	0	2	1	0	0	2	2	3	0	0	0	0	0	18	0	1699.8628	Q8BVY0	Q8BVY0	393	410	Rsl1d1	Ribosomal L1 domain-containing protein 1	yes	yes	2	0.00099129	82.362
ALLAYAFALAGNK	WASISQSQESHVYTKALLAYAFALAGNKAK	TKALLAYAFALAGNKAKRSELLESLNKDAV	K	A	L	N	K	A	5	0	1	0	0	0	0	1	0	0	3	1	0	1	0	0	0	0	1	0	0	0	13	0	1321.7394	Q61838	Q61838	1160	1172	A2m	Alpha-2-macroglobulin;Alpha-2-macroglobulin 165 kDa subunit;Alpha-2-macroglobulin 35 kDa subunit	yes	yes	2	0.00022943	169.09	By matching	By MS/MS	By MS/MS	By MS/MS	By MS/MS
ALLDIGR	HNMGGNPVTVIQDIRALLDIGRDPKNPRED	VTVIQDIRALLDIGRDPKNPREDYLDVYVF	R	A	L	G	R	D	1	1	0	1	0	0	0	1	0	1	2	0	0	0	0	0	0	0	0	0	0	0	7	0	756.44939	B8JJM5;B8JJN0;P04186;F6VQX8;F6XQ00;B8JJM6;H3BK95	B8JJM5	406	412	Cfb;Gm20547	Complement factor B;Complement factor B Ba fragment;Complement factor B Bb fragment	yes	no	2	0.016131	94.163	By MS/MS	By matching	By MS/MS	By MS/MS	By MS/MS
ALLDYGVTADAR	EYNARLFGLAQRSARALLDYGVTADARALL	SARALLDYGVTADARALLAGQRHLLMAQDE	R	A	L	A	R	A	3	1	0	2	0	0	0	1	0	0	2	0	0	0	0	0	1	0	1	1	0	0	12	0	1263.6459	A0A494BAQ2;A0A494B9Y5;Q9WTK5	A0A494BAQ2	460	471	Nfkb2	Nuclear factor NF-kappa-B p100 subunit;Nuclear factor NF-kappa-B p52 subunit	yes	no	2	0.025193	64.439	By matching	By matching	By matching	By matching	By MS/MS
ALLELQLEPEELYQTFQR	AERIKPVLMMNKMDRALLELQLEPEELYQT	ELQLEPEELYQTFQRIVENVNVIISTYGEG	R	A	L	Q	R	I	1	1	0	0	0	3	4	0	0	0	5	0	0	1	1	0	1	0	1	0	0	0	18	0	2219.1474	P58252	P58252	163	180	Eef2	Elongation factor 2	yes	yes	2;3	2.3065E-19	251.24	By MS/MS	By MS/MS	By MS/MS	By MS/MS	By MS/MS
ALLENEK	KAQAREEKHQKQMERALLENEKKKRELAEK	KHQKQMERALLENEKKKRELAEKEKEKIER	R	A	L	E	K	K	1	0	1	0	0	0	2	0	0	0	2	1	0	0	0	0	0	0	0	0	0	0	7	0	815.43888	P26041	P26041	321	327	Msn	Moesin	yes	yes	2	0.0062426	122.79	By MS/MS	By MS/MS	By MS/MS	By MS/MS	By MS/MS
ALLENEKK	KAQAREEKHQKQMERALLENEKKKRELAEK	HQKQMERALLENEKKKRELAEKEKEKIERE	R	A	L	K	K	K	1	0	1	0	0	0	2	0	0	0	2	2	0	0	0	0	0	0	0	0	0	0	8	1	943.53385	P26041	P26041	321	328	Msn	Moesin	yes	yes	2	0.016816	91.906		By matching		By MS/MS
ALLEVLGR	GCGKFYEGTADEMYKALLEVLGRLPPDTKV	TADEMYKALLEVLGRLPPDTKVYCGHEYTV	K	A	L	G	R	L	1	1	0	0	0	0	1	1	0	0	3	0	0	0	0	0	0	0	0	1	0	0	8	0	869.53345	E9Q2H8;E9PYA3;A0A0R4J052;G5E8T9;Q99KB8;D3YWI0	E9Q2H8	155	162	Hagh	Hydroxyacylglutathione hydrolase, mitochondrial	yes	no	2	0.027161	71.296	By MS/MS	By matching	By MS/MS	By matching	By matching
ALLEVVQSGGK	DAIETDDLTIKLVIKALLEVVQSGGKNIEL	LVIKALLEVVQSGGKNIELAVMRRDQPLKI	K	A	L	G	K	N	1	0	0	0	0	1	1	2	0	0	2	1	0	0	0	1	0	0	0	2	0	0	11	0	1099.6237	Q9Z2U0;A0A338P7D7;Q9CWH6	Q9Z2U0	194	204	Psma7;Psma8	Proteasome subunit alpha type-7;Proteasome subunit alpha type-7-like	yes	no	2	0.0018803	113.66	By matching	By MS/MS	By matching	By MS/MS	By MS/MS
ALLFIPR	LAVKHFSVEGQLEFRALLFIPRRAPFDLFE	VEGQLEFRALLFIPRRAPFDLFENKKKKNN	R	A	L	P	R	R	1	1	0	0	0	0	0	0	0	1	2	0	0	1	1	0	0	0	0	0	0	0	7	0	828.52216	P11499;E9Q3D6	P11499	331	337	Hsp90ab1	Heat shock protein HSP 90-beta	yes	no	2	0.0084947	109.88	By MS/MS	By MS/MS	By MS/MS	By MS/MS	By MS/MS
ALLFVPR	LAVKHFSVEGQLEFRALLFVPRRAPFDLFE	VEGQLEFRALLFVPRRAPFDLFENRKKKNN	R	A	L	P	R	R	1	1	0	0	0	0	0	0	0	0	2	0	0	1	1	0	0	0	0	1	0	0	7	0	814.50651	P07901	P07901	340	346	Hsp90aa1	Heat shock protein HSP 90-alpha	yes	yes	2	0.013533	99.511	By MS/MS	By MS/MS	By MS/MS	By MS/MS	By MS/MS
ALLGYADNQCK	LLGMKIYEQDEEKQRALLGYADNQCKLELQ	EKQRALLGYADNQCKLELQGIQGAVDHAAA	R	A	L	C	K	L	2	0	1	1	1	1	0	1	0	0	2	1	0	0	0	0	0	0	1	0	0	0	11	0	1251.5918	Q9CPV4;E9Q197;F6ZTG3	Q9CPV4	173	183	Glod4	Glyoxalase domain-containing protein 4	yes	no	2	0.021005	76.221	By matching	By matching	By matching	By matching	By matching
ALLLEILHEIK	FQLFTGNKVQDAENKALLLEILHEIKSFPL	AENKALLLEILHEIKSFPLHFDENSFFAGD	K	A	L	I	K	S	1	0	0	0	0	0	2	0	1	2	4	1	0	0	0	0	0	0	0	0	0	0	11	0	1290.7911	Q8R180;A0A2I3BPM1	Q8R180	338	348	Ero1l	ERO1-like protein alpha	yes	no	3	0.0013068	76.655	By MS/MS	By MS/MS	By MS/MS	By MS/MS	By MS/MS
ALLLLCGGEDD	LYSMIKGDTSGDYKKALLLLCGGEDD____	DYKKALLLLCGGEDD_______________	K	A	L	D	D	-	1	0	0	2	1	0	1	2	0	0	4	0	0	0	0	0	0	0	0	0	0	0	11	0	1174.554	P48036	P48036	309	319	Anxa5	Annexin A5	yes	yes	2	0.00091654	130	By MS/MS		By MS/MS	By MS/MS	By MS/MS
ALLLPGHHLVTVMLSGIK	VNAIIEHVRDGSVVRALLLPGHHLVTVMLS	LPGHHLVTVMLSGIKCPTFRRETDGSETPE	R	A	L	I	K	C	1	0	0	0	0	0	0	2	2	1	5	1	1	0	1	1	1	0	0	2	0	0	18	0	1898.1176	Q78PY7;Q3TJ56	Q78PY7	210	227	Snd1	Staphylococcal nuclease domain-containing protein 1	yes	no	3	0.0015117	66.779				By MS/MS
ALLLQGTESLNR	YTLENEHLNRLQSQRALLLQGTESLNRATQ	SQRALLLQGTESLNRATQSIERSHRIATET	R	A	L	N	R	A	1	1	1	0	0	1	1	1	0	0	4	0	0	0	0	1	1	0	0	0	0	0	12	0	1313.7303	Q91XH6;O88384;F6UHS3	Q91XH6	130	141	Vti1b	Vesicle transport through interaction with t-SNAREs homolog 1B	yes	no	2	0.033896	60.398	By matching	By MS/MS	By matching		By matching
ALLLSTYIK	NLLHSKFHLCSVPTRALLLSTYIKFVNLFP	CSVPTRALLLSTYIKFVNLFPEVKATIQDV	R	A	L	I	K	F	1	0	0	0	0	0	0	0	0	1	3	1	0	0	0	1	1	0	1	0	0	0	9	0	1020.6219	P17426;P17427	P17427	538	546	Ap2a1;Ap2a2	AP-2 complex subunit alpha-1;AP-2 complex subunit alpha-2	no	no	2	0.0023819	95.909	By MS/MS	By MS/MS	By MS/MS	By MS/MS	By MS/MS
ALLNLVPVQK	DCSLVLPPTDAPSEKALLNLVPVQKELLRR	APSEKALLNLVPVQKELLRRRYLPSPAKPD	K	A	L	Q	K	E	1	0	1	0	0	1	0	0	0	0	3	1	0	0	1	0	0	0	0	2	0	0	10	0	1093.6859	P04919	P04919	344	353	Slc4a1	Band 3 anion transport protein	yes	yes	2	2.3257E-06	178.08	By MS/MS	By MS/MS	By MS/MS	By MS/MS	By MS/MS
ALLPHVLCK	LGVAFRISKESLADRALLPHVLCKNCVVEL	ESLADRALLPHVLCKNCVVELNFGQKEEPF	R	A	L	C	K	N	1	0	0	0	1	0	0	0	1	0	3	1	0	0	1	0	0	0	0	1	0	0	9	0	1049.6056	Q00PI9	Q00PI9	396	404	Hnrnpul2	Heterogeneous nuclear ribonucleoprotein U-like protein 2	yes	yes	3	0.014388	47.198	By matching	By matching	By MS/MS	By matching	By matching
ALLQAILQTEDMLK	NGVSDGYLNSLCSVRALLQAILQTEDMLKV	RALLQAILQTEDMLKVYEARLTEEETVCLD	R	A	L	L	K	V	2	0	0	1	0	2	1	0	0	1	4	1	1	0	0	0	1	0	0	0	0	0	14	0	1585.8749	E9PZW0;E9Q557	E9PZW0	784	797	Dsp	Desmoplakin	yes	no	2	2.1472E-11	199.09	By MS/MS	By MS/MS	By MS/MS
ALLQEDYGFFR	IYILLFFLSSFTCDRALLQEDYGFFRDISL	TCDRALLQEDYGFFRDISLWPPLVLIGIYA	R	A	L	F	R	D	1	1	0	1	0	1	1	1	0	0	2	0	0	2	0	0	0	0	1	0	0	0	11	0	1357.6667	Q99MR3	Q99MR3	327	337	Slc12a9	Solute carrier family 12 member 9	yes	yes	2	0.022282	68.016	By MS/MS	By matching
ALLQNNTLTELR	DSNHITGKGILAIFRALLQNNTLTELRFHN	IFRALLQNNTLTELRFHNQRHICGGKTEME	R	A	L	L	R	F	1	1	2	0	0	1	1	0	0	0	4	0	0	0	0	0	2	0	0	0	0	0	12	0	1384.7674	F8VPR1;Q8BVA4	F8VPR1	405	416	Lmod1	Leiomodin-1	yes	no	2	0.0017612	112.75	By MS/MS	By MS/MS	By MS/MS	By MS/MS	By MS/MS
ALLQSSASR	DLYKSEMEVQDAELKALLQSSASRKTQKKK	QDAELKALLQSSASRKTQKKKKKKASKTVE	K	A	L	S	R	K	2	1	0	0	0	1	0	0	0	0	2	0	0	0	0	3	0	0	0	0	0	0	9	0	931.50869	P50580	P50580	356	364	Pa2g4	Proliferation-associated protein 2G4	yes	yes	2	0.00086311	110.31	By MS/MS	By matching	By MS/MS	By matching	By MS/MS
ALLSAVTR	PCSSVKRGNMVRAARALLSAVTRLLILADM	NMVRAARALLSAVTRLLILADMADVYKLLV	R	A	L	T	R	L	2	1	0	0	0	0	0	0	0	0	2	0	0	0	0	1	1	0	0	1	0	0	8	0	829.50215	E0CXB9;Q61301;Q8BS72;P26231;A0A494BAD0;A0A494BAM5	P26231	130	137	Ctnna2;Ctnna1	Catenin alpha-2;Catenin alpha-1	no	no	2	0.038295	79.451		By MS/MS		By MS/MS
ALLSVLR	SAPPTELQLKTDILRALLSVLRESHRSRTV	QLKTDILRALLSVLRESHRSRTVFRKVGGF	R	A	L	L	R	E	1	1	0	0	0	0	0	0	0	0	3	0	0	0	0	1	0	0	0	1	0	0	7	0	770.50142	G3UYW1;A0A1D5RLV7;Q6VNB8	G3UYW1	630	636	Wdfy3	WD repeat and FYVE domain-containing protein 3	yes	no	2	0.05741	67.035	By matching	By MS/MS	By matching		By matching
ALLTLADGR	LGDDISSETSGDFRKALLTLADGRRDESLK	SGDFRKALLTLADGRRDESLKVDEHLAKKD	K	A	L	G	R	R	2	1	0	1	0	0	0	1	0	0	3	0	0	0	0	0	1	0	0	0	0	0	9	0	928.53418	O35639	O35639	155	163	Anxa3	Annexin A3	yes	yes	2	1.6107E-05	149.4	By MS/MS	By MS/MS	By MS/MS	By MS/MS	By MS/MS
ALLTPVAIAAGR	TNVKGVYAVGDVCGKALLTPVAIAAGRKLA	CGKALLTPVAIAAGRKLAHRLFECKQDSKL	K	A	L	G	R	K	4	1	0	0	0	0	0	1	0	1	2	0	0	0	1	0	1	0	0	1	0	0	12	0	1151.7026	P47791	P47791	358	369	Gsr	Glutathione reductase, mitochondrial	yes	yes	2;3	0.00052319	135.79	By MS/MS	By MS/MS	By MS/MS	By MS/MS	By MS/MS
ALLVEVQLLESK	LGSQLLRELKKMDDKALLVEVQLLESKTYH	DDKALLVEVQLLESKTYHALSNLPKARAAL	K	A	L	S	K	T	1	0	0	0	0	1	2	0	0	0	4	1	0	0	0	1	0	0	0	2	0	0	12	0	1340.7915	Q8BG32;G3UZ33	Q8BG32	164	175	Psmd11	26S proteasome non-ATPase regulatory subunit 11	yes	no	2	0.013038	85.154	By matching	By matching	By matching	By MS/MS	By MS/MS
ALLYLCGGDD	LYYYIQQDTKGDYQKALLYLCGGDD_____	GDYQKALLYLCGGDD_______________	K	A	L	D	D	-	1	0	0	2	1	0	0	2	0	0	3	0	0	0	0	0	0	0	1	0	0	0	10	0	1095.4907	P07356;B0V2N5	P07356	330	339	Anxa2	Annexin A2;Annexin	yes	no	2	0.0025599	94.662	By MS/MS	By MS/MS	By MS/MS	By MS/MS	By MS/MS
ALMAAEDK	RQLEEQLRIMDQTLKALMAAEDKYSQKEDK	IMDQTLKALMAAEDKYSQKEDKYEEEIKVL	K	A	L	D	K	Y	3	0	0	1	0	0	1	0	0	0	1	1	1	0	0	0	0	0	0	0	0	0	8	0	847.41095	Q8BP43;E9Q456;E9Q453	Q8BP43	206	213	Tpm1		no	no	2	0.0446	61.962	By MS/MS	By matching	By MS/MS	By MS/MS	By matching
ALMAYAFALAGNQNK	KTIEQERNASFVYTKALMAYAFALAGNQNK	ALMAYAFALAGNQNKRDEILKSLDEEAIKE	K	A	L	N	K	R	5	0	2	0	0	1	0	1	0	0	2	1	1	1	0	0	0	0	1	0	0	0	15	0	1581.7973	P28665	P28665	1150	1164	Mug1	Murinoglobulin-1	yes	yes	2	0.00095586	127.4	By matching		By matching	By MS/MS
ALMGSPQLVAAVVR	AMIVNQLSKKEASRRALMGSPQLVAAVVRT	RALMGSPQLVAAVVRTMQNTSDLDTARCTT	R	A	L	V	R	T	3	1	0	0	0	1	0	1	0	0	2	0	1	0	1	1	0	0	0	3	0	0	14	0	1410.8017	Q02257	Q02257	178	191	Jup	Junction plakoglobin	yes	yes	2	2.6956E-06	152.97	By MS/MS	By MS/MS	By MS/MS	By MS/MS	By MS/MS
ALNAADPGSDLLSVQALQR	READDVKEQIDKKCRALNAADPGSDLLSVQ	ADPGSDLLSVQALQRQHEVFERDIIPLGEK	R	A	L	Q	R	Q	4	1	1	2	0	2	0	1	0	0	4	0	0	0	1	2	0	0	0	1	0	0	19	0	1938.0171	P08032	P08032	1203	1221	Spta1	Spectrin alpha chain, erythrocytic 1	yes	yes	2	1.9932E-05	105		By MS/MS	By MS/MS
ALNEACESVIQTACK	LIQETDPGADYRIDRALNEACESVIQTACK	ALNEACESVIQTACKHIRSGDPMILSCLME	R	A	L	C	K	H	3	0	1	0	2	1	2	0	0	1	1	1	0	0	0	1	1	0	0	1	0	0	15	0	1692.7811	Q61543;F8WHM5	Q61543	498	512	Glg1	Golgi apparatus protein 1	yes	no	2	0.0011606	124.12				By MS/MS
ALNEGGLQSIPK	QPTLEGGKRIAYGARALNEGGLQSIPKLTF	GARALNEGGLQSIPKLTFPGGLLIGCSPGF	R	A	L	P	K	L	1	0	1	0	0	1	1	2	0	1	2	1	0	0	1	1	0	0	0	0	0	0	12	0	1225.6667	Q6PF96;Q921G7	Q6PF96	304	315	Etfdh	Electron transfer flavoprotein-ubiquinone oxidoreductase, mitochondrial	yes	no	2	0.024611	64.82		By MS/MS	By MS/MS	By MS/MS	By matching
ALNFLVNEFLLK	SSPEIQEPIKPLEKRALNFLVNEFLLKNNY	EKRALNFLVNEFLLKNNYKLTSITFSDEND	R	A	L	L	K	N	1	0	2	0	0	0	1	0	0	0	4	1	0	2	0	0	0	0	0	1	0	0	12	0	1419.8126	A0A087WRM8;A0A087WSS1;G3X9J4;E9QM90;Q148V7	A0A087WRM8	258	269	2310035C23Rik;Kiaa1468	LisH domain and HEAT repeat-containing protein KIAA1468	yes	no	2	0.0020818	94.692	By MS/MS	By matching	By matching	By matching	By matching
ALNLGYALDYALR	EILNLVKKMKLKTGKALNLGYALDYALRNI	GKALNLGYALDYALRNIFVRSAGSRIEDNV	K	A	L	L	R	N	3	1	1	1	0	0	0	1	0	0	4	0	0	0	0	0	0	0	2	0	0	0	13	0	1451.7773	J3QQ16;A0A087WS16;E9PWQ3;D3YWD1	J3QQ16	305	317	Col6a3		yes	no	2	0.001049	124.33	By MS/MS	By MS/MS	By MS/MS	By MS/MS	By MS/MS
ALNPLEDWLR	GPGQDPQAALGALGKALNPLEDWLRLHTYL	GALGKALNPLEDWLRLHTYLAGDAPTLADL	K	A	L	L	R	L	1	1	1	1	0	0	1	0	0	0	3	0	0	0	1	0	0	1	0	0	0	0	10	0	1225.6455	Q9Z1Q9;G3UY93;G3UZ22;G3UYW2	Q9Z1Q9	138	147	Vars	Valine--tRNA ligase	yes	no	2	0.00089456	122.52	By MS/MS	By MS/MS	By MS/MS	By MS/MS	By MS/MS
ALNVAPVR	______________________________	______________________________	M	A	L	V	R	D	2	1	1	0	0	0	0	0	0	0	1	0	0	0	1	0	0	0	0	2	0	0	8	0	838.50249	A0A2K6EDM5;Q8C181	A0A2K6EDM5	2	9	Mbnl2	Muscleblind-like protein 2	yes	no	2	0.00056328	126.24	By MS/MS	By matching	By matching	By MS/MS	By MS/MS
ALPDMEVVGLNFSSATTPELLLK	PPGSGKTMTLFSALRALPDMEVVGLNFSSA	GLNFSSATTPELLLKTFDHYCEYRRTPNGV	R	A	L	L	K	T	2	0	1	1	0	0	2	1	0	0	5	1	1	1	2	2	2	0	0	2	0	0	23	0	2444.2873	Q9JHU4	Q9JHU4	2609	2631	Dync1h1	Cytoplasmic dynein 1 heavy chain 1	yes	yes	3	0.04482	25.823	By MS/MS		By MS/MS	By MS/MS
ALPELQEQVR	AAALRRLRELEDQARALPELQEQVRALRAE	EDQARALPELQEQVRALRAEKARLLAGRVQ	R	A	L	V	R	A	1	1	0	0	0	2	2	0	0	0	2	0	0	0	1	0	0	0	0	1	0	0	10	0	1181.6404	Q9Z1P7;G3UXN4	Q9Z1P7	205	214	Kank3	KN motif and ankyrin repeat domain-containing protein 3	yes	no	2	0.0070974	82.279	By MS/MS	By MS/MS	By MS/MS	By matching	By matching
ALPFWNEEIVPQIK	DQLPSCESLKDTIARALPFWNEEIVPQIKE	RALPFWNEEIVPQIKEGKRVLIAAHGNSLR	R	A	L	I	K	E	1	0	1	0	0	1	2	0	0	2	1	1	0	1	2	0	0	1	0	1	0	0	14	0	1682.9032	Q9DBJ1	Q9DBJ1	163	176	Pgam1	Phosphoglycerate mutase 1	yes	yes	2;3	4.9631E-07	172.56	By MS/MS	By MS/MS	By MS/MS	By MS/MS	By MS/MS
ALPGHLKPFETLLSQNQGGK	LIYTNYENGKNDYVKALPGHLKPFETLLSQ	LKPFETLLSQNQGGKAFIVGDQISFADYNL	K	A	L	G	K	A	1	0	1	0	0	2	1	3	1	0	4	2	0	1	2	1	1	0	0	0	0	0	20	1	2134.1535	P19157;A0A494B908;A0A494BAW2;P46425;A0A494BAM8	P19157	122	141	Gstp1;Gstp2	Glutathione S-transferase P 1;Glutathione S-transferase P 2	yes	no	3;4	1.1487E-08	123.54	By matching	By MS/MS	By matching	By MS/MS	By MS/MS
ALPIIVK	______________________________	______________________________	M	A	L	V	K	W	1	0	0	0	0	0	0	0	0	2	1	1	0	0	1	0	0	0	0	1	0	0	7	0	752.51601	Q8BGR9	Q8BGR9	2	8	Ublcp1	Ubiquitin-like domain-containing CTD phosphatase 1	yes	yes	1	0.0053364	87.839	By MS/MS	By matching	By MS/MS	By matching	By MS/MS
ALPLIVGAQLIHADK	______________________________	ALPLIVGAQLIHADKLGEKAEDTTMPIRRA	K	A	L	D	K	L	3	0	0	1	0	1	0	1	1	2	3	1	0	0	1	0	0	0	0	1	0	0	15	0	1557.9243	Z4YKB8;Q3TEA8;A2AM70;A2AM69	Z4YKB8	15	29	Hp1bp3	Heterochromatin protein 1-binding protein 3	yes	no	3	0.0024693	68.944	By MS/MS	By MS/MS	By MS/MS	By MS/MS	By MS/MS
ALPSECSSR	LATSCSFIVPRSEWRALPSECSSRLGHPVR	PRSEWRALPSECSSRLGHPVRYVVISHTAG	R	A	L	S	R	L	1	1	0	0	1	0	1	0	0	0	1	0	0	0	1	3	0	0	0	0	0	0	9	0	1005.4549	O88593	O88593	28	36	Pglyrp1	Peptidoglycan recognition protein 1	yes	yes	2	0.031633	65.246	By MS/MS	By matching		By MS/MS	By MS/MS
ALPSPIEK	DWMSGKEFKCKVNNRALPSPIEKTISKPRG	KCKVNNRALPSPIEKTISKPRGPVRAPQVY	R	A	L	E	K	T	1	0	0	0	0	0	1	0	0	1	1	1	0	0	2	1	0	0	0	0	0	0	8	0	853.49092	F6TQW2;A0A0A6YY53;P01864	F6TQW2	215	222	Ighg2c	Ig gamma-2A chain C region secreted form	yes	no	2	0.042268	63.21			By matching	By MS/MS	By MS/MS
ALQALDELR	LRVKAEAEAAREKQRALQALDELRLQAEEA	AREKQRALQALDELRLQAEEAERRLRQAEA	R	A	L	L	R	L	2	1	0	1	0	1	1	0	0	0	3	0	0	0	0	0	0	0	0	0	0	0	9	0	1027.5662	Q9QXS1;E9Q3W4	Q9QXS1	1679	1687	Plec	Plectin	yes	no	2	0.00014045	133.55	By MS/MS	By MS/MS	By MS/MS	By MS/MS	By MS/MS
ALQASALK	CPLLKPWALTFSYGRALQASALKAWGGKKE	LTFSYGRALQASALKAWGGKKENLKAAQEE	R	A	L	L	K	A	3	0	0	0	0	1	0	0	0	0	2	1	0	0	0	1	0	0	0	0	0	0	8	0	800.4756	P05064;A6ZI44;Q9CPQ9;A6ZI46;A6ZI47	P05064	305	312	Aldoa;Aldoart1;Aldoart2	Fructose-bisphosphate aldolase A;Fructose-bisphosphate aldolase	yes	no	2	0.0073415	92.47	By MS/MS	By MS/MS	By MS/MS	By MS/MS	By MS/MS
ALQATVGNSYK	DALVPTFSISNHSLKALQATVGNSYKCNTE	HSLKALQATVGNSYKCNTEEHIFVSKMLSL	K	A	L	Y	K	C	2	0	1	0	0	1	0	1	0	0	1	1	0	0	0	1	1	0	1	1	0	0	11	0	1150.5982	P11438	P11438	316	326	Lamp1	Lysosome-associated membrane glycoprotein 1	yes	yes	2	0.00021621	155.58	By MS/MS		By MS/MS		By MS/MS
ALQDAFLAIDAK	IIKDQKAYKEGKLQKALQDAFLAIDAKLTT	LQKALQDAFLAIDAKLTTEEVIKELAQIAG	K	A	L	A	K	L	4	0	0	2	0	1	0	0	0	1	2	1	0	1	0	0	0	0	0	0	0	0	12	0	1274.6871	Q61074;A0A0J9YVG0	Q61074	93	104	Ppm1g	Protein phosphatase 1G	yes	no	2	0.0032813	88.056	By matching	By MS/MS	By matching	By MS/MS	By MS/MS
ALQDLENAASGDATVR	QDPSAGPLLTEELIKALQDLENAASGDATV	LQDLENAASGDATVRQKIASLPQEVQDVSL	K	A	L	V	R	Q	4	1	1	2	0	1	1	1	0	0	2	0	0	0	0	1	1	0	0	1	0	0	16	0	1629.7958	A0A0R4J195;Q9CSU0;F7DAY5;F6YB25	A0A0R4J195	182	197	Rprd1b	Regulation of nuclear pre-mRNA domain-containing protein 1B	yes	no	2	0.0055465	72.265					By MS/MS
ALQEAHQQALDDLQAEEDKVNTLTK	AGLDEIIAKLTKEKKALQEAHQQALDDLQA	DDLQAEEDKVNTLTKSKVKLEQQVDDLEGS	K	A	L	T	K	S	4	0	1	3	0	4	3	0	1	0	4	2	0	0	0	0	2	0	0	1	0	0	25	1	2807.3937	Q02566;Q91Z83	Q02566	1000	1024	Myh6;Myh7	Myosin-6;Myosin-7	yes	no	3;4	8.9097E-13	113.13	By MS/MS	By MS/MS	By MS/MS	By MS/MS	By MS/MS
ALQELLR	IIKEVNGQPVGSDPRALQELLRSASGSVIL	QPVGSDPRALQELLRSASGSVILKILPSYQ	R	A	L	L	R	S	1	1	0	0	0	1	1	0	0	0	3	0	0	0	0	0	0	0	0	0	0	0	7	0	841.50215	Q9WV34	Q9WV34	199	205	Mpp2	MAGUK p55 subfamily member 2	yes	yes	2	0.032775	86.086
ALQEQLEK	______________________________	______________________________	R	A	L	E	K	A	1	0	0	0	0	2	2	0	0	0	2	1	0	0	0	0	0	0	0	0	0	0	8	0	957.51311	O35691;Q3TUQ5;A0A1W2P6S1	O35691	7	14	Pnn	Pinin	yes	no	2	0.015223	84.916	By MS/MS	By MS/MS	By MS/MS		By MS/MS
ALQFLEQVK	HPRIITEGFEAAKEKALQFLEQVKVSKEMD	EAAKEKALQFLEQVKVSKEMDRETLIDVAR	K	A	L	V	K	V	1	0	0	0	0	2	1	0	0	0	2	1	0	1	0	0	0	0	0	1	0	0	9	0	1074.6073	Q52KG9;P80317	Q52KG9	130	138	Cct6a	T-complex protein 1 subunit zeta	yes	no	2	0.0049737	93.992	By matching	By matching	By matching	By MS/MS	By MS/MS
ALQHMTDFAIQFNK	HRQGHIYMEMNFTNKALQHMTDFAIQFNKN	KALQHMTDFAIQFNKNSFGVIPSTPLAIHT	K	A	L	N	K	N	2	0	1	1	0	2	0	0	1	1	1	1	1	2	0	0	1	0	0	0	0	0	14	0	1662.8188	Q9DBG3;H3BIY9;H3BKM0	Q9DBG3	746	759	Ap2b1	AP-2 complex subunit beta;AP complex subunit beta	yes	no	2	0.0011569	99.522	By matching	By MS/MS		By matching	By matching
ALQIPEVYLR	EHIQRLSKVVTANHRALQIPEVYLREAPWP	TANHRALQIPEVYLREAPWPSAQSEIRTIS	R	A	L	L	R	E	1	1	0	0	0	1	1	0	0	1	2	0	0	0	1	0	0	0	1	1	0	0	10	0	1200.6867	F7ADT6;F7ADQ2;Q6PAR5	F7ADT6	431	440	Gapvd1	GTPase-activating protein and VPS9 domain-containing protein 1	yes	no	2	0.018394	71.379	By matching	By matching	By matching	By MS/MS	By matching
ALQLEEER	KTKRAEKELSEQIEKALQLEEERRRAQEEA	LSEQIEKALQLEEERRRAQEEAERLEADRM	K	A	L	E	R	R	1	1	0	0	0	1	3	0	0	0	2	0	0	0	0	0	0	0	0	0	0	0	8	0	986.50327	P26040	P26040	372	379	Ezr	Ezrin	yes	yes	2	0.0043245	104.21			By MS/MS
ALQLEEERR	KTKRAEKELSEQIEKALQLEEERRRAQEEA	SEQIEKALQLEEERRRAQEEAERLEADRMA	K	A	L	R	R	R	1	2	0	0	0	1	3	0	0	0	2	0	0	0	0	0	0	0	0	0	0	0	9	1	1142.6044	P26040	P26040	372	380	Ezr	Ezrin	yes	yes	2;3	0.0004919	90.657	By MS/MS	By MS/MS	By matching	By matching	By MS/MS
ALQLGTLFSPAEALK	KDMYVNTIGHREAERALQLGTLFSPAEALK	ALQLGTLFSPAEALKVGVVDEVVPEDQVHS	R	A	L	L	K	V	3	0	0	0	0	1	1	1	0	0	4	1	0	1	1	1	1	0	0	0	0	0	15	0	1557.8766	P42125;A0A3Q4EC00;A0A452J8A5	P42125	192	206	Eci1	Enoyl-CoA delta isomerase 1, mitochondrial	yes	no	2	1.2341E-09	167.2	By MS/MS	By MS/MS	By MS/MS	By MS/MS	By MS/MS
ALQPLEEGEGEEK	QDVYVLSEQQGLLLKALQPLEEGEGEEKVA	LKALQPLEEGEGEEKVAHQAGDRWLIRGPL	K	A	L	E	K	V	1	0	0	0	0	1	5	2	0	0	2	1	0	0	1	0	0	0	0	0	0	0	13	0	1427.678	Q9EQK5;E9Q3X0	Q9EQK5	336	348	Mvp	Major vault protein	yes	no	2	0.00096064	97.456	By MS/MS	By MS/MS	By MS/MS	By MS/MS	By MS/MS
ALQQYTLEPSEKPFDLK	YILNGLTVSIPGLEKALQQYTLEPSEKPFD	QQYTLEPSEKPFDLKSVPLATTPMAEQRPE	K	A	L	L	K	S	1	0	0	1	0	2	2	0	0	0	3	2	0	1	2	1	1	0	1	0	0	0	17	1	2006.0361	Q9QZE5	Q9QZE5	561	577	Copg1	Coatomer subunit gamma-1	yes	yes	3	0.0012863	73.833	By matching	By MS/MS	By matching	By MS/MS	By matching
ALQSLALGLR	ISLALEQGCAVTLLKALQSLALGLRGLQTQ	VTLLKALQSLALGLRGLQTQNSDWYMKQLQ	K	A	L	L	R	G	2	1	0	0	0	1	0	1	0	0	4	0	0	0	0	1	0	0	0	0	0	0	10	0	1040.6342	Q9JKF1	Q9JKF1	327	336	Iqgap1	Ras GTPase-activating-like protein IQGAP1	yes	yes	2	7.6288E-05	166.16	By MS/MS	By MS/MS	By MS/MS	By MS/MS	By MS/MS
ALQSVGQIVGEVLK	KELTKQYEKSENDLKALQSVGQIVGEVLKQ	KALQSVGQIVGEVLKQLTEEKFIVKATNGP	K	A	L	L	K	Q	1	0	0	0	0	2	1	2	0	1	2	1	0	0	0	1	0	0	0	3	0	0	14	0	1439.8348	P62334	P62334	49	62	Psmc6	26S protease regulatory subunit 10B	yes	yes	2	6.6195E-05	128.08	By matching	By matching	By matching	By MS/MS	By matching
ALQVELIPTGEIIR	______________________________	MALQVELIPTGEIIRVVHPHRPCKLALGSD	M	A	L	I	R	V	1	1	0	0	0	1	2	1	0	3	2	0	0	0	1	0	1	0	0	1	0	0	14	0	1550.9032	Q9WTI7	Q9WTI7	2	15	Myo1c	Unconventional myosin-Ic	yes	yes	2	0.0037274	72.652	By MS/MS	By MS/MS	By matching	By matching	By matching
ALQYFAGWADK	VFAHAYLLDVEISIKALQYFAGWADKIHGQ	ISIKALQYFAGWADKIHGQTIPSDGNIFTY	K	A	L	D	K	I	3	0	0	1	0	1	0	1	0	0	1	1	0	1	0	0	0	1	1	0	0	0	11	0	1268.619	O35945	O35945	129	139	Aldh1a7	Aldehyde dehydrogenase, cytosolic 1	yes	yes	2	0.0035106	90.108	By MS/MS	By MS/MS	By MS/MS	By MS/MS	By MS/MS
ALSADQGSYR	LDTVGSDAYRLSVARALSADQGSYRCVVSE	LSVARALSADQGSYRCVVSEWITEQGSWQE	R	A	L	Y	R	C	2	1	0	1	0	1	0	1	0	0	1	0	0	0	0	2	0	0	1	0	0	0	10	0	1066.5043	Q9WV91	Q9WV91	237	246	Ptgfrn	Prostaglandin F2 receptor negative regulator	yes	yes	2	0.0011103	117.89		By MS/MS		By MS/MS
ALSAGNIDDALQCYSEAIK	______________________________	GNIDDALQCYSEAIKLDPQNHVLYSNRSAA	K	A	L	I	K	L	4	0	1	2	1	1	1	1	0	2	2	1	0	0	0	2	0	0	1	0	0	0	19	0	2037.9677	Q60864	Q60864	14	32	Stip1	Stress-induced-phosphoprotein 1	yes	yes	2	4.0356E-17	137.89
ALSAIAELLTSEHER	WTYGRYIRSALRQEKALSAIAELLTSEHER	ALSAIAELLTSEHERVVKAASGALRNLAVD	K	A	L	E	R	V	3	1	0	0	0	0	3	0	1	1	3	0	0	0	0	2	1	0	0	0	0	0	15	0	1638.8577	P30999;E9Q8Z8;E9Q8Z6;G3X9V2;E9Q8Z5;E9Q986;E9Q904;E9Q901;D3Z2H2;E9Q8Z9;E9Q8Z4;E9Q905;E9Q907;D3Z7H6;E9Q903;E9Q906;D3Z2H7	P30999	711	725	Ctnnd1	Catenin delta-1	yes	no	2;3	1.0852E-09	191.29	By MS/MS	By MS/MS	By MS/MS	By MS/MS	By MS/MS
ALSCLESSWK	LLESSLPATHPVVSKALSCLESSWKTIEQE	PVVSKALSCLESSWKTIEQERNASFVYTKA	K	A	L	W	K	T	1	0	0	0	1	0	1	0	0	0	2	1	0	0	0	3	0	1	0	0	0	0	10	0	1179.5594	P28665;P28666	P28665	1126	1135	Mug1;Mug2	Murinoglobulin-1;Murinoglobulin-2	yes	no	2	0.0011507	125.16	By MS/MS	By MS/MS	By MS/MS	By MS/MS	By MS/MS
ALSEIAGITLPYDTLDQVR	VTPPGLAREDWKIIRALSEIAGITLPYDTL	IAGITLPYDTLDQVRNRLEEVSPNLVRYDD	R	A	L	V	R	N	2	1	0	2	0	1	1	1	0	2	3	0	0	0	1	1	2	0	1	1	0	0	19	0	2074.0946	Q91VD9	Q91VD9	625	643	Ndufs1	NADH-ubiquinone oxidoreductase 75 kDa subunit, mitochondrial	yes	yes	2	2.9894E-12	151.78		By MS/MS		By MS/MS
ALSFLSPSLSR	______________________________	______________________________	M	A	L	S	R	L	1	1	0	0	0	0	0	0	0	0	3	0	0	1	1	4	0	0	0	0	0	0	11	0	1176.6503	Q64462	Q64462	2	12	Cyp4b1	Cytochrome P450 4B1	yes	yes	2	1.7381E-06	187	By MS/MS	By MS/MS	By MS/MS	By MS/MS	By MS/MS
ALSFYQPR	DSLHWQRPGDVQKVKALSFYQPRAPSAEVE	GDVQKVKALSFYQPRAPSAEVEMTAYVLLA	K	A	L	P	R	A	1	1	0	0	0	1	0	0	0	0	1	0	0	1	1	1	0	0	1	0	0	0	8	0	980.50797	Q61838	Q61838	1206	1213	A2m	Alpha-2-macroglobulin;Alpha-2-macroglobulin 165 kDa subunit;Alpha-2-macroglobulin 35 kDa subunit	yes	yes	2	0.0078117	91.626	By MS/MS	By matching	By MS/MS	By matching	By MS/MS
ALSGYCGFMAANLYAR	HILKSTNMKCLTPEKALSGYCGFMAANLYA	LSGYCGFMAANLYARSIFGEDALANVSIEK	K	A	L	A	R	S	4	1	1	0	1	0	0	2	0	0	2	0	1	1	0	1	0	0	2	0	0	0	16	0	1763.8123	Q9JIF7	Q9JIF7	883	898	Copb1	Coatomer subunit beta	yes	yes	2	0.0027227	78.653		By matching		By MS/MS
ALSIAVTGSGSCR	KPRPAFSNALEPDFKALSIAVTGSGSCRHL	FKALSIAVTGSGSCRHLQFIPVAPPSPGSS	K	A	L	C	R	H	2	1	0	0	1	0	0	2	0	1	1	0	0	0	0	3	1	0	0	1	0	0	13	0	1277.6398	Q62165	Q62165	700	712	Dag1	Dystroglycan;Alpha-dystroglycan;Beta-dystroglycan	yes	yes	2	0.017239	60.641		By MS/MS
ALSIFNELR	SQIAVAYHNIRDIDKALSIFNELRKQDPYR	IRDIDKALSIFNELRKQDPYRIENMDTFSN	K	A	L	L	R	K	1	1	1	0	0	0	1	0	0	1	2	0	0	1	0	1	0	0	0	0	0	0	9	0	1061.5869	G3X8W7;A0A0R4J1W7;Q8BGZ4	G3X8W7	282	290	Cdc23	Cell division cycle protein 23 homolog	yes	no	2	0.00018656	129.47	By MS/MS	By MS/MS	By MS/MS	By matching	By matching
ALSNLESIPGGYNALR	RNPAMMQEMMRNQDRALSNLESIPGGYNAL	LSNLESIPGGYNALRRMYTDIQEPMLNAAQ	R	A	L	L	R	R	2	1	2	0	0	0	1	2	0	1	3	0	0	0	1	2	0	0	1	0	0	0	16	0	1673.8737	Q8R317	Q8R317	249	264	Ubqln1	Ubiquilin-1	yes	yes	2	3.9258E-05	142.07	By MS/MS	By MS/MS	By MS/MS	By MS/MS	By MS/MS
ALSNLIDVYHNYSNIQGNHHALYK	______________________________	HNYSNIQGNHHALYKNDFKKMVTTECPQFV	K	A	L	Y	K	N	2	0	4	1	0	1	0	1	3	2	3	1	0	0	0	2	0	0	3	1	0	0	24	0	2783.378	P27005	P27005	8	31	S100a8	Protein S100-A8	yes	yes	3;5	6.9897E-40	197.4				By MS/MS	By MS/MS
ALSNLSSR	PLPTSVDDTPEVLNRALSNLSSRWKNWWVR	TPEVLNRALSNLSSRWKNWWVRGILTLAMI	R	A	L	S	R	W	1	1	1	0	0	0	0	0	0	0	2	0	0	0	0	3	0	0	0	0	0	0	8	0	846.45593	A2AMQ5;Q99L43;Q6PBC0	A2AMQ5	40	47	Cds2	Phosphatidate cytidylyltransferase;Phosphatidate cytidylyltransferase 2	yes	no	2	0.013626	81.191	By matching	By matching	By matching	By MS/MS	By MS/MS
ALSQAGEATAGHPEEATVIQAESQAK	LGQAEEAAVGQADKRALSQAGEATAGHPEE	HPEEATVIQAESQAKEGKLSQAEETTVAQA	R	A	L	A	K	E	7	0	0	0	0	3	4	2	1	1	1	1	0	0	1	2	2	0	0	1	0	0	26	0	2593.262	H3BIV5;D3YVF0	H3BIV5	326	351	Akap5	A-kinase anchor protein 5	yes	no	3	5.9125E-07	71.06	By MS/MS		By MS/MS		By MS/MS
ALSQLAEVEEK	AAMLGNSEDHTALSRALSQLAEVEEKIDQL	ALSRALSQLAEVEEKIDQLHQEQAFADFYM	R	A	L	E	K	I	2	0	0	0	0	1	3	0	0	0	2	1	0	0	0	1	0	0	0	1	0	0	11	0	1215.6347	Q9CWK8;Q9WV80;Q6NZD2	Q9CWK8	363	373	Snx2;Snx1	Sorting nexin-2;Sorting nexin-1	no	no	2	8.2382E-05	169.41	By MS/MS	By MS/MS	By MS/MS	By MS/MS	By matching
ALSQLGICSLEIR	WLKNKMDLQGNPKYRALSQLGICSLEIRKP	YRALSQLGICSLEIRKPSPFDGGIYTCKAI	R	A	L	I	R	K	1	1	0	0	1	1	1	1	0	2	3	0	0	0	0	2	0	0	0	0	0	0	13	0	1458.7864	Q5FW53	Q5FW53	310	322	Mybphl	Myosin-binding protein H-like	yes	yes	2	1.0881E-05	145.91	By MS/MS	By MS/MS	By MS/MS	By matching	By MS/MS
ALSQPDTVLR	SSNPLGDEGVQELCKALSQPDTVLRELWLG	QELCKALSQPDTVLRELWLGDCDVTNSGCS	K	A	L	L	R	E	1	1	0	1	0	1	0	0	0	0	2	0	0	0	1	1	1	0	0	1	0	0	10	0	1098.6033	Q91VI7;A0A1B0GSG5	Q91VI7	359	368	Rnh1	Ribonuclease inhibitor	yes	no	2	0.0016542	107.69	By MS/MS	By MS/MS	By MS/MS	By MS/MS	By MS/MS
ALSSAGQHVAR	LPAIEPSDQGQYLCRALSSAGQHVARAMLQ	YLCRALSSAGQHVARAMLQVHGGSGPRVQV	R	A	L	A	R	A	3	1	0	0	0	1	0	1	1	0	1	0	0	0	0	2	0	0	0	1	0	0	11	0	1095.5785	E9PZ16;B1B0C7;Q05793	E9PZ16	1934	1944	Hspg2	Basement membrane-specific heparan sulfate proteoglycan core protein;Endorepellin;LG3 peptide	yes	no	2	0.018401	92.732				By matching
ALSSEGKPYVTK	TENVKSSEEIESAFRALSSEGKPYVTKEEL	AFRALSSEGKPYVTKEELYQNLTREQADYC	R	A	L	T	K	E	1	0	0	0	0	0	1	1	0	0	1	2	0	0	1	2	1	0	1	1	0	0	12	1	1278.682	A3KGU7;A3KGU9;A3KGU5;E9Q447;P16546	A3KGU7	2420	2431	Sptan1	Spectrin alpha chain, non-erythrocytic 1	no	no	2	0.00029777	169.52	By MS/MS	By MS/MS	By MS/MS	By MS/MS	By MS/MS
ALSSQHQAR	RAVQKLRREVEKAKRALSSQHQARIEIESF	VEKAKRALSSQHQARIEIESFFEGEDFSET	R	A	L	A	R	I	2	1	0	0	0	2	0	0	1	0	1	0	0	0	0	2	0	0	0	0	0	0	9	0	996.51009	P20029	P20029	299	307	Hspa5	78 kDa glucose-regulated protein	yes	yes	2	1.5359E-08	187.55	By MS/MS	By MS/MS	By MS/MS	By MS/MS	By MS/MS
ALSTDPASPNLK	KGISMSSSKLLLAAKALSTDPASPNLKSQL	AAKALSTDPASPNLKSQLAAAARAVTDSIN	K	A	L	L	K	S	2	0	1	1	0	0	0	0	0	0	2	1	0	0	2	2	1	0	0	0	0	0	12	0	1212.635	P26039	P26039	1321	1332	Tln1	Talin-1	yes	yes	2	1.3261E-06	187.22	By MS/MS	By MS/MS	By MS/MS	By MS/MS	By matching
ALSTGEK	ELFADKVPKTAENFRALSTGEKGFGYKGSS	PKTAENFRALSTGEKGFGYKGSSFHRIIPG	R	A	L	E	K	G	1	0	0	0	0	0	1	1	0	0	1	1	0	0	0	1	1	0	0	0	0	0	7	0	704.37047	P17742;A0A1L1SST0	P17742	38	44	Ppia	Peptidyl-prolyl cis-trans isomerase A;Peptidyl-prolyl cis-trans isomerase A, N-terminally processed	yes	no	2	0.0062426	122.79	By MS/MS	By MS/MS	By MS/MS	By matching	By matching
ALSTPTEPVQR	VDACVITAGGAKLQRALSTPTEPVQRAGRY	KLQRALSTPTEPVQRAGRYRFAPGTTPVLT	R	A	L	Q	R	A	1	1	0	0	0	1	1	0	0	0	1	0	0	0	2	1	2	0	0	1	0	0	11	0	1197.6354	O35955	O35955	227	237	Psmb10	Proteasome subunit beta type-10	yes	yes	2	0.002521	98.033	By MS/MS	By MS/MS	By MS/MS	By MS/MS	By MS/MS
ALSVAELTQQMFDAR	PGFAPLTAQGSQQYRALSVAELTQQMFDAR	ALSVAELTQQMFDARNIMAACDPRRGRYLT	R	A	L	A	R	N	3	1	0	1	0	2	1	0	0	0	2	0	1	1	0	1	1	0	0	1	0	0	15	0	1678.8349	A2AQ07	A2AQ07	283	297	Tubb1	Tubulin beta-1 chain	yes	yes	2	1.543E-26	291.66	By MS/MS	By MS/MS	By MS/MS	By MS/MS	By MS/MS
ALSVGLVR	IQLLCLMEVELLVMKALSVGLVRGSIDEVD	VELLVMKALSVGLVRGSIDEVDKRVHMTWV	K	A	L	V	R	G	1	1	0	0	0	0	0	1	0	0	2	0	0	0	0	1	0	0	0	2	0	0	8	0	813.50724	E9Q5I9;Q9WVJ2;F6ZQQ3;F6PXS6	E9Q5I9	287	294	Psmd13	26S proteasome non-ATPase regulatory subunit 13	yes	no	2	0.0022284	119.56	By matching	By matching	By matching	By MS/MS	By MS/MS
ALTALFK	GIMVPAPIQDLEALRALTALFKEQRNRETA	IQDLEALRALTALFKEQRNRETAPRTIFQR	R	A	L	F	K	E	2	0	0	0	0	0	0	0	0	0	2	1	0	1	0	0	1	0	0	0	0	0	7	0	762.46398	P28658	P28658	28	34	Atxn10	Ataxin-10	yes	yes	2	0.023792	86.086	By matching		By matching	By MS/MS	By matching
ALTDAGCNLSPLQYIK	AQQAPSEVDLEQYKKALTDAGCNLSPLQYI	LTDAGCNLSPLQYIKQWKAFAKMASTPASY	K	A	L	I	K	Q	2	0	1	1	1	1	0	1	0	1	3	1	0	0	1	1	1	0	1	0	0	0	16	0	1762.8924	Q8BRF7;A0A1W2P6R7	Q8BRF7	476	491	Scfd1	Sec1 family domain-containing protein 1	yes	no	2	2.3035E-06	134.99	By matching	By MS/MS	By MS/MS	By MS/MS	By MS/MS
ALTDELAALGR	LAYCSSKFAAVGFHRALTDELAALGRTGVR	GFHRALTDELAALGRTGVRTSCLCPNFINT	R	A	L	G	R	T	3	1	0	1	0	0	1	1	0	0	3	0	0	0	0	0	1	0	0	0	0	0	11	0	1128.6139	Q9EQ06	Q9EQ06	198	208	Hsd17b11	Estradiol 17-beta-dehydrogenase 11	yes	yes	2	5.1511E-07	191.85	By MS/MS	By MS/MS	By MS/MS	By MS/MS	By MS/MS
ALTDSFR	KITFDDYIACCVKLRALTDSFRRRDSGQQG	IACCVKLRALTDSFRRRDSGQQGVVNFSYD	R	A	L	F	R	R	1	1	0	1	0	0	0	0	0	0	1	0	0	1	0	1	1	0	0	0	0	0	7	0	808.40792	Q6P069	Q6P069	168	174	Sri	Sorcin	yes	yes	2	0.019113	90.986	By MS/MS	By MS/MS	By MS/MS	By MS/MS	By MS/MS
ALTELMNWVSEGK	EGFIVNRWQGEVRQKALTELMNWVSEGKVQ	QKALTELMNWVSEGKVQCHEYVTEGFEKMP	K	A	L	G	K	V	1	0	1	0	0	0	2	1	0	0	2	1	1	0	0	1	1	1	0	1	0	0	13	0	1476.7283	Q91YR9	Q91YR9	283	295	Ptgr1	Prostaglandin reductase 1	yes	yes	2	3.5173E-16	221.91	By MS/MS	By MS/MS	By MS/MS	By MS/MS	By MS/MS
ALTGGIAHLFK	LNLEKMMEQKHSAVKALTGGIAHLFKQNKV	SAVKALTGGIAHLFKQNKVVHVNGFGKITG	K	A	L	F	K	Q	2	0	0	0	0	0	0	2	1	1	2	1	0	1	0	0	1	0	0	0	0	0	11	0	1126.6499	O08749	O08749	133	143	Dld	Dihydrolipoyl dehydrogenase, mitochondrial	yes	yes	2;3	0.0042882	80.219	By MS/MS	By MS/MS	By MS/MS	By MS/MS	By MS/MS
ALTGHLEEVVLAMLK	YLQENGKPLDEVLRKALTGHLEEVVLAMLK	ALTGHLEEVVLAMLKTPAQFDADELRGAMK	K	A	L	L	K	T	2	0	0	0	0	0	2	1	1	0	4	1	1	0	0	0	1	0	0	2	0	0	15	0	1622.9066	P10107;A0A494BBD8	P10107	99	113	Anxa1	Annexin A1	yes	no	2;3	9.0601E-19	248.41	By MS/MS	By MS/MS	By MS/MS	By MS/MS	By MS/MS
ALTLFQNINNCLK	LSLYDGQVANEILLRALTLFQNINNCLKVE	LRALTLFQNINNCLKVEGRLANQIPFAKGS	R	A	L	L	K	V	1	0	3	0	1	1	0	0	0	1	3	1	0	1	0	0	1	0	0	0	0	0	13	0	1547.813	Q9D0L7	Q9D0L7	243	255	Armc10	Armadillo repeat-containing protein 10	yes	yes	2	3.1214E-05	141.88	By matching	By MS/MS
ALTLGALTLPLAR	PRSQELDVQVKDDSRALTLGALTLPLARLL	SRALTLGALTLPLARLLTASELTLDQWFQL	R	A	L	A	R	L	3	1	0	0	0	0	0	1	0	0	5	0	0	0	1	0	2	0	0	0	0	0	13	0	1308.8129	Q3U7R1;A0A1W2P784	Q3U7R1	541	553	Esyt1	Extended synaptotagmin-1	yes	no	2	1.2401E-05	143.89	By MS/MS	By MS/MS	By MS/MS	By MS/MS	By MS/MS
ALTLIAGSPLK	LERLKNEITRLTTVKALTLIAGSPLKIDLR	TTVKALTLIAGSPLKIDLRPVLGEGVPILA	K	A	L	L	K	I	2	0	0	0	0	0	0	1	0	1	3	1	0	0	1	1	1	0	0	0	0	0	11	0	1082.6699	Q6ZQ38	Q6ZQ38	631	641	Cand1	Cullin-associated NEDD8-dissociated protein 1	yes	yes	2	0.0012773	123.35	By MS/MS	By MS/MS	By MS/MS	By MS/MS	By MS/MS
ALTLLDYLLK	RRLNDSGKNWRHVYKALTLLDYLLKTGSER	RHVYKALTLLDYLLKTGSERVAHQCRENLY	K	A	L	L	K	T	1	0	0	1	0	0	0	0	0	0	5	1	0	0	0	0	1	0	1	0	0	0	10	0	1161.7009	Q91W69	Q91W69	77	86	Epn3	Epsin-3	yes	yes	2	0.0016029	127.68	By MS/MS	By MS/MS	By MS/MS	By MS/MS	By MS/MS
ALTLPGSSENEYIMK	EIAPFVEILLTNLFKALTLPGSSENEYIMK	ALTLPGSSENEYIMKAIMRSFSLLQEAIIP	K	A	L	M	K	A	1	0	1	0	0	0	2	1	0	1	2	1	1	0	1	2	1	0	1	0	0	0	15	0	1651.8127	Q9ERK4;E9Q1T9;F6ZEW4;F7D1H9	Q9ERK4	560	574	Cse1l	Exportin-2	yes	no	2	0.00034355	108.37	By MS/MS	By MS/MS	By MS/MS	By MS/MS	By MS/MS
ALTLQDLDNIWAAQAGK	VEKLEKILRFVIKEKALTLQDLDNIWAAQA	TLQDLDNIWAAQAGKHEAIVKNVHDLLAKL	K	A	L	G	K	H	4	0	1	2	0	2	0	1	0	1	3	1	0	0	0	0	1	1	0	0	0	0	17	0	1826.9527	Q4FE56;P70398;E9PWA9	Q4FE56	425	441	Usp9x	Ubiquitin carboxyl-terminal hydrolase;Probable ubiquitin carboxyl-terminal hydrolase FAF-X	yes	no	2	5.2266E-06	119.74	By matching	By matching		By matching	By matching
ALTQDDGVAK	PASKVLVVTQGSNAKALTQDDGVAKLSINT	GSNAKALTQDDGVAKLSINTPNSRQPLTIT	K	A	L	A	K	L	2	0	0	2	0	1	0	1	0	0	1	1	0	0	0	0	1	0	0	1	0	0	10	0	1016.5138	P01027	P01027	399	408	C3	Complement C3;Complement C3 beta chain;C3-beta-c;Complement C3 alpha chain;C3a anaphylatoxin;Acylation stimulating protein;Complement C3b alpha chain;Complement C3c alpha chain fragment 1;Complement C3dg fragment;Complement C3g fragment;Complement C3d fragment;Complement C3f fragment;Complement C3c alpha chain fragment 2	yes	yes	2	0.000963	121.05	By matching	By MS/MS		By MS/MS	By MS/MS
ALTQPLGLLR	ITTTTSSSTTVGSARALTQPLGLLRLLQLI	VGSARALTQPLGLLRLLQLISTCVAFSLVA	R	A	L	L	R	L	1	1	0	0	0	1	0	1	0	0	4	0	0	0	1	0	1	0	0	0	0	0	10	0	1080.6655	O35682;A0A0N4SW94	O35682	25	34	Myadm	Myeloid-associated differentiation marker	yes	no	2	0.0013934	111.82	By MS/MS	By MS/MS	By MS/MS	By MS/MS	By MS/MS
ALTQTGGPHVK	GVFREATTEFSVDARALTQTGGPHVKARVA	VDARALTQTGGPHVKARVANPSGNLTDTYV	R	A	L	V	K	A	1	0	0	0	0	1	0	2	1	0	1	1	0	0	1	0	2	0	0	1	0	0	11	0	1107.6037	B7FAU9;Q8BTM8;B7FAV1	B7FAU9	1284	1294	Flna	Filamin-A	yes	no	2;3	0.00029693	146.79	By matching	By MS/MS	By MS/MS	By MS/MS	By MS/MS
ALTSDIFEEQR	VFSYGIETHEAYKKKALTSDIFEEQRKVQE	YKKKALTSDIFEEQRKVQEADLVIFQFPLY	K	A	L	Q	R	K	1	1	0	1	0	1	2	0	0	1	1	0	0	1	0	1	1	0	0	0	0	0	11	0	1307.6357	Q9JI75;A0A1Y7VL95;A0A1Y7VMA0	Q9JI75	80	90	Nqo2	Ribosyldihydronicotinamide dehydrogenase [quinone]	yes	no	2	0.0024329	100.48			By MS/MS	By MS/MS
ALTSELANAR	TTEAEKNERVQKHLKALTSELANARDESKK	QKHLKALTSELANARDESKKTANDMIHAEN	K	A	L	A	R	D	3	1	1	0	0	0	1	0	0	0	2	0	0	0	0	1	1	0	0	0	0	0	10	0	1044.5564	P26041	P26041	524	533	Msn	Moesin	yes	yes	2	1.5643E-06	183.26	By MS/MS	By MS/MS	By MS/MS	By MS/MS	By MS/MS
ALTTMGFR	DSDRSGTVDPQELQKALTTMGFRLSPQTVN	DPQELQKALTTMGFRLSPQTVNSVAKRYST	K	A	L	F	R	L	1	1	0	0	0	0	0	1	0	0	1	0	1	1	0	0	2	0	0	0	0	0	8	0	895.45857	Q6P069	Q6P069	128	135	Sri	Sorcin	yes	yes	2	0.0010755	134.12	By MS/MS	By MS/MS	By MS/MS	By MS/MS	By MS/MS
ALTTQLIEQTK	TVNHLRWDLSAQQIRALTTQLIEQTKCVYD	QQIRALTTQLIEQTKCVYDRVGAQNFEDVS	R	A	L	T	K	C	1	0	0	0	0	2	1	0	0	1	2	1	0	0	0	0	3	0	0	0	0	0	11	0	1244.6976	A0A0R4IZY0;Q8C1A5	A0A0R4IZY0	35	45	Thop1	Thimet oligopeptidase	yes	no	2	0.00092429	153.05	By MS/MS	By MS/MS	By MS/MS	By MS/MS	By MS/MS
ALTTSGGPENTLVFR	AQRAQSLEPYGTGLKALTTSGGPENTLVFR	ALTTSGGPENTLVFRSHEVVETMCPLPTAT	K	A	L	F	R	S	1	1	1	0	0	0	1	2	0	0	2	0	0	1	1	1	3	0	0	1	0	0	15	0	1561.81	Q8BX02	Q8BX02	368	382	Kank2	KN motif and ankyrin repeat domain-containing protein 2	yes	yes	2	1.1173E-05	131.43	By MS/MS	By MS/MS	By MS/MS	By MS/MS	By MS/MS
ALTVDVAGPAPWGFR	______________________________	ALTVDVAGPAPWGFRISGGRDFHTPIIVTK	M	A	L	F	R	I	3	1	0	1	0	0	0	2	0	0	1	0	0	1	2	0	1	1	0	2	0	0	15	0	1555.8147	Q8R1G6;E9Q996	Q8R1G6	2	16	Pdlim2	PDZ and LIM domain protein 2	yes	no	2	2.6393E-11	177.57	By MS/MS	By MS/MS	By MS/MS	By MS/MS	By MS/MS
ALTVPELTQQMFDAK	PGFAPLTSRGSQQYRALTVPELTQQMFDAK	ALTVPELTQQMFDAKNMMAACDPRHGRYLT	R	A	L	A	K	N	2	0	0	1	0	2	1	0	0	0	2	1	1	1	1	0	2	0	0	1	0	0	15	0	1690.86	P68372;Q9D6F9;Q9ERD7	P68372	283	297	Tubb4b;Tubb4a;Tubb3	Tubulin beta-4B chain;Tubulin beta-4A chain;Tubulin beta-3 chain	no	no	2;3	5.6647E-19	217.14	By MS/MS	By MS/MS	By MS/MS	By MS/MS	By MS/MS
ALTVPELTQQVFDAK	PGFAPLTSRGSQQYRALTVPELTQQVFDAK	ALTVPELTQQVFDAKNMMAACDPRHGRYLT	R	A	L	A	K	N	2	0	0	1	0	2	1	0	0	0	2	1	0	1	1	0	2	0	0	2	0	0	15	0	1658.8879	P99024	P99024	283	297	Tubb5	Tubulin beta-5 chain	yes	yes	2;3	1.598E-19	185.99	By MS/MS	By MS/MS	By MS/MS	By MS/MS	By MS/MS
ALVADSHPESER	EDYAETVHQLSKTSRALVADSHPESERISM	TSRALVADSHPESERISMRQSKVDKLYAGL	R	A	L	E	R	I	2	1	0	1	0	0	2	0	1	0	1	0	0	0	1	2	0	0	0	1	0	0	12	0	1309.6262	Q62261;A0A0A0MQG2	Q62261	1657	1668	Sptbn1	Spectrin beta chain, non-erythrocytic 1	yes	no	2;3	3.4334E-05	172.98	By MS/MS	By MS/MS	By MS/MS	By MS/MS	By MS/MS
ALVAYYQK	GHVAQIYAIRQSISKALVAYYQKYVDEASK	IRQSISKALVAYYQKYVDEASKKEIKDILI	K	A	L	Q	K	Y	2	0	0	0	0	1	0	0	0	0	1	1	0	0	0	0	0	0	2	1	0	0	8	0	954.51747	P14131	P14131	91	98	Rps16	40S ribosomal protein S16	yes	yes	2	0.001388	129.96	By MS/MS	By MS/MS	By MS/MS	By MS/MS	By MS/MS
ALVDGPCTR	AGKLVAIVDVIDQNRALVDGPCTRVRRQAM	VIDQNRALVDGPCTRVRRQAMPFKCMQLTD	R	A	L	T	R	V	1	1	0	1	1	0	0	1	0	0	1	0	0	0	1	0	1	0	0	1	0	0	9	0	987.48076	Q9CR57	Q9CR57	36	44	Rpl14	60S ribosomal protein L14	yes	yes	2	0.002063	98.933	By MS/MS	By MS/MS	By MS/MS	By MS/MS	By MS/MS
ALVDNEQLR	GLEAELEEQRKQKQKALVDNEQLRHELAQL	RKQKQKALVDNEQLRHELAQLKALQLEGAR	K	A	L	L	R	H	1	1	1	1	0	1	1	0	0	0	2	0	0	0	0	0	0	0	0	1	0	0	9	0	1056.5564	Q9JKY5	Q9JKY5	405	413	Hip1r	Huntingtin-interacting protein 1-related protein	yes	yes	2	0.0082569	81.296	By MS/MS	By matching	By matching	By matching	By matching
ALVEGPLNNLR	QPLWNHLLSYYKEQKALVEGPLNNLRESLM	KEQKALVEGPLNNLRESLMQFSKPRKLVNT	K	A	L	L	R	E	1	1	2	0	0	0	1	1	0	0	3	0	0	0	1	0	0	0	0	1	0	0	11	0	1194.6721	Q9EPU0	Q9EPU0	903	913	Upf1	Regulator of nonsense transcripts 1	yes	yes	2	0.018897	80.165	By MS/MS	By MS/MS	By MS/MS	By MS/MS	By MS/MS
ALVEGVDQLLTDYQIK	ISLPTGIGANEEDLRALVEGVDQLLTDYQI	LVEGVDQLLTDYQIKDGHVILQLNSIPSRD	R	A	L	I	K	D	1	0	0	2	0	2	1	1	0	1	3	1	0	0	0	0	1	0	1	2	0	0	16	0	1803.9618	P06684	P06684	1445	1460	C5	Complement C5;Complement C5 beta chain;Complement C5 alpha chain;C5a anaphylatoxin;Complement C5 alpha chain	yes	yes	2	2.6078E-10	167.71	By matching	By matching	By matching	By MS/MS	By MS/MS
ALVENCLVPDLWIR	MKIGDPARIQLIFERALVENCLVPDLWIRY	RALVENCLVPDLWIRYSQYLDRQLKVKDLV	R	A	L	I	R	Y	1	1	1	1	1	0	1	0	0	1	3	0	0	0	1	0	0	1	0	2	0	0	14	0	1696.8971	Q9JLI8	Q9JLI8	337	350	Sart3	Squamous cell carcinoma antigen recognized by T-cells 3	yes	yes	2	0.0032516	86.014	By matching		By matching	By MS/MS	By matching
ALVFQPVTELK	ANTPDSGCVLGMRKRALVFQPVTELKDQTD	MRKRALVFQPVTELKDQTDFEHRIPKEQWW	R	A	L	L	K	D	1	0	0	0	0	1	1	0	0	0	2	1	0	1	1	0	1	0	0	2	0	0	11	0	1243.7176	P47857	P47857	717	727	Pfkm	ATP-dependent 6-phosphofructokinase, muscle type	yes	yes	2	0.011782	74.165	By MS/MS	By MS/MS	By MS/MS	By MS/MS	By matching
ALVGGTASTSVVR	LPLLCLATPLFFSLRALVGGTASTSVVRVA	LRALVGGTASTSVVRVASASWGWLLAGYGA	R	A	L	V	R	V	2	1	0	0	0	0	0	2	0	0	1	0	0	0	0	2	2	0	0	3	0	0	13	0	1216.6776	P36371	P36371	81	93	Tap2	Antigen peptide transporter 2	yes	yes	2	0.000785	101.97	By matching		By MS/MS	By MS/MS	By MS/MS
ALVILAK	______________________________	______________________________	R	A	L	A	K	G	2	0	0	0	0	0	0	0	0	1	2	1	0	0	0	0	0	0	0	1	0	0	7	0	726.50036	Q99LX0;A2A813;A2A815;A2A817;A2A816	Q99LX0	6	12	Park7	Protein deglycase DJ-1	yes	no	2	0.015885	94.669	By MS/MS	By MS/MS	By MS/MS	By MS/MS	By MS/MS
ALVMLLEVR	LAGDEEAEVRKNVCRALVMLLEVRMDRLLP	RKNVCRALVMLLEVRMDRLLPHMHNIVEYM	R	A	L	V	R	M	1	1	0	0	0	0	1	0	0	0	3	0	1	0	0	0	0	0	0	2	0	0	9	0	1042.6209	Q3TKD0;Q8BFY9;Q99LG2;E9PV58	Q3TKD0	238	246	Tnpo1;Tnpo2	Transportin-1;Transportin-2	yes	no	2	0.0073806	83.265	By MS/MS	By MS/MS	By MS/MS	By MS/MS	By matching
ALVPAAELLDSGVISHELYQQLQR	EEHERKGQLCFEGLRALVPAAELLDSGVIS	DSGVISHELYQQLQRGERSVREVAEADSVR	R	A	L	Q	R	G	3	1	0	1	0	3	2	1	1	1	5	0	0	0	1	2	0	0	1	2	0	0	24	0	2649.4126	Q9QXS1;E9Q3W4;A0A3B2W7J8	Q9QXS1	3123	3146	Plec	Plectin	yes	no	3	1.1332E-32	183.09	By MS/MS	By MS/MS	By MS/MS	By MS/MS	By MS/MS
ALVPMFVR	SWLRTKEPAGENGRRALVPMFVRKSQFRLP	AGENGRRALVPMFVRKSQFRLPFKPTTPVI	R	A	L	V	R	K	1	1	0	0	0	0	0	0	0	0	1	0	1	1	1	0	0	0	0	2	0	0	8	0	931.53134	P37040;Q05DV1	P37040	507	514	Por	NADPH--cytochrome P450 reductase	yes	no	2	0.001388	129.96	By MS/MS	By MS/MS	By MS/MS	By MS/MS	By MS/MS
ALVPTPGK	KVIPTPGKKGAAQAKALVPTPGKKGAATPA	KGAAQAKALVPTPGKKGAATPAKGAKNGKN	K	A	L	G	K	K	1	0	0	0	0	0	0	1	0	0	1	1	0	0	2	0	1	0	0	1	0	0	8	0	781.46979	P09405	P09405	117	124	Ncl	Nucleolin	yes	yes	2	0.046925	60.76		By matching	By matching	By MS/MS	By MS/MS
ALVQQLEQFR	EFRRTVEPMGEMFNKALVQQLEQFRQQLGP	EMFNKALVQQLEQFRQQLGPNSGEVESHLS	K	A	L	F	R	Q	1	1	0	0	0	3	1	0	0	0	2	0	0	1	0	0	0	0	0	1	0	0	10	0	1230.6721	P06728	P06728	317	326	Apoa4	Apolipoprotein A-IV	yes	yes	2	7.6225E-10	212.58	By MS/MS	By MS/MS	By MS/MS	By MS/MS	By MS/MS
ALVSAQWVAEALK	______________________________	FRALVSAQWVAEALKAPRSSQPLKLLDASW	R	A	L	L	K	A	4	0	0	0	0	1	1	0	0	0	2	1	0	0	0	1	0	1	0	2	0	0	13	0	1384.7715	A0A2R8VHE5;A0A2R8VHT1;Q99J99	A0A2R8VHE5	9	21	Mpst	3-mercaptopyruvate sulfurtransferase	yes	no	2	1.8497E-05	143.24	By MS/MS	By MS/MS	By MS/MS	By MS/MS	By matching
ALVSQLHER	DSASSTYQENYEQMKALVSQLHERAQYVRL	NYEQMKALVSQLHERAQYVRLGGSEKARAR	K	A	L	E	R	A	1	1	0	0	0	1	1	0	1	0	2	0	0	0	0	1	0	0	0	1	0	0	9	0	1051.5774	Q3ULD5	Q3ULD5	51	59	Mccc2	Methylcrotonoyl-CoA carboxylase beta chain, mitochondrial	yes	yes	2;3	0.001433	71.451	By MS/MS	By matching	By MS/MS	By matching	By MS/MS
ALVSSVR	KESCLTPKLDGVKEKALVSSVRQRMKCSSM	KLDGVKEKALVSSVRQRMKCSSMQKFGERA	K	A	L	V	R	Q	1	1	0	0	0	0	0	0	0	0	1	0	0	0	0	2	0	0	0	2	0	0	7	0	730.43374	P07724	P07724	213	219	Alb	Serum albumin	yes	yes	2	0.0014361	144.29	By MS/MS	By MS/MS	By MS/MS	By MS/MS	By MS/MS
ALVTGAGK	______________________________	LNFSGLRALVTGAGKGIGRDTVKALHASGA	R	A	L	G	K	G	2	0	0	0	0	0	0	2	0	0	1	1	0	0	0	0	1	0	0	1	0	0	8	0	715.42284	P08074;A2AC16;Q91X52	P08074	10	17	Cbr2;Dcxr	Carbonyl reductase [NADPH] 2;L-xylulose reductase	no	no	2	0.0040761	105.39	By MS/MS	By MS/MS	By MS/MS	By MS/MS	By MS/MS
ALVTGYFMQVAHLER	STDFTSRDYYINIRKALVTGYFMQVAHLER	ALVTGYFMQVAHLERTGHYLTVKDNQVVQL	K	A	L	E	R	T	2	1	0	0	0	1	1	1	1	0	2	0	1	1	0	0	1	0	1	2	0	0	15	0	1733.8923	O35286	O35286	692	706	Dhx15	Pre-mRNA-splicing factor ATP-dependent RNA helicase DHX15	yes	yes	2;3	0.00020449	80.534	By matching	By MS/MS	By matching	By matching	By MS/MS
ALWEDEGVR	VPNFDFPPEFYEHAKALWEDEGVRACYERS	FYEHAKALWEDEGVRACYERSNEYQLIDCA	K	A	L	V	R	A	1	1	0	1	0	0	2	1	0	0	1	0	0	0	0	0	0	1	0	1	0	0	9	0	1073.5142	Z4YKV1;P63094;Q6R0H7;A0A571BEI3;A0A571BE25;A0A571BEG2	Z4YKV1	137	145	Gnas	Guanine nucleotide-binding protein G(s) subunit alpha isoforms short;Guanine nucleotide-binding protein G(s) subunit alpha isoforms XLas	yes	no	2	0.0028798	93.374	By MS/MS	By MS/MS	By MS/MS	By MS/MS	By MS/MS
ALWEDSGIQNAYDR	MVETRVFLQYLPAIRALWEDSGIQNAYDRR	RALWEDSGIQNAYDRRREFQLGESVKYFLD	R	A	L	D	R	R	2	1	1	2	0	1	1	1	0	1	1	0	0	0	0	1	0	1	1	0	0	0	14	0	1636.7481	P27601;Q9D034	P27601	151	164	Gna13	Guanine nucleotide-binding protein subunit alpha-13	yes	no	2	0.00012027	123.67		By matching	By MS/MS	By MS/MS	By MS/MS
ALWFQGR	TREDAMAMVDHCLKKALWFQGRCVKVDLSE	MVDHCLKKALWFQGRCVKVDLSEKYKKLVL	K	A	L	G	R	C	1	1	0	0	0	1	0	1	0	0	1	0	0	1	0	0	0	1	0	0	0	0	7	0	876.46062	Q8K310;A0A494BAZ7;A0A494BAD4;A0A494B9X1	Q8K310	556	562	Matr3	Matrin-3	yes	no	2	0.038377	74.832	By MS/MS	By MS/MS	By MS/MS	By MS/MS	By MS/MS
ALYDFEPENDGELGFR	MPSKSMPPLDQPSCKALYDFEPENDGELGF	LYDFEPENDGELGFREGDLITLTNQIDENW	K	A	L	F	R	E	1	1	1	2	0	0	3	2	0	0	2	0	0	2	1	0	0	0	1	0	0	0	16	0	1870.8374	Q62419	Q62419	313	328	Sh3gl1	Endophilin-A2	yes	yes	2	3.0162E-05	117.98	By MS/MS	By matching	By MS/MS	By matching	By matching
ALYEAGER	QDLSVNQDLADTDARALYEAGERRKGTDVN	LADTDARALYEAGERRKGTDVNVFTTILTS	R	A	L	E	R	R	2	1	0	0	0	0	2	1	0	0	1	0	0	0	0	0	0	0	1	0	0	0	8	0	907.43995	P10107;A0A494BBD8	P10107	205	212	Anxa1	Annexin A1	yes	no	2	0.0013073	131.04		By matching	By MS/MS	By MS/MS	By MS/MS
ALYETELADAR	TEREEVRGRELTGLKALYETELADARRALD	TGLKALYETELADARRALDDTARERAKLQI	K	A	L	A	R	R	3	1	0	1	0	0	2	0	0	0	2	0	0	0	0	0	1	0	1	0	0	0	11	0	1250.6143	P14733	P14733	81	91	Lmnb1	Lamin-B1	yes	yes	2	0.00014309	163.32	By MS/MS	By MS/MS	By MS/MS	By MS/MS	By MS/MS
ALYFISPTPK	IENIYKNREPVRQMKALYFISPTPKSVDCF	VRQMKALYFISPTPKSVDCFLRDFGSKSEK	K	A	L	P	K	S	1	0	0	0	0	0	0	0	0	1	1	1	0	1	2	1	1	0	1	0	0	0	10	0	1135.6277	Q60770;A0A0G2JEI5;A2AEC9;A0A0G2JEQ3	Q60770	77	86	Stxbp3;Stxbp3a	Syntaxin-binding protein 3	yes	no	2	0.0084338	90.657	By matching	By matching	By MS/MS	By MS/MS	By MS/MS
ALYGDTLVTGFAR	VIARIVDGSRFNEFKALYGDTLVTGFARIF	FKALYGDTLVTGFARIFGYPVGIIGNNGVL	K	A	L	A	R	I	2	1	0	1	0	0	0	2	0	0	2	0	0	1	0	0	2	0	1	1	0	0	13	0	1382.7194	Q3ULD5;Q6PD20	Q3ULD5	349	361	Mccc2	Methylcrotonoyl-CoA carboxylase beta chain, mitochondrial	yes	no	2	0.0033557	82.261			By MS/MS	By MS/MS	By matching
ALYGTTSETATWR	SLSRNYKESRNAFRKALYGTTSETATWRRC	RKALYGTTSETATWRRCANYVNGNMENAVG	K	A	L	W	R	R	2	1	0	0	0	0	1	1	0	0	1	0	0	0	0	1	4	1	1	0	0	0	13	0	1455.6994	Q61391	Q61391	397	409	Mme	Neprilysin	yes	yes	2	0.00036219	115.7	By MS/MS
ALYIVHPTMFIK	DAYREFDRKYKKNIKALYIVHPTMFIKTLL	NIKALYIVHPTMFIKTLLILFKPLISFKFG	K	A	L	I	K	T	1	0	0	0	0	0	0	0	1	2	1	1	1	1	1	0	1	0	1	1	0	0	12	0	1431.7948	A2AH25;Q5FWK3	A2AH25	197	208	Arhgap1	Rho GTPase-activating protein 1	yes	no	2;3	0.0018006	106.18	By MS/MS	By MS/MS	By matching	By MS/MS	By MS/MS
ALYLSDNDFEILPPDIGK	EHSLPGNFFYLTTLRALYLSDNDFEILPPD	LSDNDFEILPPDIGKLTKLQILSLRDNDLI	R	A	L	G	K	L	1	0	1	3	0	0	1	1	0	2	3	1	0	1	2	1	0	0	1	0	0	0	18	0	2019.0201	Q9D031;Q01730;A2AUR7	Q9D031	138	155	Rsu1	Ras suppressor protein 1	yes	no	2;3	1.294E-15	214.88	By MS/MS	By MS/MS	By MS/MS	By MS/MS	By MS/MS
ALYNQYIHFK	LMSDKSFPQNPVELKALYNQYIHFKETEIL	PVELKALYNQYIHFKETEILAKEREKGRIK	K	A	L	F	K	E	1	0	1	0	0	1	0	0	1	1	1	1	0	1	0	0	0	0	2	0	0	0	10	0	1295.6663	E9QA63;B1ARU4;E9PVY8;Q9QXZ0;A0A571BGC6;A0A571BF93;A0A0A0MQA6;E9QNP1;F6SHS0;A0A5F8MP99;F6XCT0	E9QA63	351	360	Macf1	Microtubule-actin cross-linking factor 1	no	no	3	0.0013904	64.04	By matching	By matching	By matching	By matching
ALYPSSVGQPFQGAYLEINK	YEEKLEASELFKDKKALYPSSVGQPFQGAY	SVGQPFQGAYLEINKNPKYKKLKDAIEEKI	K	A	L	N	K	N	2	0	1	0	0	2	1	2	0	1	2	1	0	1	2	2	0	0	2	1	0	0	20	0	2181.1106	E9QNH6;E9Q580	E9QNH6	895	914	Myo1b		no	no	2;3	1.2143E-10	139.77	By MS/MS	By MS/MS	By MS/MS	By MS/MS	By MS/MS
ALYQAEAFTADFQQPR	EKRQQILTEFQEKARALYQAEAFTADFQQP	LYQAEAFTADFQQPRQAKKLINDYVRKQTQ	R	A	L	P	R	Q	4	1	0	1	0	3	1	0	0	0	1	0	0	2	1	0	1	0	1	0	0	0	16	0	1854.8901	G3X8T9	G3X8T9	157	172	Serpina3n		yes	yes	2	2.939E-20	224.82				By MS/MS	By MS/MS
ALYQLAQK	RKNLLRTHTTAASARALYQLAQKKPFTPAK	TTAASARALYQLAQKKPFTPAKYFSIDRVF	R	A	L	Q	K	K	2	0	0	0	0	2	0	0	0	0	2	1	0	0	0	0	0	0	1	0	0	0	8	0	933.52837	Q8C0C7;E9PWY9	Q8C0C7	335	342	Farsa	Phenylalanine--tRNA ligase alpha subunit	yes	no	2	0.013251	81.864			By MS/MS	By MS/MS	By MS/MS
ALYQTEAFTADFQQPTEAK	EKDLQILAEFHEKTRALYQTEAFTADFQQP	TEAFTADFQQPTEAKNLINDYVSNQTQGMI	R	A	L	A	K	N	4	0	0	1	0	3	2	0	0	0	1	1	0	2	1	0	3	0	1	0	0	0	19	0	2158.0219	A0A0R4J0I1;P07759	A0A0R4J0I1	158	176	Serpina3k	Serine protease inhibitor A3K	yes	no	2;3	5.7112E-94	318.49	By MS/MS	By MS/MS	By MS/MS	By MS/MS	By MS/MS
ALYSNILGEENTYLWR	SMQGLCKFGFYEVFKALYSNILGEENTYLW	LYSNILGEENTYLWRTSLYLASSASAEFFA	K	A	L	W	R	T	1	1	2	0	0	0	2	1	0	1	3	0	0	0	0	1	1	1	2	0	0	0	16	0	1940.9632	G5E902;Q8VEM8	G5E902	142	157	Slc25a3	Phosphate carrier protein, mitochondrial	yes	no	2;3	4.552E-26	278.38	By MS/MS	By MS/MS	By MS/MS	By MS/MS	By MS/MS
ALYTFEPR	PPPKPVKPGQVKVFRALYTFEPRTPDELYF	GQVKVFRALYTFEPRTPDELYFEEGDIIYI	R	A	L	P	R	T	1	1	0	0	0	0	1	0	0	0	1	0	0	1	1	0	1	0	1	0	0	0	8	0	995.50763	Q62422;A0A494BA97;A0A494B943	Q62422	19	26	Ostf1	Osteoclast-stimulating factor 1	yes	no	2	0.0024494	116.88	By MS/MS	By MS/MS	By MS/MS	By MS/MS	By MS/MS
ALYYLQIHPQELR	VASCNSSQVVVAVGRALYYLQIHPQELRQI	GRALYYLQIHPQELRQISHTEMEHEVACLD	R	A	L	L	R	Q	1	1	0	0	0	2	1	0	1	1	3	0	0	0	1	0	0	0	2	0	0	0	13	0	1642.8831	Q3U1J4;A0A494BBJ6	Q3U1J4	515	527	Ddb1	DNA damage-binding protein 1	yes	no	3	0.00016431	86.803	By matching	By MS/MS	By MS/MS	By MS/MS	By MS/MS
AMAAEAEAAR	RVEIKDVKLPVQLQRAMAAEAEAAREARAK	VQLQRAMAAEAEAAREARAKVIAAEGEMNA	R	A	M	A	R	E	6	1	0	0	0	0	2	0	0	0	0	0	1	0	0	0	0	0	0	0	0	0	10	0	989.46003	P54116	P54116	206	215	Stom	Erythrocyte band 7 integral membrane protein	yes	yes	2	0.0035734	90.657	By MS/MS	By MS/MS	By MS/MS	By MS/MS	By MS/MS
AMAAVPQDVVR	ALRQSAGAVVIILPRAMAAVPQDVVRQFME	ILPRAMAAVPQDVVRQFMEIEPEMLAMETV	R	A	M	V	R	Q	3	1	0	1	0	1	0	0	0	0	0	0	1	0	1	0	0	0	0	3	0	0	11	0	1155.607	Q8VCM8;D3YU17	Q8VCM8	115	125	Ncln	Nicalin	yes	no	2	0.0072365	76.827	By matching	By MS/MS		By matching	By MS/MS
AMADEVTEK	VPIREQGNIYKPNNKAMADEVTEKQVYDAH	YKPNNKAMADEVTEKQVYDAHTKEIDLVNR	K	A	M	E	K	Q	2	0	0	1	0	0	2	0	0	0	0	1	1	0	0	0	1	0	0	1	0	0	9	0	992.44846	P49817;H3BKG0;D3Z148	P49817	31	39	Cav1	Caveolin-1;Caveolin	yes	no	2	0.00016853	131.06	By MS/MS	By MS/MS	By MS/MS	By MS/MS	By MS/MS
AMALLGPGDSLLLAR	CVQAYYTDFVTLLSKAMALLGPGDSLLLAR	AMALLGPGDSLLLARYFYLRGLLHLMQGQL	K	A	M	A	R	Y	3	1	0	1	0	0	0	2	0	0	5	0	1	0	1	1	0	0	0	0	0	0	15	0	1496.8385	G3UYA1;A2RT67	G3UYA1	626	640	Dennd3	DENN domain-containing protein 3	yes	no	2	0.0045445	77.64	By matching	By matching	By matching	By matching	By MS/MS
AMALPSSGEGLAFFTFPNIDSPTK	GDLSGGQVLKKIAQKAMALPSSGEGLAFFT	GLAFFTFPNIDSPTKFKQLYRARMNTLEMT	K	A	M	T	K	F	3	0	1	1	0	0	1	2	0	1	2	1	1	3	3	3	2	0	0	0	0	0	24	0	2497.2199	P14901	P14901	154	177	Hmox1	Heme oxygenase 1	yes	yes	3	0.00016729	60.991
AMAMELGPHK	ITYSSTKGAMTMLTKAMAMELGPHKIRVNS	TMLTKAMAMELGPHKIRVNSVNPTVVLTDM	K	A	M	H	K	I	2	0	0	0	0	0	1	1	1	0	1	1	2	0	1	0	0	0	0	0	0	0	10	0	1083.5205	P08074;F6YNX9	P08074	162	171	Cbr2	Carbonyl reductase [NADPH] 2	yes	no	2;3	0.00099024	117.04	By MS/MS	By MS/MS	By MS/MS	By MS/MS	By MS/MS
AMDSDWFAQNYMGR	EFHEAFSGQILANFKAMDSDWFAQNYMGRK	KAMDSDWFAQNYMGRKTKVGSPPLEKFNIW	K	A	M	G	R	K	2	1	1	2	0	1	0	1	0	0	0	0	2	1	0	1	0	1	1	0	0	0	14	0	1690.6868	Q99JY0	Q99JY0	393	406	Hadhb	Trifunctional enzyme subunit beta, mitochondrial;3-ketoacyl-CoA thiolase	yes	yes	2	2.9414E-06	151.22			By matching	By matching	By matching
AMDYDLLLR	REGQEVEFLVTSLPRAMDYDLLLRWEPQVP	VTSLPRAMDYDLLLRWEPQVPEQWAELELM	R	A	M	L	R	W	1	1	0	2	0	0	0	0	0	0	3	0	1	0	0	0	0	0	1	0	0	0	9	0	1108.5587	Q61292	Q61292	621	629	Lamb2	Laminin subunit beta-2	yes	yes	2	0.008145	81.548	By matching	By MS/MS	By matching	By matching	By MS/MS
AMEALALAER	QQKGKNNDLREKNWKAMEALALAERACEEK	EKNWKAMEALALAERACEEKLRSLTQAKEE	K	A	M	E	R	A	4	1	0	0	0	0	2	0	0	0	2	0	1	0	0	0	0	0	0	0	0	0	10	0	1073.5539	A2AVJ7;Q99PL5	A2AVJ7	1086	1095	Rrbp1	Ribosome-binding protein 1	yes	no	2	0.0028716	93.111	By MS/MS	By MS/MS	By MS/MS	By MS/MS	By MS/MS
AMEAVAAQGK	IKPMQFLGDEETVRKAMEAVAAQGKVKK__	ETVRKAMEAVAAQGKVKK____________	K	A	M	G	K	V	4	0	0	0	0	1	1	1	0	0	0	1	1	0	0	0	0	0	0	1	0	0	10	0	974.48552	Q9DBJ1	Q9DBJ1	242	251	Pgam1	Phosphoglycerate mutase 1	no	no	2	0.0016402	107.9	By MS/MS	By MS/MS	By MS/MS	By MS/MS	By matching
AMEELEDR	KRKKDLTQTASSTARAMEELEDREGWEYAS	TASSTARAMEELEDREGWEYASLIGWKFHW	R	A	M	D	R	E	1	1	0	1	0	0	3	0	0	0	1	0	1	0	0	0	0	0	0	0	0	0	8	0	991.42806	E9Q390;A0A286YDF5;Q69ZN7;A0A286YCZ3	E9Q390	1028	1035	Myof	Myoferlin	yes	no	2	0.016395	77.058	By matching	By matching	By MS/MS	By matching
AMEGAGTDEK	LMMPPAHYDAKQLKKAMEGAGTDEKTLIEI	KQLKKAMEGAGTDEKTLIEILATRTNAEIR	K	A	M	E	K	T	2	0	0	1	0	0	2	2	0	0	0	1	1	0	0	0	1	0	0	0	0	0	10	0	1007.423	F8WIT2;P14824	F8WIT2	447	456	Anxa6	Annexin;Annexin A6	yes	no	2	0.0024646	96.034	By MS/MS	By MS/MS	By matching	By MS/MS	By MS/MS
AMEVDERPTEQYSDIGGLDK	LILETLPTEYDSRVKAMEVDERPTEQYSDI	ERPTEQYSDIGGLDKQIQELVEAIVLPMNH	K	A	M	D	K	Q	1	1	0	3	0	1	3	2	0	1	1	1	1	0	1	1	1	0	1	1	0	0	20	1	2252.0267	B7ZCF1;O88685;A0A087WPH7;A2AGN7;F6Q2E3	B7ZCF1	177	196	Psmc3	26S protease regulatory subunit 6A	yes	no	3	4.0939E-08	90.972				By MS/MS
AMFEQMR	______________________________	______________________________	M	A	M	M	R	A	1	1	0	0	0	1	1	0	0	0	0	0	2	1	0	0	0	0	0	0	0	0	7	0	911.39934	A0A140LJ59;Q9DBZ5;Q3TY56	A0A140LJ59	2	8	Eif3k	Eukaryotic translation initiation factor 3 subunit K	yes	no	2	0.013226	74.439	By matching	By MS/MS	By matching	By matching	By matching
AMGIMNSFVNDIFER	KVLKQVHPDTGISSKAMGIMNSFVNDIFER	AMGIMNSFVNDIFERIASEASRLAHYNKRS	K	A	M	E	R	I	1	1	2	1	0	0	1	1	0	2	0	0	2	2	0	1	0	0	0	1	0	0	15	0	1742.812	Q8CBB6;Q8CGP2;Q8CGP1;Q64475;P10853;Q64524;Q6ZWY9;Q64525;Q64478;P10854;Q9D2U9;Q8CGP0	Q8CBB6	59	73	Hist1h2br;Hist1h2bp;Hist1h2bk;Hist1h2bb;Hist1h2bf;Hist2h2be;Hist1h2bc;Hist2h2bb;Hist1h2bh;Hist1h2bm;Hist3h2ba;Hist3h2bb	Histone H2B;Histone H2B type 1-P;Histone H2B type 1-K;Histone H2B type 1-B;Histone H2B type 1-F/J/L;Histone H2B type 2-E;Histone H2B type 1-C/E/G;Histone H2B type 2-B;Histone H2B type 1-H;Histone H2B type 1-M;Histone H2B type 3-A;Histone H2B type 3-B	no	no	2;3	3.6142E-102	316.87	By MS/MS	By MS/MS	By MS/MS	By MS/MS	By MS/MS
AMGNLQIDFADPQR	VVYSNTIQSIMAIVKAMGNLQIDFADPQRA	KAMGNLQIDFADPQRADDARQLFALSCAAE	K	A	M	Q	R	A	2	1	1	2	0	2	0	1	0	1	1	0	1	1	1	0	0	0	0	0	0	0	14	0	1574.7511	P08752;A0A0A6YWA9	P08752	87	100	Gnai2	Guanine nucleotide-binding protein G(i) subunit alpha-2	yes	no	2	0.013211	84.687	By matching	By matching	By MS/MS	By matching	By matching
AMGVVVATGVNTEIGK	KKNMLFSGTNIAAGKAMGVVVATGVNTEIG	MGVVVATGVNTEIGKIRDEMVATEQERTPL	K	A	M	G	K	I	2	0	1	0	0	0	1	3	0	1	0	1	1	0	0	0	2	0	0	4	0	0	16	0	1544.8232	O55143	O55143	219	234	Atp2a2	Sarcoplasmic/endoplasmic reticulum calcium ATPase 2	yes	yes	2	1.5682E-11	179.19	By MS/MS	By MS/MS	By MS/MS	By MS/MS
AMIVFQSEFK	KLLSDNTDEAKDFQKAMIVFQSEFKCCGLE	KDFQKAMIVFQSEFKCCGLENGAADWGNNF	K	A	M	F	K	C	1	0	0	0	0	1	1	0	0	1	0	1	1	2	0	1	0	0	0	1	0	0	10	0	1198.6056	Q8R3G9	Q8R3G9	141	150	Tspan8	Tetraspanin-8	yes	yes	2	0.00018285	150.05	By MS/MS	By MS/MS	By MS/MS	By MS/MS	By MS/MS
AMKDEEK	AADESERGMKVIENRAMKDEEKMEILEMQL	GMKVIENRAMKDEEKMEILEMQLKEAKHIT	R	A	M	E	K	M	1	0	0	1	0	0	2	0	0	0	0	2	1	0	0	0	0	0	0	0	0	0	7	1	849.39022	A2AIM4;CON__Q3SX28;Q6IRU2;A0A571BEU1	Q6IRU2	98	104	Tpm2;Tpm4	Tropomyosin alpha-4 chain	no	no	2	0.027901	127.12		By MS/MS		By matching
AMLLTDPR	IDDLLTSINAKPDLRAMLLTDPRLALSIFF	NAKPDLRAMLLTDPRLALSIFFGPCTPYHF	R	A	M	P	R	L	1	1	0	1	0	0	0	0	0	0	2	0	1	0	1	0	1	0	0	0	0	0	8	0	915.48479	P50285	P50285	451	458	Fmo1	Dimethylaniline monooxygenase [N-oxide-forming] 1	yes	yes	2	0.029585	69.998	By MS/MS	By MS/MS	By MS/MS	By MS/MS	By MS/MS
AMLSANIR	YFGSLSVEDSLECLRAMLSANIRQNLQICV	DSLECLRAMLSANIRQNLQICVQVASKYHE	R	A	M	I	R	Q	2	1	1	0	0	0	0	0	0	1	1	0	1	0	0	1	0	0	0	0	0	0	8	0	874.46947	Q68FD5;Q5SXR6	Q68FD5	669	676	Cltc	Clathrin heavy chain 1;Clathrin heavy chain	yes	no	2	0.029645	83.377		By MS/MS		By MS/MS	By MS/MS
AMLVCSDAATNR	GESSLSVSKWNTFLKAMLVCSDAATNRNFN	FLKAMLVCSDAATNRNFNRLQDVFLLPDPS	K	A	M	N	R	N	3	1	1	1	1	0	0	0	0	0	1	0	1	0	0	1	1	0	0	1	0	0	12	0	1307.5962	Q9QUR8	Q9QUR8	285	296	Sema7a	Semaphorin-7A	yes	yes	2	0.0037253	85.807	By MS/MS				By MS/MS
AMNGESLDGR	FITFTNPEHASDAMRAMNGESLDGRQIRVD	SDAMRAMNGESLDGRQIRVDHAGKSARGSR	R	A	M	G	R	Q	1	1	1	1	0	0	1	2	0	0	1	0	1	0	0	1	0	0	0	0	0	0	10	0	1048.4608	O89086;Q8BG13	O89086	66	75	Rbm3	RNA-binding protein 3	yes	no	2	0.0098282	76.064					By MS/MS
AMPSNSPVAALAATGK	ESRQLKEEDGLRVRKAMPSNSPVAALAATG	MPSNSPVAALAATGKEEGLSARLLALVVLF	K	A	M	G	K	E	5	0	1	0	0	0	0	1	0	0	1	1	1	0	2	2	1	0	0	1	0	0	16	0	1484.7657	Q8BH80;Q9QY76	Q8BH80	201	216	Vapb	Vesicle-associated membrane protein-associated protein B	yes	no	2	0.0052338	74.987		By MS/MS		By MS/MS
AMQDAEVSK	IVTDLIKRTIAPCQKAMQDAEVSKSDIGEV	IAPCQKAMQDAEVSKSDIGEVILVGGMTRM	K	A	M	S	K	S	2	0	0	1	0	1	1	0	0	0	0	1	1	0	0	1	0	0	0	1	0	0	9	0	977.4488	P38647	P38647	369	377	Hspa9	Stress-70 protein, mitochondrial	yes	yes	2	0.0025514	94.302	By MS/MS	By matching	By MS/MS	By MS/MS
AMQEQLENYDFTK	QREYQISAGDFPEVKAMQEQLENYDFTKFH	VKAMQEQLENYDFTKFHSLKPKLIEAVDNM	K	A	M	T	K	F	1	0	1	1	0	2	2	0	0	0	1	1	1	1	0	0	1	0	1	0	0	0	13	0	1615.7188	Q9EQP2	Q9EQP2	361	373	Ehd4	EH domain-containing protein 4	yes	yes	2	9.9841E-23	236.77	By MS/MS	By MS/MS	By MS/MS	By MS/MS	By MS/MS
AMQGAGTQER	LFMPSTYYDAWSLRKAMQGAGTQERVLIEI	WSLRKAMQGAGTQERVLIEILCTRTNQEIR	K	A	M	E	R	V	2	1	0	0	0	2	1	2	0	0	0	0	1	0	0	0	1	0	0	0	0	0	10	0	1047.4767	Q07076;A0A2C9F2D2	Q07076	244	253	Anxa7	Annexin A7	yes	no	2	0.00056054	131.41	By matching	By MS/MS	By matching	By MS/MS	By matching
AMSIGAR	HIFQTCPSANYFDCRAMSIGARSQSARTYL	SANYFDCRAMSIGARSQSARTYLERHMSEF	R	A	M	A	R	S	2	1	0	0	0	0	0	1	0	1	0	0	1	0	0	1	0	0	0	0	0	0	7	0	704.36394	Q9R1P4;A0A1B0GS70	Q9R1P4	158	164	Psma1	Proteasome subunit alpha type-1	yes	no	2	0.005581	127.1	By MS/MS	By MS/MS	By matching	By MS/MS	By MS/MS
AMSTTSVTSSQPGK	QQAPHPREIFKQKERAMSTTSVTSSQPGKL	RAMSTTSVTSSQPGKLRSPFLQKQLTQPET	R	A	M	G	K	L	1	0	0	0	0	1	0	1	0	0	0	1	1	0	1	4	3	0	0	1	0	0	14	0	1380.6555	Q62418	Q62418	275	288	Dbnl	Drebrin-like protein	yes	yes	2	0.0027456	88.441	By matching	By MS/MS	By matching	By matching	By matching
AMTLMEYLIK	KRLNDHGKNWRHVYKAMTLMEYLIKTGSER	RHVYKAMTLMEYLIKTGSERVSQQCKENMY	K	A	M	I	K	T	1	0	0	0	0	0	1	0	0	1	2	1	2	0	0	0	1	0	1	0	0	0	10	0	1211.6294	Q80VP1;D3Z4V3	Q80VP1	77	86	Epn1	Epsin-1	yes	no	2	0.004099	88.819		By MS/MS	By MS/MS		By MS/MS
AMTTFLSTLGAQCVIASR	GKVAFITGGGTGLGKAMTTFLSTLGAQCVI	TFLSTLGAQCVIASRNIDVLKATAEEISSK	K	A	M	S	R	N	3	1	0	0	1	1	0	1	0	1	2	0	1	1	0	2	3	0	0	1	0	0	18	0	1925.9703	Q9CQ62	Q9CQ62	74	91	Decr1	2,4-dienoyl-CoA reductase, mitochondrial	yes	yes	2	0.0038408	73.386	By matching	By MS/MS	By matching	By matching
AMVASGSELGK	ENFCVCHLATGDMLRAMVASGSELGKKLKA	DMLRAMVASGSELGKKLKATMDAGKLVSDE	R	A	M	G	K	K	2	0	0	0	0	0	1	2	0	0	1	1	1	0	0	2	0	0	0	1	0	0	11	0	1048.5223	Q9WTP6;F7BP55	Q9WTP6	52	62	Ak2	Adenylate kinase 2, mitochondrial;Adenylate kinase 2, mitochondrial, N-terminally processed	yes	no	2	0.031561	62.582					By MS/MS
AMVLDLR	ALVHERDEAAYGALRAMVLDLRAFYAELYH	EAAYGALRAMVLDLRAFYAELYHIISSNLE	R	A	M	L	R	A	1	1	0	1	0	0	0	0	0	0	2	0	1	0	0	0	0	0	0	1	0	0	7	0	816.45276	P97372;G3X9V0	P97372	204	210	Psme2	Proteasome activator complex subunit 2	yes	no	2	0.013263	100.07	By MS/MS	By matching			By MS/MS
AMVNKDDIQK	RGDEVMVELAENGKKAMVNKDDIQKMNPPK	ENGKKAMVNKDDIQKMNPPKFSKVEDMAEL	K	A	M	Q	K	M	1	0	1	2	0	1	0	0	0	1	0	2	1	0	0	0	0	0	0	1	0	0	10	1	1160.586	Q5SV64;Q3UH59;Q61879;Q8BXF2	Q5SV64	69	78	Myh10	Myosin-10	yes	no	2	0.020822	101.65	By matching	By MS/MS	By matching	By MS/MS	By MS/MS
AMVSEFLK	______________________________	______________________________	M	A	M	L	K	Q	1	0	0	0	0	0	1	0	0	0	1	1	1	1	0	1	0	0	0	1	0	0	8	0	923.47864	P10107;A0A494BBD8	P10107	2	9	Anxa1	Annexin A1	yes	no	1;2	7.4881E-21	211.1	By MS/MS	By MS/MS	By MS/MS	By MS/MS	By MS/MS
AMYDYSAQDEDEVSFR	SMRSMQPPAHLRTYRAMYDYSAQDEDEVSF	MYDYSAQDEDEVSFRDGDYIVNVQPIDDGW	R	A	M	F	R	D	2	1	0	3	0	1	2	0	0	0	0	0	1	1	0	2	0	0	2	1	0	0	16	0	1924.7785	Q9DC07;B7ZCI2	Q9DC07	217	232	Nebl	LIM zinc-binding domain-containing Nebulette	yes	no	2	1.415E-08	147.24		By MS/MS	By MS/MS	By MS/MS
ANACNSVIK	NVFDTELKGLSKIERANACNSVIKQLMKKE	LSKIERANACNSVIKQLMKKEFTLEFSRDR	R	A	N	I	K	Q	2	0	2	0	1	0	0	0	0	1	0	1	0	0	0	1	0	0	0	1	0	0	9	0	975.48076	O55143	O55143	468	476	Atp2a2	Sarcoplasmic/endoplasmic reticulum calcium ATPase 2	yes	yes	2	0.002063	98.933	By matching	By MS/MS	By MS/MS	By MS/MS	By MS/MS
ANALLIR	AMETLKILYKYEQNKANALLIREVDVEKVT	LYKYEQNKANALLIREVDVEKVTTFEHQYV	K	A	N	I	R	E	2	1	1	0	0	0	0	0	0	1	2	0	0	0	0	0	0	0	0	0	0	0	7	0	769.48102	P21278	P21278	108	114	Gna11	Guanine nucleotide-binding protein subunit alpha-11	yes	yes	2	0.011699	103.28	By MS/MS	By MS/MS	By MS/MS	By MS/MS	By MS/MS
ANDDIIVNWVNR	RYTLNVLEDLGEGQKANDDIIVNWVNRTLS	GQKANDDIIVNWVNRTLSEAGKSTSIQSFK	K	A	N	N	R	T	1	1	3	2	0	0	0	0	0	2	0	0	0	0	0	0	0	1	0	2	0	0	12	0	1427.7157	A0A1C7CYV0;B1AX58;Q99K51	A0A1C7CYV0	519	530	Pls3	Plastin-3	yes	no	2	8.8155E-05	165.58	By MS/MS	By MS/MS	By MS/MS	By MS/MS	By MS/MS
ANDDLADAGLEK	SDDHKIETQRDIHQRANDDLADAGLEKLHL	HQRANDDLADAGLEKLHLSFYLTSIYDHSI	R	A	N	E	K	L	3	0	1	3	0	0	1	1	0	0	2	1	0	0	0	0	0	0	0	0	0	0	12	0	1230.5728	Q99K70;B1AWT2;B1AWT3;Q7TT45;B1AWT4	Q99K70	198	209	Rragc;Rragd	Ras-related GTP-binding protein C;Ras-related GTP-binding protein D	yes	no	2	0.022896	86.313
ANDTTFGLAAGVFTR	MSILTFGTEAEVLERANDTTFGLAAGVFTR	ANDTTFGLAAGVFTRDIQRAHRVAAELQAG	R	A	N	T	R	D	3	1	1	1	0	0	0	2	0	0	1	0	0	2	0	0	3	0	0	1	0	0	15	0	1539.7682	Q9JLJ2	Q9JLJ2	412	426	Aldh9a1	4-trimethylaminobutyraldehyde dehydrogenase	yes	yes	2	0.027632	77.894	By MS/MS	By matching		By MS/MS	By matching
ANEEYGLR	HDPDRPIGVLLTKSKANEEYGLRLGSQIFI	VLLTKSKANEEYGLRLGSQIFIKEMTRTGL	K	A	N	L	R	L	1	1	1	0	0	0	2	1	0	0	1	0	0	0	0	0	0	0	1	0	0	0	8	0	950.44576	A0A3B2WBH9;A0A3B2WCN9;Q9Z0U1	A0A3B2WBH9	295	302	Tjp2	Tight junction protein ZO-2	yes	no	2	0.0017573	125.25	By MS/MS	By MS/MS	By MS/MS	By MS/MS	By matching
ANELQLR	YDAMPRVPGAQDGVRANELQLRWQEYRELV	PGAQDGVRANELQLRWQEYRELVLLLLQWI	R	A	N	L	R	W	1	1	1	0	0	1	1	0	0	0	2	0	0	0	0	0	0	0	0	0	0	0	7	0	842.46102	Q9QXS1;E9Q3W4;A0A0R4J218;A0A0R4J223;E9Q9J6;A0A0R4J221;E9PW24	Q9QXS1	422	428	Plec	Plectin	yes	no	2	0.0075643	114.19	By MS/MS	By MS/MS	By MS/MS	By MS/MS	By matching
ANEVISK	FEAIPRALAENSGVKANEVISKLYSVHQEG	LAENSGVKANEVISKLYSVHQEGNKNVGLD	K	A	N	S	K	L	1	0	1	0	0	0	1	0	0	1	0	1	0	0	0	1	0	0	0	1	0	0	7	0	759.41267	P42932;H3BL49;H3BJB6	P42932	460	466	Cct8	T-complex protein 1 subunit theta	yes	no	2	0.017966	92.187	By MS/MS	By MS/MS			By MS/MS
ANFLEKPVLGFVR	KIPPDSETTLVLVGRANFLEKPVLGFVRLK	GRANFLEKPVLGFVRLKEAVPLEDLVLPEP	R	A	N	V	R	L	1	1	1	0	0	0	1	1	0	0	2	1	0	2	1	0	0	0	0	2	0	0	13	1	1488.8453	P04919	P04919	247	259	Slc4a1	Band 3 anion transport protein	yes	yes	2;3	8.4312E-06	141.88	By MS/MS	By MS/MS	By MS/MS	By MS/MS	By matching
ANFNNEK	QWLETRGSPKSHIDRANFNNEKVIANLDYS	SPKSHIDRANFNNEKVIANLDYSDFQIVK_	R	A	N	E	K	V	1	0	3	0	0	0	1	0	0	0	0	1	0	1	0	0	0	0	0	0	0	0	7	0	835.38243	E9QJT5;P56376	E9QJT5	137	143	Acyp1	Acylphosphatase;Acylphosphatase-1	yes	no	2	0.031762	77.741				By MS/MS	By matching
ANIDVSGPK	MPGFKGEGPEVDIPKANIDVSGPKVDIDVP	EVDIPKANIDVSGPKVDIDVPDVNIEGPDT	K	A	N	P	K	V	1	0	1	1	0	0	0	1	0	1	0	1	0	0	1	1	0	0	0	1	0	0	9	0	899.47125	E9Q616	E9Q616	1530	1538	Ahnak		yes	no	1;2	6.6562E-05	140.09	By MS/MS	By MS/MS	By MS/MS	By MS/MS	By MS/MS
ANINIEK	IAREHGIRFFETSAKANINIEKAFLTLAED	RFFETSAKANINIEKAFLTLAEDILRKTPV	K	A	N	E	K	A	1	0	2	0	0	0	1	0	0	2	0	1	0	0	0	0	0	0	0	0	0	0	7	0	800.43922	P61027	P61027	155	161	Rab10	Ras-related protein Rab-10	yes	yes	2	0.017966	92.187	By MS/MS	By MS/MS	By MS/MS	By MS/MS	By MS/MS
ANINVENAFFTLAR	LALDYGIKFMETSAKANINVENAFFTLARD	KANINVENAFFTLARDIKAKMDKKLEGNSP	K	A	N	A	R	D	3	1	3	0	0	0	1	0	0	1	1	0	0	2	0	0	1	0	0	1	0	0	14	0	1578.8154	P55258	P55258	154	167	Rab8a	Ras-related protein Rab-8A	yes	yes	3	0.00064837	83.692	By MS/MS	By MS/MS		By MS/MS	By MS/MS
ANIQAVSLK	LVRTRRYVRKFVLMRANIQAVSLKIQTLKS	KFVLMRANIQAVSLKIQTLKSNNSMAQAMK	R	A	N	L	K	I	2	0	1	0	0	1	0	0	0	1	1	1	0	0	0	1	0	0	0	1	0	0	9	0	942.54983	Q9DB34	Q9DB34	81	89	Chmp2a	Charged multivesicular body protein 2a	yes	yes	2	0.015523	74.301	By matching	By matching	By matching	By matching	By matching
ANITSLG	PRRTTQRIVAPPGGRANITSLG________	IVAPPGGRANITSLG_______________	R	A	N	L	G	-	1	0	1	0	0	0	0	1	0	1	1	0	0	0	0	1	1	0	0	0	0	0	7	0	674.3599	O08553	O08553	566	572	Dpysl2	Dihydropyrimidinase-related protein 2	yes	yes	1	0.029203	104.11	By MS/MS	By MS/MS	By MS/MS	By MS/MS	By matching
ANKAPSQMER	______________________________	______________________________	M	A	N	E	R	S	2	1	1	0	0	1	1	0	0	0	0	1	1	0	1	1	0	0	0	0	0	0	10	1	1130.5502	P31725	P31725	2	11	S100a9	Protein S100-A9	yes	yes	2	0.0033219	106.42				By matching	By MS/MS
ANLAYGDFIK	SSPQYQEAVATVIQRANLAYGDFIKSQEGV	TVIQRANLAYGDFIKSQEGVTFNGQVCLIG	R	A	N	I	K	S	2	0	1	1	0	0	0	1	0	1	1	1	0	1	0	0	0	0	1	0	0	0	10	0	1110.571	E9PYJ7;Q6ZPQ6	E9PYJ7	532	541	Pitpnm2	Membrane-associated phosphatidylinositol transfer protein 2	yes	no	2	0.034697	62.463	By MS/MS	By MS/MS	By matching	By matching	By matching
ANLGGTEILTPLCNIYK	QDTMEDAVKRVKALKANLGGTEILTPLCNI	LGGTEILTPLCNIYKASSIPGHPLQLFVFT	K	A	N	Y	K	A	1	0	2	0	1	0	1	2	0	2	3	1	0	0	1	0	2	0	1	0	0	0	17	0	1875.9764	Q99KC8	Q99KC8	362	378	Vwa5a	von Willebrand factor A domain-containing protein 5A	yes	yes	2	3.9952E-38	318.47	By MS/MS	By MS/MS	By MS/MS	By MS/MS	By MS/MS
ANLIVLGAVPR	VIDMKNAVIGNNKQKANLIVLGAVPRLLYL	NKQKANLIVLGAVPRLLYLLQQETSSTELK	K	A	N	P	R	L	2	1	1	0	0	0	0	1	0	1	2	0	0	0	1	0	0	0	0	2	0	0	11	0	1121.6921	G3X920;Q9DBR3	G3X920	55	65	Armc8	Armadillo repeat-containing protein 8	yes	no	2	0.027049	65.224	By matching	By matching	By MS/MS	By matching	By matching
ANLMHNLGGEEVSVACK	AKCNLLAEKQHGFCKANLMHNLGGEEVSVA	LMHNLGGEEVSVACKLFQTQPQPANANAVG	K	A	N	C	K	L	2	0	2	0	1	0	2	2	1	0	2	1	1	0	0	1	0	0	0	2	0	0	17	0	1827.8608	P29699;A0A338P703;A0A338P7G1;A0A338P7H5	P29699	232	248	Ahsg	Alpha-2-HS-glycoprotein	yes	no	2;3	6.2248E-19	202.13		By matching	By MS/MS	By MS/MS	By MS/MS
ANLPQSFQVDTSK	KVKCSGPGLSPGMVRANLPQSFQVDTSKAG	VRANLPQSFQVDTSKAGVAPLQVKVQGPKG	R	A	N	S	K	A	1	0	1	1	0	2	0	0	0	0	1	1	0	1	1	2	1	0	0	1	0	0	13	0	1433.7151	B7FAU9;Q8BTM8;B7FAV1	B7FAU9	1465	1477	Flna	Filamin-A	yes	no	2	9.2276E-06	149.96	By MS/MS	By MS/MS	By MS/MS	By MS/MS	By MS/MS
ANLQIDQINTDLNLER	EEQGNTELINDRLKKANLQIDQINTDLNLE	NLQIDQINTDLNLERSHAQKNENARQQLER	K	A	N	E	R	S	1	1	3	2	0	2	1	0	0	2	3	0	0	0	0	0	1	0	0	0	0	0	16	0	1868.9592	Q8VDD5;A0A2R8W6V7	Q8VDD5	1755	1770	Myh9	Myosin-9	yes	no	2	4.3733E-70	304.51	By MS/MS	By MS/MS	By MS/MS	By MS/MS	By MS/MS
ANLSLLR	GPRTEEKISDSEGFKANLSLLRRPGEKTYT	ISDSEGFKANLSLLRRPGEKTYTQRCRLFV	K	A	N	L	R	R	1	1	1	0	0	0	0	0	0	0	3	0	0	0	0	1	0	0	0	0	0	0	7	0	785.47594	Q8VIJ6	Q8VIJ6	272	278	Sfpq	Splicing factor, proline- and glutamine-rich	yes	yes	2	0.0013839	144.9	By MS/MS	By MS/MS	By MS/MS	By MS/MS	By MS/MS
ANNTTYGLAAGLFTK	QQIMKFKSVDDVIKRANNTTYGLAAGLFTK	ANNTTYGLAAGLFTKDLDKAITVSSALQAG	R	A	N	T	K	D	3	0	2	0	0	0	0	2	0	0	2	1	0	1	0	0	3	0	1	0	0	0	15	0	1540.7886	P24549	P24549	421	435	Aldh1a1	Retinal dehydrogenase 1	yes	yes	2;3	2.7625E-14	203.11	By MS/MS	By MS/MS	By MS/MS	By MS/MS	By MS/MS
ANNTTYGLAAGVFTK	QQIMKFKSMDDVIKRANNTTYGLAAGVFTK	ANNTTYGLAAGVFTKDLDKAITVSSALQAG	R	A	N	T	K	D	3	0	2	0	0	0	0	2	0	0	1	1	0	1	0	0	3	0	1	1	0	0	15	0	1526.7729	O35945	O35945	421	435	Aldh1a7	Aldehyde dehydrogenase, cytosolic 1	yes	yes	2	0.0038096	81.494	By MS/MS	By MS/MS	By MS/MS	By MS/MS
ANPALYVLR	GSKPLIQQAMAKIMKANPALYVLRERIRKG	MAKIMKANPALYVLRERIRKGLQLYSSEPT	K	A	N	L	R	E	2	1	1	0	0	0	0	0	0	0	2	0	0	0	1	0	0	0	1	1	0	0	9	0	1015.5815	Q99PV0	Q99PV0	1736	1744	Prpf8	Pre-mRNA-processing-splicing factor 8	yes	yes	2	0.029528	66.429		By MS/MS	By matching	By MS/MS
ANPGFSMLDFLSDKPFIK	PSSSGGYWVAAATIRANPGFSMLDFLSDKP	GFSMLDFLSDKPFIKRMIFKMFSQETVMKF	R	A	N	I	K	R	1	0	1	2	0	0	0	1	0	1	2	2	1	3	2	2	0	0	0	0	0	0	18	1	2026.0234	Q9D7N9	Q9D7N9	324	341	Apmap	Adipocyte plasma membrane-associated protein	yes	yes	3	6.0398E-06	105.89	By MS/MS	By MS/MS	By MS/MS	By MS/MS	By MS/MS
ANPIQGFSAK	RDWVAMQTKRMLDMKANPIQGFSAKWDYDK	MLDMKANPIQGFSAKWDYDKNEWKK_____	K	A	N	A	K	W	2	0	1	0	0	1	0	1	0	1	0	1	0	1	1	1	0	0	0	0	0	0	10	0	1031.54	P19783	P19783	150	159	Cox4i1	Cytochrome c oxidase subunit 4 isoform 1, mitochondrial	yes	yes	2	0.00085547	123.35	By MS/MS	By MS/MS	By MS/MS	By MS/MS	By MS/MS
ANPYECGFDPTSSAR	LVAFWLPQMNLYSEKANPYECGFDPTSSAR	ANPYECGFDPTSSARLPFSMKFFLVAITFL	K	A	N	A	R	L	2	1	1	1	1	0	1	1	0	0	0	0	0	1	2	2	1	0	1	0	0	0	15	0	1670.6995	P03899	P03899	34	48	Mtnd3	NADH-ubiquinone oxidoreductase chain 3	yes	yes	2	0.0013139	95.401	By MS/MS	By MS/MS	By MS/MS	By MS/MS	By MS/MS
ANRPFLVLIR	VITGRSLNPNRVTFKANRPFLVLIREVALN	RVTFKANRPFLVLIREVALNTIIFMGRVAN	K	A	N	I	R	E	1	2	1	0	0	0	0	0	0	1	2	0	0	1	1	0	0	0	0	1	0	0	10	1	1197.7346	P32261	P32261	437	446	Serpinc1	Antithrombin-III	yes	yes	3	7.5007E-05	123.63	By MS/MS	By MS/MS	By MS/MS	By MS/MS	By MS/MS
ANSANLK	LTRNPQFQKLLEWHRANSANLKLRELFEAD	QKLLEWHRANSANLKLRELFEADPERFNNF	R	A	N	L	K	L	2	0	2	0	0	0	0	0	0	0	1	1	0	0	0	1	0	0	0	0	0	0	7	0	716.3817	P06745;A0A0U1RP97;A0A0U1RQ72	P06745	19	25	Gpi	Glucose-6-phosphate isomerase	yes	no	2	0.0095601	144.9				By MS/MS
ANSEVAQWR	EEMEAKAELQRVLSKANSEVAQWRTKYETD	QRVLSKANSEVAQWRTKYETDAIQRTEELE	K	A	N	W	R	T	2	1	1	0	0	1	1	0	0	0	0	0	0	0	0	1	0	1	0	1	0	0	9	0	1059.5098	Q02566;Q91Z83;P13541;Q5SX39	Q02566	1366	1374	Myh6;Myh7;Myh3;Myh4	Myosin-6;Myosin-7;Myosin-3;Myosin-4	no	no	2	1.4742E-08	187.8	By MS/MS	By MS/MS	By MS/MS		By MS/MS
ANSFLGQK	DAKQLKNRVEASITKANSFLGQKASAGLLG	VEASITKANSFLGQKASAGLLGAHAAAITA	K	A	N	Q	K	A	1	0	1	0	0	1	0	1	0	0	1	1	0	1	0	1	0	0	0	0	0	0	8	0	863.45012	P01029	P01029	1171	1178	C4b	Complement C4-B;Complement C4 beta chain;Complement C4 alpha chain;C4a anaphylatoxin;Complement C4 gamma chain	yes	yes	2	0.037661	65.676				By matching	By MS/MS
ANSILFCGR	FCADHPFLFFIRHNKANSILFCGRFSSP__	FIRHNKANSILFCGRFSSP___________	K	A	N	G	R	F	1	1	1	0	1	0	0	1	0	1	1	0	0	1	0	1	0	0	0	0	0	0	9	0	1036.5124	O08797	O08797	362	370	Serpinb9		yes	yes	2	0.0056369	87.181	By matching	By matching	By matching	By matching	By MS/MS
ANSWWLR	GQQSRIHCTRLAGDKANSWWLRHHPRVLSM	CTRLAGDKANSWWLRHHPRVLSMKFKAGVK	K	A	N	L	R	H	1	1	1	0	0	0	0	0	0	0	1	0	0	0	0	1	0	2	0	0	0	0	7	0	931.46644	Q9CWJ9	Q9CWJ9	462	468	Atic	Bifunctional purine biosynthesis protein PURH;Phosphoribosylaminoimidazolecarboxamide formyltransferase;IMP cyclohydrolase	yes	yes	2	0.029662	79.939	By matching	By matching	By MS/MS		By MS/MS
ANTFVAELK	NPNKIFGVTTLDIVRANTFVAELKGLDPAR	TLDIVRANTFVAELKGLDPARVNVPVIGGH	R	A	N	L	K	G	2	0	1	0	0	0	1	0	0	0	1	1	0	1	0	0	1	0	0	1	0	0	9	0	991.53385	P08249;A0A0G2JF23	P08249	177	185	Mdh2	Malate dehydrogenase, mitochondrial	yes	no	2	0.00098967	109.11	By MS/MS	By MS/MS	By MS/MS	By MS/MS	By MS/MS
ANVAKPGLVDDFEK	SLSEKPPAIDWAYYRANVAKPGLVDDFEKK	RANVAKPGLVDDFEKKYNALKIPVPEDKYT	R	A	N	E	K	K	2	0	1	2	0	0	1	1	0	0	1	2	0	1	1	0	0	0	0	2	0	0	14	1	1501.7777	Q9DCX2;B1ASE2	Q9DCX2	59	72	Atp5h	ATP synthase subunit d, mitochondrial	yes	no	2	0.00015765	136.93	By MS/MS	By MS/MS	By MS/MS	By MS/MS	By MS/MS
ANVTAIR	TEKGISDLAQHYLMRANVTAIRRVRKTDNN	LAQHYLMRANVTAIRRVRKTDNNRIARACG	R	A	N	I	R	R	2	1	1	0	0	0	0	0	0	1	0	0	0	0	0	0	1	0	0	1	0	0	7	0	743.42899	E9Q133;P80318;Q3U0I3;F6Q609	E9Q133	269	275	Cct3	T-complex protein 1 subunit gamma	yes	no	2	0.03042	79.146	By matching	By MS/MS	By MS/MS	By MS/MS	By MS/MS
ANWEAQQR	HKELEEKRRQFEEEKANWEAQQRILEQQNS	RQFEEEKANWEAQQRILEQQNSSRTLEKNK	K	A	N	Q	R	I	2	1	1	0	0	2	1	0	0	0	0	0	0	0	0	0	0	1	0	0	0	0	8	0	1001.4679	E9Q9F5;E9Q1G8;O55131	E9Q9F5	409	416	Sept7	Septin-7	yes	no	2	0.011394	110.61	By MS/MS	By MS/MS
ANWYFLLAR	YVINGQKMWITNGGKANWYFLLARSNPDPK	ITNGGKANWYFLLARSNPDPKVPASKAFTG	K	A	N	A	R	S	2	1	1	0	0	0	0	0	0	0	2	0	0	1	0	0	0	1	1	0	0	0	9	0	1152.608	P45952	P45952	198	206	Acadm	Medium-chain specific acyl-CoA dehydrogenase, mitochondrial	yes	yes	2	0.018053	87.754	By MS/MS	By matching	By matching	By matching	By matching
ANYSLNTDDPLIFK	DPKTTHAVVRFKNDKANYSLNTDDPLIFKS	KANYSLNTDDPLIFKSTLDTDYQMTKKDMG	K	A	N	F	K	S	1	0	2	2	0	0	0	0	0	1	2	1	0	1	1	1	1	0	1	0	0	0	14	0	1609.7988	P03958	P03958	288	301	Ada	Adenosine deaminase	yes	yes	2	0.01368	65.5		By MS/MS		By MS/MS	By MS/MS
APDAWDYSQGFVNEEMIR	NEHSARFKLWYTVDKAPDAWDYSQGFVNEE	AWDYSQGFVNEEMIRDHLPTPGEEPLILMC	K	A	P	I	R	D	2	1	1	2	0	1	2	1	0	1	0	0	1	1	1	1	0	1	1	1	0	0	18	0	2126.9368	Q9DCN2	Q9DCN2	242	259	Cyb5r3	NADH-cytochrome b5 reductase 3;NADH-cytochrome b5 reductase 3 membrane-bound form;NADH-cytochrome b5 reductase 3 soluble form	yes	yes	2	0.018072	67.115	By matching	By matching	By matching	By matching	By matching
APDFVFYAPR	SFNDKKFVIKPIDKKAPDFVFYAPRLRINK	PIDKKAPDFVFYAPRLRINKRILALCMGNH	K	A	P	P	R	L	2	1	0	1	0	0	0	0	0	0	0	0	0	2	2	0	0	0	1	1	0	0	10	0	1181.5869	P26041;P26043;A0A5F8MPB9;Q7TSG6;P26040	P26041	264	273	Msn;Rdx;Ezr	Moesin;Radixin;Ezrin	no	no	2;3	0.00018548	149.65	By MS/MS	By matching	By matching	By matching	By MS/MS
APDVDVSVAGPDAALK	FDLNIPGGEIDTSLKAPDVDVSVAGPDAAL	PDVDVSVAGPDAALKAEVKSPKVKKTMFGK	K	A	P	L	K	A	4	0	0	3	0	0	0	1	0	0	1	1	0	0	2	1	0	0	0	3	0	0	16	0	1523.7831	E9Q616	E9Q616	4837	4852	Ahnak		yes	yes	2	2.3246E-10	168.82	By MS/MS	By MS/MS	By MS/MS	By MS/MS	By MS/MS
APDVQLNAPDVDVHGPEWNLK	PNLEGDFKGPKVDIKAPDVQLNAPDVDVHG	NAPDVDVHGPEWNLKMPKMKMPKFGVSGIK	K	A	P	L	K	M	2	0	2	3	0	1	1	1	1	0	2	1	0	0	3	0	0	1	0	3	0	0	21	0	2313.139	E9Q616	E9Q616	3181	3201	Ahnak		yes	yes	3	2.6484E-06	75.868		By MS/MS	By MS/MS	By MS/MS	By matching
APEEILAEK	YPFLPTVIDGVVLPKAPEEILAEKSFSTVP	GVVLPKAPEEILAEKSFSTVPYIVGINKQE	K	A	P	E	K	S	2	0	0	0	0	0	3	0	0	1	1	1	0	0	1	0	0	0	0	0	0	0	9	0	998.52843	Q8VCT4;Q8VCC2;E9PYP1;P23953;D3Z5G7	Q8VCT4	330	338	Ces1d;Ces1;Ces1a;Ces1c;Ces1b	Carboxylesterase 1D;Liver carboxylesterase 1;Carboxylic ester hydrolase;Carboxylesterase 1C	no	no	2	1.5451E-05	149.94	By MS/MS	By MS/MS	By MS/MS	By MS/MS	By MS/MS
APEIMLNSK	HTGFLTEYVATRWYRAPEIMLNSKGYTKSI	ATRWYRAPEIMLNSKGYTKSIDIWSVGCIL	R	A	P	S	K	G	1	0	1	0	0	0	1	0	0	1	1	1	1	0	1	1	0	0	0	0	0	0	9	0	1001.5216	Q63844;D3Z3G6;A0A0U1RPX4;D3Z6D8;P63085	Q63844	213	221	Mapk3;Mapk1	Mitogen-activated protein kinase 3;Mitogen-activated protein kinase;Mitogen-activated protein kinase 1	no	no	2	0.03938	60.892	By MS/MS	By MS/MS		By MS/MS	By MS/MS
APEVDVQGPEWSLK	KAPDVDIKGPNVDIKAPEVDVQGPEWSLKM	KAPEVDVQGPEWSLKMPKMKMPKFSMPTLK	K	A	P	L	K	M	1	0	0	1	0	1	2	1	0	0	1	1	0	0	2	1	0	1	0	2	0	0	14	0	1553.7726	E9Q616	E9Q616	1111	1124	Ahnak		yes	yes	2	2.576E-08	185.77	By MS/MS	By MS/MS	By MS/MS	By MS/MS	By MS/MS
APFALQVNTLPLNFDK	QTSLKYNILPVADGKAPFALQVNTLPLNFD	PFALQVNTLPLNFDKAGDHRTFQIRINVSY	K	A	P	D	K	A	2	0	2	1	0	1	0	0	0	0	3	1	0	2	2	0	1	0	0	1	0	0	16	0	1786.9618	Q61838	Q61838	1358	1373	A2m	Alpha-2-macroglobulin;Alpha-2-macroglobulin 165 kDa subunit;Alpha-2-macroglobulin 35 kDa subunit	yes	yes	2	4.3197E-85	317.81	By MS/MS	By MS/MS	By MS/MS	By MS/MS	By MS/MS
APFDLFENR	EGQLEFRALLFVPRRAPFDLFENRKKKNNI	LFVPRRAPFDLFENRKKKNNIKLYVRRVFI	R	A	P	N	R	K	1	1	1	1	0	0	1	0	0	0	1	0	0	2	1	0	0	0	0	0	0	0	9	0	1107.5349	P07901	P07901	348	356	Hsp90aa1	Heat shock protein HSP 90-alpha	yes	yes	2	0.007754	82.426
APFLETDQLK	VKVFKQPSKPEIVNKAPFLETDQLKKLGDC	EIVNKAPFLETDQLKKLGDCISRDSYPDGN	K	A	P	L	K	K	1	0	0	1	0	1	1	0	0	0	2	1	0	1	1	0	1	0	0	0	0	0	10	0	1160.6077	E9Q4G8;E9Q3Q6;Q61490	E9Q4G8	143	152	Alcam	CD166 antigen	yes	no	2	0.0096351	76.17					By MS/MS
APIIAVTR	KSGRSAHQVARYRPRAPIIAVTRNPQTARQ	VARYRPRAPIIAVTRNPQTARQAHLYRGIF	R	A	P	T	R	N	2	1	0	0	0	0	0	0	0	2	0	0	0	0	1	0	1	0	0	1	0	0	8	0	839.52289	P52480	P52480	448	455	Pkm	Pyruvate kinase PKM	yes	yes	2	0.0042916	104.37	By MS/MS	By MS/MS	By MS/MS	By MS/MS	By MS/MS
APILIATDVASR	QQERDWVLNEFKHGKAPILIATDVASRGLD	HGKAPILIATDVASRGLDVEDVKFVINYDY	K	A	P	S	R	G	3	1	0	1	0	0	0	0	0	2	1	0	0	0	1	1	1	0	0	1	0	0	12	0	1225.703	Q8BTS0;Q61656;S4R1I6;Q501J6;Q3U741;Q3TU25	Q8BTS0	392	403	Ddx5;Ddx17	Probable ATP-dependent RNA helicase DDX5;Probable ATP-dependent RNA helicase DDX17	no	no	2	0.00087721	126.31	By MS/MS	By MS/MS	By MS/MS	By MS/MS	By MS/MS
APIRPDIVNFVHTNLR	GESSGKNVTLPAVFKAPIRPDIVNFVHTNL	PIRPDIVNFVHTNLRKNNRQPYAVSELAGH	K	A	P	L	R	K	1	2	2	1	0	0	0	0	1	2	1	0	0	1	2	0	1	0	0	2	0	0	16	1	1861.0323	Q9D8E6	Q9D8E6	30	45	Rpl4	60S ribosomal protein L4	yes	yes	3;4	0.0025087	70.784	By MS/MS	By matching		By MS/MS	By MS/MS
APLDHELAQEPHLR	QQLLRALTRLDSYLRAPLDHELAQEPHLRE	RAPLDHELAQEPHLRESHRRFLDGDQFTLA	R	A	P	L	R	E	2	1	0	1	0	1	2	0	2	0	3	0	0	0	2	0	0	0	0	0	0	0	14	0	1624.8322	A2AJ28;Q9D7P7	A2AJ28	143	156	Clic3	Chloride intracellular channel protein;Chloride intracellular channel protein 3	yes	no	3;4	0.00022371	97.797	By matching	By MS/MS	By matching	By MS/MS	By MS/MS
APLDIPVPDPVK	LKEPALNEANLSNLKAPLDIPVPDPVKEKE	NLKAPLDIPVPDPVKEKEKEERKKQQEKEE	K	A	P	V	K	E	1	0	0	2	0	0	0	0	0	1	1	1	0	0	4	0	0	0	0	2	0	0	12	0	1259.7125	G3UXZ5;P97371;G3UXY0;G3X9K9;G3UWN9	G3UXZ5	59	70	Psme1	Proteasome activator complex subunit 1	yes	no	2	0.0013348	117.52	By MS/MS	By MS/MS	By matching	By MS/MS	By MS/MS
APNSPDVLEIEFK	QAPPGLYTKTQDPAKAPNSPDVLEIEFKKG	AKAPNSPDVLEIEFKKGVPVKVTNIKDGTT	K	A	P	F	K	K	1	0	1	1	0	0	2	0	0	1	1	1	0	1	2	1	0	0	0	1	0	0	13	0	1457.7402	P16460	P16460	216	228	Ass1	Argininosuccinate synthase	yes	yes	2	0.013369	70.728
APPNATLEHFYQTSGK	PLAALLNVKEKTRLRAPPNATLEHFYQTSG	PPNATLEHFYQTSGKQPKQVEVDLLSRQSG	R	A	P	G	K	Q	2	0	1	0	0	1	1	1	1	0	1	1	0	1	2	1	2	0	1	0	0	0	16	0	1759.8529	Q924Z4;D3Z4M2;D3YTM0;D3Z0Z2	Q924Z4	78	93	Cers2	Ceramide synthase 2	yes	no	3	0.00033586	65.231	By MS/MS		By MS/MS		By MS/MS
APPVPGAVSGGSGEVDELFDVK	______________________________	VSGGSGEVDELFDVKNAFYIGSYQQCINEA	M	A	P	V	K	N	2	0	0	2	0	0	2	4	0	0	1	1	0	1	3	2	0	0	0	4	0	0	22	0	2126.0532	D3Z315;O89079;E9Q6I5	D3Z315	2	23	Cope	Coatomer subunit epsilon	yes	no	3	1.1627E-06	58.835				By MS/MS	By matching
APQVSTPTLVEAAR	EYGFQNAILVRYTQKAPQVSTPTLVEAARN	KAPQVSTPTLVEAARNLGRVGTKCCTLPED	K	A	P	A	R	N	3	1	0	0	0	1	1	0	0	0	1	0	0	0	2	1	2	0	0	2	0	0	14	0	1438.778	P07724	P07724	439	452	Alb	Serum albumin	yes	yes	2;3	1.2297E-31	254.34	By MS/MS	By MS/MS	By MS/MS	By MS/MS	By MS/MS
APQVYILPPPAEQLSR	SPIERTISKIKGLVRAPQVYILPPPAEQLS	PQVYILPPPAEQLSRKDVSLTCLVVGFNPG	R	A	P	S	R	K	2	1	0	0	0	2	1	0	0	1	2	0	0	0	4	1	0	0	1	1	0	0	16	0	1777.9727	A0A075B5P3;A0A0A6YVP0;P01867	A0A075B5P3	234	249	Ighg2b;Igh-3	Ig gamma-2B chain C region	yes	no	2	0.016708	71.241		By matching	By matching	By MS/MS	By MS/MS
APQVYVLPPPAEEMTK	SPIEKTISKPRGPVRAPQVYVLPPPAEEMT	PQVYVLPPPAEEMTKKEFSLTCMITGFLPA	R	A	P	T	K	K	2	0	0	0	0	1	2	0	0	0	1	1	1	0	4	0	1	0	1	2	0	0	16	0	1768.907	F6TQW2;A0A0A6YY53;P01864	F6TQW2	233	248	Ighg2c	Ig gamma-2A chain C region secreted form	yes	no	2	0.0016666	86.313				By MS/MS	By MS/MS
APSFSVSAPQVSIPDVNVNLK	DTPDINIEGPEAKIKAPSFSVSAPQVSIPD	SAPQVSIPDVNVNLKGPKIKGDVPSVGLEG	K	A	P	L	K	G	2	0	2	1	0	1	0	0	0	1	1	1	0	1	3	4	0	0	0	4	0	0	21	0	2168.1477	E9Q616	E9Q616	4964	4984	Ahnak		yes	yes	2;3	7.3426E-09	120.53	By MS/MS	By MS/MS	By matching	By MS/MS	By matching
APSQMER	______________________________	______________________________	K	A	P	E	R	S	1	1	0	0	0	1	1	0	0	0	0	0	1	0	1	1	0	0	0	0	0	0	7	0	817.37524	P31725	P31725	5	11	S100a9	Protein S100-A9	yes	yes	2	0.012934	100.74	By matching	By MS/MS		By MS/MS	By MS/MS
APSVANIGSHCDLSLK	TGEGRVKESITRRRRAPSVANIGSHCDLSL	PSVANIGSHCDLSLKIPEISIQDMTAQVTS	R	A	P	L	K	I	2	0	1	1	1	0	0	1	1	1	2	1	0	0	1	3	0	0	0	1	0	0	16	0	1667.8301	B7FAU9;Q8BTM8;B7FAV1	B7FAU9	2142	2157	Flna	Filamin-A	yes	no	3	6.8918E-05	80.609	By matching	By matching	By matching	By matching	By MS/MS
APVPTGEVYFADSFDR	KSDASTPPSPKVTYKAPVPTGEVYFADSFD	PVPTGEVYFADSFDRGSLSGWILSKAKKDD	K	A	P	D	R	G	2	1	0	2	0	0	1	1	0	0	0	0	0	2	2	1	1	0	1	2	0	0	16	0	1769.8261	P35564	P35564	63	78	Canx	Calnexin	yes	yes	2	1.3927E-05	123.84	By MS/MS	By MS/MS	By MS/MS	By MS/MS	By MS/MS
AQAALAVNISAAR	MAAVKTLNPKAEVARAQAALAVNISAARGL	ARAQAALAVNISAARGLQDVLRTNLGPKGT	R	A	Q	A	R	G	6	1	1	0	0	1	0	0	0	1	1	0	0	0	0	1	0	0	0	1	0	0	13	0	1254.7044	Q52KG9;P80317	Q52KG9	16	28	Cct6a	T-complex protein 1 subunit zeta	yes	no	2	0.0036015	100.72	By MS/MS	By MS/MS	By MS/MS	By MS/MS	By MS/MS
AQAEAQQPVFNTLR	LQELEATKASLKKLRAQAEAQQPVFNTLRD	RAQAEAQQPVFNTLRDELRGAQEVGERLQQ	R	A	Q	L	R	D	3	1	1	0	0	3	1	0	0	0	1	0	0	1	1	0	1	0	0	1	0	0	14	0	1571.8056	Q9QXS1;E9Q3W4;A0A3B2W7J8	Q9QXS1	1282	1295	Plec	Plectin	yes	no	2	2.1301E-24	221.6		By MS/MS			By MS/MS
AQAELEAQELQR	LEKQRQLAEAHAQAKAQAELEAQELQRRMQ	QAKAQAELEAQELQRRMQEEVARREEAAVD	K	A	Q	Q	R	R	3	1	0	0	0	3	3	0	0	0	2	0	0	0	0	0	0	0	0	0	0	0	12	0	1384.6947	Q9QXS1;E9Q3W4	Q9QXS1	1529	1540	Plec	Plectin	yes	no	2	0.00016935	153.66	By MS/MS	By MS/MS	By MS/MS	By MS/MS	By MS/MS
AQAELESVSTALSEAESK	DSERARSEAAEKLQRAQAELESVSTALSEA	ELESVSTALSEAESKAIRLGKELSSAESQL	R	A	Q	S	K	A	4	0	0	0	0	1	4	0	0	0	2	1	0	0	0	4	1	0	0	1	0	0	18	0	1848.8953	K3W4R2;Q6URW6	K3W4R2	1306	1323	Myh14	Myosin-14	yes	no	2;3	9.9209E-39	244.44	By MS/MS	By MS/MS	By MS/MS	By MS/MS	By MS/MS
AQAEQAALK	AEKLRKEAEQEAARRAQAEQAALKQKQAAD	QEAARRAQAEQAALKQKQAADAEMEKHKKF	R	A	Q	L	K	Q	4	0	0	0	0	2	1	0	0	0	1	1	0	0	0	0	0	0	0	0	0	0	9	0	928.49779	Q9QXS1;E9Q3W4	Q9QXS1	2295	2303	Plec	Plectin	yes	no	2	0.00050648	119.29	By MS/MS	By MS/MS	By matching	By MS/MS	By MS/MS
AQAEVEGLGK	DPARECAQRIAEQQKAQAEVEGLGKGVARL	AEQQKAQAEVEGLGKGVARLSAEAEKVLAL	K	A	Q	G	K	G	2	0	0	0	0	1	2	2	0	0	1	1	0	0	0	0	0	0	0	1	0	0	10	0	1000.5189	Q9QXS1;E9Q3W4	Q9QXS1	1174	1183	Plec	Plectin	yes	no	2	0.0012499	114.89	By MS/MS	By MS/MS	By MS/MS	By MS/MS	By matching
AQAFGDR	TANLGAGAAQPLRDRAQAFGDRIRGRLEEV	AAQPLRDRAQAFGDRIRGRLEEVGNQARDR	R	A	Q	D	R	I	2	1	0	1	0	1	0	1	0	0	0	0	0	1	0	0	0	0	0	0	0	0	7	0	763.3613	P08226;A0A1B0GX15;G3UWN5	P08226	217	223	Apoe	Apolipoprotein E	yes	no	2	0.014523	97.473		By MS/MS	By MS/MS	By MS/MS	By MS/MS
AQALAIETEAELER	ARIEGEGSVLQAKLKAQALAIETEAELERV	KAQALAIETEAELERVKKVREMELIYSRAQ	K	A	Q	E	R	V	4	1	0	0	0	1	4	0	0	1	2	0	0	0	0	0	1	0	0	0	0	0	14	0	1542.789	Q9EQK5;E9Q3X0	Q9EQK5	748	761	Mvp	Major vault protein	yes	no	2	1.303E-06	164.04	By MS/MS	By MS/MS	By MS/MS	By MS/MS	By MS/MS
AQAPASPYNDYEGR	HFQLQNHQKDFSIPRAQAPASPYNDYEGRK	RAQAPASPYNDYEGRKGDS___________	R	A	Q	G	R	K	3	1	1	1	0	1	1	1	0	0	0	0	0	0	2	1	0	0	2	0	0	0	14	0	1537.6797	G5E8C3;Q8BHL4	G5E8C3	339	352	Gprc5a	Retinoic acid-induced protein 3	yes	no	2	8.9942E-07	168.3	By MS/MS	By MS/MS	By MS/MS	By MS/MS	By MS/MS
AQAPTVIVTQPGFVR	______________________________	AQAPTVIVTQPGFVRAPQNSNWQTSLCDCF	M	A	Q	V	R	A	2	1	0	0	0	2	0	1	0	1	0	0	0	1	2	0	2	0	0	3	0	0	15	0	1582.8831	Q9JI48	Q9JI48	2	16	Plac8	Placenta-specific gene 8 protein	yes	yes	2	6.179E-10	161.94	By MS/MS	By MS/MS	By MS/MS	By MS/MS	By MS/MS
AQASAISVGSR	AQQEAEAAQRLSEEKAQASAISVGSRCEVR	SEEKAQASAISVGSRCEVRAPDHSLRRGTV	K	A	Q	S	R	C	3	1	0	0	0	1	0	1	0	1	0	0	0	0	0	3	0	0	0	1	0	0	11	0	1045.5516	Q9D1E6	Q9D1E6	154	164	Tbcb	Tubulin-folding cofactor B	yes	yes	2	0.0041994	86.898
AQASAPAQAPK	KPKVQTKAGAKAPAKAQASAPAQAPKGAQA	APAKAQASAPAQAPKGAQAPKGAQAPVKAP	K	A	Q	P	K	G	5	0	0	0	0	2	0	0	0	0	0	1	0	0	2	1	0	0	0	0	0	0	11	0	1038.5458	P47915	P47915	135	145	Rpl29	60S ribosomal protein L29	yes	yes	2	0.00051789	139.38		By MS/MS	By MS/MS	By MS/MS	By MS/MS
AQAVHPGYGFLSENK	YLNMDAIMEAIKKTRAQAVHPGYGFLSENK	AQAVHPGYGFLSENKEFAKRLAAEDVTFIG	R	A	Q	N	K	E	2	0	1	0	0	1	1	2	1	0	1	1	0	1	1	1	0	0	1	1	0	0	15	0	1616.7947	Q91ZA3;H3BL62;D3YWM4	Q91ZA3	132	146	Pcca	Propionyl-CoA carboxylase alpha chain, mitochondrial	yes	no	3	0.031385	29.124	By matching	By matching	By matching	By matching	By matching
AQAYQTGK	ASQYGWSGNMERIMKAQAYQTGKDISTNYY	NMERIMKAQAYQTGKDISTNYYASQKKTFE	K	A	Q	G	K	D	2	0	0	0	0	2	0	1	0	0	0	1	0	0	0	0	1	0	1	0	0	0	8	0	865.42938	P08113;F7C312	P08113	664	671	Hsp90b1	Endoplasmin	yes	no	2	0.0027131	113.7	By MS/MS	By matching	By MS/MS	By MS/MS	By MS/MS
AQCIQSMTR	DLKDVTRETHYENYRAQCIQSMTRLVVKER	HYENYRAQCIQSMTRLVVKERNRNKLTRES	R	A	Q	T	R	L	1	1	0	0	1	2	0	0	0	1	0	0	1	0	0	1	1	0	0	0	0	0	9	0	1093.5008	A0A5F8MP96;P28661	A0A5F8MP96	902	910	Sept4	Septin-4	yes	no	2	0.0017996	101.43	By matching	By MS/MS	By MS/MS	By MS/MS	By MS/MS
AQCPIVER	LPHSAGRYAAKRFRKAQCPIVERLTNSMMM	AAKRFRKAQCPIVERLTNSMMMHGRNNGKK	K	A	Q	E	R	L	1	1	0	0	1	1	1	0	0	1	0	0	0	0	1	0	0	0	0	1	0	0	8	0	971.48585	Q91V55;D3YYM6;D3Z1S8;P97461	Q91V55	64	71	Rps5	40S ribosomal protein S5;40S ribosomal protein S5, N-terminally processed	yes	no	2	0.0022601	119.17	By MS/MS	By MS/MS	By MS/MS	By MS/MS	By MS/MS
AQDGSSPLSLQDLIEK	ICAGNVERLVACWTKAQDGSSPLSLQDLIE	QDGSSPLSLQDLIEKVVILRKAVQLTQALD	K	A	Q	E	K	V	1	0	0	2	0	2	1	1	0	1	3	1	0	0	1	3	0	0	0	0	0	0	16	0	1699.8628	Q3UPL0;S4R2A9;S4R256	Q3UPL0	707	722	Sec31a	Protein transport protein Sec31A	yes	no	2	0.00020823	98.942	By MS/MS	By MS/MS	By MS/MS	By MS/MS	By MS/MS
AQDPDQLR	PEAPYIYALLSRLFRAQDPDQLRQHALAEG	LLSRLFRAQDPDQLRQHALAEGLTEEEYQA	R	A	Q	L	R	Q	1	1	0	2	0	2	0	0	0	0	1	0	0	0	1	0	0	0	0	0	0	0	8	0	941.45666	Q99KK7;A0A494BBC1;A0A494B918;A0A494BBB3	Q99KK7	69	76	Dpp3	Dipeptidyl peptidase 3	yes	no	2	0.014162	80.229	By matching
AQDQGEKENPMR	______________________________	______________________________	M	A	Q	M	R	E	1	1	1	1	0	2	2	1	0	0	0	1	1	0	1	0	0	0	0	0	0	0	12	1	1401.6307	Q9CXW4	Q9CXW4	2	13	Rpl11	60S ribosomal protein L11	yes	yes	2	0.0031429	113.47		By MS/MS		By MS/MS	By MS/MS
AQDTAELFFEDVR	KGFIKGRKLHKMGMKAQDTAELFFEDVRLP	MKAQDTAELFFEDVRLPANALLGEENKGFY	K	A	Q	V	R	L	2	1	0	2	0	1	2	0	0	0	1	0	0	2	0	0	1	0	0	1	0	0	13	0	1539.7205	A0A0R4J083;P51174	A0A0R4J083	255	267	Acadl	Long-chain specific acyl-CoA dehydrogenase, mitochondrial	yes	no	2	1.6603E-08	227.37	By MS/MS	By MS/MS	By MS/MS	By MS/MS	By MS/MS
AQDVEPK	SYVESVARTAVAGPRAQDVEPKSFSAPAAH	RTAVAGPRAQDVEPKSFSAPAAHAYGHETP	R	A	Q	P	K	S	1	0	0	1	0	1	1	0	0	0	0	1	0	0	1	0	0	0	0	1	0	0	7	0	785.39193	A0A087WQM0;A0A6I8MWZ2;A0A087WQS0;A0A1D5RM59;E9Q0S6;A0A087WRU0;A0A087WQ94	A0A087WQM0	1129	1135	Tns1		yes	no	2	0.018501	91.626	By matching		By MS/MS	By matching	By matching
AQEACGPLEMDSALSVVQNLEK	NLGTALAELRTAAQKAQEACGPLEMDSALS	LEMDSALSVVQNLEKDLQEIKAAARDGKLK	K	A	Q	E	K	D	3	0	1	1	1	2	3	1	0	0	3	1	1	0	1	2	0	0	0	2	0	0	22	0	2388.1301	P26039	P26039	1041	1062	Tln1	Talin-1	yes	yes	2;3	6.033E-13	170.45	By MS/MS	By MS/MS	By MS/MS	By MS/MS	By MS/MS
AQEEAER	EQIEKALQLEEERRRAQEEAERLEADRMAA	QLEEERRRAQEEAERLEADRMAALRAKEEL	R	A	Q	E	R	L	2	1	0	0	0	1	3	0	0	0	0	0	0	0	0	0	0	0	0	0	0	0	7	0	831.37226	P26040	P26040	382	388	Ezr	Ezrin	yes	yes	2	0.037744	83.614
AQEEAIK	VYNRQRKIRIYKLQKAQEEAIKLKGQAPPP	IRIYKLQKAQEEAIKLKGQAPPP_______	K	A	Q	I	K	L	2	0	0	0	0	1	2	0	0	1	0	1	0	0	0	0	0	0	0	0	0	0	7	0	787.40758	P13597	P13597	523	529	Icam1	Intercellular adhesion molecule 1	yes	yes	2	0.0038953	134.06	By MS/MS	By matching	By matching
AQEFVNCK	______________________________	______________________________	M	A	Q	C	K	I	1	0	1	0	1	1	1	0	0	0	0	1	0	1	0	0	0	0	0	1	0	0	8	0	994.45422	Q9QUH0;A0A1Y7VM65	Q9QUH0	2	9	Glrx	Glutaredoxin-1	yes	no	2	0.0036625	86.095	By matching	By matching	By matching	By matching	By MS/MS
AQEIDQTNDFK	RHTISKFLQENLAPKAQEIDQTNDFKNLRE	LAPKAQEIDQTNDFKNLREFWKQLGSLGVL	K	A	Q	F	K	N	1	0	1	2	0	2	1	0	0	1	0	1	0	1	0	0	1	0	0	0	0	0	11	0	1307.5994	Q9JHI5	Q9JHI5	66	76	Ivd	Isovaleryl-CoA dehydrogenase, mitochondrial	yes	yes	2	0.00029313	147.2	By MS/MS	By MS/MS	By MS/MS	By MS/MS	By MS/MS
AQENVELPQLK	SEYDAVEREKLEAQRAQENVELPQLKGAVY	EAQRAQENVELPQLKGAVYVSEELSKTLVH	R	A	Q	L	K	G	1	0	1	0	0	2	2	0	0	0	2	1	0	0	1	0	0	0	0	1	0	0	11	0	1267.6772	A0A668KLV9;A0A668KLD3;Q9WTQ5	A0A668KLV9	765	775	Akap12	A-kinase anchor protein 12	yes	no	2	0.0029024	114.86			By MS/MS	By MS/MS
AQEQLATALQNLEEAEK	ALNRRIQLLEEELDRAQEQLATALQNLEEA	EQLATALQNLEEAEKAADESERGMKVIENR	R	A	Q	E	K	A	4	0	1	0	0	3	4	0	0	0	3	1	0	0	0	0	1	0	0	0	0	0	17	0	1884.9429	Q6IRU2	Q6IRU2	66	82	Tpm4	Tropomyosin alpha-4 chain	yes	yes	2;3	1.3918E-124	356.01	By MS/MS	By MS/MS	By MS/MS	By MS/MS	By MS/MS
AQFDQLK	PVPASELLDAKILSRAQFDQLKDGKTSVKE	LDAKILSRAQFDQLKDGKTSVKELSEVGSV	R	A	Q	L	K	D	1	0	0	1	0	2	0	0	0	0	1	1	0	1	0	0	0	0	0	0	0	0	7	0	848.43922	Q9QXS1;E9Q3W4;A0A3B2W7J8	Q9QXS1	3470	3476	Plec	Plectin	yes	no	2	0.057512	66.993	By MS/MS	By matching	By MS/MS	By matching	By MS/MS
AQFEGIVTDLIK	MDASGPKHLNMKLTRAQFEGIVTDLIKRTI	LTRAQFEGIVTDLIKRTIAPCQKAMQDAEV	R	A	Q	I	K	R	1	0	0	1	0	1	1	1	0	2	1	1	0	1	0	0	1	0	0	1	0	0	12	0	1332.7289	P38647	P38647	349	360	Hspa9	Stress-70 protein, mitochondrial	yes	yes	2	0.0017693	107.45	By MS/MS	By MS/MS	By MS/MS	By MS/MS	By MS/MS
AQFEQLCASLLAR	ECFMNDLDVSSKMNRAQFEQLCASLLARVE	NRAQFEQLCASLLARVEPPLKSVMDQANLQ	R	A	Q	A	R	V	3	1	0	0	1	2	1	0	0	0	3	0	0	1	0	1	0	0	0	0	0	0	13	0	1505.766	P48722;E0CY23	P48722	304	316	Hspa4l	Heat shock 70 kDa protein 4L	yes	no	2	0.0089898	73.951	By MS/MS		By MS/MS		By MS/MS
AQFGQPEILLGTIPGAGGTQR	CELAMMCDIIYAGEKAQFGQPEILLGTIPG	EILLGTIPGAGGTQRLTRAVGKSLAMEMVL	K	A	Q	Q	R	L	2	1	0	0	0	3	1	5	0	2	2	0	0	1	2	0	2	0	0	0	0	0	21	0	2110.1171	Q8BH95	Q8BH95	158	178	Echs1	Enoyl-CoA hydratase, mitochondrial	yes	yes	2;3	9.8993E-09	149.3	By MS/MS	By MS/MS	By MS/MS	By MS/MS	By MS/MS
AQFLVEK	AAVEAKQVAQQEAQRAQFLVEKAKQEQRQK	VAQQEAQRAQFLVEKAKQEQRQKIVQAEGE	R	A	Q	E	K	A	1	0	0	0	0	1	1	0	0	0	1	1	0	1	0	0	0	0	0	1	0	0	7	0	833.4647	O35129;F6QPR1	O35129	210	216	Phb2	Prohibitin-2	yes	no	2	0.018501	91.626	By MS/MS	By matching	By MS/MS	By MS/MS	By MS/MS
AQFVTCGQDK	GHVEELWGLATHPSRAQFVTCGQDKLVHLW	THPSRAQFVTCGQDKLVHLWSSETHQPVWS	R	A	Q	D	K	L	1	0	0	1	1	2	0	1	0	0	0	1	0	1	0	0	1	0	0	1	0	0	10	0	1152.5234	Q7TNG5;D6RGM3	Q7TNG5	390	399	Eml2	Echinoderm microtubule-associated protein-like 2	yes	no	2	0.0012736	114.39	By MS/MS	By MS/MS	By MS/MS	By MS/MS	By MS/MS
AQGISAEPQTYR	VLPVPSTHIGPRTTRAQGISAEPQTYRSFH	TTRAQGISAEPQTYRSFHDLRQAFRKFTKS	R	A	Q	Y	R	S	2	1	0	0	0	2	1	1	0	1	0	0	0	0	1	1	1	0	1	0	0	0	12	0	1319.647	P0C605	P0C605	61	72	Prkg1	cGMP-dependent protein kinase 1	yes	yes	2	0.003158	88.681	By MS/MS	By MS/MS	By MS/MS	By MS/MS	By MS/MS
AQGVEEGATETLVLVK	TTLGKSEFGEVFLAKAQGVEEGATETLVLV	QGVEEGATETLVLVKSLQSRDEQQQLDFRR	K	A	Q	V	K	S	2	0	0	0	0	1	3	2	0	0	2	1	0	0	0	0	2	0	0	3	0	0	16	0	1642.8778	Q8BKG3	Q8BKG3	807	822	Ptk7	Inactive tyrosine-protein kinase 7	yes	yes	2	0.00012055	108.56	By MS/MS	By MS/MS	By MS/MS	By matching	By matching
AQGYSGLSVK	WKQVTQSYWDTNPTRAQGYSGLSVKVVNST	TNPTRAQGYSGLSVKVVNSTTGPGEHLRNA	R	A	Q	V	K	V	1	0	0	0	0	1	0	2	0	0	1	1	0	0	0	2	0	0	1	1	0	0	10	0	1008.524	Q80YQ1;P35441;CON__Q28194	Q80YQ1	1056	1065	Thbs1	Thrombospondin-1	yes	no	2	0.012914	74.376	By MS/MS	By MS/MS	By MS/MS	By matching	By MS/MS
AQHEDQVEQYK	REFESRLADALQELRAQHEDQVEQYKKELE	QELRAQHEDQVEQYKKELEKTYSAKLDNAR	R	A	Q	Y	K	K	1	0	0	1	0	3	2	0	1	0	0	1	0	0	0	0	0	0	1	1	0	0	11	0	1373.6212	P48678	P48678	250	260	Lmna	Prelamin-A/C;Lamin-A/C	yes	yes	2	0.024695	66.603			By MS/MS
AQHSVSTEK	DRKIHVYGYSMGYGRAQHSVSTEKIKAKYP	SMGYGRAQHSVSTEKIKAKYPDYEVTWADD	R	A	Q	E	K	I	1	0	0	0	0	1	1	0	1	0	0	1	0	0	0	2	1	0	0	1	0	0	9	0	985.48287	Q9DAK9	Q9DAK9	99	107	Phpt1	14 kDa phosphohistidine phosphatase	yes	yes	2	0.0032937	104.48	By MS/MS			By MS/MS	By matching
AQIGGPEAGK	TQSAEITIPVTFEARAQIGGPEAGKSEQSG	TFEARAQIGGPEAGKSEQSGAK________	R	A	Q	G	K	S	2	0	0	0	0	1	1	3	0	1	0	1	0	0	1	0	0	0	0	0	0	0	10	0	926.48214	P14602	P14602	193	202	Hspb1	Heat shock protein beta-1	yes	yes	2	0.0064958	80.438	By MS/MS	By MS/MS	By MS/MS	By MS/MS	By MS/MS
AQILPIR	______________________________	______________________________	M	A	Q	I	R	F	1	1	0	0	0	1	0	0	0	2	1	0	0	0	1	0	0	0	0	0	0	0	7	0	809.51232	Q68FD5;Q5SXR6	Q68FD5	2	8	Cltc	Clathrin heavy chain 1;Clathrin heavy chain	yes	no	2	0.0023433	118.06	By MS/MS	By MS/MS	By MS/MS	By MS/MS	By MS/MS
AQIQAQNPSIDVVYYNK	QRSSIHVTRLEPELRAQIQAQNPSIDVVYY	IQAQNPSIDVVYYNKGL_____________	R	A	Q	N	K	G	2	0	2	1	0	3	0	0	0	2	0	1	0	0	1	1	0	0	2	2	0	0	17	0	1949.9847	Q91V61;Q3U4F0	Q91V61	303	319	Sfxn3	Sideroflexin-3	yes	no	2	9.9846E-16	180.2	By matching	By MS/MS	By MS/MS	By MS/MS	By matching
AQITNPSGASTECFVK	VDSRPLTQVGGDHIKAQITNPSGASTECFV	QITNPSGASTECFVKDNADGTYQVEYTPFE	K	A	Q	V	K	D	2	0	1	0	1	1	1	1	0	1	0	1	0	1	1	2	2	0	0	1	0	0	16	0	1708.809	Q80X90	Q80X90	1268	1283	Flnb	Filamin-B	yes	yes	2	7.9726E-07	122.39		By MS/MS	By matching	By MS/MS	By MS/MS
AQIWDTAGQER	EFATRSIQVDGKTIKAQIWDTAGQERYRAI	KTIKAQIWDTAGQERYRAITSAYYRGAVGA	K	A	Q	E	R	Y	2	1	0	1	0	2	1	1	0	1	0	0	0	0	0	0	1	1	0	0	0	0	11	0	1273.6051	P46638;G3UY29;E9Q3P9;F8WGS1;G3UZD3;P62492;G3UZL4	P46638	62	72	Rab11b;Rab11a	Ras-related protein Rab-11B;Ras-related protein Rab-11A	yes	no	2	0.00028627	147.95	By MS/MS		By MS/MS	By MS/MS	By MS/MS
AQLADSFHLQQFFR	LSRRNALHERAMHRRAQLADSFHLQQFFRD	RAQLADSFHLQQFFRDSDELKSWVNEKMKT	R	A	Q	F	R	D	2	1	0	1	0	3	0	0	1	0	2	0	0	3	0	1	0	0	0	0	0	0	14	0	1706.8529	A3KGU7;A3KGU9;A3KGU5;E9Q447;P16546	A3KGU7	567	580	Sptan1	Spectrin alpha chain, non-erythrocytic 1	no	no	2;3	5.4587E-67	311.67	By MS/MS	By MS/MS	By MS/MS	By MS/MS	By MS/MS
AQLEFNQIK	EAEASLEHEEGKILRAQLEFNQIKAEIERK	EGKILRAQLEFNQIKAEIERKLAEKDEEME	R	A	Q	I	K	A	1	0	1	0	0	2	1	0	0	1	1	1	0	1	0	0	0	0	0	0	0	0	9	0	1089.5819	Q02566;Q91Z83	Q02566	1563	1571	Myh6;Myh7	Myosin-6;Myosin-7	yes	no	2	0.0042172	90.37	By MS/MS	By MS/MS	By MS/MS	By MS/MS	By MS/MS
AQLEPVASPAK	INAIKDYELQLITYKAQLEPVASPAKKPKV	ITYKAQLEPVASPAKKPKVQSGSESVIQEY	K	A	Q	A	K	K	3	0	0	0	0	1	1	0	0	0	1	1	0	0	2	1	0	0	0	1	0	0	11	0	1109.6081	Q9QXS1;E9Q3W4;A0A3B2W7J8	Q9QXS1	1436	1446	Plec	Plectin	yes	no	2	0.0025202	98.055	By MS/MS	By MS/MS	By MS/MS	By MS/MS	By MS/MS
AQLFALTGVQPAR	EGVELNTDEPPMVFKAQLFALTGVQPARQK	FKAQLFALTGVQPARQKVMVKGGTLKDDDW	K	A	Q	A	R	Q	3	1	0	0	0	2	0	1	0	0	2	0	0	1	1	0	1	0	0	1	0	0	13	0	1370.767	E9PYI8;Q9JMA1	E9PYI8	31	43	Usp14	Ubiquitin carboxyl-terminal hydrolase;Ubiquitin carboxyl-terminal hydrolase 14	yes	no	2	0.0015732	91.549	By matching	By matching	By matching	By matching	By MS/MS
AQLGEDIR	______________________________	SGKLIIKAQLGEDIRRIPIHNEDITYDELV	K	A	Q	I	R	R	1	1	0	1	0	1	1	1	0	1	1	0	0	0	0	0	0	0	0	0	0	0	8	0	900.46649	B8JJG7;B8JJG8;Q9Z1A1;B8JJG9	B8JJG7	15	22	Tfg		yes	no	2	0.04813	60.589		By matching			By matching
AQLIMQAEAEAESVR	EAERYRLERLAEAEKAQLIMQAEAEAESVR	AQLIMQAEAEAESVRMRGEAEAFAIGARAR	K	A	Q	V	R	M	4	1	0	0	0	2	3	0	0	1	1	0	1	0	0	1	0	0	0	1	0	0	15	0	1644.8141	O08917;G3UYU4	O08917	303	317	Flot1	Flotillin-1	yes	no	2	0.0077777	74.611	By matching	By MS/MS	By MS/MS	By MS/MS	By MS/MS
AQLQEQLR	EQQKTTEREKVVQEKAQLQEQLRALEESLK	EKVVQEKAQLQEQLRALEESLKITKGSLEE	K	A	Q	L	R	A	1	1	0	0	0	3	1	0	0	0	2	0	0	0	0	0	0	0	0	0	0	0	8	0	984.53524	E9Q7G0;A0A1B0GSW3;A0A1B0GT61	E9Q7G0	692	699	Numa1		yes	no	2	0.018644	94.662	By MS/MS	By MS/MS
AQLQNFVK	NFHTILFDQTQRSIKAQLQNFVKEDLRKFK	QTQRSIKAQLQNFVKEDLRKFKDAKKQFEK	K	A	Q	V	K	E	1	0	1	0	0	2	0	0	0	0	1	1	0	1	0	0	0	0	0	1	0	0	8	0	946.52362	A0A338P6P6;D4AFX6;Q6ZQK5	A0A338P6P6	107	114	Acap2	Arf-GAP with coiled-coil, ANK repeat and PH domain-containing protein 2	yes	no	2	0.032531	68.422	By MS/MS	By matching	By MS/MS	By MS/MS	By MS/MS
AQLSAAVLTLLIK	LVPQARTLCGLDESKAQLSAAVLTLLIKQY	SKAQLSAAVLTLLIKQYCRESGVRNLQKQV	K	A	Q	I	K	Q	3	0	0	0	0	1	0	0	0	1	4	1	0	0	0	1	1	0	0	1	0	0	13	0	1339.8439	Q8CGK3	Q8CGK3	678	690	Lonp1	Lon protease homolog, mitochondrial	yes	yes	2	0.00039952	113.47	By MS/MS	By matching	By MS/MS	By MS/MS	By MS/MS
AQMQEAMTQEVSDVFSDTTTPIK	RALASQLQDSLKDLKAQMQEAMTQEVSDVF	QEVSDVFSDTTTPIKLLAVAATAPPDAPNR	K	A	Q	I	K	L	2	0	0	2	0	3	2	0	0	1	0	1	2	1	1	2	4	0	0	2	0	0	23	0	2556.1724	Q64727	Q64727	585	607	Vcl	Vinculin	yes	yes	2;3	4.4319E-21	203.99	By matching	By matching	By matching	By MS/MS	By matching
AQMVQEDLEK	ARKKKESEAVEWQQKAQMVQEDLEKTRAEL	EWQQKAQMVQEDLEKTRAELKTAMSTPHVA	K	A	Q	E	K	T	1	0	0	1	0	2	2	0	0	0	1	1	1	0	0	0	0	0	0	1	0	0	10	0	1189.5649	P26041	P26041	449	458	Msn	Moesin	yes	yes	2	0.00047783	131.62	By MS/MS	By MS/MS	By MS/MS	By MS/MS	By MS/MS
AQNLNPMVDVK	TGSVGRNRAEASLERAQNLNPMVDVKVDTE	SLERAQNLNPMVDVKVDTEDVEKKPESFFT	R	A	Q	V	K	V	1	0	2	1	0	1	0	0	0	0	1	1	1	0	1	0	0	0	0	2	0	0	11	0	1227.6282	Q9R1T2	Q9R1T2	103	113	Sae1	SUMO-activating enzyme subunit 1;SUMO-activating enzyme subunit 1, N-terminally processed	yes	yes	2	0.0048494	83.869
AQNTWGCGSSLR	GAGATHSPPTDLVWKAQNTWGCGSSLRTAL	VWKAQNTWGCGSSLRTALINSTGEEVAMRK	K	A	Q	L	R	T	1	1	1	0	1	1	0	2	0	0	1	0	0	0	0	2	1	1	0	0	0	0	12	0	1335.599	P48678	P48678	516	527	Lmna	Prelamin-A/C;Lamin-A/C	yes	yes	2	0.00064676	132.32	By MS/MS	By MS/MS	By MS/MS	By MS/MS	By MS/MS
AQPSQAAEEPAEK	VSPFLDGLEERPQRKAQPSQAAEEPAEKAD	RKAQPSQAAEEPAEKADEPMEH________	K	A	Q	E	K	A	4	0	0	0	0	2	3	0	0	0	0	1	0	0	2	1	0	0	0	0	0	0	13	0	1354.6365	Q9R1P4;A0A1B0GS70	Q9R1P4	244	256	Psma1	Proteasome subunit alpha type-1	yes	no	2	0.034679	59.84	By MS/MS		By matching		By matching
AQPSVSLGAPYR	GYRTQPMAAQAASYRAQPSVSLGAPYRGQL	SYRAQPSVSLGAPYRGQLASPSSQSAAASS	R	A	Q	Y	R	G	2	1	0	0	0	1	0	1	0	0	1	0	0	0	2	2	0	0	1	1	0	0	12	0	1244.6513	Q8C2Q3;E9QL13	Q8C2Q3	275	286	Rbm14	RNA-binding protein 14	yes	no	2	0.0043291	82.749	By MS/MS	By MS/MS	By matching		By MS/MS
AQQAADK	______________________________	______________________________	M	A	Q	D	K	Y	3	0	0	1	0	2	0	0	0	0	0	1	0	0	0	0	0	0	0	0	0	0	7	0	730.36097	Q8VDD5;F2Z494	Q8VDD5	2	8	Myh9	Myosin-9	yes	no	2	0.0064658	90.862	By MS/MS	By MS/MS	By MS/MS	By MS/MS	By matching
AQQALVQK	QSSMKQIQDAIDMEKAQQALVQKRHYLFDV	DAIDMEKAQQALVQKRHYLFDVQRNNIALA	K	A	Q	Q	K	R	2	0	0	0	0	3	0	0	0	0	1	1	0	0	0	0	0	0	0	1	0	0	8	0	884.50797	Q9CQQ7;A0A0G2JGX3	Q9CQQ7	155	162	Atp5f1	ATP synthase F(0) complex subunit B1, mitochondrial	yes	no	2	0.0049548	101.21	By matching	By MS/MS	By MS/MS	By matching	By matching
AQQEFAAGVFSNPAVR	RIHSLYRQTGASFQKAQQEFAAGVFSNPAV	QQEFAAGVFSNPAVRTAAANAAAGAAENAF	K	A	Q	V	R	T	4	1	1	0	0	2	1	1	0	0	0	0	0	2	1	1	0	0	0	2	0	0	16	0	1690.8427	E9Q855;Q3UXS0;O35609	E9Q855	282	297	Scamp3	Secretory carrier-associated membrane protein 3	yes	no	2	1.3185E-06	134.98		By MS/MS		By MS/MS
AQQELEEQTR	ELMEKLKQIEEQTKKAQQELEEQTRRALEL	EQTKKAQQELEEQTRRALELEQERKRAQSE	K	A	Q	T	R	R	1	1	0	0	0	3	3	0	0	0	1	0	0	0	0	0	1	0	0	0	0	0	10	0	1230.584	P26041	P26041	361	370	Msn	Moesin	yes	yes	2	8.4219E-05	189.7	By MS/MS	By MS/MS	By MS/MS	By MS/MS	By MS/MS
[truncated: 17,838 more rows]
[truncated: 43 more columns]
