# Supplementary material for: Insulin reverses impaired alveolar fluid clearance in ARDS by inhibiting LPS-induced autophagy and inflammatory
Source: Front Immunol. 2023 Aug 15;14:1162159. doi: 10.3389/fimmu.2023.1162159 (PMC10466042; doi:10.3389/fimmu.2023.1162159)
Supplement: Supplementary file 1 [file DataSheet_1.zip › proteinGroups.txt]

Protein IDs	Majority protein IDs	Peptide counts (all)	Peptide counts (razor+unique)	Peptide counts (unique)	Protein names	Gene names	Fasta headers	Number of proteins	Peptides	Razor + unique peptides	Unique peptides	Peptides C1	Peptides C2	Peptides C3	Peptides I1	Peptides I2	Peptides I3	Peptides L1	Peptides L2	Peptides L3	Razor + unique peptides C1	Razor + unique peptides C2	Razor + unique peptides C3	Razor + unique peptides I1	Razor + unique peptides I2	Razor + unique peptides I3	Razor + unique peptides L1	Razor + unique peptides L2	Razor + unique peptides L3	Unique peptides C1	Unique peptides C2	Unique peptides C3	Unique peptides I1	Unique peptides I2	Unique peptides I3	Unique peptides L1	Unique peptides L2	Unique peptides L3	Sequence coverage [%]	Unique + razor sequence coverage [%]	Unique sequence coverage [%]	Mol. weight [kDa]	Sequence length	Sequence lengths	Q-value	Score	Identification type C1	Identification type C2	Identification type C3
A0A067XG53;O70589;B1AUH5;F6ZQR2;F6Y9I5	A0A067XG53;O70589	3;3;1;1;1	3;3;1;1;1	3;3;1;1;1	Peripheral plasma membrane protein CASK	Cask	tr|A0A067XG53|A0A067XG53_MOUSE Peripheral plasma membrane protein CASK (Fragment) OS=Mus musculus OX=10090 GN=Cask PE=1 SV=1;sp|O70589|CSKP_MOUSE Peripheral plasma membrane protein CASK OS=Mus musculus OX=10090 GN=Cask PE=1 SV=2	5	3	3	3	2	2	3	3	3	3	3	2	2	2	2	3	3	3	3	3	2	2	2	2	3	3	3	3	3	2	2	3.7	3.7	3.7	99.226	871	871;926;155;249;282	0	5.1602	By matching	By MS/MS	By matching
A0A140T8M9;A0A140T8M0;A0A0B4J1I0;A0A075B5N0;A0A075B5K8;F6XWB2;A0A140T8N1;A0A0G2JDE5;P01631	A0A140T8M9;A0A140T8M0;A0A0B4J1I0;A0A075B5N0;A0A075B5K8;F6XWB2;A0A140T8N1;A0A0G2JDE5;P01631	1;1;1;1;1;1;1;1;1	1;1;1;1;1;1;1;1;1	1;1;1;1;1;1;1;1;1	Ig kappa chain V-II region 26-10	Igkv1-110;Igkv1-35;Igkv1-99;Igkv1-115	tr|A0A140T8M9|A0A140T8M9_MOUSE Immunoglobulin kappa chain variable 1-122 (Fragment) OS=Mus musculus OX=10090 GN=Igkv1-122 PE=4 SV=2;tr|A0A140T8M0|A0A140T8M0_MOUSE Immunoglobulin kappa variable 1-117 (Fragment) OS=Mus musculus OX=10090 GN=Igkv1-117 PE=4 SV=	9	1	1	1	1	1	1	1	1	0	1	1	1	1	1	1	1	1	0	1	1	1	1	1	1	1	1	0	1	1	1	10.9	10.9	10.9	13.117	119	119;119;119;119;119;120;120;120;113	0	4.7617	By matching	By MS/MS	By MS/MS
A0A075B5P3;A0A0A6YVP0;P01867;P01863;P01865	A0A075B5P3;A0A0A6YVP0;P01867	7;7;5;1;1	7;7;5;1;1	6;6;5;0;0	Ig gamma-2B chain C region	Ighg2b;Igh-3	tr|A0A075B5P3|A0A075B5P3_MOUSE Immunoglobulin heavy constant gamma 2B (Fragment) OS=Mus musculus OX=10090 GN=Ighg2b PE=1 SV=1;tr|A0A0A6YVP0|A0A0A6YVP0_MOUSE Immunoglobulin heavy constant gamma 2B (Fragment) OS=Mus musculus OX=10090 GN=Ighg2b PE=1 SV=2;sp|P	5	7	7	6	4	4	5	6	7	3	6	4	5	4	4	5	6	7	3	6	4	5	3	3	4	5	6	2	5	3	4	27.4	27.4	22.6	36.568	336	336;405;404;330;398	0	21.215	By MS/MS	By MS/MS	By MS/MS
A0A075B5P4;A0A0A6YWR2;P01868;P01869	A0A075B5P4;A0A0A6YWR2;P01868;P01869	2;2;2;2	2;2;2;2	2;2;2;2	Ig gamma-1 chain C region secreted form;Ig gamma-1 chain C region, membrane-bound form	Ighg1	tr|A0A075B5P4|A0A075B5P4_MOUSE Ig gamma-1 chain C region secreted form (Fragment) OS=Mus musculus OX=10090 GN=Ighg1 PE=1 SV=1;tr|A0A0A6YWR2|A0A0A6YWR2_MOUSE Ig gamma-1 chain C region secreted form (Fragment) OS=Mus musculus OX=10090 GN=Ighg1 PE=1 SV=1;sp|P	4	2	2	2	2	1	2	2	2	2	1	1	2	2	1	2	2	2	2	1	1	2	2	1	2	2	2	2	1	1	2	6.8	6.8	6.8	35.633	324	324;393;324;393	0	4.9346	By MS/MS	By MS/MS	By MS/MS
A0A075B5P5;A0A1Y7VJN6;P03987	A0A075B5P5;A0A1Y7VJN6;P03987	1;1;1	1;1;1	1;1;1	Ig gamma-3 chain C region	Ighg3	tr|A0A075B5P5|A0A075B5P5_MOUSE Immunoglobulin heavy constant gamma 3 (Fragment) OS=Mus musculus OX=10090 GN=Ighg3 PE=4 SV=1;tr|A0A1Y7VJN6|A0A1Y7VJN6_MOUSE Immunoglobulin heavy constant gamma 3 (Fragment) OS=Mus musculus OX=10090 GN=Ighg3 PE=4 SV=1;sp|P0398	3	1	1	1	0	1	1	1	1	1	1	1	1	0	1	1	1	1	1	1	1	1	0	1	1	1	1	1	1	1	1	5.2	5.2	5.2	36.198	330	330;399;398	0.0058203	2.2171		By MS/MS	By MS/MS
A0A075B6A0;A0A075B5P6;P01872	A0A075B6A0;A0A075B5P6;P01872	7;7;7	7;7;7	7;7;7	Ig mu chain C region	Ighm	tr|A0A075B6A0|A0A075B6A0_MOUSE Immunoglobulin heavy constant mu (Fragment) OS=Mus musculus OX=10090 GN=Ighm PE=1 SV=2;tr|A0A075B5P6|A0A075B5P6_MOUSE Immunoglobulin heavy constant mu (Fragment) OS=Mus musculus OX=10090 GN=Ighm PE=1 SV=1;sp|P01872|IGHM_MOUSE	3	7	7	7	5	6	5	3	4	3	4	3	4	5	6	5	3	4	3	4	3	4	5	6	5	3	4	3	4	3	4	17.2	17.2	17.2	52.498	476	476;455;454	0	16.887	By MS/MS	By MS/MS	By MS/MS
A0A075B5R3;A0A0A6YX91;A0A075B5R2;P01786	A0A075B5R3;A0A0A6YX91;A0A075B5R2;P01786	1;1;1;1	1;1;1;1	1;1;1;1	Ig heavy chain V region MOPC 47A	Ighv7-2;Ighv7-3	tr|A0A075B5R3|A0A075B5R3_MOUSE Immunoglobulin heavy variable 7-2 OS=Mus musculus OX=10090 GN=Ighv7-2 PE=4 SV=1;tr|A0A0A6YX91|A0A0A6YX91_MOUSE Immunoglobulin heavy variable 7-2 (Fragment) OS=Mus musculus OX=10090 GN=Ighv7-2 PE=4 SV=1;tr|A0A075B5R2|A0A075B5R	4	1	1	1	0	0	0	1	1	0	0	0	1	0	0	0	1	1	0	0	0	1	0	0	0	1	1	0	0	0	1	7.6	7.6	7.6	13.351	118	118;119;120;117	0.0019623	2.7236
Q4VAA2;A0A087WNP6;A0A087WRM0	Q4VAA2;A0A087WNP6	5;5;1	5;5;1	5;5;1	Protein CDV3	Cdv3	sp|Q4VAA2|CDV3_MOUSE Protein CDV3 OS=Mus musculus OX=10090 GN=Cdv3 PE=1 SV=2;tr|A0A087WNP6|A0A087WNP6_MOUSE Protein CDV3 OS=Mus musculus OX=10090 GN=Cdv3 PE=1 SV=1	3	5	5	5	5	4	4	5	4	4	4	5	3	5	4	4	5	4	4	4	5	3	5	4	4	5	4	4	4	5	3	20.6	20.6	20.6	29.729	281	281;235;154	0	10.122	By MS/MS	By MS/MS	By MS/MS
A0A087WNS9;A0A087WQ65;A0A087WRZ2;A0A087WNT2;A0A087WPY4;Q64253	A0A087WNS9;A0A087WQ65;A0A087WRZ2;A0A087WNT2;A0A087WPY4;Q64253	1;1;1;1;1;1	1;1;1;1;1;1	1;1;1;1;1;1	Lymphocyte antigen 6E	Ly6e	tr|A0A087WNS9|A0A087WNS9_MOUSE Lymphocyte antigen 6E (Fragment) OS=Mus musculus OX=10090 GN=Ly6e PE=1 SV=6;tr|A0A087WQ65|A0A087WQ65_MOUSE Lymphocyte antigen 6E (Fragment) OS=Mus musculus OX=10090 GN=Ly6e PE=1 SV=1;tr|A0A087WRZ2|A0A087WRZ2_MOUSE Lymphocyte	6	1	1	1	1	1	1	1	1	1	1	1	1	1	1	1	1	1	1	1	1	1	1	1	1	1	1	1	1	1	1	22.2	22.2	22.2	6.9541	63	63;113;117;117;119;136	0	10.391	By MS/MS	By MS/MS	By MS/MS
A0A087WPE4;A0A087WQE6;A0A087WNT1;P83940	A0A087WPE4;A0A087WQE6;A0A087WNT1;P83940	3;3;3;3	3;3;3;3	3;3;3;3	Transcription elongation factor B polypeptide 1	Tceb1	tr|A0A087WPE4|A0A087WPE4_MOUSE Elongin-C (Fragment) OS=Mus musculus OX=10090 GN=Eloc PE=1 SV=1;tr|A0A087WQE6|A0A087WQE6_MOUSE Elongin-C (Fragment) OS=Mus musculus OX=10090 GN=Eloc PE=1 SV=1;tr|A0A087WNT1|A0A087WNT1_MOUSE Elongin-C OS=Mus musculus OX=10090	4	3	3	3	2	2	2	2	3	2	2	2	2	2	2	2	2	3	2	2	2	2	2	2	2	2	3	2	2	2	2	70.6	70.6	70.6	5.4431	51	51;95;134;112	0	7.9241	By MS/MS	By MS/MS	By MS/MS
A0A087WRL1;A0A087WNV1;A0A087WSR7;A0A087WR52;Q8K2K6	A0A087WRL1;A0A087WNV1;A0A087WSR7;A0A087WR52;Q8K2K6	2;2;2;2;2	2;2;2;2;2	2;2;2;2;2	Arf-GAP domain and FG repeat-containing protein 1	Agfg1	tr|A0A087WRL1|A0A087WRL1_MOUSE Arf-GAP domain and FG repeat-containing protein 1 (Fragment) OS=Mus musculus OX=10090 GN=Agfg1 PE=1 SV=6;tr|A0A087WNV1|A0A087WNV1_MOUSE Arf-GAP domain and FG repeat-containing protein 1 OS=Mus musculus OX=10090 GN=Agfg1 PE=1	5	2	2	2	1	1	2	1	1	1	1	1	1	1	1	2	1	1	1	1	1	1	1	1	2	1	1	1	1	1	1	12.5	12.5	12.5	21.684	200	200;521;537;580;561	0.0016427	3.1039	By MS/MS	By MS/MS	By MS/MS
A0A1L1ST22;A0A0A6YXZ1;E9QKH0;A0A087WRE8;E9QNY9;A0A087WP42;A0A087WRK0;A0A087WNW8;A0A087WQ95;A0A087WQF1;A0A087WS18;J3QP81;E9Q6L0;F7DCH5;Q08EB5;Q08EB6;E9Q8N5;A0A087WQ31;Q8BRT1;Q80TV8	A0A1L1ST22;A0A0A6YXZ1;E9QKH0;A0A087WRE8;E9QNY9;A0A087WP42;A0A087WRK0;A0A087WNW8;A0A087WQ95;A0A087WQF1;A0A087WS18;J3QP81;E9Q6L0;F7DCH5;Q08EB5;Q08EB6;E9Q8N5;A0A087WQ31;Q8BRT1;Q80TV8	1;1;1;1;1;1;1;1;1;1;1;1;1;1;1;1;1;1;1;1	1;1;1;1;1;1;1;1;1;1;1;1;1;1;1;1;1;1;1;1	1;1;1;1;1;1;1;1;1;1;1;1;1;1;1;1;1;1;1;1	CLIP-associating protein 2;CLIP-associating protein 1	Clasp1;Clasp2	tr|A0A1L1ST22|A0A1L1ST22_MOUSE CLIP-associating protein 2 OS=Mus musculus OX=10090 GN=Clasp2 PE=1 SV=1;tr|A0A0A6YXZ1|A0A0A6YXZ1_MOUSE CLIP-associating protein 1 OS=Mus musculus OX=10090 GN=Clasp1 PE=1 SV=2;tr|E9QKH0|E9QKH0_MOUSE CLIP-associating protein 1	20	1	1	1	1	1	1	0	0	0	1	1	0	1	1	1	0	0	0	1	1	0	1	1	1	0	0	0	1	1	0	3.2	3.2	3.2	66.341	600	600;1244;1536;1526;1526;1492;1477;1475;1469;1468;1460;1459;1452;1307;1304;1287;1286;1552;1286;1535	0	3.5434	By matching	By matching	By matching
A0A087WNY0;Q9D2I5	A0A087WNY0;Q9D2I5	1;1	1;1	1;1	LisH domain-containing protein ARMC9	Armc9	tr|A0A087WNY0|A0A087WNY0_MOUSE LisH domain-containing protein ARMC9 (Fragment) OS=Mus musculus OX=10090 GN=Armc9 PE=1 SV=1;sp|Q9D2I5|ARMC9_MOUSE LisH domain-containing protein ARMC9 OS=Mus musculus OX=10090 GN=Armc9 PE=1 SV=1	2	1	1	1	0	0	1	0	0	0	0	0	0	0	0	1	0	0	0	0	0	0	0	0	1	0	0	0	0	0	0	14	14	14	12.119	107	107;817	0	4.4004			By MS/MS
A0A087WRP7;A0A087WNZ5;P0CW02	A0A087WRP7;A0A087WNZ5;P0CW02	3;3;3	3;3;3	2;2;2	Lymphocyte antigen 6C1	Ly6c1	tr|A0A087WRP7|A0A087WRP7_MOUSE Lymphocyte antigen 6C1 (Fragment) OS=Mus musculus OX=10090 GN=Ly6c1 PE=1 SV=1;tr|A0A087WNZ5|A0A087WNZ5_MOUSE Lymphocyte antigen 6C1 OS=Mus musculus OX=10090 GN=Ly6c1 PE=1 SV=1;sp|P0CW02|LY6C1_MOUSE Lymphocyte antigen 6C1 OS=M	3	3	3	2	1	1	2	2	2	3	2	2	2	1	1	2	2	2	3	2	2	2	1	1	2	2	2	2	2	2	2	33.3	33.3	16.2	12.032	111	111;147;131	0	24.867	By matching	By matching	By matching
A0A087WRV6;A0A087WNZ7;G5E870	A0A087WRV6;A0A087WNZ7;G5E870	1;1;1	1;1;1	1;1;1	E3 ubiquitin-protein ligase TRIP12	Trip12	tr|A0A087WRV6|A0A087WRV6_MOUSE E3 ubiquitin-protein ligase (Fragment) OS=Mus musculus OX=10090 GN=Trip12 PE=1 SV=1;tr|A0A087WNZ7|A0A087WNZ7_MOUSE E3 ubiquitin-protein ligase OS=Mus musculus OX=10090 GN=Trip12 PE=1 SV=1;sp|G5E870|TRIPC_MOUSE E3 ubiquitin-pr	3	1	1	1	1	1	1	1	1	1	1	1	1	1	1	1	1	1	1	1	1	1	1	1	1	1	1	1	1	1	1	1.4	1.4	1.4	94.9	830	830;1992;2025	0.0033758	2.4151	By matching	By matching	By matching
Q9WUP7;A0A087WP81;A0A087WRL3	Q9WUP7;A0A087WP81;A0A087WRL3	2;2;1	2;2;1	2;2;1	Ubiquitin carboxyl-terminal hydrolase isozyme L5	Uchl5	sp|Q9WUP7|UCHL5_MOUSE Ubiquitin carboxyl-terminal hydrolase isozyme L5 OS=Mus musculus OX=10090 GN=Uchl5 PE=1 SV=2;tr|A0A087WP81|A0A087WP81_MOUSE Ubiquitinyl hydrolase 1 (Fragment) OS=Mus musculus OX=10090 GN=Uchl5 PE=1 SV=1;tr|A0A087WRL3|A0A087WRL3_MOUSE	3	2	2	2	1	2	1	2	2	1	2	2	2	1	2	1	2	2	1	2	2	2	1	2	1	2	2	1	2	2	2	6.4	6.4	6.4	37.616	329	329;225;167	0	4.2937	By MS/MS	By MS/MS	By matching
A0A087WPF8;A0A087WSR2;E9QN99;A0A087WRJ2;A0A087WP24;Q8VCR7;A0A1L1SRH5;A0A1L1SUX1	A0A087WPF8;A0A087WSR2;E9QN99;A0A087WRJ2;A0A087WP24;Q8VCR7	8;8;8;7;6;6;2;2	8;8;8;7;6;6;2;2	8;8;8;7;6;6;2;2	Alpha/beta hydrolase domain-containing protein 14B	Abhd14b	tr|A0A087WPF8|A0A087WPF8_MOUSE Protein ABHD14B (Fragment) OS=Mus musculus OX=10090 GN=Abhd14b PE=1 SV=1;tr|A0A087WSR2|A0A087WSR2_MOUSE Protein ABHD14B (Fragment) OS=Mus musculus OX=10090 GN=Abhd14b PE=1 SV=1;tr|E9QN99|E9QN99_MOUSE Protein ABHD14B OS=Mus mu	8	8	8	8	7	7	8	7	7	8	8	8	8	7	7	8	7	7	8	8	8	8	7	7	8	7	7	8	8	8	8	54	54	54	18.398	174	174;194;210;151;142;210;76;96	0	23.816	By MS/MS	By MS/MS	By MS/MS
A0A087WPL5;E9QNN1;O70133;Q3UR42;A0A0R4J2C3;A0A087WRT3	A0A087WPL5;E9QNN1;O70133;Q3UR42	21;21;19;12;6;1	21;21;19;12;6;1	21;21;19;12;6;1	ATP-dependent RNA helicase A	Dhx9	tr|A0A087WPL5|A0A087WPL5_MOUSE RNA helicase OS=Mus musculus OX=10090 GN=Dhx9 PE=1 SV=1;tr|E9QNN1|E9QNN1_MOUSE RNA helicase OS=Mus musculus OX=10090 GN=Dhx9 PE=1 SV=1;sp|O70133|DHX9_MOUSE ATP-dependent RNA helicase A OS=Mus musculus OX=10090 GN=Dhx9 PE=1 SV	6	21	21	21	17	17	16	18	20	19	16	17	20	17	17	16	18	20	19	16	17	20	17	17	16	18	20	19	16	17	20	16.9	16.9	16.9	149.62	1383	1383;1384;1380;735;459;47	0	57.475	By MS/MS	By MS/MS	By MS/MS
A0A087WQ89;F6WBA1;A0A087WR51;A0A087WQV6;A0A087WQC3	A0A087WQ89;F6WBA1;A0A087WR51	4;2;2;1;1	4;2;2;1;1	4;2;2;1;1		2210011C24Rik	tr|A0A087WQ89|A0A087WQ89_MOUSE MISP family member 3 OS=Mus musculus OX=10090 GN=Misp3 PE=1 SV=1;tr|F6WBA1|F6WBA1_MOUSE MISP family member 3 (Fragment) OS=Mus musculus OX=10090 GN=Misp3 PE=1 SV=3;tr|A0A087WR51|A0A087WR51_MOUSE MISP family member 3 (Fragment	5	4	4	4	4	3	3	2	1	2	2	2	1	4	3	3	2	1	2	2	2	1	4	3	3	2	1	2	2	2	1	32.5	32.5	32.5	23.177	206	206;106;108;77;80	0	9.2241	By MS/MS	By MS/MS	By MS/MS
A0A087WRN1;A0A087WQA0;F8WI22;Q8K019	A0A087WRN1;A0A087WQA0;F8WI22;Q8K019	1;1;1;1	1;1;1;1	1;1;1;1	Bcl-2-associated transcription factor 1	Bclaf1	tr|A0A087WRN1|A0A087WRN1_MOUSE Bcl-2-associated transcription factor 1 (Fragment) OS=Mus musculus OX=10090 GN=Bclaf1 PE=1 SV=1;tr|A0A087WQA0|A0A087WQA0_MOUSE Bcl-2-associated transcription factor 1 OS=Mus musculus OX=10090 GN=Bclaf1 PE=1 SV=1;tr|F8WI22|F8W	4	1	1	1	1	1	1	1	1	1	1	1	1	1	1	1	1	1	1	1	1	1	1	1	1	1	1	1	1	1	1	1.9	1.9	1.9	67.703	583	583;750;870;919	0.0044313	2.3284	By matching	By matching	By matching
A0A087WQD1;A0A087WSB1;Q99M51;Q8BH99	A0A087WQD1;A0A087WSB1;Q99M51	3;3;3;1	3;3;3;1	3;3;3;1	Cytoplasmic protein NCK1	Nck1	tr|A0A087WQD1|A0A087WQD1_MOUSE Cytoplasmic protein NCK1 (Fragment) OS=Mus musculus OX=10090 GN=Nck1 PE=1 SV=1;tr|A0A087WSB1|A0A087WSB1_MOUSE Cytoplasmic protein NCK1 (Fragment) OS=Mus musculus OX=10090 GN=Nck1 PE=1 SV=1;sp|Q99M51|NCK1_MOUSE Cytoplasmic pro	4	3	3	3	1	2	0	2	2	3	2	2	3	1	2	0	2	2	3	2	2	3	1	2	0	2	2	3	2	2	3	23.5	23.5	23.5	15.172	132	132;206;377;313	0	3.6811	By matching	By matching
A0A087WQH8	A0A087WQH8	1	1	1		Slc35a4	tr|A0A087WQH8|A0A087WQH8_MOUSE Probable UDP-sugar transporter protein SLC35A4 OS=Mus musculus OX=10090 GN=Slc35a4 PE=1 SV=1	1	1	1	1	1	1	1	1	1	1	1	1	1	1	1	1	1	1	1	1	1	1	1	1	1	1	1	1	1	1	1	9.7	9.7	9.7	11.157	103	103	0.0044264	2.3251	By MS/MS	By MS/MS	By matching
A0A087WQM0;A0A6I8MWZ2;A0A087WQS0;A0A1D5RM59;E9Q0S6;A0A087WRU0;A0A087WQ94;Q9DBT6;A0A087WP40;A0A087WR29;A0A087WRZ8;A0A087WPC7;A0A087WS32	A0A087WQM0;A0A6I8MWZ2;A0A087WQS0;A0A1D5RM59;E9Q0S6;A0A087WRU0;A0A087WQ94	40;40;40;39;39;38;38;17;4;3;1;1;1	40;40;40;39;39;38;38;17;4;3;1;1;1	38;38;38;37;37;36;36;15;4;3;1;1;1		Tns1	tr|A0A087WQM0|A0A087WQM0_MOUSE Tensin 1 OS=Mus musculus OX=10090 GN=Tns1 PE=1 SV=1;tr|A0A6I8MWZ2|A0A6I8MWZ2_MOUSE Tensin 1 OS=Mus musculus OX=10090 GN=Tns1 PE=1 SV=1;tr|A0A087WQS0|A0A087WQS0_MOUSE Tensin 1 OS=Mus musculus OX=10090 GN=Tns1 PE=1 SV=1;tr|A0A1	13	40	40	38	33	30	33	34	29	34	30	30	31	33	30	33	34	29	34	30	30	31	31	28	31	32	27	32	28	28	29	27.8	27.8	26.7	194.7	1823	1823;1844;1867;1880;1888;1705;1719;624;196;142;118;149;172	0	187.67	By MS/MS	By MS/MS	By MS/MS
M0QWJ2;A0A087WQM3;M0QWQ0;B2KGF0;Q8VEE0	M0QWJ2;A0A087WQM3;M0QWQ0;B2KGF0;Q8VEE0	1;1;1;1;1	1;1;1;1;1	1;1;1;1;1	Ribulose-phosphate 3-epimerase	Rpe	tr|M0QWJ2|M0QWJ2_MOUSE Ribulose-phosphate 3-epimerase OS=Mus musculus OX=10090 GN=Rpe PE=1 SV=1;tr|A0A087WQM3|A0A087WQM3_MOUSE Ribulose-phosphate 3-epimerase OS=Mus musculus OX=10090 GN=Rpe PE=1 SV=1;tr|M0QWQ0|M0QWQ0_MOUSE Ribulose-phosphate 3-epimerase OS	5	1	1	1	0	0	0	0	0	1	1	1	0	0	0	0	0	0	1	1	1	0	0	0	0	0	0	1	1	1	0	46.3	46.3	46.3	4.2679	41	41;50;71;235;228	0	4.4399
A0A087WQS2;Q9CQC6;A0A087WPF9;Q91VK1	A0A087WQS2;Q9CQC6;A0A087WPF9	6;6;4;1	6;6;4;1	6;6;4;1	Basic leucine zipper and W2 domain-containing protein 1	Bzw1	tr|A0A087WQS2|A0A087WQS2_MOUSE eIF5-mimic protein 2 OS=Mus musculus OX=10090 GN=Bzw1 PE=1 SV=1;sp|Q9CQC6|5MP2_MOUSE eIF5-mimic protein 2 OS=Mus musculus OX=10090 GN=Bzw1 PE=1 SV=1;tr|A0A087WPF9|A0A087WPF9_MOUSE eIF5-mimic protein 2 (Fragment) OS=Mus muscul	4	6	6	6	5	5	5	6	6	6	5	5	6	5	5	5	6	6	6	5	5	6	5	5	5	6	6	6	5	5	6	12	12	12	51.209	451	451;419;253;419	0	11.238	By MS/MS	By MS/MS	By MS/MS
B7ZNJ1;A0A087WS56;B9EHT6;A0A087WSN6;Q3UHL6;A0A087WR50;P11276;A0A087WS99;A0A087WSU6;Q4KL80	B7ZNJ1;A0A087WS56;B9EHT6;A0A087WSN6;Q3UHL6;A0A087WR50;P11276	21;21;21;21;21;21;21;3;1;1	21;21;21;21;21;21;21;3;1;1	21;21;21;21;21;21;21;3;1;1	Fibronectin;Anastellin	Fn1	tr|B7ZNJ1|B7ZNJ1_MOUSE Fibronectin OS=Mus musculus OX=10090 GN=Fn1 PE=1 SV=1;tr|A0A087WS56|A0A087WS56_MOUSE Fibronectin OS=Mus musculus OX=10090 GN=Fn1 PE=1 SV=1;tr|B9EHT6|B9EHT6_MOUSE Fibronectin OS=Mus musculus OX=10090 GN=Fn1 PE=1 SV=1;tr|A0A087WSN6|A0A	10	21	21	21	14	13	15	18	20	18	18	19	19	14	13	15	18	20	18	18	19	19	14	13	15	18	20	18	18	19	19	11.8	11.8	11.8	239.72	2176	2176;2266;2271;2296;2361;2386;2477;200;67;383	0	71.347	By MS/MS	By MS/MS	By MS/MS
D0QMC3;A0A087WRA4;A0A087WQG9	D0QMC3;A0A087WRA4	5;5;1	2;2;1	2;2;1	Myeloid cell nuclear differentiation antigen-like protein	Mndal	sp|D0QMC3|MNDAL_MOUSE Myeloid cell nuclear differentiation antigen-like protein OS=Mus musculus OX=10090 GN=Mndal PE=1 SV=1;tr|A0A087WRA4|A0A087WRA4_MOUSE Myeloid cell nuclear differentiation antigen-like protein OS=Mus musculus OX=10090 GN=Mndal PE=1 SV=1	3	5	2	2	3	1	3	3	4	3	3	4	3	2	1	2	2	2	2	1	2	1	2	1	2	2	2	2	1	2	1	9.1	4.5	4.5	60.526	538	538;485;184	0.00042017	3.2832	By MS/MS	By matching	By MS/MS
A0A087WSB5;A0A087WRE5;Q6P3D0;E9Q9G1	A0A087WSB5;A0A087WRE5;Q6P3D0	3;3;3;1	3;3;3;1	2;2;2;0	U8 snoRNA-decapping enzyme	Nudt16	tr|A0A087WSB5|A0A087WSB5_MOUSE U8 snoRNA-decapping enzyme (Fragment) OS=Mus musculus OX=10090 GN=Nudt16 PE=1 SV=1;tr|A0A087WRE5|A0A087WRE5_MOUSE U8 snoRNA-decapping enzyme (Fragment) OS=Mus musculus OX=10090 GN=Nudt16 PE=1 SV=1;sp|Q6P3D0|NUD16_MOUSE U8 sno	4	3	3	2	3	1	1	2	1	2	2	1	3	3	1	1	2	1	2	2	1	3	2	1	1	1	1	1	1	1	2	47	47	30.3	7.0642	66	66;191;195;206	0	3.7181	By matching	By MS/MS	By matching
A0A087WRM8;A0A087WSS1;G3X9J4;E9QM90;Q148V7	A0A087WRM8;A0A087WSS1;G3X9J4;E9QM90;Q148V7	1;1;1;1;1	1;1;1;1;1	1;1;1;1;1	LisH domain and HEAT repeat-containing protein KIAA1468	2310035C23Rik;Kiaa1468	tr|A0A087WRM8|A0A087WRM8_MOUSE RAB11-binding protein RELCH OS=Mus musculus OX=10090 GN=Relch PE=1 SV=1;tr|A0A087WSS1|A0A087WSS1_MOUSE RAB11-binding protein RELCH OS=Mus musculus OX=10090 GN=Relch PE=1 SV=1;tr|G3X9J4|G3X9J4_MOUSE RAB11-binding protein RELCH	5	1	1	1	1	1	1	1	1	1	1	1	0	1	1	1	1	1	1	1	1	0	1	1	1	1	1	1	1	1	0	3.4	3.4	3.4	37.543	354	354;1192;1216;1216;1216	0.003372	2.4067	By MS/MS	By matching	By matching
A0A087WSH6;A0A087WRN5;Q3UPL5	A0A087WSH6;A0A087WRN5;Q3UPL5	2;2;2	2;2;2	2;2;2	Uncharacterized protein C11orf96 homolog	Gm13889;Ag2	tr|A0A087WSH6|A0A087WSH6_MOUSE Predicted gene 13889 OS=Mus musculus OX=10090 GN=Gm13889 PE=1 SV=1;tr|A0A087WRN5|A0A087WRN5_MOUSE Predicted gene 13889 OS=Mus musculus OX=10090 GN=Gm13889 PE=1 SV=1;sp|Q3UPL5|CK096_MOUSE Uncharacterized protein C11orf96 homol	3	2	2	2	1	1	1	1	1	2	2	2	2	1	1	1	1	1	2	2	2	2	1	1	1	1	1	2	2	2	2	15.4	15.4	15.4	13.785	123	123;246;249	0	5.9023	By matching	By matching	By matching
A0A087WRY3;Q80XU3	A0A087WRY3;Q80XU3	1;1	1;1	1;1	Nuclear ubiquitous casein and cyclin-dependent kinase substrate 1	Nucks1	tr|A0A087WRY3|A0A087WRY3_MOUSE Nuclear ubiquitous casein and cyclin-dependent kinase substrate 1 OS=Mus musculus OX=10090 GN=Nucks1 PE=1 SV=1;sp|Q80XU3|NUCKS_MOUSE Nuclear ubiquitous casein and cyclin-dependent kinase substrate 1 OS=Mus musculus OX=10090 G	2	1	1	1	1	1	1	1	1	1	1	1	1	1	1	1	1	1	1	1	1	1	1	1	1	1	1	1	1	1	1	3.9	3.9	3.9	26.184	233	233;234	0.0064678	2.1334	By MS/MS	By MS/MS	By MS/MS
J3QQ16;A0A087WS16;E9PWQ3;D3YWD1	J3QQ16;A0A087WS16;E9PWQ3;D3YWD1	58;58;56;37	58;58;56;37	58;58;56;37		Col6a3	tr|J3QQ16|J3QQ16_MOUSE Collagen, type VI, alpha 3 OS=Mus musculus OX=10090 GN=Col6a3 PE=1 SV=1;tr|A0A087WS16|A0A087WS16_MOUSE Collagen, type VI, alpha 3 OS=Mus musculus OX=10090 GN=Col6a3 PE=1 SV=1;tr|E9PWQ3|E9PWQ3_MOUSE Collagen, type VI, alpha 3 OS=Mus m	4	58	58	58	56	50	52	45	50	44	49	49	48	56	50	52	45	50	44	49	49	48	56	50	52	45	50	44	49	49	48	25.1	25.1	25.1	288.69	2677	2677;2677;3284;1703	0	323.31	By MS/MS	By MS/MS	By MS/MS
A0A087WS46;O70251;M0QWK5;M0QWH8;G3UX43;G3UZ47	A0A087WS46;O70251	3;3;1;1;1;1	3;3;1;1;1;1	3;3;1;1;1;1	Elongation factor 1-beta	Eef1b2;Eef1b	tr|A0A087WS46|A0A087WS46_MOUSE Eukaryotic translation elongation factor 1 beta 2 OS=Mus musculus OX=10090 GN=Eef1b2 PE=1 SV=1;sp|O70251|EF1B_MOUSE Elongation factor 1-beta OS=Mus musculus OX=10090 GN=Eef1b PE=1 SV=5	6	3	3	3	3	3	3	3	3	2	3	2	2	3	3	3	3	3	2	3	2	2	3	3	3	3	3	2	3	2	2	19	19	19	20.136	184	184;225;43;48;68;94	0	58.234	By MS/MS	By MS/MS	By MS/MS
A0A087WS98	A0A087WS98	5	1	1		Actr3	tr|A0A087WS98|A0A087WS98_MOUSE Actin-related protein 3 (Fragment) OS=Mus musculus OX=10090 GN=Actr3 PE=1 SV=1	1	5	1	1	3	3	4	5	5	5	5	4	5	0	0	0	1	1	1	1	1	1	0	0	0	1	1	1	1	1	1	63.6	14.7	14.7	14.723	129	129	0	6.4755	By matching	By matching	By matching
A0A087WSK5;A0A0R4J078	A0A087WSK5;A0A0R4J078	1;1	1;1	1;1		Ubxn4	tr|A0A087WSK5|A0A087WSK5_MOUSE UBX domain-containing protein 4 (Fragment) OS=Mus musculus OX=10090 GN=Ubxn4 PE=1 SV=1;tr|A0A0R4J078|A0A0R4J078_MOUSE UBX domain-containing protein 4 OS=Mus musculus OX=10090 GN=Ubxn4 PE=1 SV=1	2	1	1	1	1	1	1	1	1	1	1	1	1	1	1	1	1	1	1	1	1	1	1	1	1	1	1	1	1	1	1	15.9	15.9	15.9	9.2826	88	88;506	0.0016529	3.1511	By MS/MS	By matching	By MS/MS
Q8C3V4;A0A087WSP5;Q99K94;P42225;A0A087WSQ5;Q8CFQ1;A0A087WRI1	Q8C3V4;A0A087WSP5;Q99K94;P42225	14;14;13;13;5;3;2	14;14;13;13;5;3;2	14;14;13;13;5;3;2	Signal transducer and activator of transcription;Signal transducer and activator of transcription 1	Stat1	tr|Q8C3V4|Q8C3V4_MOUSE Signal transducer and activator of transcription OS=Mus musculus OX=10090 GN=Stat1 PE=1 SV=1;tr|A0A087WSP5|A0A087WSP5_MOUSE Signal transducer and activator of transcription OS=Mus musculus OX=10090 GN=Stat1 PE=1 SV=1;tr|Q99K94|Q99K94	7	14	14	14	9	8	7	10	11	12	13	14	8	9	8	7	10	11	12	13	14	8	9	8	7	10	11	12	13	14	8	22.7	22.7	22.7	87.314	749	749;755;712;749;154;243;131	0	49.044	By MS/MS	By MS/MS	By MS/MS
A0A0A0MQ70;Q5SWT3	A0A0A0MQ70;Q5SWT3	3;3	3;3	3;3	Solute carrier family 25 member 35	Slc25a35	tr|A0A0A0MQ70|A0A0A0MQ70_MOUSE Solute carrier family 25 member 35 OS=Mus musculus OX=10090 GN=Slc25a35 PE=1 SV=1;sp|Q5SWT3|S2535_MOUSE Solute carrier family 25 member 35 OS=Mus musculus OX=10090 GN=Slc25a35 PE=1 SV=2	2	3	3	3	0	2	1	3	2	2	1	2	2	0	2	1	3	2	2	1	2	2	0	2	1	3	2	2	1	2	2	9.5	9.5	9.5	32.167	296	296;300	0	3.8147		By MS/MS	By matching
A0A0A0MQ76;Q6DFW4;A0A087WSU5;A0A087WSL8;A0A087WP00;A0A087WQ46	A0A0A0MQ76;Q6DFW4;A0A087WSU5;A0A087WSL8;A0A087WP00;A0A087WQ46	2;2;1;1;1;1	2;2;1;1;1;1	2;2;1;1;1;1	Nucleolar protein 58	Nop58	tr|A0A0A0MQ76|A0A0A0MQ76_MOUSE Nucleolar protein 58 OS=Mus musculus OX=10090 GN=Nop58 PE=1 SV=1;sp|Q6DFW4|NOP58_MOUSE Nucleolar protein 58 OS=Mus musculus OX=10090 GN=Nop58 PE=1 SV=1;tr|A0A087WSU5|A0A087WSU5_MOUSE Nucleolar protein 58 (Fragment) OS=Mus mus	6	2	2	2	2	2	2	2	2	2	2	2	2	2	2	2	2	2	2	2	2	2	2	2	2	2	2	2	2	2	2	5.2	5.2	5.2	50.063	444	444;536;146;191;195;213	0	3.626	By MS/MS	By MS/MS	By MS/MS
D3Z0U5;D6RGM7;D3Z4J2;A0A0G2JFY0;A0A0A0MQ80;Q9D3R6;Q3UMC0	D3Z0U5;D6RGM7;D3Z4J2;A0A0G2JFY0;A0A0A0MQ80;Q9D3R6;Q3UMC0	1;1;1;1;1;1;1	1;1;1;1;1;1;1	1;1;1;1;1;1;1	Katanin p60 ATPase-containing subunit A-like 2;Spermatogenesis-associated protein 5	Katnal2;Spata5	tr|D3Z0U5|D3Z0U5_MOUSE Katanin p60 ATPase-containing subunit A-like 2 OS=Mus musculus OX=10090 GN=Katnal2 PE=4 SV=1;tr|D6RGM7|D6RGM7_MOUSE Katanin p60 ATPase-containing subunit A-like 2 OS=Mus musculus OX=10090 GN=Katnal2 PE=1 SV=1;tr|D3Z4J2|D3Z4J2_MOUSE K	7	1	1	1	1	1	1	1	1	1	1	1	1	1	1	1	1	1	1	1	1	1	1	1	1	1	1	1	1	1	1	4.3	4.3	4.3	31.2	277	277;372;495;842;892;539;893	0.0094274	1.9598	By MS/MS	By MS/MS	By MS/MS
A0A0A0MQ90;P97352	A0A0A0MQ90;P97352	6;6	6;6	6;6	Protein S100-A13	S100a13	tr|A0A0A0MQ90|A0A0A0MQ90_MOUSE Protein S100-A13 OS=Mus musculus OX=10090 GN=S100a13 PE=1 SV=1;sp|P97352|S10AD_MOUSE Protein S100-A13 OS=Mus musculus OX=10090 GN=S100a13 PE=1 SV=1	2	6	6	6	6	5	6	6	5	6	6	6	6	6	5	6	6	5	6	6	6	6	6	5	6	6	5	6	6	6	6	30	30	30	17.744	160	160;98	0	19.204	By MS/MS	By MS/MS	By MS/MS
A0A0R4J0X5;A0A0A0MQA3;P07758;Q00896;D3YZL0	A0A0R4J0X5;A0A0A0MQA3;P07758;Q00896	14;14;14;13;1	7;7;7;7;0	5;5;5;5;0	Alpha-1-antitrypsin 1-1;Alpha-1-antitrypsin 1-3	Serpina1a;Serpina1c	tr|A0A0R4J0X5|A0A0R4J0X5_MOUSE Alpha-1-antitrypsin 1-3 OS=Mus musculus OX=10090 GN=Serpina1c PE=1 SV=1;tr|A0A0A0MQA3|A0A0A0MQA3_MOUSE Alpha-1-antitrypsin 1-1 OS=Mus musculus OX=10090 GN=Serpina1a PE=1 SV=1;sp|P07758|A1AT1_MOUSE Alpha-1-antitrypsin 1-1 OS=M	5	14	7	5	13	14	13	14	14	14	13	13	14	6	7	6	7	7	7	6	6	7	4	5	4	5	5	5	4	4	5	34.9	19.4	12.3	45.854	413	413;436;413;412;96	0	122.74	By MS/MS	By MS/MS	By MS/MS
A0A0A0MQA5;P68368;A0A087WQS4;A0A087WRB4;A0A087WSB0;A0A087WSL5;A0A087WS35	A0A0A0MQA5;P68368	21;21;6;5;3;3;1	4;4;3;2;2;2;1	4;4;3;2;2;2;1	Tubulin alpha-4A chain	Tuba4a	tr|A0A0A0MQA5|A0A0A0MQA5_MOUSE Tubulin alpha chain (Fragment) OS=Mus musculus OX=10090 GN=Tuba4a PE=1 SV=1;sp|P68368|TBA4A_MOUSE Tubulin alpha-4A chain OS=Mus musculus OX=10090 GN=Tuba4a PE=1 SV=1	7	21	4	4	21	20	20	20	20	21	21	21	21	4	4	4	4	4	4	4	4	4	4	4	4	4	4	4	4	4	4	56.8	11.3	11.3	52.793	477	477;448;125;100;81;89;75	0	45.371	By MS/MS	By MS/MS	By MS/MS
A0A0A0MQC7;A2A5Y6;P10637;B1AQW5;B1AQW2	A0A0A0MQC7;A2A5Y6;P10637	3;3;3;1;1	3;3;3;1;1	3;3;3;1;1	Microtubule-associated protein;Microtubule-associated protein tau	Mapt	tr|A0A0A0MQC7|A0A0A0MQC7_MOUSE Microtubule-associated protein OS=Mus musculus OX=10090 GN=Mapt PE=1 SV=1;tr|A2A5Y6|A2A5Y6_MOUSE Microtubule-associated protein OS=Mus musculus OX=10090 GN=Mapt PE=1 SV=1;sp|P10637|TAU_MOUSE Microtubule-associated protein tau	5	3	3	3	2	1	2	1	1	2	2	1	3	2	1	2	1	1	2	2	1	3	2	1	2	1	1	2	2	1	3	4.5	4.5	4.5	76.259	733	733;749;733;123;390	0	5.0696	By MS/MS	By MS/MS	By MS/MS
A0A0A0MQF6;P16858;S4R1W1;A0A1D5RLD8;S4R257;S4R1W8;A0A0R4J0X7;S4R2G5;Q64467;S4R1N5	A0A0A0MQF6;P16858;S4R1W1;A0A1D5RLD8;S4R257	16;16;15;14;13;2;2;2;2;1	16;16;15;14;13;2;2;2;2;1	16;16;15;14;13;2;2;2;2;1	Glyceraldehyde-3-phosphate dehydrogenase	Gapdh;Gm3839	tr|A0A0A0MQF6|A0A0A0MQF6_MOUSE Glyceraldehyde-3-phosphate dehydrogenase OS=Mus musculus OX=10090 GN=Gapdh PE=1 SV=1;sp|P16858|G3P_MOUSE Glyceraldehyde-3-phosphate dehydrogenase OS=Mus musculus OX=10090 GN=Gapdh PE=1 SV=2;tr|S4R1W1|S4R1W1_MOUSE Glyceraldehy	10	16	16	16	16	16	16	15	15	13	15	16	13	16	16	16	15	15	13	15	16	13	16	16	16	15	15	13	15	16	13	52.9	52.9	52.9	38.653	359	359;333;333;333;280;55;438;440;440;57	0	227.57	By MS/MS	By MS/MS	By MS/MS
A0A0A0MQM0;P63242;Q8BGY2;J3QPS8	A0A0A0MQM0;P63242;Q8BGY2	5;5;3;2	5;5;3;2	5;5;3;2	Eukaryotic translation initiation factor 5A;Eukaryotic translation initiation factor 5A-1;Eukaryotic translation initiation factor 5A-2	Eif5a;Eif5a2	tr|A0A0A0MQM0|A0A0A0MQM0_MOUSE Eukaryotic translation initiation factor 5A (Fragment) OS=Mus musculus OX=10090 GN=Eif5a PE=1 SV=1;sp|P63242|IF5A1_MOUSE Eukaryotic translation initiation factor 5A-1 OS=Mus musculus OX=10090 GN=Eif5a PE=1 SV=2;sp|Q8BGY2|IF5A	4	5	5	5	3	4	4	5	4	4	4	4	5	3	4	4	5	4	4	4	4	5	3	4	4	5	4	4	4	4	5	36.2	36.2	36.2	16.302	149	149;154;153;76	0	12.98	By MS/MS	By MS/MS	By MS/MS
E0CY47;H3BKE1;A0A0A0MQM2;I1E4X4;H3BKK4;I1E4X6;Q4KWH5	E0CY47;H3BKE1;A0A0A0MQM2;I1E4X4;H3BKK4;I1E4X6;Q4KWH5	1;1;1;1;1;1;1	1;1;1;1;1;1;1	1;1;1;1;1;1;1	Phosphoinositide phospholipase C;1-phosphatidylinositol 4,5-bisphosphate phosphodiesterase eta-1	Plch1	tr|E0CY47|E0CY47_MOUSE 1-phosphatidylinositol 4,5-bisphosphate phosphodiesterase eta-1 (Fragment) OS=Mus musculus OX=10090 GN=Plch1 PE=4 SV=2;tr|H3BKE1|H3BKE1_MOUSE Phosphoinositide phospholipase C (Fragment) OS=Mus musculus OX=10090 GN=Plch1 PE=1 SV=8;tr|	7	1	1	1	1	1	1	1	1	1	1	1	1	1	1	1	1	1	1	1	1	1	1	1	1	1	1	1	1	1	1	5.9	5.9	5.9	16.125	135	135;968;1073;1643;1673;1681;1682	0.0074415	2.0588	By MS/MS	By MS/MS	By MS/MS
A0A0A0MQN1;Q5RL79	A0A0A0MQN1;Q5RL79	1;1	1;1	1;1	Keratinocyte-associated protein 2	Krtcap2	tr|A0A0A0MQN1|A0A0A0MQN1_MOUSE Keratinocyte-associated protein 2 OS=Mus musculus OX=10090 GN=Krtcap2 PE=1 SV=1;sp|Q5RL79|KTAP2_MOUSE Keratinocyte-associated protein 2 OS=Mus musculus OX=10090 GN=Krtcap2 PE=1 SV=2	2	1	1	1	1	1	1	1	1	1	1	1	1	1	1	1	1	1	1	1	1	1	1	1	1	1	1	1	1	1	1	14.9	14.9	14.9	12.542	114	114;136	0.00042141	3.3059	By MS/MS	By MS/MS	By MS/MS
S4R2D5;A0A0A0MQN4;Q9D906;S4R2T5;S4R2P7;S4R1T0;S4R1N8	S4R2D5;A0A0A0MQN4;Q9D906;S4R2T5;S4R2P7;S4R1T0	6;6;6;5;3;3;1	6;6;6;5;3;3;1	6;6;6;5;3;3;1	Ubiquitin-like modifier-activating enzyme ATG7	Atg7	tr|S4R2D5|S4R2D5_MOUSE Ubiquitin-like modifier-activating enzyme ATG7 OS=Mus musculus OX=10090 GN=Atg7 PE=1 SV=1;tr|A0A0A0MQN4|A0A0A0MQN4_MOUSE Ubiquitin-like modifier-activating enzyme ATG7 OS=Mus musculus OX=10090 GN=Atg7 PE=1 SV=1;sp|Q9D906|ATG7_MOUSE U	7	6	6	6	5	5	5	5	5	4	5	4	5	5	5	5	5	5	4	5	4	5	5	5	5	5	5	4	5	4	5	11.8	11.8	11.8	68.243	618	618;741;698;671;222;232;172	0	17.27	By MS/MS	By MS/MS	By MS/MS
A0A0A0MQN8;H3BIX4;Z4YLB7;P97300	A0A0A0MQN8;H3BIX4;Z4YLB7;P97300	1;1;1;1	1;1;1;1	1;1;1;1	Neuroplastin	Nptn	tr|A0A0A0MQN8|A0A0A0MQN8_MOUSE Neuroplastin OS=Mus musculus OX=10090 GN=Nptn PE=1 SV=1;tr|H3BIX4|H3BIX4_MOUSE Neuroplastin (Fragment) OS=Mus musculus OX=10090 GN=Nptn PE=1 SV=1;tr|Z4YLB7|Z4YLB7_MOUSE Neuroplastin OS=Mus musculus OX=10090 GN=Nptn PE=1 SV=1;	4	1	1	1	1	1	1	1	1	1	1	1	1	1	1	1	1	1	1	1	1	1	1	1	1	1	1	1	1	1	1	8.2	8.2	8.2	13.163	122	122;221;277;397	0.0019531	2.6909	By MS/MS	By MS/MS	By MS/MS
A0A0A6YVS2;Q921L3	A0A0A6YVS2;Q921L3	2;2	2;2	2;2	Transmembrane and coiled-coil domain-containing protein 1	Tmco1	tr|A0A0A6YVS2|A0A0A6YVS2_MOUSE Calcium load-activated calcium channel (Fragment) OS=Mus musculus OX=10090 GN=Tmco1 PE=1 SV=1;sp|Q921L3|TMCO1_MOUSE Calcium load-activated calcium channel OS=Mus musculus OX=10090 GN=Tmco1 PE=1 SV=1	2	2	2	2	1	1	1	1	1	2	1	1	1	1	1	1	1	1	2	1	1	1	1	1	1	1	1	2	1	1	1	8.5	8.5	8.5	22.283	200	200;188	0	3.4634	By MS/MS	By matching	By matching
A0A0A6YVU8;Q9JKV1	A0A0A6YVU8;Q9JKV1	2;2	2;2	2;2	Proteasomal ubiquitin receptor ADRM1	Gm9774;Adrm1	tr|A0A0A6YVU8|A0A0A6YVU8_MOUSE Predicted pseudogene 9774 OS=Mus musculus OX=10090 GN=Gm9774 PE=3 SV=1;sp|Q9JKV1|ADRM1_MOUSE Proteasomal ubiquitin receptor ADRM1 OS=Mus musculus OX=10090 GN=Adrm1 PE=1 SV=2	2	2	2	2	2	2	1	2	2	1	2	2	2	2	2	1	2	2	1	2	2	2	2	2	1	2	2	1	2	2	2	6.1	6.1	6.1	42.147	407	407;407	0	5.5802	By MS/MS	By MS/MS	By MS/MS
A0A0A6YVV5;A2AJ72;Q3TIX6;F7AM43	A0A0A6YVV5;A2AJ72;Q3TIX6;F7AM43	2;2;2;1	1;1;1;1	1;1;1;1		Fubp3	tr|A0A0A6YVV5|A0A0A6YVV5_MOUSE Far upstream element (FUSE)-binding protein 3 (Fragment) OS=Mus musculus OX=10090 GN=Fubp3 PE=1 SV=1;tr|A2AJ72|A2AJ72_MOUSE Far upstream element (FUSE)-binding protein 3 OS=Mus musculus OX=10090 GN=Fubp3 PE=1 SV=1;tr|Q3TIX6|Q	4	2	1	1	2	1	1	2	1	1	1	1	2	1	0	0	1	0	0	0	0	1	1	0	0	1	0	0	0	0	1	10.5	6.3	6.3	20.651	191	191;569;575;264	0.0034065	2.4583	By MS/MS	By matching	By matching
A0A0A6YVX6;A0A0A6YW60;Q8BKH7	A0A0A6YVX6;A0A0A6YW60;Q8BKH7	1;1;1	1;1;1	1;1;1	Target of rapamycin complex 2 subunit MAPKAP1	Mapkap1	tr|A0A0A6YVX6|A0A0A6YVX6_MOUSE Target of rapamycin complex 2 subunit MAPKAP1 (Fragment) OS=Mus musculus OX=10090 GN=Mapkap1 PE=1 SV=1;tr|A0A0A6YW60|A0A0A6YW60_MOUSE Target of rapamycin complex 2 subunit MAPKAP1 (Fragment) OS=Mus musculus OX=10090 GN=Mapkap	3	1	1	1	0	1	0	0	0	0	0	0	0	0	1	0	0	0	0	0	0	0	0	1	0	0	0	0	0	0	0	70	70	70	2.2776	20	20;171;522	0	4.1246		By MS/MS
A0A0A6YVY7;A0A0A6YW28;P35123;A0A0A6YWM7	A0A0A6YVY7;A0A0A6YW28;P35123;A0A0A6YWM7	4;4;4;2	4;4;4;2	3;3;3;2	Ubiquitin carboxyl-terminal hydrolase;Ubiquitin carboxyl-terminal hydrolase 4	Usp4	tr|A0A0A6YVY7|A0A0A6YVY7_MOUSE Ubiquitinyl hydrolase 1 OS=Mus musculus OX=10090 GN=Usp4 PE=1 SV=1;tr|A0A0A6YW28|A0A0A6YW28_MOUSE Ubiquitin carboxyl-terminal hydrolase OS=Mus musculus OX=10090 GN=Usp4 PE=1 SV=1;sp|P35123|UBP4_MOUSE Ubiquitin carboxyl-termin	4	4	4	3	1	1	3	3	0	2	4	3	3	1	1	3	3	0	2	4	3	3	1	1	3	2	0	1	3	2	2	6.1	6.1	4.8	82.185	734	734;915;962;394	0	6.6327	By matching	By matching	By matching
A0A0A6YXD3;A0A0A6YW30;D3YXT0;Q91WD5	A0A0A6YXD3;A0A0A6YW30;D3YXT0;Q91WD5	3;3;3;3	3;3;3;3	3;3;3;3	NADH dehydrogenase [ubiquinone] iron-sulfur protein 2, mitochondrial	Ndufs2	tr|A0A0A6YXD3|A0A0A6YXD3_MOUSE NADH dehydrogenase [ubiquinone] iron-sulfur protein 2, mitochondrial (Fragment) OS=Mus musculus OX=10090 GN=Ndufs2 PE=1 SV=5;tr|A0A0A6YW30|A0A0A6YW30_MOUSE NADH dehydrogenase [ubiquinone] iron-sulfur protein 2, mitochondrial	4	3	3	3	2	3	3	3	3	3	2	3	3	2	3	3	3	3	3	2	3	3	2	3	3	3	3	3	2	3	3	20.7	20.7	20.7	16.897	145	145;231;437;463	0	5.5773	By matching	By MS/MS	By MS/MS
P97820;A0A0A6YWM8;B9EKN8;G3X9G2;Q5SXG3;Q5SXG1;E9PUL9;E0CY98;E0CXD6;E9PVG7;A0A0A6YW53;E0CZD7;E0CZF8;F8VPL5;A0A0A6YWR8;B2RUE8;B7ZNR9;B2RQ80;Q9JM52;P83510;F7AMS7;A0A0A6YVZ8;E0CYV5	P97820;A0A0A6YWM8;B9EKN8;G3X9G2;Q5SXG3;Q5SXG1;E9PUL9;E0CY98;E0CXD6;E9PVG7;A0A0A6YW53;E0CZD7;E0CZF8;F8VPL5;A0A0A6YWR8;B2RUE8;B7ZNR9;B2RQ80;Q9JM52;P83510;F7AMS7;A0A0A6YVZ8	5;5;5;5;5;5;5;5;5;5;5;5;5;5;5;5;5;5;5;5;4;3;2	5;5;5;5;5;5;5;5;5;5;5;5;5;5;5;5;5;5;5;5;4;3;2	5;5;5;5;5;5;5;5;5;5;5;5;5;5;5;5;5;5;5;5;4;3;2	Mitogen-activated protein kinase kinase kinase kinase 4;Misshapen-like kinase 1;Traf2 and NCK-interacting protein kinase	Map4k4;Tnik;Mink1	sp|P97820|M4K4_MOUSE Mitogen-activated protein kinase kinase kinase kinase 4 OS=Mus musculus OX=10090 GN=Map4k4 PE=1 SV=1;tr|A0A0A6YWM8|A0A0A6YWM8_MOUSE Mitogen-activated protein kinase kinase kinase kinase 4 OS=Mus musculus OX=10090 GN=Map4k4 PE=1 SV=1;tr	23	5	5	5	5	4	4	4	4	4	4	4	4	5	4	4	4	4	4	4	4	4	5	4	4	4	4	4	4	4	4	3.6	3.6	3.6	140.6	1233	1233;1272;1352;1344;1337;1334;1331;1305;1297;1288;1288;1276;1268;1238;1234;1221;1208;1360;1308;1323;1198;404;227	0	8.8904	By MS/MS	By MS/MS	By MS/MS
A0A0A6YW67;E9Q9J0;E9Q4P0;E9Q5F6;E9QNP0;Q5SX22;P62984;P62983;P0CG49;P0CG50	A0A0A6YW67;E9Q9J0;E9Q4P0;E9Q5F6;E9QNP0;Q5SX22;P62984;P62983;P0CG49;P0CG50	5;5;5;5;5;5;5;5;5;5	5;5;5;5;5;5;5;5;5;5	5;5;5;5;5;5;5;5;5;5	Ubiquitin-60S ribosomal protein L40;Ubiquitin;60S ribosomal protein L40;Ubiquitin-40S ribosomal protein S27a;Ubiquitin;40S ribosomal protein S27a;Polyubiquitin-B;Ubiquitin;Polyubiquitin-C;Ubiquitin;Ubiquitin-related 1;Ubiquitin-related 2	Gm8797;Uba52;Kxd1;Ubc;Ubb;Rps27a	tr|A0A0A6YW67|A0A0A6YW67_MOUSE Predicted pseudogene 8797 OS=Mus musculus OX=10090 GN=Gm8797 PE=4 SV=1;tr|E9Q9J0|E9Q9J0_MOUSE Ubiquitin-60S ribosomal protein L40 (Fragment) OS=Mus musculus OX=10090 GN=Uba52 PE=3 SV=1;tr|E9Q4P0|E9Q4P0_MOUSE KxDL motif-contai	10	5	5	5	4	4	3	5	4	4	4	5	3	4	4	3	5	4	4	4	5	3	4	4	3	5	4	4	4	5	3	61	61	61	8.7279	77	77;96;193;201;232;236;128;156;305;734	0	45.407	By MS/MS	By MS/MS	By MS/MS
A0A0A6YW80;G3X8Y3;Q80UM3;Q9DBB4	A0A0A6YW80;G3X8Y3;Q80UM3	3;3;3;1	3;3;3;1	3;3;3;1	N-alpha-acetyltransferase 15, NatA auxiliary subunit	Naa15	tr|A0A0A6YW80|A0A0A6YW80_MOUSE N-alpha-acetyltransferase 15, NatA auxiliary subunit OS=Mus musculus OX=10090 GN=Naa15 PE=1 SV=1;tr|G3X8Y3|G3X8Y3_MOUSE N-alpha-acetyltransferase 15, NatA auxiliary subunit OS=Mus musculus OX=10090 GN=Naa15 PE=1 SV=1;sp|Q80UM	4	3	3	3	1	2	1	2	2	3	1	2	2	1	2	1	2	2	3	1	2	2	1	2	1	2	2	3	1	2	2	5.2	5.2	5.2	95.295	815	815;865;865;864	0	3.6614	By matching	By MS/MS	By MS/MS
A0A0A6YX18;Q8BVE3;A0A0A6YWP6;A0A0A6YW86;A0A0A6YVU0	A0A0A6YX18;Q8BVE3;A0A0A6YWP6	5;5;4;2;2	5;5;4;2;2	5;5;4;2;2	V-type proton ATPase subunit H	Atp6v1h	tr|A0A0A6YX18|A0A0A6YX18_MOUSE V-type proton ATPase subunit H OS=Mus musculus OX=10090 GN=Atp6v1h PE=1 SV=1;sp|Q8BVE3|VATH_MOUSE V-type proton ATPase subunit H OS=Mus musculus OX=10090 GN=Atp6v1h PE=1 SV=1;tr|A0A0A6YWP6|A0A0A6YWP6_MOUSE V-type proton ATPas	5	5	5	5	4	4	2	3	4	3	4	4	4	4	4	2	3	4	3	4	4	4	4	4	2	3	4	3	4	4	4	16.1	16.1	16.1	54.108	465	465;483;441;77;140	0	37.578	By MS/MS	By MS/MS	By matching
P62900;A0A0A6YX26;A0A0A6YXL3	P62900;A0A0A6YX26;A0A0A6YXL3	4;4;2	4;4;2	4;4;2	60S ribosomal protein L31	Rpl31	sp|P62900|RL31_MOUSE 60S ribosomal protein L31 OS=Mus musculus OX=10090 GN=Rpl31 PE=1 SV=1;tr|A0A0A6YX26|A0A0A6YX26_MOUSE 60S ribosomal protein L31 OS=Mus musculus OX=10090 GN=Rpl31 PE=1 SV=1;tr|A0A0A6YXL3|A0A0A6YXL3_MOUSE 60S ribosomal protein L31 OS=Mus	3	4	4	4	4	3	4	4	4	4	3	4	4	4	3	4	4	4	4	3	4	4	4	3	4	4	4	4	3	4	4	32	32	32	14.463	125	125;129;87	0	16.164	By MS/MS	By MS/MS	By MS/MS
A0A0A6YX73;Q8K1M3;P12367;A0A0A6YY28;H3BK84;P31324	A0A0A6YX73;Q8K1M3;P12367;A0A0A6YY28	8;8;7;4;2;2	8;8;7;4;2;2	8;8;7;4;2;2	cAMP-dependent protein kinase type II-alpha regulatory subunit	Prkar2a	tr|A0A0A6YX73|A0A0A6YX73_MOUSE cAMP-dependent protein kinase type II-alpha regulatory subunit OS=Mus musculus OX=10090 GN=Prkar2a PE=1 SV=1;tr|Q8K1M3|Q8K1M3_MOUSE Protein kinase, cAMP dependent regulatory, type II alpha OS=Mus musculus OX=10090 GN=Prkar2a	6	8	8	8	7	8	6	6	6	6	7	7	5	7	8	6	6	6	6	7	7	5	7	8	6	6	6	6	7	7	5	26.1	26.1	26.1	43.165	380	380;402;401;200;256;416	0	22.186	By MS/MS	By MS/MS	By MS/MS
Q5FWX7;E9Q6C1;F6UHR6;E9PXZ2;A0A0A6YXH3;A2A8Z1	Q5FWX7;E9Q6C1;F6UHR6;E9PXZ2;A0A0A6YXH3;A2A8Z1	3;3;3;3;3;3	3;3;3;3;3;3	3;3;3;3;3;3	Oxysterol-binding protein;Oxysterol-binding protein-related protein 9	Osbpl9	tr|Q5FWX7|Q5FWX7_MOUSE Oxysterol-binding protein OS=Mus musculus OX=10090 GN=Osbpl9 PE=1 SV=1;tr|E9Q6C1|E9Q6C1_MOUSE Oxysterol-binding protein OS=Mus musculus OX=10090 GN=Osbpl9 PE=1 SV=1;tr|F6UHR6|F6UHR6_MOUSE Oxysterol-binding protein OS=Mus musculus OX=	6	3	3	3	2	2	2	2	2	2	2	2	3	2	2	2	2	2	2	2	2	3	2	2	2	2	2	2	2	2	3	5.1	5.1	5.1	70.147	626	626;656;719;723;746;736	0	6.0637	By MS/MS	By matching	By MS/MS
A0A1D5RM41;A0A0A6YXX3;A0A0A6YXL6;E9Q3Y4;Q9ESE1	A0A1D5RM41;A0A0A6YXX3;A0A0A6YXL6;E9Q3Y4;Q9ESE1	2;2;2;2;2	2;2;2;2;2	2;2;2;2;2	Lipopolysaccharide-responsive and beige-like anchor protein	Lrba	tr|A0A1D5RM41|A0A1D5RM41_MOUSE Lipopolysaccharide-responsive and beige-like anchor protein (Fragment) OS=Mus musculus OX=10090 GN=Lrba PE=1 SV=1;tr|A0A0A6YXX3|A0A0A6YXX3_MOUSE Lipopolysaccharide-responsive and beige-like anchor protein OS=Mus musculus OX=1	5	2	2	2	2	2	2	2	2	2	2	2	2	2	2	2	2	2	2	2	2	2	2	2	2	2	2	2	2	2	2	0.9	0.9	0.9	234.22	2124	2124;2577;2790;2854;2856	0	3.6427	By MS/MS	By MS/MS	By MS/MS
D3Z5Y5;D3YX12;A0A0A6YXR0;Q8BGS7	D3Z5Y5;D3YX12;A0A0A6YXR0;Q8BGS7	1;1;1;1	1;1;1;1	1;1;1;1	Choline/ethanolaminephosphotransferase 1	Cept1	tr|D3Z5Y5|D3Z5Y5_MOUSE Choline/ethanolaminephosphotransferase 1 (Fragment) OS=Mus musculus OX=10090 GN=Cept1 PE=1 SV=1;tr|D3YX12|D3YX12_MOUSE Choline/ethanolaminephosphotransferase 1 (Fragment) OS=Mus musculus OX=10090 GN=Cept1 PE=1 SV=1;tr|A0A0A6YXR0|A0A0	4	1	1	1	1	1	1	1	1	1	1	1	1	1	1	1	1	1	1	1	1	1	1	1	1	1	1	1	1	1	1	18.3	18.3	18.3	6.7426	60	60;178;247;416	0.0044379	2.3347	By MS/MS	By MS/MS	By MS/MS
F6TQW2;A0A0A6YY53;P01864	F6TQW2;A0A0A6YY53;P01864	4;4;4	3;3;3	3;3;3	Ig gamma-2A chain C region secreted form	Ighg2c	tr|F6TQW2|F6TQW2_MOUSE Immunoglobulin heavy constant gamma 2C (Fragment) OS=Mus musculus OX=10090 GN=Ighg2c PE=1 SV=2;tr|A0A0A6YY53|A0A0A6YY53_MOUSE Immunoglobulin heavy constant gamma 2C (Fragment) OS=Mus musculus OX=10090 GN=Ighg2c PE=1 SV=1;sp|P01864|GC	3	4	3	3	1	1	2	4	4	1	4	2	3	0	0	1	3	3	0	3	1	2	0	0	1	3	3	0	3	1	2	14.1	10.1	10.1	44.095	404	404;335;335	0	12.36	By matching	By matching	By matching
A0A0A6YY75;Q64735;A0A0A6YVT1;A0A0A6YXN9;A0A0A6YXR6	A0A0A6YY75;Q64735;A0A0A6YVT1;A0A0A6YXN9	3;3;2;2;1	3;3;2;2;1	3;3;2;2;1	Complement component receptor 1-like protein	Cr1l	tr|A0A0A6YY75|A0A0A6YY75_MOUSE Complement component receptor 1-like protein OS=Mus musculus OX=10090 GN=Cr1l PE=1 SV=1;sp|Q64735|CR1L_MOUSE Complement component receptor 1-like protein OS=Mus musculus OX=10090 GN=Cr1l PE=1 SV=1;tr|A0A0A6YVT1|A0A0A6YVT1_MOU	5	3	3	3	3	2	2	3	3	3	2	1	1	3	2	2	3	3	3	2	1	1	3	2	2	3	3	3	2	1	1	7.5	7.5	7.5	48.075	429	429;483;255;356;164	0	9.0812	By MS/MS	By MS/MS	By MS/MS
A0A0B4J1E2;Q9CSN1	A0A0B4J1E2;Q9CSN1	2;2	2;2	2;2	SNW domain-containing protein 1	Snw1	tr|A0A0B4J1E2|A0A0B4J1E2_MOUSE SNW domain-containing protein 1 OS=Mus musculus OX=10090 GN=Snw1 PE=1 SV=1;sp|Q9CSN1|SNW1_MOUSE SNW domain-containing protein 1 OS=Mus musculus OX=10090 GN=Snw1 PE=1 SV=3	2	2	2	2	1	1	1	1	1	0	0	1	1	1	1	1	1	1	0	0	1	1	1	1	1	1	1	0	0	1	1	4.7	4.7	4.7	61.461	536	536;536	0	6.1571	By MS/MS	By MS/MS	By matching
O35343;A0A0B4J1E7;D3YTN1	O35343;A0A0B4J1E7;D3YTN1	4;4;2	4;4;2	3;3;2	Importin subunit alpha-3	Kpna4	sp|O35343|IMA3_MOUSE Importin subunit alpha-3 OS=Mus musculus OX=10090 GN=Kpna4 PE=1 SV=1;tr|A0A0B4J1E7|A0A0B4J1E7_MOUSE Importin subunit alpha-3 OS=Mus musculus OX=10090 GN=Kpna4 PE=1 SV=1;tr|D3YTN1|D3YTN1_MOUSE Importin subunit alpha-3 (Fragment) OS=Mus	3	4	4	3	2	2	2	2	4	2	2	2	4	2	2	2	2	4	2	2	2	4	2	2	2	2	3	2	2	2	3	7.5	7.5	6.1	57.922	521	521;623;111	0	6.7217	By MS/MS	By MS/MS	By MS/MS
E9PUB6;A0A0G2JFF2;A0A0G2JDI2;E9Q9T0	E9PUB6;A0A0G2JFF2;A0A0G2JDI2;E9Q9T0	2;2;2;2	2;2;2;2	2;2;2;2		Fbrsl1	tr|E9PUB6|E9PUB6_MOUSE Fibrosin-like 1 OS=Mus musculus OX=10090 GN=Fbrsl1 PE=1 SV=1;tr|A0A0G2JFF2|A0A0G2JFF2_MOUSE Fibrosin-like 1 OS=Mus musculus OX=10090 GN=Fbrsl1 PE=1 SV=1;tr|A0A0G2JDI2|A0A0G2JDI2_MOUSE Fibrosin-like 1 OS=Mus musculus OX=10090 GN=Fbrsl	4	2	2	2	2	2	1	2	2	2	2	0	2	2	2	1	2	2	2	2	0	2	2	2	1	2	2	2	2	0	2	2.5	2.5	2.5	63.881	593	593;617;1008;1031	0.001947	2.6645	By MS/MS	By MS/MS	By MS/MS
A0A0G2JDR6;A0A0R4J169;E9QN52;A0A0G2JEP4;A0A0G2JFV5;A0A1L1SSC0;A0A668KLE1;Q91WK0;A0A0G2JGZ1;A0A1L1SVG1;A0A1L1SQW1	A0A0G2JDR6;A0A0R4J169;E9QN52;A0A0G2JEP4;A0A0G2JFV5;A0A1L1SSC0;A0A668KLE1;Q91WK0;A0A0G2JGZ1;A0A1L1SVG1;A0A1L1SQW1	2;2;2;2;2;2;2;2;1;1;1	2;2;2;2;2;2;2;2;1;1;1	2;2;2;2;2;2;2;2;1;1;1	Leucine-rich repeat flightless-interacting protein 2	Lrrfip2	tr|A0A0G2JDR6|A0A0G2JDR6_MOUSE Leucine-rich repeat flightless-interacting protein 2 (Fragment) OS=Mus musculus OX=10090 GN=Lrrfip2 PE=1 SV=4;tr|A0A0R4J169|A0A0R4J169_MOUSE Leucine-rich repeat flightless-interacting protein 2 OS=Mus musculus OX=10090 GN=Lrr	11	2	2	2	2	2	2	2	2	2	2	2	2	2	2	2	2	2	2	2	2	2	2	2	2	2	2	2	2	2	2	12.7	12.7	12.7	19.558	173	173;400;415;424;437;670;722;415;173;373;403	0	5.8332	By MS/MS	By MS/MS	By MS/MS
A0A0H2UH17;A0A0G2JDV6;Q80X50	A0A0H2UH17;A0A0G2JDV6;Q80X50	1;1;1	1;1;1	1;1;1	Ubiquitin-associated protein 2-like	Ubap2l	tr|A0A0H2UH17|A0A0H2UH17_MOUSE Ubiquitin-associated protein 2-like OS=Mus musculus OX=10090 GN=Ubap2l PE=1 SV=1;tr|A0A0G2JDV6|A0A0G2JDV6_MOUSE Ubiquitin-associated protein 2-like OS=Mus musculus OX=10090 GN=Ubap2l PE=1 SV=1;sp|Q80X50|UBP2L_MOUSE Ubiquitin-	3	1	1	1	1	1	1	1	1	1	1	1	1	1	1	1	1	1	1	1	1	1	1	1	1	1	1	1	1	1	1	0.9	0.9	0.9	103.94	983	983;1067;1107	0.001624	3.0201	By MS/MS	By MS/MS	By MS/MS
Q9DAW9;A0A0G2JDV8;A0A0G2JFI6	Q9DAW9;A0A0G2JDV8;A0A0G2JFI6	6;6;3	6;6;3	6;6;3	Calponin-3	Cnn3	sp|Q9DAW9|CNN3_MOUSE Calponin-3 OS=Mus musculus OX=10090 GN=Cnn3 PE=1 SV=1;tr|A0A0G2JDV8|A0A0G2JDV8_MOUSE Calponin OS=Mus musculus OX=10090 GN=Cnn3 PE=1 SV=1;tr|A0A0G2JFI6|A0A0G2JFI6_MOUSE Calponin-3 (Fragment) OS=Mus musculus OX=10090 GN=Cnn3 PE=1 SV=4	3	6	6	6	4	5	5	6	6	5	6	5	4	4	5	5	6	6	5	6	5	4	4	5	5	6	6	5	6	5	4	20.6	20.6	20.6	36.428	330	330;284;139	0	14.436	By MS/MS	By MS/MS	By MS/MS
P09542;A0A0G2JDW2;A0A0G2JDM3	P09542;A0A0G2JDW2;A0A0G2JDM3	8;8;6	7;7;5	6;6;4	Myosin light chain 3	Myl3	sp|P09542|MYL3_MOUSE Myosin light chain 3 OS=Mus musculus OX=10090 GN=Myl3 PE=1 SV=4;tr|A0A0G2JDW2|A0A0G2JDW2_MOUSE Myosin light chain 3 (Fragment) OS=Mus musculus OX=10090 GN=Myl3 PE=1 SV=1;tr|A0A0G2JDM3|A0A0G2JDM3_MOUSE Myosin light chain 3 OS=Mus muscul	3	8	7	6	7	6	8	4	8	6	5	5	7	6	5	7	3	7	5	4	4	6	5	5	6	3	6	5	3	3	6	49.5	44.1	38.2	22.421	204	204;184;127	0	23.197	By MS/MS	By MS/MS	By MS/MS
A0A0G2JDW7;Q6ZWU9;A0A0G2JG29;A0A0G2JEX7	A0A0G2JDW7;Q6ZWU9;A0A0G2JG29	3;3;2;1	3;3;2;1	1;1;1;0	40S ribosomal protein S27	Rps27	tr|A0A0G2JDW7|A0A0G2JDW7_MOUSE 40S ribosomal protein S27 (Fragment) OS=Mus musculus OX=10090 GN=Rps27 PE=1 SV=1;sp|Q6ZWU9|RS27_MOUSE 40S ribosomal protein S27 OS=Mus musculus OX=10090 GN=Rps27 PE=1 SV=3;tr|A0A0G2JG29|A0A0G2JG29_MOUSE 40S ribosomal protein	4	3	3	1	3	3	3	3	3	3	3	2	3	3	3	3	3	3	3	3	2	3	1	1	1	1	1	1	1	0	1	39	39	13.4	9.2327	82	82;84;83;52	0	13.81	By MS/MS	By MS/MS	By MS/MS
A0A0G2JDZ4;E9QNY3	A0A0G2JDZ4;E9QNY3	1;1	1;1	1;1		Myl10	tr|A0A0G2JDZ4|A0A0G2JDZ4_MOUSE Myosin regulatory light chain 10 OS=Mus musculus OX=10090 GN=Myl10 PE=1 SV=1;tr|E9QNY3|E9QNY3_MOUSE Myosin regulatory light chain 10 OS=Mus musculus OX=10090 GN=Myl10 PE=1 SV=1	2	1	1	1	1	0	1	1	1	1	1	1	1	1	0	1	1	1	1	1	1	1	1	0	1	1	1	1	1	1	1	7.5	7.5	7.5	15.442	134	134;147	0.0030303	2.4659	By matching		By matching
A0A494BAN1;A0A494BA56;A0A0G2JE32;A0A0G2JGL0;Q6ZWY6;P62838;P61079	A0A494BAN1;A0A494BA56;A0A0G2JE32;A0A0G2JGL0;Q6ZWY6;P62838;P61079	1;1;1;1;1;1;1	1;1;1;1;1;1;1	1;1;1;1;1;1;1	Ubiquitin-conjugating enzyme E2 D2B;Ubiquitin-conjugating enzyme E2 D2;Ubiquitin-conjugating enzyme E2 D3	Ube2d2b;Ube2d2;Ube2d3	tr|A0A494BAN1|A0A494BAN1_MOUSE Ubiquitin-conjugating enzyme E2D 2A (Fragment) OS=Mus musculus OX=10090 GN=Ube2d2a PE=1 SV=1;tr|A0A494BA56|A0A494BA56_MOUSE Ubiquitin-conjugating enzyme E2D 2A (Fragment) OS=Mus musculus OX=10090 GN=Ube2d2a PE=1 SV=1;tr|A0A0G	7	1	1	1	1	1	1	1	1	1	1	1	1	1	1	1	1	1	1	1	1	1	1	1	1	1	1	1	1	1	1	12	12	12	10.508	92	92;93;132;148;147;147;147	0.0064888	2.1556	By matching	By MS/MS	By matching
A0A0G2JEC4;Q9JK48;A0A0G2JE45;A0A0G2JF57;REV__P02468;REV__F8VQJ3	A0A0G2JEC4;Q9JK48	7;7;3;1;1;1	7;7;3;1;1;1	6;6;3;1;1;1	Endophilin-B1	Sh3glb1	tr|A0A0G2JEC4|A0A0G2JEC4_MOUSE Endophilin-B1 OS=Mus musculus OX=10090 GN=Sh3glb1 PE=1 SV=1;sp|Q9JK48|SHLB1_MOUSE Endophilin-B1 OS=Mus musculus OX=10090 GN=Sh3glb1 PE=1 SV=1	6	7	7	6	7	6	7	7	6	7	7	7	6	7	6	7	7	6	7	7	7	6	6	5	6	6	5	6	6	6	5	16.5	16.5	14.5	44.303	394	394;365;194;140;1607;1607	0	24.637	By MS/MS	By MS/MS	By MS/MS
A0A0G2JEK2;P63254	A0A0G2JEK2;P63254	4;4	4;4	4;4	Cysteine-rich protein 1	Crip1	tr|A0A0G2JEK2|A0A0G2JEK2_MOUSE Cysteine-rich protein 1 OS=Mus musculus OX=10090 GN=Crip1 PE=1 SV=1;sp|P63254|CRIP1_MOUSE Cysteine-rich protein 1 OS=Mus musculus OX=10090 GN=Crip1 PE=1 SV=2	2	4	4	4	4	4	4	4	3	4	3	4	3	4	4	4	4	3	4	3	4	3	4	4	4	4	3	4	3	4	3	21.1	21.1	21.1	13.582	128	128;77	0	9.9076	By MS/MS	By MS/MS	By MS/MS
A0A0G2JEP0;Q61584;A0A0G2JGH0;A0A0H2UH27	A0A0G2JEP0;Q61584;A0A0G2JGH0;A0A0H2UH27	2;2;1;1	2;2;1;1	1;1;1;0	Fragile X mental retardation syndrome-related protein 1	Fxr1	tr|A0A0G2JEP0|A0A0G2JEP0_MOUSE Fragile X mental retardation syndrome-related protein 1 OS=Mus musculus OX=10090 GN=Fxr1 PE=1 SV=1;sp|Q61584|FXR1_MOUSE RNA-binding protein FXR1 OS=Mus musculus OX=10090 GN=Fxr1 PE=1 SV=2;tr|A0A0G2JGH0|A0A0G2JGH0_MOUSE Fragil	4	2	2	1	2	0	2	2	1	1	2	1	1	2	0	2	2	1	1	2	1	1	1	0	1	1	0	0	1	0	0	2.8	2.8	1.4	63.915	568	568;677;54;454	0.001636	3.077	By MS/MS		By matching
A0A0G2JER9;O54946;A0A087WP03;F6YRQ2;G3X8S5	A0A0G2JER9;O54946;A0A087WP03;F6YRQ2;G3X8S5	2;2;1;1;1	2;2;1;1;1	1;1;0;0;1	DnaJ homolog subfamily B member 6	Dnajb6;Dnajb2	tr|A0A0G2JER9|A0A0G2JER9_MOUSE DnaJ homolog subfamily B member 6 OS=Mus musculus OX=10090 GN=Dnajb6 PE=1 SV=1;sp|O54946|DNJB6_MOUSE DnaJ homolog subfamily B member 6 OS=Mus musculus OX=10090 GN=Dnajb6 PE=1 SV=4;tr|A0A087WP03|A0A087WP03_MOUSE DnaJ homolog s	5	2	2	1	2	2	1	1	2	1	0	0	2	2	2	1	1	2	1	0	0	2	1	1	1	1	1	1	0	0	1	9.5	9.5	5.3	26.998	243	243;365;110;231;261	0	3.8274	By MS/MS	By MS/MS	By MS/MS
A0A0G2JEY9;A0A1D5RLX6;E9PUP1	A0A0G2JEY9;A0A1D5RLX6;E9PUP1	1;1;1	1;1;1	1;1;1		Syde2	tr|A0A0G2JEY9|A0A0G2JEY9_MOUSE Synapse defective 1, Rho GTPase, homolog 2 (C. elegans) OS=Mus musculus OX=10090 GN=Syde2 PE=1 SV=1;tr|A0A1D5RLX6|A0A1D5RLX6_MOUSE Synapse defective 1, Rho GTPase, homolog 2 (C. elegans) OS=Mus musculus OX=10090 GN=Syde2 PE=1	3	1	1	1	0	0	0	0	0	0	0	1	0	0	0	0	0	0	0	0	1	0	0	0	0	0	0	0	0	1	0	1.1	1.1	1.1	116.31	1046	1046;1047;1314	1	-2
A0A0G2JF67;Q8CG03	A0A0G2JF67;Q8CG03	8;8	8;8	8;8	cGMP-specific 3,5-cyclic phosphodiesterase	Pde5a	tr|A0A0G2JF67|A0A0G2JF67_MOUSE Phosphodiesterase OS=Mus musculus OX=10090 GN=Pde5a PE=1 SV=1;sp|Q8CG03|PDE5A_MOUSE cGMP-specific 3,5-cyclic phosphodiesterase OS=Mus musculus OX=10090 GN=Pde5a PE=1 SV=2	2	8	8	8	5	6	7	5	6	5	7	5	6	5	6	7	5	6	5	7	5	6	5	6	7	5	6	5	7	5	6	12.2	12.2	12.2	94.457	833	833;865	0	24.302	By MS/MS	By MS/MS	By MS/MS
A0A0G2JFB4;A0A0G2JGT5;A0A0G2JH04;P63073	A0A0G2JFB4;A0A0G2JGT5;A0A0G2JH04;P63073	2;2;2;2	2;2;2;2	2;2;2;2	Eukaryotic translation initiation factor 4E	Eif4e	tr|A0A0G2JFB4|A0A0G2JFB4_MOUSE Eukaryotic translation initiation factor 4E OS=Mus musculus OX=10090 GN=Eif4e PE=1 SV=1;tr|A0A0G2JGT5|A0A0G2JGT5_MOUSE Eukaryotic translation initiation factor 4E (Fragment) OS=Mus musculus OX=10090 GN=Eif4e PE=1 SV=1;tr|A0A0	4	2	2	2	1	1	1	2	1	1	2	1	1	1	1	1	2	1	1	2	1	1	1	1	1	2	1	1	2	1	1	14.4	14.4	14.4	15.057	132	132;183;185;217	0	4.1238	By MS/MS	By matching	By MS/MS
A0A0G2JFE3;E9PUE1;Q8BSI6;E9Q816	A0A0G2JFE3;E9PUE1;Q8BSI6;E9Q816	1;1;1;1	1;1;1;1	1;1;1;1	R3H and coiled-coil domain-containing protein 1;Cytochrome P450 2W1	R3hcc1;Cyp2w1	tr|A0A0G2JFE3|A0A0G2JFE3_MOUSE Cytochrome P450 2W1 (Fragment) OS=Mus musculus OX=10090 GN=Cyp2w1 PE=3 SV=4;tr|E9PUE1|E9PUE1_MOUSE R3H and coiled-coil domain-containing protein 1 OS=Mus musculus OX=10090 GN=R3hcc1 PE=1 SV=2;sp|Q8BSI6|R3HC1_MOUSE R3H and coi	4	1	1	1	1	1	1	1	1	1	1	1	1	1	1	1	1	1	1	1	1	1	1	1	1	1	1	1	1	1	1	3.5	3.5	3.5	22.211	200	200;488;488;493	0.0094737	1.9912	By MS/MS	By MS/MS	By MS/MS
A0A0G2JFS0;Q99LJ0	A0A0G2JFS0;Q99LJ0	1;1	1;1	1;1	CTTNBP2 N-terminal-like protein	Cttnbp2nl	tr|A0A0G2JFS0|A0A0G2JFS0_MOUSE CTTNBP2 N-terminal-like protein (Fragment) OS=Mus musculus OX=10090 GN=Cttnbp2nl PE=1 SV=1;sp|Q99LJ0|CT2NL_MOUSE CTTNBP2 N-terminal-like protein OS=Mus musculus OX=10090 GN=Cttnbp2nl PE=1 SV=1	2	1	1	1	1	1	0	1	0	1	0	0	1	1	1	0	1	0	1	0	0	1	1	1	0	1	0	1	0	0	1	5.4	5.4	5.4	19.642	167	167;638	0.00042159	3.3096	By matching	By matching
A0A0G2JFX7;Q9CWZ3;A0A0G2JEA9;A0A0N4SUH6	A0A0G2JFX7;Q9CWZ3;A0A0G2JEA9;A0A0N4SUH6	3;3;2;2	3;3;2;2	3;3;2;2	RNA-binding protein 8A	Rbm8a	tr|A0A0G2JFX7|A0A0G2JFX7_MOUSE RNA-binding protein 8A OS=Mus musculus OX=10090 GN=Rbm8a PE=1 SV=1;sp|Q9CWZ3|RBM8A_MOUSE RNA-binding protein 8A OS=Mus musculus OX=10090 GN=Rbm8a PE=1 SV=4;tr|A0A0G2JEA9|A0A0G2JEA9_MOUSE RNA-binding protein 8A OS=Mus musculus	4	3	3	3	3	3	2	3	3	3	3	3	3	3	3	2	3	3	3	3	3	3	3	3	2	3	3	3	3	3	3	16.4	16.4	16.4	19.143	171	171;174;125;174	0	5.7438	By MS/MS	By MS/MS	By MS/MS
Q3TUE1;A0A0G2JGW9;A0A0G2JFY5;Q3UUU2;Q91WJ8;A0A0G2JG00;A0A0G2JFK2;A0A0G2JG96;A0A0G2JE55;A0A0G2JGT1	Q3TUE1;A0A0G2JGW9;A0A0G2JFY5;Q3UUU2;Q91WJ8;A0A0G2JG00	9;9;9;9;9;8;4;2;1;1	7;7;7;7;7;7;4;2;0;0	7;7;7;7;7;7;4;2;0;0	Far upstream element-binding protein 1	Fubp1	tr|Q3TUE1|Q3TUE1_MOUSE Far upstream element-binding protein 1 OS=Mus musculus OX=10090 GN=Fubp1 PE=1 SV=1;tr|A0A0G2JGW9|A0A0G2JGW9_MOUSE Far upstream element-binding protein 1 OS=Mus musculus OX=10090 GN=Fubp1 PE=1 SV=1;tr|A0A0G2JFY5|A0A0G2JFY5_MOUSE Far u	10	9	7	7	7	6	8	7	8	7	8	9	8	5	4	6	5	6	5	6	7	6	5	4	6	5	6	5	6	7	6	12.5	10.1	10.1	67.443	642	642;643;654;700;651;523;306;149;142;157	0	13.9	By MS/MS	By MS/MS	By MS/MS
A0A0G2JGD2;P07091	A0A0G2JGD2;P07091	3;3	3;3	3;3	Protein S100-A4	S100a4	tr|A0A0G2JGD2|A0A0G2JGD2_MOUSE Protein S100-A4 (Fragment) OS=Mus musculus OX=10090 GN=S100a4 PE=1 SV=1;sp|P07091|S10A4_MOUSE Protein S100-A4 OS=Mus musculus OX=10090 GN=S100a4 PE=1 SV=1	2	3	3	3	2	2	2	3	3	2	3	2	2	2	2	2	3	3	2	3	2	2	2	2	2	3	3	2	3	2	2	41	41	41	9.0621	78	78;101	0	9.9245	By MS/MS	By MS/MS	By MS/MS
A0A0G2JGI9;F8VPN4	A0A0G2JGI9;F8VPN4	1;1	1;1	1;1		Agl	tr|A0A0G2JGI9|A0A0G2JGI9_MOUSE Glycogen debranching enzyme OS=Mus musculus OX=10090 GN=Agl PE=1 SV=1;tr|F8VPN4|F8VPN4_MOUSE Glycogen debranching enzyme OS=Mus musculus OX=10090 GN=Agl PE=1 SV=1	2	1	1	1	0	1	0	1	0	1	1	1	1	0	1	0	1	0	1	1	1	1	0	1	0	1	0	1	1	1	1	0.6	0.6	0.6	145.13	1279	1279;1532	0.0074126	2.0381		By MS/MS
A0A0G2JGJ1;Q8BVI4;A0A0G2JGY0;D3YWR7;D3Z1A1;D3Z099	A0A0G2JGJ1;Q8BVI4;A0A0G2JGY0;D3YWR7;D3Z1A1	5;5;4;4;3;1	5;5;4;4;3;1	5;5;4;4;3;1	Dihydropteridine reductase	Qdpr	tr|A0A0G2JGJ1|A0A0G2JGJ1_MOUSE Dihydropteridine reductase OS=Mus musculus OX=10090 GN=Qdpr PE=1 SV=1;sp|Q8BVI4|DHPR_MOUSE Dihydropteridine reductase OS=Mus musculus OX=10090 GN=Qdpr PE=1 SV=2;tr|A0A0G2JGY0|A0A0G2JGY0_MOUSE Dihydropteridine reductase OS=Mus	6	5	5	5	4	3	4	3	3	3	3	3	4	4	3	4	3	3	3	3	3	4	4	3	4	3	3	3	3	3	4	25.8	25.8	25.8	22.346	213	213;241;139;189;159;136	0	11.918	By MS/MS	By MS/MS	By MS/MS
A0A0G2JGP4;Q9D091;P08556;A0A0G2JE25;B2KGV5;E9Q8V2;E9PVD5;A0A0G2JGM2;A0A0N4SVY1	A0A0G2JGP4;Q9D091;P08556;A0A0G2JE25	4;4;4;3;1;1;1;1;1	2;2;2;2;0;0;0;0;0	1;1;1;1;0;0;0;0;0	GTPase NRas	Nras	tr|A0A0G2JGP4|A0A0G2JGP4_MOUSE GTPase NRas (Fragment) OS=Mus musculus OX=10090 GN=Nras PE=1 SV=1;tr|Q9D091|Q9D091_MOUSE GTPase NRas OS=Mus musculus OX=10090 GN=Nras PE=1 SV=1;sp|P08556|RASN_MOUSE GTPase NRas OS=Mus musculus OX=10090 GN=Nras PE=1 SV=1;tr|A0	9	4	2	1	3	4	3	3	3	4	4	3	3	2	2	2	2	2	2	2	2	2	1	1	1	1	1	1	1	1	1	24	11.5	4.9	20.586	183	183;189;189;150;34;40;46;74;75	0	3.9502	By matching	By matching	By matching
A0A0G2JGQ4;P54729	A0A0G2JGQ4;P54729	2;2	2;2	2;2	NEDD8 ultimate buster 1	Nub1	tr|A0A0G2JGQ4|A0A0G2JGQ4_MOUSE NEDD8 ultimate buster 1 OS=Mus musculus OX=10090 GN=Nub1 PE=1 SV=1;sp|P54729|NUB1_MOUSE NEDD8 ultimate buster 1 OS=Mus musculus OX=10090 GN=Nub1 PE=1 SV=2	2	2	2	2	0	0	0	0	0	1	0	0	1	0	0	0	0	0	1	0	0	1	0	0	0	0	0	1	0	0	1	4.2	4.2	4.2	73.116	638	638;614	0.0034039	2.4534
A0A0G2JGR9;Q80VB6;A0A0G2JGQ6;Q9JLM8	A0A0G2JGR9;Q80VB6;A0A0G2JGQ6;Q9JLM8	1;1;1;1	1;1;1;1	1;1;1;1	Serine/threonine-protein kinase DCLK1	Dclk1	tr|A0A0G2JGR9|A0A0G2JGR9_MOUSE Serine/threonine-protein kinase DCLK1 (Fragment) OS=Mus musculus OX=10090 GN=Dclk1 PE=1 SV=1;tr|Q80VB6|Q80VB6_MOUSE Dclk1 protein OS=Mus musculus OX=10090 GN=Dclk1 PE=1 SV=1;tr|A0A0G2JGQ6|A0A0G2JGQ6_MOUSE Serine/threonine-pro	4	1	1	1	0	0	1	1	1	1	1	0	1	0	0	1	1	1	1	1	0	1	0	0	1	1	1	1	1	0	1	9.9	9.9	9.9	12.942	111	111;363;739;756	0.004415	2.3165			By matching
E9Q1W0;E9Q1T1;A0A0G2JGS4;Q6PHZ2;E9Q1V9;Q8CCM0;E9QAJ4;D6RDQ8;E9PXV3;F6RWZ9;F8WIS9;P11798;D3Z7K9;F6WHR9	E9Q1W0;E9Q1T1;A0A0G2JGS4;Q6PHZ2;E9Q1V9;Q8CCM0	10;10;10;10;9;7;3;3;3;3;3;3;1;1	10;10;10;10;9;7;3;3;3;3;3;3;1;1	7;7;7;7;6;4;2;2;3;3;0;0;0;0	Calcium/calmodulin-dependent protein kinase type II subunit delta	Camk2d	tr|E9Q1W0|E9Q1W0_MOUSE Calcium/calmodulin-dependent protein kinase OS=Mus musculus OX=10090 GN=Camk2d PE=1 SV=2;tr|E9Q1T1|E9Q1T1_MOUSE Calcium/calmodulin-dependent protein kinase OS=Mus musculus OX=10090 GN=Camk2d PE=1 SV=1;tr|A0A0G2JGS4|A0A0G2JGS4_MOUSE C	14	10	10	7	8	8	8	9	8	6	8	8	9	8	8	8	9	8	6	8	8	9	5	6	5	6	5	4	5	5	6	24.6	24.6	17.4	57.748	512	512;533;533;499;488;361;142;147;160;169;489;478;108;177	0	24.192	By MS/MS	By MS/MS	By MS/MS
A0A0G2JGU1;Q64302	A0A0G2JGU1;Q64302	1;1	1;1	1;1	Transmembrane 4 L6 family member 1	Tm4sf1	tr|A0A0G2JGU1|A0A0G2JGU1_MOUSE Transmembrane 4 L6 family member 1 (Fragment) OS=Mus musculus OX=10090 GN=Tm4sf1 PE=3 SV=4;sp|Q64302|T4S1_MOUSE Transmembrane 4 L6 family member 1 OS=Mus musculus OX=10090 GN=Tm4sf1 PE=1 SV=1	2	1	1	1	0	1	1	1	1	0	0	0	1	0	1	1	1	1	0	0	0	1	0	1	1	1	1	0	0	0	1	6.6	6.6	6.6	14.725	136	136;202	0.0064516	2.1144		By MS/MS	By MS/MS
A0A140T8R8;A0A0G2JGV7;Q3UT23;A0A1Y7VP24;Q9QZ73;A0A0G2JEA2;A0A0G2JDN9;A0A1B0GXL7;A0A0G2JDM0	A0A140T8R8;A0A0G2JGV7;Q3UT23;A0A1Y7VP24;Q9QZ73;A0A0G2JEA2;A0A0G2JDN9;A0A1B0GXL7;A0A0G2JDM0	3;3;3;3;3;2;2;2;2	3;3;3;3;3;2;2;2;2	3;3;3;3;3;2;2;2;2	DCN1-like protein;DCN1-like protein 1	Dcun1d1	tr|A0A140T8R8|A0A140T8R8_MOUSE DCN1-like protein (Fragment) OS=Mus musculus OX=10090 GN=Dcun1d1 PE=1 SV=1;tr|A0A0G2JGV7|A0A0G2JGV7_MOUSE DCN1-like protein (Fragment) OS=Mus musculus OX=10090 GN=Dcun1d1 PE=1 SV=1;tr|Q3UT23|Q3UT23_MOUSE DCN1-like protein OS=	9	3	3	3	3	2	3	2	2	2	3	3	1	3	2	3	2	2	2	3	3	1	3	2	3	2	2	2	3	3	1	16.8	16.8	16.8	24.94	214	214;220;244;259;259;93;114;115;142	0	9.8161	By MS/MS	By MS/MS	By MS/MS
A0A0J9YTS4;D3YXN7;Q8BJU2	A0A0J9YTS4;D3YXN7;Q8BJU2	2;2;2	2;2;2	2;2;2	Tetraspanin;Tetraspanin-9	Tspan9	tr|A0A0J9YTS4|A0A0J9YTS4_MOUSE Tetraspanin-9 (Fragment) OS=Mus musculus OX=10090 GN=Tspan9 PE=1 SV=1;tr|D3YXN7|D3YXN7_MOUSE Tetraspanin-9 (Fragment) OS=Mus musculus OX=10090 GN=Tspan9 PE=1 SV=2;sp|Q8BJU2|TSN9_MOUSE Tetraspanin-9 OS=Mus musculus OX=10090 GN	3	2	2	2	2	2	1	2	1	2	2	2	2	2	2	1	2	1	2	2	2	2	2	2	1	2	1	2	2	2	2	15.6	15.6	15.6	18.483	167	167;263;239	0	17.75	By MS/MS	By MS/MS	By MS/MS
A0A0J9YV86;A0A0J9YUF8;A0A0J9YUR2;A0A0J9YTU3;Q5SXY1	A0A0J9YV86;A0A0J9YUF8;A0A0J9YUR2;A0A0J9YTU3;Q5SXY1	2;2;2;2;2	2;2;2;2;2	2;2;2;2;2	Cytospin-B	Specc1	tr|A0A0J9YV86|A0A0J9YV86_MOUSE Cytospin-B OS=Mus musculus OX=10090 GN=Specc1 PE=1 SV=1;tr|A0A0J9YUF8|A0A0J9YUF8_MOUSE Cytospin-B OS=Mus musculus OX=10090 GN=Specc1 PE=1 SV=1;tr|A0A0J9YUR2|A0A0J9YUR2_MOUSE Cytospin-B OS=Mus musculus OX=10090 GN=Specc1 PE=1	5	2	2	2	1	1	0	1	2	1	1	1	1	1	1	0	1	2	1	1	1	1	1	1	0	1	2	1	1	1	1	3	3	3	79.486	710	710;781;978;1058;1067	0.001941	2.6501	By matching	By matching
A0A0J9YTY0;A0A0J9YUL3;Q8C1B7;A0A0J9YUV6;A0A0J9YVA6	A0A0J9YTY0;A0A0J9YUL3;Q8C1B7	12;12;12;3;3	12;12;12;3;3	7;7;7;2;2	Septin-11	Sept11	tr|A0A0J9YTY0|A0A0J9YTY0_MOUSE Septin OS=Mus musculus OX=10090 GN=Septin11 PE=1 SV=1;tr|A0A0J9YUL3|A0A0J9YUL3_MOUSE Septin OS=Mus musculus OX=10090 GN=Septin11 PE=1 SV=1;sp|Q8C1B7|SEP11_MOUSE Septin-11 OS=Mus musculus OX=10090 GN=Septin11 PE=1 SV=4	5	12	12	7	9	9	9	11	11	10	11	10	10	9	9	9	11	11	10	11	10	10	6	6	5	6	7	6	7	7	6	33.2	33.2	20.2	48.978	425	425;432;431;97;204	0	37.126	By MS/MS	By MS/MS	By MS/MS
A0A0J9YUM4;A0A0J9YU62;O88712;A0A0J9YUR5;A0A0J9YVI3;A0A0J9YTW3	A0A0J9YUM4;A0A0J9YU62;O88712;A0A0J9YUR5;A0A0J9YVI3	5;5;5;4;3;1	2;2;2;2;1;1	2;2;2;2;1;1	C-terminal-binding protein 1	Ctbp1	tr|A0A0J9YUM4|A0A0J9YUM4_MOUSE C-terminal-binding protein 1 OS=Mus musculus OX=10090 GN=Ctbp1 PE=1 SV=1;tr|A0A0J9YU62|A0A0J9YU62_MOUSE C-terminal-binding protein 1 OS=Mus musculus OX=10090 GN=Ctbp1 PE=1 SV=1;sp|O88712|CTBP1_MOUSE C-terminal-binding protein	6	5	2	2	4	4	4	3	4	5	4	4	4	2	2	2	2	2	2	2	2	2	2	2	2	2	2	2	2	2	2	16.3	8.6	8.6	37.006	337	337;429;441;117;85;180	0	6.8272	By MS/MS	By MS/MS	By MS/MS
B9EJ54;A0A0J9YUD5	B9EJ54;A0A0J9YUD5	3;3	3;3	3;3		Nup205	tr|B9EJ54|B9EJ54_MOUSE Nucleoporin 205 OS=Mus musculus OX=10090 GN=Nup205 PE=1 SV=1;tr|A0A0J9YUD5|A0A0J9YUD5_MOUSE Nucleoporin 205 OS=Mus musculus OX=10090 GN=Nup205 PE=1 SV=1	2	3	3	3	2	1	2	1	2	2	2	1	3	2	1	2	1	2	2	2	1	3	2	1	2	1	2	2	2	1	3	1.4	1.4	1.4	227.46	2008	2008;2061	0	3.6361	By MS/MS	By matching	By matching
A0A0J9YUD8;A0A0J9YUZ4;P63158;D3YZ18;D3YVC6	A0A0J9YUD8;A0A0J9YUZ4;P63158;D3YZ18	10;10;10;6;4	10;10;10;6;4	9;9;9;5;3	High mobility group protein B1	Hmgb1	tr|A0A0J9YUD8|A0A0J9YUD8_MOUSE High mobility group protein B1 OS=Mus musculus OX=10090 GN=Hmgb1 PE=1 SV=1;tr|A0A0J9YUZ4|A0A0J9YUZ4_MOUSE High mobility group protein B1 (Fragment) OS=Mus musculus OX=10090 GN=Hmgb1 PE=1 SV=1;sp|P63158|HMGB1_MOUSE High mobili	5	10	10	9	9	10	9	10	10	10	9	9	10	9	10	9	10	10	10	9	9	10	8	9	8	9	9	9	8	8	9	54.4	54.4	47.4	19.774	171	171;211;215;124;92	0	52.301	By MS/MS	By MS/MS	By MS/MS
A0A0J9YUI1;D3Z4U3;P61087;F8WIC2	A0A0J9YUI1;D3Z4U3;P61087;F8WIC2	2;2;2;1	2;2;2;1	2;2;2;1	Ubiquitin-conjugating enzyme E2 K	Ube2k	tr|A0A0J9YUI1|A0A0J9YUI1_MOUSE Ubiquitin-conjugating enzyme E2 K OS=Mus musculus OX=10090 GN=Ube2k PE=1 SV=1;tr|D3Z4U3|D3Z4U3_MOUSE E2 ubiquitin-conjugating enzyme OS=Mus musculus OX=10090 GN=Ube2k PE=1 SV=1;sp|P61087|UBE2K_MOUSE Ubiquitin-conjugating enzy	4	2	2	2	1	1	2	1	1	1	1	1	0	1	1	2	1	1	1	1	1	0	1	1	2	1	1	1	1	1	0	19.4	19.4	19.4	15.81	139	139;157;200;57	0	3.4419	By MS/MS	By MS/MS	By MS/MS
A0A0J9YUK7;Q9CRD0;A0A0J9YTV6;A0A0J9YUB6	A0A0J9YUK7;Q9CRD0;A0A0J9YTV6;A0A0J9YUB6	2;2;1;1	2;2;1;1	2;2;1;1	OCIA domain-containing protein 1	Ociad1	tr|A0A0J9YUK7|A0A0J9YUK7_MOUSE OCIA domain-containing protein 1 OS=Mus musculus OX=10090 GN=Ociad1 PE=1 SV=1;sp|Q9CRD0|OCAD1_MOUSE OCIA domain-containing protein 1 OS=Mus musculus OX=10090 GN=Ociad1 PE=1 SV=1;tr|A0A0J9YTV6|A0A0J9YTV6_MOUSE OCIA domain-cont	4	2	2	2	1	1	2	1	1	1	1	2	1	1	1	2	1	1	1	1	2	1	1	1	2	1	1	1	1	2	1	21.3	21.3	21.3	15.268	136	136;247;25;178	0	6.104	By MS/MS	By MS/MS	By MS/MS
A0A0J9YUS5;E9PVC6;E9Q9E1;E9PVC5;Q6NZJ6;A0A0J9YVC1;A0A0J9YUC1;E9Q770	A0A0J9YUS5;E9PVC6;E9Q9E1;E9PVC5;Q6NZJ6	9;9;9;9;9;4;4;4	9;9;9;9;9;4;4;4	8;8;8;8;8;3;3;3	Eukaryotic translation initiation factor 4 gamma 1	Eif4g1	tr|A0A0J9YUS5|A0A0J9YUS5_MOUSE Eukaryotic translation initiation factor 4 gamma 1 OS=Mus musculus OX=10090 GN=Eif4g1 PE=1 SV=1;tr|E9PVC6|E9PVC6_MOUSE Eukaryotic translation initiation factor 4 gamma 1 OS=Mus musculus OX=10090 GN=Eif4g1 PE=1 SV=1;tr|E9Q9E1|	8	9	9	8	7	7	7	8	9	9	9	9	7	7	7	7	8	9	9	9	9	7	6	6	6	7	8	8	8	8	6	6.4	6.4	5.8	145.31	1303	1303;1553;1593;1594;1600;795;900;958	0	28.264	By MS/MS	By MS/MS	By MS/MS
A0A0J9YUT9;Q8BHJ5;Q9QXE7	A0A0J9YUT9;Q8BHJ5;Q9QXE7	1;1;1	1;1;1	1;1;1	F-box-like/WD repeat-containing protein TBL1XR1;F-box-like/WD repeat-containing protein TBL1X	Tbl1xr1;Tbl1x	tr|A0A0J9YUT9|A0A0J9YUT9_MOUSE F-box-like/WD repeat-containing protein TBL1XR1 (Fragment) OS=Mus musculus OX=10090 GN=Tbl1xr1 PE=1 SV=1;sp|Q8BHJ5|TBL1R_MOUSE F-box-like/WD repeat-containing protein TBL1XR1 OS=Mus musculus OX=10090 GN=Tbl1xr1 PE=1 SV=1;sp|Q	3	1	1	1	0	1	0	1	1	1	1	1	0	0	1	0	1	1	1	1	1	0	0	1	0	1	1	1	1	1	0	23.9	23.9	23.9	6.9257	67	67;514;527	0.0012412	3.1701		By MS/MS
A0A0J9YV30;F8VQ28;A0A1D5RMM8;Q8VI36;A0A0J9YTZ8;A0A0J9YV66	A0A0J9YV30;F8VQ28;A0A1D5RMM8;Q8VI36	12;11;11;11;1;1	12;11;11;11;1;1	12;11;11;11;1;1	Paxillin	Pxn	tr|A0A0J9YV30|A0A0J9YV30_MOUSE Paxillin OS=Mus musculus OX=10090 GN=Pxn PE=1 SV=1;tr|F8VQ28|F8VQ28_MOUSE Paxillin OS=Mus musculus OX=10090 GN=Pxn PE=1 SV=1;tr|A0A1D5RMM8|A0A1D5RMM8_MOUSE Paxillin OS=Mus musculus OX=10090 GN=Pxn PE=1 SV=2;sp|Q8VI36|PAXI_MOU	6	12	12	12	9	9	10	10	9	8	9	10	12	9	9	10	10	9	8	9	10	12	9	9	10	10	9	8	9	10	12	26.2	26.2	26.2	46.54	424	424;591;1062;591;106;121	0	24.16	By MS/MS	By MS/MS	By MS/MS
Q61074;A0A0J9YVG0;A0A0J9YV96	Q61074;A0A0J9YVG0;A0A0J9YV96	2;2;1	2;2;1	2;2;1	Protein phosphatase 1G	Ppm1g	sp|Q61074|PPM1G_MOUSE Protein phosphatase 1G OS=Mus musculus OX=10090 GN=Ppm1g PE=1 SV=3;tr|A0A0J9YVG0|A0A0J9YVG0_MOUSE Protein phosphatase 1G OS=Mus musculus OX=10090 GN=Ppm1g PE=1 SV=1;tr|A0A0J9YV96|A0A0J9YV96_MOUSE Protein phosphatase 1G (Fragment) OS=M	3	2	2	2	2	2	2	2	2	1	2	2	2	2	2	2	2	2	1	2	2	2	2	2	2	2	2	1	2	2	2	3.7	3.7	3.7	58.727	542	542;435;194	0.00041876	3.2659	By MS/MS	By MS/MS	By matching
A0A0M3HEP7;P70704;A0A0J9YV34;Q3U9N5;F6Q8P7;E9Q4J5	A0A0M3HEP7;P70704	9;8;3;2;1;1	9;8;3;2;1;1	9;8;3;2;1;1	Phospholipid-transporting ATPase IA	Atp8a1	tr|A0A0M3HEP7|A0A0M3HEP7_MOUSE Phospholipid-transporting ATPase OS=Mus musculus OX=10090 GN=Atp8a1 PE=1 SV=1;sp|P70704|AT8A1_MOUSE Phospholipid-transporting ATPase IA OS=Mus musculus OX=10090 GN=Atp8a1 PE=1 SV=2	6	9	9	9	8	7	8	7	7	8	5	8	8	8	7	8	7	7	8	5	8	8	8	7	8	7	7	8	5	8	8	9.7	9.7	9.7	131.51	1164	1164;1164;441;175;106;122	0	25.399	By MS/MS	By MS/MS	By MS/MS
Q9D8I4;A0A0U1RPS1;A0A0U1RPC6;A0A0M3HEP9;J3QMN4;A0A0U1RPV8;A0A0U1RQA4;J3QMQ8;A0A0M3HEQ0;Q9JLT4	Q9D8I4;A0A0U1RPS1;A0A0U1RPC6;A0A0M3HEP9;J3QMN4;A0A0U1RPV8;A0A0U1RQA4;J3QMQ8;A0A0M3HEQ0;Q9JLT4	1;1;1;1;1;1;1;1;1;1	1;1;1;1;1;1;1;1;1;1	1;1;1;1;1;1;1;1;1;1	Thioredoxin reductase 2, mitochondrial	Txnrd2	tr|Q9D8I4|Q9D8I4_MOUSE Thioredoxin reductase 2, mitochondrial OS=Mus musculus OX=10090 GN=Txnrd2 PE=1 SV=1;tr|A0A0U1RPS1|A0A0U1RPS1_MOUSE Thioredoxin reductase 2, mitochondrial (Fragment) OS=Mus musculus OX=10090 GN=Txnrd2 PE=1 SV=1;tr|A0A0U1RPC6|A0A0U1RPC	10	1	1	1	1	0	1	0	1	0	1	1	0	1	0	1	0	1	0	1	1	0	1	0	1	0	1	0	1	1	0	11.9	11.9	11.9	10.805	101	101;123;165;359;491;496;505;522;527;524	0.0064562	2.1178	By MS/MS		By matching
A0A0N4SUZ5;Q8C8U0	A0A0N4SUZ5;Q8C8U0	1;1	1;1	1;1	Liprin-beta-1	Ppfibp1	tr|A0A0N4SUZ5|A0A0N4SUZ5_MOUSE Liprin-beta-1 (Fragment) OS=Mus musculus OX=10090 GN=Ppfibp1 PE=1 SV=1;sp|Q8C8U0|LIPB1_MOUSE Liprin-beta-1 OS=Mus musculus OX=10090 GN=Ppfibp1 PE=1 SV=3	2	1	1	1	1	1	1	1	1	1	1	1	1	1	1	1	1	1	1	1	1	1	1	1	1	1	1	1	1	1	1	6.9	6.9	6.9	14.359	130	130;969	0.0019516	2.6875	By matching	By MS/MS	By matching
A0A0N4SV32;Q3UMP4;Q9CY58;A0A0N4SUQ1;A0A0N4SUN8;A0A0N4SWH2;A0A0N4SVK5;A0A0N4SV40	A0A0N4SV32;Q3UMP4;Q9CY58;A0A0N4SUQ1;A0A0N4SUN8;A0A0N4SWH2	6;6;6;5;5;5;1;1	6;6;6;5;5;5;1;1	6;6;6;5;5;5;1;1	Plasminogen activator inhibitor 1 RNA-binding protein	Serbp1	tr|A0A0N4SV32|A0A0N4SV32_MOUSE Plasminogen activator inhibitor 1 RNA-binding protein OS=Mus musculus OX=10090 GN=Serbp1 PE=1 SV=1;tr|Q3UMP4|Q3UMP4_MOUSE Plasminogen activator inhibitor 1 RNA-binding protein OS=Mus musculus OX=10090 GN=Serbp1 PE=1 SV=1;sp|Q	8	6	6	6	6	5	6	5	6	5	5	6	5	6	5	6	5	6	5	5	6	5	6	5	6	5	6	5	5	6	5	21.5	21.5	21.5	39.644	362	362;401;407;147;155;211;75;186	0	34.368	By MS/MS	By MS/MS	By MS/MS
A0A0N4SV66;Q8R1M2;Q64523;Q6GSS7;Q8CGP4	A0A0N4SV66;Q8R1M2;Q64523;Q6GSS7;Q8CGP4	5;5;5;5;4	1;1;1;1;1	0;0;0;0;0	Histone H2A.J;Histone H2A type 2-C;Histone H2A type 2-A;Histone H2A	H2afj;Hist2h2ac;Hist2h2aa1;Hist1h2aa	tr|A0A0N4SV66|A0A0N4SV66_MOUSE Histone H2A OS=Mus musculus OX=10090 GN=H2aj PE=1 SV=1;sp|Q8R1M2|H2AJ_MOUSE Histone H2A.J OS=Mus musculus OX=10090 GN=H2aj PE=1 SV=1;sp|Q64523|H2A2C_MOUSE Histone H2A type 2-C OS=Mus musculus OX=10090 GN=H2ac20 PE=1 SV=3;sp|Q	5	5	1	0	5	5	5	5	5	5	5	5	5	1	1	1	1	1	1	1	1	1	0	0	0	0	0	0	0	0	0	38.9	15.1	0	13.66	126	126;129;129;130;129	0	34.89	By MS/MS	By MS/MS	By MS/MS
A0A0N4SVC2;E9QP00;Q6PFR5	A0A0N4SVC2;E9QP00;Q6PFR5	1;1;1	1;1;1	1;1;1	Transformer-2 protein homolog alpha	Tra2a	tr|A0A0N4SVC2|A0A0N4SVC2_MOUSE Transformer-2 protein homolog alpha OS=Mus musculus OX=10090 GN=Tra2a PE=1 SV=1;tr|E9QP00|E9QP00_MOUSE Transformer-2 protein homolog alpha OS=Mus musculus OX=10090 GN=Tra2a PE=1 SV=1;sp|Q6PFR5|TRA2A_MOUSE Transformer-2 protei	3	1	1	1	1	1	1	1	1	1	1	1	1	1	1	1	1	1	1	1	1	1	1	1	1	1	1	1	1	1	1	5	5	5	32.259	280	280;282;281	0.0019608	2.7217	By MS/MS	By MS/MS	By MS/MS
A0A0N4SVK3;P62322	A0A0N4SVK3;P62322	1;1	1;1	1;1	U6 snRNA-associated Sm-like protein LSm5	Lsm5	tr|A0A0N4SVK3|A0A0N4SVK3_MOUSE U6 snRNA-associated Sm-like protein LSm5 OS=Mus musculus OX=10090 GN=Lsm5 PE=1 SV=1;sp|P62322|LSM5_MOUSE U6 snRNA-associated Sm-like protein LSm5 OS=Mus musculus OX=10090 GN=Lsm5 PE=3 SV=2	2	1	1	1	1	1	1	1	1	1	1	1	1	1	1	1	1	1	1	1	1	1	1	1	1	1	1	1	1	1	1	32.2	32.2	32.2	6.6106	59	59;91	0	4.4583	By MS/MS	By MS/MS	By MS/MS
Z4YKC4;A0A0R4J112;A2AMI2;A0A0N4SVL0;Q80XI3;A2AMI7	Z4YKC4;A0A0R4J112;A2AMI2;A0A0N4SVL0;Q80XI3;A2AMI7	3;3;3;3;3;2	2;2;2;2;2;1	2;2;2;2;2;1	Eukaryotic translation initiation factor 4 gamma 3	Eif4g3	tr|Z4YKC4|Z4YKC4_MOUSE Eukaryotic translation initiation factor 4 gamma 3 OS=Mus musculus OX=10090 GN=Eif4g3 PE=1 SV=1;tr|A0A0R4J112|A0A0R4J112_MOUSE Eukaryotic translation initiation factor 4 gamma 3 OS=Mus musculus OX=10090 GN=Eif4g3 PE=1 SV=1;tr|A2AMI2|	6	3	2	2	2	3	3	3	2	3	3	2	2	1	2	2	2	1	2	2	1	1	1	2	2	2	1	2	2	1	1	2.1	1.7	1.7	173.55	1567	1567;1578;1579;1762;1579;1002	0	3.6347	By MS/MS	By MS/MS	By MS/MS
A0A0N4SVL8;G3UVV6;B2RPV6	A0A0N4SVL8;G3UVV6;B2RPV6	2;2;2	2;2;2	2;2;2	Multimerin-1	Mmrn1	tr|A0A0N4SVL8|A0A0N4SVL8_MOUSE Multimerin-1 OS=Mus musculus OX=10090 GN=Mmrn1 PE=1 SV=1;tr|G3UVV6|G3UVV6_MOUSE Multimerin-1 OS=Mus musculus OX=10090 GN=Mmrn1 PE=1 SV=1;sp|B2RPV6|MMRN1_MOUSE Multimerin-1 OS=Mus musculus OX=10090 GN=Mmrn1 PE=1 SV=2	3	2	2	2	0	1	0	1	0	2	0	0	1	0	1	0	1	0	2	0	0	1	0	1	0	1	0	2	0	0	1	1.9	1.9	1.9	135.88	1209	1209;1210;1210	0	3.5607		By matching
A0A0N4SVL9;Q9CQR6	A0A0N4SVL9;Q9CQR6	1;1	1;1	1;1	Serine/threonine-protein phosphatase 6 catalytic subunit;Serine/threonine-protein phosphatase 6 catalytic subunit, N-terminally processed	Ppp6c	tr|A0A0N4SVL9|A0A0N4SVL9_MOUSE Serine/threonine-protein phosphatase OS=Mus musculus OX=10090 GN=Ppp6c PE=1 SV=1;sp|Q9CQR6|PPP6_MOUSE Serine/threonine-protein phosphatase 6 catalytic subunit OS=Mus musculus OX=10090 GN=Ppp6c PE=1 SV=1	2	1	1	1	1	1	1	1	1	1	1	1	1	1	1	1	1	1	1	1	1	1	1	1	1	1	1	1	1	1	1	3.2	3.2	3.2	32.547	283	283;305	0.0030488	2.5063	By MS/MS	By MS/MS	By MS/MS
A0A0N4SVT3;A0A0N4SW28;Q9DAS9	A0A0N4SVT3;A0A0N4SW28;Q9DAS9	4;4;4	4;4;4	4;4;4	Guanine nucleotide-binding protein G(I)/G(S)/G(O) subunit gamma-12	Gng12	tr|A0A0N4SVT3|A0A0N4SVT3_MOUSE Guanine nucleotide-binding protein subunit gamma (Fragment) OS=Mus musculus OX=10090 GN=Gng12 PE=1 SV=1;tr|A0A0N4SW28|A0A0N4SW28_MOUSE Guanine nucleotide-binding protein subunit gamma OS=Mus musculus OX=10090 GN=Gng12 PE=1 SV	3	4	4	4	4	4	4	4	4	4	4	4	4	4	4	4	4	4	4	4	4	4	4	4	4	4	4	4	4	4	4	73.8	73.8	73.8	7.1971	65	65;83;72	0	22.22	By MS/MS	By MS/MS	By MS/MS
A0A0R3P9C8;Q9DC69	A0A0R3P9C8;Q9DC69	6;6	6;6	6;6	NADH dehydrogenase [ubiquinone] 1 alpha subcomplex subunit 9, mitochondrial	Ndufa9	tr|A0A0R3P9C8|A0A0R3P9C8_MOUSE NADH dehydrogenase [ubiquinone] 1 alpha subcomplex subunit 9, mitochondrial OS=Mus musculus OX=10090 GN=Ndufa9 PE=1 SV=1;sp|Q9DC69|NDUA9_MOUSE NADH dehydrogenase [ubiquinone] 1 alpha subcomplex subunit 9, mitochondrial OS=Mus	2	6	6	6	5	4	4	4	4	5	5	4	3	5	4	4	4	4	5	5	4	3	5	4	4	4	4	5	5	4	3	21.7	21.7	21.7	42.121	373	373;377	0	21.678	By MS/MS	By MS/MS	By MS/MS
A0A0R4IZW5;P09803	A0A0R4IZW5;P09803	8;8	8;8	8;8	Cadherin-1;E-Cad/CTF1;E-Cad/CTF2;E-Cad/CTF3	Cdh1	tr|A0A0R4IZW5|A0A0R4IZW5_MOUSE Cadherin-1 OS=Mus musculus OX=10090 GN=Cdh1 PE=1 SV=1;sp|P09803|CADH1_MOUSE Cadherin-1 OS=Mus musculus OX=10090 GN=Cdh1 PE=1 SV=1	2	8	8	8	5	7	7	8	7	8	5	8	8	5	7	7	8	7	8	5	8	8	5	7	7	8	7	8	5	8	8	12.7	12.7	12.7	98.283	884	884;884	0	26.656	By MS/MS	By MS/MS	By MS/MS
Q6NS54;A0A0R4IZX2;Q9JHL1;A0A3Q4EBU8;A0A3Q4EHM9;A0A0R4J006	Q6NS54;A0A0R4IZX2;Q9JHL1;A0A3Q4EBU8;A0A3Q4EHM9;A0A0R4J006	12;12;11;7;6;6	12;12;11;7;6;6	12;12;11;7;6;6	Na(+)/H(+) exchange regulatory cofactor NHE-RF;Na(+)/H(+) exchange regulatory cofactor NHE-RF2	Slc9a3r2	tr|Q6NS54|Q6NS54_MOUSE Na(+)/H(+) exchange regulatory cofactor NHE-RF OS=Mus musculus OX=10090 GN=Slc9a3r2 PE=1 SV=1;tr|A0A0R4IZX2|A0A0R4IZX2_MOUSE Na(+)/H(+) exchange regulatory cofactor NHE-RF OS=Mus musculus OX=10090 GN=Slc9a3r2 PE=1 SV=1;sp|Q9JHL1|NHRF	6	12	12	12	11	11	10	10	10	12	11	11	11	11	11	10	10	10	12	11	11	11	11	11	10	10	10	12	11	11	11	40.8	40.8	40.8	35.299	316	316;337;337;231;205;226	0	54.639	By MS/MS	By MS/MS	By MS/MS
A0A0R4IZX6;Q9WVP1;A0A1L1SUA0;A0A0R4J1L4;A0A1L1SQU9	A0A0R4IZX6;Q9WVP1;A0A1L1SUA0;A0A0R4J1L4	3;3;2;2;1	2;2;2;1;1	2;2;2;1;1	AP-1 complex subunit mu-2	Ap1m2	tr|A0A0R4IZX6|A0A0R4IZX6_MOUSE AP-1 complex subunit mu-2 OS=Mus musculus OX=10090 GN=Ap1m2 PE=1 SV=1;sp|Q9WVP1|AP1M2_MOUSE AP-1 complex subunit mu-2 OS=Mus musculus OX=10090 GN=Ap1m2 PE=1 SV=3;tr|A0A1L1SUA0|A0A1L1SUA0_MOUSE AP-1 complex subunit mu-2 (Fragm	5	3	2	2	2	3	1	2	2	2	2	2	2	2	2	1	2	1	2	1	2	1	2	2	1	2	1	2	1	2	1	7.1	4.7	4.7	48.15	423	423;423;224;425;195	0	4.2327	By matching	By MS/MS	By matching
A0A0R4IZY0;Q8C1A5	A0A0R4IZY0;Q8C1A5	6;6	6;6	6;6	Thimet oligopeptidase	Thop1	tr|A0A0R4IZY0|A0A0R4IZY0_MOUSE Thimet oligopeptidase OS=Mus musculus OX=10090 GN=Thop1 PE=1 SV=1;sp|Q8C1A5|THOP1_MOUSE Thimet oligopeptidase OS=Mus musculus OX=10090 GN=Thop1 PE=1 SV=1	2	6	6	6	5	5	4	5	5	6	3	5	5	5	5	4	5	5	6	3	5	5	5	5	4	5	5	6	3	5	5	9.3	9.3	9.3	78.026	687	687;687	0	16.566	By MS/MS	By MS/MS	By MS/MS
Q61096;A0A0R4IZY6;F6ZK01	Q61096;A0A0R4IZY6	5;5;2	5;5;2	5;5;2	Myeloblastin	Prtn3	sp|Q61096|PRTN3_MOUSE Myeloblastin OS=Mus musculus OX=10090 GN=Prtn3 PE=1 SV=2;tr|A0A0R4IZY6|A0A0R4IZY6_MOUSE Myeloblastin OS=Mus musculus OX=10090 GN=Prtn3 PE=1 SV=1	3	5	5	5	1	0	1	5	5	4	5	4	5	1	0	1	5	5	4	5	4	5	1	0	1	5	5	4	5	4	5	21.7	21.7	21.7	27.625	254	254;254;126	0	22.966	By matching		By matching
A0A0R4J007;P70261	A0A0R4J007;P70261	5;5	5;5	5;5	Paladin	Pald1	tr|A0A0R4J007|A0A0R4J007_MOUSE Paladin OS=Mus musculus OX=10090 GN=Pald1 PE=1 SV=1;sp|P70261|PALD_MOUSE Paladin OS=Mus musculus OX=10090 GN=Pald1 PE=1 SV=1	2	5	5	5	4	4	4	5	5	4	5	5	4	4	4	4	5	5	4	5	5	4	4	4	4	5	5	4	5	5	4	8.4	8.4	8.4	96.763	859	859;859	0	22.589	By MS/MS	By MS/MS	By MS/MS
A0A0R4J015;B2RX12	A0A0R4J015;B2RX12	1;1	1;1	1;1	Canalicular multispecific organic anion transporter 2	Abcc3	tr|A0A0R4J015|A0A0R4J015_MOUSE ABC-type glutathione-S-conjugate transporter OS=Mus musculus OX=10090 GN=Abcc3 PE=1 SV=1;sp|B2RX12|MRP3_MOUSE ATP-binding cassette sub-family C member 3 OS=Mus musculus OX=10090 GN=Abcc3 PE=1 SV=2	2	1	1	1	0	0	1	1	1	1	0	1	1	0	0	1	1	1	1	0	1	1	0	0	1	1	1	1	0	1	1	0.9	0.9	0.9	169.15	1522	1522;1523	0.0051058	2.2535			By matching
A0A0R4J027;P54987	A0A0R4J027;P54987	2;2	2;2	2;2	Cis-aconitate decarboxylase	Irg1	tr|A0A0R4J027|A0A0R4J027_MOUSE Cis-aconitate decarboxylase OS=Mus musculus OX=10090 GN=Acod1 PE=1 SV=1;sp|P54987|IRG1_MOUSE Cis-aconitate decarboxylase OS=Mus musculus OX=10090 GN=Acod1 PE=1 SV=2	2	2	2	2	0	0	0	1	2	1	2	1	2	0	0	0	1	2	1	2	1	2	0	0	0	1	2	1	2	1	2	4.1	4.1	4.1	53.746	488	488;488	0	3.4666
A0A0R4J032;P06683	A0A0R4J032;P06683	1;1	1;1	1;1	Complement component C9	C9	tr|A0A0R4J032|A0A0R4J032_MOUSE Complement component C9 OS=Mus musculus OX=10090 GN=C9 PE=1 SV=1;sp|P06683|CO9_MOUSE Complement component C9 OS=Mus musculus OX=10090 GN=C9 PE=1 SV=2	2	1	1	1	0	0	0	1	0	0	0	0	0	0	0	0	1	0	0	0	0	0	0	0	0	1	0	0	0	0	0	2.1	2.1	2.1	63.425	561	561;548	0.007431	2.0511
Q99K01;A0A0R4J034;D3YZA7	Q99K01;A0A0R4J034;D3YZA7	4;4;2	4;4;2	4;4;2	Pyridoxal-dependent decarboxylase domain-containing protein 1	Pdxdc1	sp|Q99K01|PDXD1_MOUSE Pyridoxal-dependent decarboxylase domain-containing protein 1 OS=Mus musculus OX=10090 GN=Pdxdc1 PE=1 SV=2;tr|A0A0R4J034|A0A0R4J034_MOUSE Pyridoxal-dependent decarboxylase domain-containing protein 1 OS=Mus musculus OX=10090 GN=Pdxdc1	3	4	4	4	3	3	3	3	4	3	4	3	2	3	3	3	3	4	3	4	3	2	3	3	3	3	4	3	4	3	2	5.5	5.5	5.5	87.334	787	787;789;378	0	7.9484	By MS/MS	By MS/MS	By MS/MS
D3YTY9;A0A0R4J038;O08677;D3Z2B2	D3YTY9;A0A0R4J038;O08677	13;13;13;4	13;13;13;4	11;11;11;4	Kininogen-1;Kininogen-1 heavy chain;Bradykinin;Kininogen-1 light chain	Kng1	tr|D3YTY9|D3YTY9_MOUSE Kininogen-1 OS=Mus musculus OX=10090 GN=Kng1 PE=1 SV=1;tr|A0A0R4J038|A0A0R4J038_MOUSE Kininogen-1 OS=Mus musculus OX=10090 GN=Kng1 PE=1 SV=1;sp|O08677|KNG1_MOUSE Kininogen-1 OS=Mus musculus OX=10090 GN=Kng1 PE=1 SV=1	4	13	13	11	6	10	8	10	13	10	11	11	11	6	10	8	10	13	10	11	11	11	6	8	7	8	11	8	9	9	9	33.5	33.5	29.6	53.204	480	480;661;661;133	0	50.35	By MS/MS	By MS/MS	By MS/MS
D3Z765;A0A0R4J047;Q9CYI4	D3Z765;A0A0R4J047;Q9CYI4	1;1;1	1;1;1	1;1;1	Putative RNA-binding protein Luc7-like 1	Luc7l	tr|D3Z765|D3Z765_MOUSE Putative RNA-binding protein Luc7-like 1 (Fragment) OS=Mus musculus OX=10090 GN=Luc7l PE=1 SV=1;tr|A0A0R4J047|A0A0R4J047_MOUSE Putative RNA-binding protein Luc7-like 1 OS=Mus musculus OX=10090 GN=Luc7l PE=1 SV=1;sp|Q9CYI4|LUC7L_MOUSE	3	1	1	1	0	1	0	0	0	1	0	0	1	0	1	0	0	0	1	0	0	1	0	1	0	0	0	1	0	0	1	5.2	5.2	5.2	20.113	172	172;325;371	0.0091421	2.0062		By matching
Q8CIG8;A0A0R4J049;F6QQQ6	Q8CIG8;A0A0R4J049;F6QQQ6	2;2;1	2;2;1	2;2;1	Protein arginine N-methyltransferase 5	Prmt5	sp|Q8CIG8|ANM5_MOUSE Protein arginine N-methyltransferase 5 OS=Mus musculus OX=10090 GN=Prmt5 PE=1 SV=3;tr|A0A0R4J049|A0A0R4J049_MOUSE Protein arginine N-methyltransferase 5 OS=Mus musculus OX=10090 GN=Prmt5 PE=1 SV=1;tr|F6QQQ6|F6QQQ6_MOUSE Protein arginin	3	2	2	2	1	1	1	2	2	1	2	2	2	1	1	1	2	2	1	2	2	2	1	1	1	2	2	1	2	2	2	3.1	3.1	3.1	72.679	637	637;637;203	0.0030616	2.548	By MS/MS	By matching	By matching
A0A1L1SRL5;A0A1L1SRW7;A0A1L1SS90;A0A0R4J050;Q99JW2	A0A1L1SRL5;A0A1L1SRW7;A0A1L1SS90;A0A0R4J050;Q99JW2	1;1;1;1;1	1;1;1;1;1	1;1;1;1;1	Aminoacylase-1	Acy1	tr|A0A1L1SRL5|A0A1L1SRL5_MOUSE Aminoacylase-1 (Fragment) OS=Mus musculus OX=10090 GN=Acy1 PE=1 SV=1;tr|A0A1L1SRW7|A0A1L1SRW7_MOUSE N-acyl-aliphatic-L-amino acid amidohydrolase OS=Mus musculus OX=10090 GN=Acy1 PE=1 SV=1;tr|A0A1L1SS90|A0A1L1SS90_MOUSE N-acyl	5	1	1	1	0	1	0	0	0	0	0	0	1	0	1	0	0	0	0	0	0	1	0	1	0	0	0	0	0	0	1	5.8	5.8	5.8	16.961	155	155;336;373;408;408	0.0074707	2.0727		By MS/MS
E9Q2H8;E9PYA3;A0A0R4J052;G5E8T9;Q99KB8;D3YWI0	E9Q2H8;E9PYA3;A0A0R4J052;G5E8T9;Q99KB8;D3YWI0	2;2;2;2;2;1	2;2;2;2;2;1	2;2;2;2;2;1	Hydroxyacylglutathione hydrolase, mitochondrial	Hagh	tr|E9Q2H8|E9Q2H8_MOUSE Hydroxyacylglutathione hydrolase, mitochondrial (Fragment) OS=Mus musculus OX=10090 GN=Hagh PE=1 SV=1;tr|E9PYA3|E9PYA3_MOUSE Hydroxyacylglutathione hydrolase, mitochondrial (Fragment) OS=Mus musculus OX=10090 GN=Hagh PE=1 SV=1;tr|A0A	6	2	2	2	2	1	1	1	1	1	1	1	1	2	1	1	1	1	1	1	1	1	2	1	1	1	1	1	1	1	1	9.2	9.2	9.2	23.756	217	217;237;260;309;309;167	0.002313	2.5967	By MS/MS	By matching	By MS/MS
A0A0R4J065;Q8BGE6;A0A087WNY2;A0A087WRT0	A0A0R4J065;Q8BGE6;A0A087WNY2;A0A087WRT0	2;2;1;1	2;2;1;1	2;2;1;1	Cysteine protease ATG4B	Atg4b	tr|A0A0R4J065|A0A0R4J065_MOUSE Cysteine protease OS=Mus musculus OX=10090 GN=Atg4b PE=1 SV=1;sp|Q8BGE6|ATG4B_MOUSE Cysteine protease ATG4B OS=Mus musculus OX=10090 GN=Atg4b PE=1 SV=2;tr|A0A087WNY2|A0A087WNY2_MOUSE Cysteine protease (Fragment) OS=Mus muscul	4	2	2	2	2	2	2	1	1	1	1	1	1	2	2	2	1	1	1	1	1	1	2	2	2	1	1	1	1	1	1	6.9	6.9	6.9	44.403	393	393;393;121;143	0	5.7257	By MS/MS	By matching	By MS/MS
A0A0R4J069;Q9JLI6;F7D651;F6ZFP8	A0A0R4J069;Q9JLI6;F7D651	3;3;2;1	3;3;2;1	3;3;2;1	Selenocysteine lyase	Scly	tr|A0A0R4J069|A0A0R4J069_MOUSE Selenocysteine lyase OS=Mus musculus OX=10090 GN=Scly PE=1 SV=1;sp|Q9JLI6|SCLY_MOUSE Selenocysteine lyase OS=Mus musculus OX=10090 GN=Scly PE=1 SV=1;tr|F7D651|F7D651_MOUSE Selenocysteine lyase (Fragment) OS=Mus musculus OX=10	4	3	3	3	2	1	1	2	2	3	1	2	3	2	1	1	2	2	3	1	2	3	2	1	1	2	2	3	1	2	3	8.3	8.3	8.3	47.203	432	432;432;218;249	0	4.388	By matching	By matching	By matching
A0A0R4J083;P51174	A0A0R4J083;P51174	16;15	16;15	16;15	Long-chain specific acyl-CoA dehydrogenase, mitochondrial	Acadl	tr|A0A0R4J083|A0A0R4J083_MOUSE Long-chain specific acyl-CoA dehydrogenase, mitochondrial OS=Mus musculus OX=10090 GN=Acadl PE=1 SV=1;sp|P51174|ACADL_MOUSE Long-chain specific acyl-CoA dehydrogenase, mitochondrial OS=Mus musculus OX=10090 GN=Acadl PE=1 SV=2	2	16	16	16	12	13	13	15	13	15	13	11	13	12	13	13	15	13	15	13	11	13	12	13	13	15	13	15	13	11	13	40.5	40.5	40.5	47.896	430	430;430	0	56.627	By MS/MS	By MS/MS	By MS/MS
A0A0R4J092;Q8K2I4	A0A0R4J092;Q8K2I4	2;2	2;2	2;2	Beta-mannosidase	Manba	tr|A0A0R4J092|A0A0R4J092_MOUSE Beta-mannosidase OS=Mus musculus OX=10090 GN=Manba PE=1 SV=1;sp|Q8K2I4|MANBA_MOUSE Beta-mannosidase OS=Mus musculus OX=10090 GN=Manba PE=1 SV=1	2	2	2	2	0	0	1	0	1	0	1	0	1	0	0	1	0	1	0	1	0	1	0	0	1	0	1	0	1	0	1	2	2	2	100.85	879	879;879	0.0033975	2.4471			By MS/MS
A0A0R4J093;Q9DBP5	A0A0R4J093;Q9DBP5	7;7	7;7	7;7	UMP-CMP kinase	Cmpk1	tr|A0A0R4J093|A0A0R4J093_MOUSE UMP-CMP kinase OS=Mus musculus OX=10090 GN=Cmpk1 PE=1 SV=1;sp|Q9DBP5|KCY_MOUSE UMP-CMP kinase OS=Mus musculus OX=10090 GN=Cmpk1 PE=1 SV=1	2	7	7	7	6	6	6	7	6	6	6	6	7	6	6	6	7	6	6	6	6	7	6	6	6	7	6	6	6	6	7	38.8	38.8	38.8	25.714	227	227;196	0	26.857	By MS/MS	By MS/MS	By MS/MS
A0A0R4J094;Q3TC72	A0A0R4J094;Q3TC72	1;1	1;1	1;1	Fumarylacetoacetate hydrolase domain-containing protein 2A	Fahd2	tr|A0A0R4J094|A0A0R4J094_MOUSE Fumarylacetoacetate hydrolase domain-containing 2A OS=Mus musculus OX=10090 GN=Fahd2a PE=1 SV=1;sp|Q3TC72|FAHD2_MOUSE Fumarylacetoacetate hydrolase domain-containing protein 2A OS=Mus musculus OX=10090 GN=Fahd2 PE=1 SV=1	2	1	1	1	1	1	0	0	0	1	0	0	0	1	1	0	0	0	1	0	0	0	1	1	0	0	0	1	0	0	0	4.8	4.8	4.8	34.676	313	313;313	0.0019747	2.7735	By MS/MS	By MS/MS
D3YXQ7;A0A0R4J098;O88291	D3YXQ7;A0A0R4J098;O88291	1;1;1	1;1;1	1;1;1	DBIRD complex subunit ZNF326	Zfp326;Znf326	tr|D3YXQ7|D3YXQ7_MOUSE Zinc finger protein 326 (Fragment) OS=Mus musculus OX=10090 GN=Zfp326 PE=1 SV=1;tr|A0A0R4J098|A0A0R4J098_MOUSE Zinc finger protein 326 OS=Mus musculus OX=10090 GN=Zfp326 PE=1 SV=1;sp|O88291|ZN326_MOUSE DBIRD complex subunit ZNF326 OS	3	1	1	1	1	1	0	0	1	1	1	1	1	1	1	0	0	1	1	1	1	1	1	1	0	0	1	1	1	1	1	3.9	3.9	3.9	47.15	415	415;580;580	0.0064748	2.1424	By MS/MS	By MS/MS
A0A0R4J0B2;Q8VCI0	A0A0R4J0B2;Q8VCI0	3;3	3;3	3;3	Phospholipase B-like 1;Phospholipase B-like 1 chain A;Phospholipase B-like 1 chain B;Phospholipase B-like 1 chain C	Plbd1	tr|A0A0R4J0B2|A0A0R4J0B2_MOUSE Phospholipase B-like OS=Mus musculus OX=10090 GN=Plbd1 PE=1 SV=1;sp|Q8VCI0|PLBL1_MOUSE Phospholipase B-like 1 OS=Mus musculus OX=10090 GN=Plbd1 PE=1 SV=1	2	3	3	3	2	3	2	3	3	3	3	3	3	2	3	2	3	3	3	3	3	3	2	3	2	3	3	3	3	3	3	5.3	5.3	5.3	63.018	550	550;550	0	7.2054	By MS/MS	By MS/MS	By MS/MS
D3Z4E0;A0A0R4J0C2;O09046	D3Z4E0;A0A0R4J0C2;O09046	1;1;1	1;1;1	1;1;1	L-amino-acid oxidase	Il4i1	tr|D3Z4E0|D3Z4E0_MOUSE Amine oxidase OS=Mus musculus OX=10090 GN=Il4i1 PE=1 SV=1;tr|A0A0R4J0C2|A0A0R4J0C2_MOUSE Amine oxidase OS=Mus musculus OX=10090 GN=Il4i1 PE=1 SV=1;sp|O09046|OXLA_MOUSE L-amino-acid oxidase OS=Mus musculus OX=10090 GN=Il4i1 PE=1 SV=1	3	1	1	1	0	0	0	1	1	1	1	1	1	0	0	0	1	1	1	1	1	1	0	0	0	1	1	1	1	1	1	2.5	2.5	2.5	71.141	638	638;630;630	0	4.9631
A0A0R4J0D3;Q3TDQ1	A0A0R4J0D3;Q3TDQ1	4;4	4;4	4;4	Dolichyl-diphosphooligosaccharide--protein glycosyltransferase subunit STT3B	Stt3b	tr|A0A0R4J0D3|A0A0R4J0D3_MOUSE Dolichyl-diphosphooligosaccharide--protein glycotransferase OS=Mus musculus OX=10090 GN=Stt3b PE=1 SV=1;sp|Q3TDQ1|STT3B_MOUSE Dolichyl-diphosphooligosaccharide--protein glycosyltransferase subunit STT3B OS=Mus musculus OX=100	2	4	4	4	4	4	4	4	4	4	4	4	4	4	4	4	4	4	4	4	4	4	4	4	4	4	4	4	4	4	4	4.5	4.5	4.5	93.314	823	823;823	0	9.0977	By MS/MS	By MS/MS	By MS/MS
Q99KY4;A0A0R4J0F6;F6SLK1	Q99KY4;A0A0R4J0F6	3;3;1	3;3;1	3;3;1	Cyclin-G-associated kinase	Gak	sp|Q99KY4|GAK_MOUSE Cyclin-G-associated kinase OS=Mus musculus OX=10090 GN=Gak PE=1 SV=2;tr|A0A0R4J0F6|A0A0R4J0F6_MOUSE Cyclin-G-associated kinase OS=Mus musculus OX=10090 GN=Gak PE=1 SV=1	3	3	3	3	1	0	1	3	2	3	1	1	2	1	0	1	3	2	3	1	1	2	1	0	1	3	2	3	1	1	2	2.1	2.1	2.1	143.64	1305	1305;1305;608	0	4.091	By matching		By matching
A0A5F8MQ99;A0A0R4J0F9;S4R296;A0A338P6F2;G5E8A0;S4R1M9;Q8CI95	A0A5F8MQ99;A0A0R4J0F9;S4R296;A0A338P6F2;G5E8A0;S4R1M9;Q8CI95	1;1;1;1;1;1;1	1;1;1;1;1;1;1	1;1;1;1;1;1;1	Oxysterol-binding protein;Oxysterol-binding protein-related protein 11	Osbpl10;Osbpl11	tr|A0A5F8MQ99|A0A5F8MQ99_MOUSE Oxysterol-binding protein OS=Mus musculus OX=10090 GN=Osbpl10 PE=1 SV=1;tr|A0A0R4J0F9|A0A0R4J0F9_MOUSE Oxysterol-binding protein OS=Mus musculus OX=10090 GN=Osbpl10 PE=1 SV=1;tr|S4R296|S4R296_MOUSE Oxysterol-binding protein O	7	1	1	1	1	1	1	1	1	1	1	1	1	1	1	1	1	1	1	1	1	1	1	1	1	1	1	1	1	1	1	2.7	2.7	2.7	41.186	377	377;591;627;751;757;766;751	0.0047636	2.2909	By MS/MS	By MS/MS	By MS/MS
A0A2I3BQL9;A0A2I3BS39;A0A0R4J0G0;Q8BH04;A0A2I3BRX1;A0A2I3BQC6;Q9Z2V4	A0A2I3BQL9;A0A2I3BS39;A0A0R4J0G0;Q8BH04;A0A2I3BRX1	5;5;5;5;3;2;1	5;5;5;5;3;2;1	5;5;5;5;3;2;1	Phosphoenolpyruvate carboxykinase [GTP], mitochondrial	Pck2	tr|A0A2I3BQL9|A0A2I3BQL9_MOUSE Phosphoenolpyruvate carboxykinase (GTP) (Fragment) OS=Mus musculus OX=10090 GN=Pck2 PE=1 SV=1;tr|A0A2I3BS39|A0A2I3BS39_MOUSE Phosphoenolpyruvate carboxykinase (GTP) OS=Mus musculus OX=10090 GN=Pck2 PE=1 SV=1;tr|A0A0R4J0G0|A0A	7	5	5	5	4	4	5	3	4	4	4	4	4	4	4	5	3	4	4	4	4	4	4	4	5	3	4	4	4	4	4	8	8	8	65.936	599	599;609;667;640;489;160;622	0	9.1654	By MS/MS	By MS/MS	By MS/MS
A0A0R4J0H0;A0A0R4J1G7;A0A3Q4EHV9;A7ISP9;F8WJ93;Q3UMY5;A0A217FL67;Q5SQM0;Q8BQM8	A0A0R4J0H0;A0A0R4J1G7;A0A3Q4EHV9;A7ISP9;F8WJ93;Q3UMY5	4;4;4;4;4;4;1;1;1	4;4;4;4;4;4;1;1;1	3;3;3;3;3;3;0;0;0	Echinoderm microtubule-associated protein-like 4	Eml4	tr|A0A0R4J0H0|A0A0R4J0H0_MOUSE Echinoderm microtubule-associated protein-like 4 OS=Mus musculus OX=10090 GN=Eml4 PE=1 SV=1;tr|A0A0R4J1G7|A0A0R4J1G7_MOUSE Echinoderm microtubule-associated protein-like 4 OS=Mus musculus OX=10090 GN=Eml4 PE=1 SV=1;tr|A0A3Q4E	9	4	4	3	3	3	3	2	3	3	3	3	2	3	3	3	2	3	3	3	3	2	2	2	2	1	2	2	2	2	1	5.5	5.5	4.6	97.507	876	876;919;941;977;988;988;1930;1958;1977	0	9.9563	By MS/MS	By MS/MS	By MS/MS
A0A0R4J0I1;P07759;E9Q499;P29621;Q80X76	A0A0R4J0I1;P07759	18;13;1;1;1	18;13;1;1;1	12;7;0;0;0	Serine protease inhibitor A3K	Serpina3k	tr|A0A0R4J0I1|A0A0R4J0I1_MOUSE Serine protease inhibitor A3K OS=Mus musculus OX=10090 GN=Serpina3k PE=1 SV=1;sp|P07759|SPA3K_MOUSE Serine protease inhibitor A3K OS=Mus musculus OX=10090 GN=Serpina3k PE=1 SV=2	5	18	18	12	18	18	15	18	18	18	18	17	18	18	18	15	18	18	18	18	17	18	12	12	11	12	12	12	12	11	12	41.6	41.6	27.5	46.672	418	418;418;100;417;445	0	323.31	By MS/MS	By MS/MS	By MS/MS
Q91ZX7;A0A0R4J0I9;Q3U5J2	Q91ZX7;A0A0R4J0I9	21;21;2	21;21;2	21;21;2	Prolow-density lipoprotein receptor-related protein 1;Low-density lipoprotein receptor-related protein 1 85 kDa subunit;Low-density lipoprotein receptor-related protein 1 515 kDa subunit;Low-density lipoprotein receptor-related protein 1 intracellular domain	Lrp1	sp|Q91ZX7|LRP1_MOUSE Prolow-density lipoprotein receptor-related protein 1 OS=Mus musculus OX=10090 GN=Lrp1 PE=1 SV=1;tr|A0A0R4J0I9|A0A0R4J0I9_MOUSE Prolow-density lipoprotein receptor-related protein 1 OS=Mus musculus OX=10090 GN=Lrp1 PE=1 SV=1	3	21	21	21	17	16	14	12	17	15	16	17	16	17	16	14	12	17	15	16	17	16	17	16	14	12	17	15	16	17	16	5.4	5.4	5.4	504.74	4545	4545;4545;743	0	46.15	By MS/MS	By MS/MS	By MS/MS
Z4YL78;A0A0R4J0K2;K3W4R5;A2AGT5	Z4YL78;A0A0R4J0K2;K3W4R5;A2AGT5	4;4;4;4	4;4;4;4	4;4;4;4	Cytoskeleton-associated protein 5	Ckap5	tr|Z4YL78|Z4YL78_MOUSE Cytoskeleton-associated protein 5 OS=Mus musculus OX=10090 GN=Ckap5 PE=1 SV=1;tr|A0A0R4J0K2|A0A0R4J0K2_MOUSE Cytoskeleton-associated protein 5 OS=Mus musculus OX=10090 GN=Ckap5 PE=1 SV=1;tr|K3W4R5|K3W4R5_MOUSE Cytoskeleton-associated	4	4	4	4	2	2	2	2	2	3	3	3	2	2	2	2	2	2	3	3	3	2	2	2	2	2	2	3	3	3	2	2.2	2.2	2.2	218.71	1972	1972;2011;2032;2032	0	5.8522	By MS/MS	By matching	By MS/MS
A0A0R4J0Q5;P21619	A0A0R4J0Q5;P21619	24;24	19;19	19;19	Lamin-B2	Lmnb2	tr|A0A0R4J0Q5|A0A0R4J0Q5_MOUSE Lamin-B2 OS=Mus musculus OX=10090 GN=Lmnb2 PE=1 SV=1;sp|P21619|LMNB2_MOUSE Lamin-B2 OS=Mus musculus OX=10090 GN=Lmnb2 PE=1 SV=2	2	24	19	19	18	19	17	20	17	16	19	16	18	13	15	13	16	12	12	14	11	14	13	15	13	16	12	12	14	11	14	37.6	31.7	31.7	69.084	615	615;596	0	42.333	By MS/MS	By MS/MS	By MS/MS
O70404;A0A0R4J0R1;A0A0U1RPE8	O70404;A0A0R4J0R1;A0A0U1RPE8	4;4;3	4;4;3	4;4;3	Vesicle-associated membrane protein 8	Vamp8	sp|O70404|VAMP8_MOUSE Vesicle-associated membrane protein 8 OS=Mus musculus OX=10090 GN=Vamp8 PE=1 SV=1;tr|A0A0R4J0R1|A0A0R4J0R1_MOUSE Vesicle-associated membrane protein 8 OS=Mus musculus OX=10090 GN=Vamp8 PE=1 SV=1;tr|A0A0U1RPE8|A0A0U1RPE8_MOUSE Vesicle-	3	4	4	4	3	3	3	4	3	4	3	4	4	3	3	3	4	3	4	3	4	4	3	3	3	4	3	4	3	4	4	31.7	31.7	31.7	11.451	101	101;101;75	0	7.6675	By MS/MS	By MS/MS	By matching
A0A1L1STY4;A0A1L1SVG0;A0A0R4J0S7;Q8CGB3	A0A1L1STY4;A0A1L1SVG0;A0A0R4J0S7;Q8CGB3	1;1;1;1	1;1;1;1	1;1;1;1	Uveal autoantigen with coiled-coil domains and ankyrin repeats	Uaca	tr|A0A1L1STY4|A0A1L1STY4_MOUSE Uveal autoantigen with coiled-coil domains and ankyrin repeats (Fragment) OS=Mus musculus OX=10090 GN=Uaca PE=1 SV=1;tr|A0A1L1SVG0|A0A1L1SVG0_MOUSE Uveal autoantigen with coiled-coil domains and ankyrin repeats OS=Mus musculu	4	1	1	1	1	1	0	1	1	1	1	1	1	1	1	0	1	1	1	1	1	1	1	1	0	1	1	1	1	1	1	1	1	1	140.51	1236	1236;1411;1413;1411	0.0019585	2.7176	By MS/MS	By MS/MS
A0A0R4J0T8;Q9D8S3	A0A0R4J0T8;Q9D8S3	3;3	3;3	2;2	ADP-ribosylation factor GTPase-activating protein 3	Arfgap3	tr|A0A0R4J0T8|A0A0R4J0T8_MOUSE ADP-ribosylation factor GTPase-activating protein 3 OS=Mus musculus OX=10090 GN=Arfgap3 PE=1 SV=1;sp|Q9D8S3|ARFG3_MOUSE ADP-ribosylation factor GTPase-activating protein 3 OS=Mus musculus OX=10090 GN=Arfgap3 PE=1 SV=2	2	3	3	2	2	2	2	2	2	3	2	3	2	2	2	2	2	2	3	2	3	2	1	1	1	1	1	2	1	2	1	5.5	5.5	3.6	57.542	524	524;523	0	4.3539	By MS/MS	By MS/MS	By matching
A0A0R4J0W6;Q9CRC8	A0A0R4J0W6;Q9CRC8	2;2	2;2	2;2	Leucine-rich repeat-containing protein 40	Lrrc40	tr|A0A0R4J0W6|A0A0R4J0W6_MOUSE Leucine-rich repeat-containing protein 40 OS=Mus musculus OX=10090 GN=Lrrc40 PE=1 SV=1;sp|Q9CRC8|LRC40_MOUSE Leucine-rich repeat-containing protein 40 OS=Mus musculus OX=10090 GN=Lrrc40 PE=1 SV=2	2	2	2	2	1	2	2	2	2	2	2	2	1	1	2	2	2	2	2	2	2	1	1	2	2	2	2	2	2	2	1	2.8	2.8	2.8	68.048	602	602;602	0.0051076	2.2576	By matching	By matching	By MS/MS
D3Z0V2;A0A0R4J0X8;Q9ES28;A0A1B0GRS3	D3Z0V2;A0A0R4J0X8;Q9ES28	8;8;8;2	8;8;8;2	6;6;6;2	Rho guanine nucleotide exchange factor 7	Arhgef7	tr|D3Z0V2|D3Z0V2_MOUSE Rho guanine nucleotide exchange factor 7 (Fragment) OS=Mus musculus OX=10090 GN=Arhgef7 PE=1 SV=2;tr|A0A0R4J0X8|A0A0R4J0X8_MOUSE Rho guanine nucleotide exchange factor 7 OS=Mus musculus OX=10090 GN=Arhgef7 PE=1 SV=1;sp|Q9ES28|ARHG7_M	4	8	8	6	7	5	6	6	6	6	6	6	7	7	5	6	6	6	6	6	6	7	5	3	4	5	5	4	4	5	6	13.5	13.5	11.5	72.353	636	636;646;862;200	0	24.905	By MS/MS	By MS/MS	By MS/MS
A0A0R4J0Z1;P08003	A0A0R4J0Z1;P08003	17;17	17;17	17;17	Protein disulfide-isomerase A4	Pdia4	tr|A0A0R4J0Z1|A0A0R4J0Z1_MOUSE Protein disulfide-isomerase A4 OS=Mus musculus OX=10090 GN=Pdia4 PE=1 SV=1;sp|P08003|PDIA4_MOUSE Protein disulfide-isomerase A4 OS=Mus musculus OX=10090 GN=Pdia4 PE=1 SV=3	2	17	17	17	16	13	14	16	15	16	14	15	15	16	13	14	16	15	16	14	15	15	16	13	14	16	15	16	14	15	15	28.9	28.9	28.9	72.369	641	641;638	0	51.062	By MS/MS	By MS/MS	By MS/MS
E0CZ53;Q9DCE6;E0CXT5;E9PX84;Q3TRE6;E9QL31;A0A0R4J104;P98078	E0CZ53;Q9DCE6;E0CXT5;E9PX84;Q3TRE6;E9QL31;A0A0R4J104;P98078	1;1;1;1;1;1;1;1	1;1;1;1;1;1;1;1	1;1;1;1;1;1;1;1	Disabled homolog 2	Dab2	tr|E0CZ53|E0CZ53_MOUSE Disabled homolog 2 (Fragment) OS=Mus musculus OX=10090 GN=Dab2 PE=1 SV=1;tr|Q9DCE6|Q9DCE6_MOUSE Disabled homolog 2 OS=Mus musculus OX=10090 GN=Dab2 PE=1 SV=1;tr|E0CXT5|E0CXT5_MOUSE Disabled homolog 2 OS=Mus musculus OX=10090 GN=Dab2	8	1	1	1	0	0	0	0	1	1	0	1	1	0	0	0	0	1	1	0	1	1	0	0	0	0	1	1	0	1	1	10	10	10	12.024	110	110;235;236;527;548;745;766;766	0.0094637	1.9872
Q8R146;A0A0R4J107;A0A0A6YXV0	Q8R146;A0A0R4J107	5;5;1	5;5;1	5;5;1	Acylamino-acid-releasing enzyme	Apeh	sp|Q8R146|APEH_MOUSE Acylamino-acid-releasing enzyme OS=Mus musculus OX=10090 GN=Apeh PE=1 SV=3;tr|A0A0R4J107|A0A0R4J107_MOUSE Acylamino-acid-releasing enzyme (Fragment) OS=Mus musculus OX=10090 GN=Apeh PE=1 SV=1	3	5	5	5	5	5	5	5	5	4	5	5	4	5	5	5	5	5	4	5	5	4	5	5	5	5	5	4	5	5	4	7.1	7.1	7.1	81.58	732	732;716;204	0	12.192	By MS/MS	By MS/MS	By MS/MS
A0A5F8MPC5;A0A0R4J150;B9EJ86	A0A5F8MPC5;A0A0R4J150;B9EJ86	2;2;2	2;2;2	2;2;2	Oxysterol-binding protein	Osbpl8	tr|A0A5F8MPC5|A0A5F8MPC5_MOUSE Oxysterol-binding protein (Fragment) OS=Mus musculus OX=10090 GN=Osbpl8 PE=1 SV=1;tr|A0A0R4J150|A0A0R4J150_MOUSE Oxysterol-binding protein OS=Mus musculus OX=10090 GN=Osbpl8 PE=1 SV=1;sp|B9EJ86|OSBL8_MOUSE Oxysterol-binding p	3	2	2	2	1	1	1	2	2	2	2	1	2	1	1	1	2	2	2	2	1	2	1	1	1	2	2	2	2	1	2	2.7	2.7	2.7	79.231	695	695;847;889	0	3.6702	By MS/MS	By matching	By matching
Q3TKT4;Q6DIC0;A0A0R4J170;H3BLH0;F2Z4A9;H3BJK2;E9QAB8;G3UX35;A0A140LIM0;A0A140LHF4;A0A140LHP6;H3BK47;A0A140LID0;H3BJM2;A0A140LJK1;A0A140LI14;Q9D007;A0A140LIQ9;A0A140LHE2;A0A140LJD7;H3BLI4;H3BJI1;A0A140LHZ8;A0A140LIV3;H3BKJ3	Q3TKT4;Q6DIC0;A0A0R4J170;H3BLH0;F2Z4A9;H3BJK2;E9QAB8;G3UX35	4;4;4;4;4;4;3;3;1;1;1;1;1;1;1;1;1;1;1;1;1;1;1;1;1	4;4;4;4;4;4;3;3;1;1;1;1;1;1;1;1;1;1;1;1;1;1;1;1;1	4;4;4;4;4;4;3;3;1;1;1;1;1;1;1;1;1;1;1;1;1;1;1;1;1	Transcription activator BRG1;Probable global transcription activator SNF2L2	Smarca4;Smarca2	sp|Q3TKT4|SMCA4_MOUSE Transcription activator BRG1 OS=Mus musculus OX=10090 GN=Smarca4 PE=1 SV=1;sp|Q6DIC0|SMCA2_MOUSE Probable global transcription activator SNF2L2 OS=Mus musculus OX=10090 GN=Smarca2 PE=1 SV=1;tr|A0A0R4J170|A0A0R4J170_MOUSE Transcription	25	4	4	4	2	1	2	1	2	1	3	2	1	2	1	2	1	2	1	3	2	1	2	1	2	1	2	1	3	2	1	2.9	2.9	2.9	181.43	1613	1613;1577;1617;1601;1583;1525;1510;1267;260;296;278;276;267;149;169;244;236;229;228;228;211;201;200;170;254	0	5.4664	By MS/MS	By MS/MS	By MS/MS
A0A0R4J195;Q9CSU0;F7DAY5;F6YB25	A0A0R4J195;Q9CSU0;F7DAY5;F6YB25	3;3;2;2	3;3;2;2	3;3;2;2	Regulation of nuclear pre-mRNA domain-containing protein 1B	Rprd1b	tr|A0A0R4J195|A0A0R4J195_MOUSE Regulation of nuclear pre-mRNA domain-containing protein OS=Mus musculus OX=10090 GN=Rprd1b PE=1 SV=1;sp|Q9CSU0|RPR1B_MOUSE Regulation of nuclear pre-mRNA domain-containing protein 1B OS=Mus musculus OX=10090 GN=Rprd1b PE=1 S	4	3	3	3	2	1	0	1	1	1	1	1	0	2	1	0	1	1	1	1	1	0	2	1	0	1	1	1	1	1	0	14.5	14.5	14.5	36.812	325	325;326;143;194	0	5.3303	By MS/MS	By MS/MS
A0A0R4J1B4;E9Q604;G5E8F1;E9Q5K8;Q3U1U4;P05555	A0A0R4J1B4;E9Q604;G5E8F1;E9Q5K8;Q3U1U4;P05555	14;14;14;14;14;14	14;14;14;14;14;14	14;14;14;14;14;14	Integrin alpha-M	Itgam	tr|A0A0R4J1B4|A0A0R4J1B4_MOUSE Integrin alpha-M OS=Mus musculus OX=10090 GN=Itgam PE=1 SV=1;tr|E9Q604|E9Q604_MOUSE Integrin alpha-M OS=Mus musculus OX=10090 GN=Itgam PE=1 SV=2;tr|G5E8F1|G5E8F1_MOUSE Integrin alpha-M OS=Mus musculus OX=10090 GN=Itgam PE=1 S	6	14	14	14	5	3	1	13	13	13	12	11	12	5	3	1	13	13	13	12	11	12	5	3	1	13	13	13	12	11	12	16.5	16.5	16.5	115.13	1036	1036;1153;1154;1167;1232;1153	0	42.208	By MS/MS	By matching	By matching
E9Q984;E9Q9Q8;E9Q8Z0;E9Q7Z7;E9Q1U7;F6RER8;A0A0R4J1M9;E9QNU1;A0A0R4J1Q4;E9Q7Q8;A0A0R4J1N4;Q8R2G4	E9Q984;E9Q9Q8;E9Q8Z0;E9Q7Z7;E9Q1U7;F6RER8;A0A0R4J1M9;E9QNU1;A0A0R4J1Q4;E9Q7Q8;A0A0R4J1N4;Q8R2G4	1;1;1;1;1;1;1;1;1;1;1;1	1;1;1;1;1;1;1;1;1;1;1;1	1;1;1;1;1;1;1;1;1;1;1;1	Ecto-ADP-ribosyltransferase 3	Art3	tr|E9Q984|E9Q984_MOUSE NAD(P)(+)--arginine ADP-ribosyltransferase (Fragment) OS=Mus musculus OX=10090 GN=Art3 PE=1 SV=1;tr|E9Q9Q8|E9Q9Q8_MOUSE NAD(P)(+)--arginine ADP-ribosyltransferase (Fragment) OS=Mus musculus OX=10090 GN=Art3 PE=1 SV=1;tr|E9Q8Z0|E9Q8Z0	12	1	1	1	1	1	1	0	1	1	0	0	0	1	1	1	0	1	1	0	0	0	1	1	1	0	1	1	0	0	0	4.5	4.5	4.5	20.94	178	178;192;206;215;244;310;365;373;375;383;408;371	0.007484	2.0807	By matching	By matching	By MS/MS
E9QP56;A0A0R4J1N3;P33622	E9QP56;A0A0R4J1N3;P33622	1;1;1	1;1;1	1;1;1	Apolipoprotein C-III	Apoc3	tr|E9QP56|E9QP56_MOUSE Apolipoprotein C-III OS=Mus musculus OX=10090 GN=Apoc3 PE=1 SV=1;tr|A0A0R4J1N3|A0A0R4J1N3_MOUSE Apolipoprotein C-III OS=Mus musculus OX=10090 GN=Apoc3 PE=1 SV=1;sp|P33622|APOC3_MOUSE Apolipoprotein C-III OS=Mus musculus OX=10090 GN=A	3	1	1	1	0	1	0	1	1	0	1	0	1	0	1	0	1	1	0	1	0	1	0	1	0	1	1	0	1	0	1	13.9	13.9	13.9	15.163	137	137;99;99	0	6.6093		By matching
G5E8J2;B7ZW98;E9QNT8;G8JL84;D3YTV8;D3Z5M4;Q0VGY9;A0A0R4J1N7;Q02357;F7D1P5;G3UY11;D6RJ51	G5E8J2;B7ZW98;E9QNT8;G8JL84;D3YTV8;D3Z5M4;Q0VGY9;A0A0R4J1N7;Q02357;F7D1P5	16;16;16;16;16;16;16;16;16;14;6;2	16;16;16;16;16;16;16;16;16;14;6;2	15;15;15;15;15;15;15;15;15;14;5;1	Ankyrin-1	Ank1	tr|G5E8J2|G5E8J2_MOUSE Ankyrin-1 OS=Mus musculus OX=10090 GN=Ank1 PE=1 SV=1;tr|B7ZW98|B7ZW98_MOUSE Ank1 protein OS=Mus musculus OX=10090 GN=Ank1 PE=1 SV=1;tr|E9QNT8|E9QNT8_MOUSE Ankyrin-1 OS=Mus musculus OX=10090 GN=Ank1 PE=1 SV=1;tr|G8JL84|G8JL84_MOUSE An	12	16	16	15	10	12	12	11	14	13	9	9	15	10	12	12	11	14	13	9	9	15	9	11	11	10	13	12	8	8	14	10.3	10.3	10	202.52	1848	1848;1852;1862;1863;1878;1883;1887;1907;1862;1098;1057;572	0	40.146	By MS/MS	By MS/MS	By MS/MS
D6RE33;A0A0R4J1Q0;G5E896;Q3UJB9;F6ZJ27	D6RE33;A0A0R4J1Q0;G5E896;Q3UJB9	3;3;3;3;1	3;3;3;3;1	3;3;3;3;1	Enhancer of mRNA-decapping protein 4	Edc4	tr|D6RE33|D6RE33_MOUSE Enhancer of mRNA-decapping protein 4 OS=Mus musculus OX=10090 GN=Edc4 PE=1 SV=1;tr|A0A0R4J1Q0|A0A0R4J1Q0_MOUSE Enhancer of mRNA-decapping protein 4 OS=Mus musculus OX=10090 GN=Edc4 PE=1 SV=1;tr|G5E896|G5E896_MOUSE Enhancer of mRNA-de	5	3	3	3	2	3	2	3	1	2	2	2	2	2	3	2	3	1	2	2	2	2	2	3	2	3	1	2	2	2	2	3.9	3.9	3.9	141.95	1318	1318;1390;1406;1406;427	0	6.0872	By MS/MS	By MS/MS	By MS/MS
E9QQ99;D3Z1Y1;A0A0R4J1R1;Q9DBY1;D3YZH4	E9QQ99;D3Z1Y1;A0A0R4J1R1;Q9DBY1;D3YZH4	2;2;2;2;1	2;2;2;2;1	2;2;2;2;1	E3 ubiquitin-protein ligase synoviolin	Syvn1	tr|E9QQ99|E9QQ99_MOUSE RING-type E3 ubiquitin transferase OS=Mus musculus OX=10090 GN=Syvn1 PE=1 SV=1;tr|D3Z1Y1|D3Z1Y1_MOUSE RING-type E3 ubiquitin transferase OS=Mus musculus OX=10090 GN=Syvn1 PE=1 SV=1;tr|A0A0R4J1R1|A0A0R4J1R1_MOUSE RING-type E3 ubiquiti	5	2	2	2	1	1	1	0	1	1	1	1	2	1	1	1	0	1	1	1	1	2	1	1	1	0	1	1	1	1	2	3.6	3.6	3.6	61.446	561	561;608;612;612;160	0	4.636	By MS/MS	By MS/MS	By MS/MS
G3X8W7;A0A0R4J1W7;Q8BGZ4	G3X8W7;A0A0R4J1W7;Q8BGZ4	1;1;1	1;1;1	1;1;1	Cell division cycle protein 23 homolog	Cdc23	tr|G3X8W7|G3X8W7_MOUSE Cell division cycle protein 23 homolog OS=Mus musculus OX=10090 GN=Cdc23 PE=1 SV=1;tr|A0A0R4J1W7|A0A0R4J1W7_MOUSE Cell division cycle protein 23 homolog OS=Mus musculus OX=10090 GN=Cdc23 PE=1 SV=1;sp|Q8BGZ4|CDC23_MOUSE Cell division	3	1	1	1	1	1	1	1	1	1	1	1	1	1	1	1	1	1	1	1	1	1	1	1	1	1	1	1	1	1	1	1.6	1.6	1.6	65.877	571	571;597;597	0	3.4543	By MS/MS	By MS/MS	By MS/MS
A0A0R4J1Z3;Q9CR67;Q9CZM3;A0A0J9YV78	A0A0R4J1Z3;Q9CR67;Q9CZM3	3;3;2;1	3;3;2;1	3;3;2;1	Transmembrane protein 33	Tmem33	tr|A0A0R4J1Z3|A0A0R4J1Z3_MOUSE Transmembrane protein 33 OS=Mus musculus OX=10090 GN=Tmem33 PE=1 SV=1;sp|Q9CR67|TMM33_MOUSE Transmembrane protein 33 OS=Mus musculus OX=10090 GN=Tmem33 PE=1 SV=1;tr|Q9CZM3|Q9CZM3_MOUSE Transmembrane protein 33 OS=Mus musculus	4	3	3	3	3	3	3	3	3	3	3	3	3	3	3	3	3	3	3	3	3	3	3	3	3	3	3	3	3	3	3	11.4	11.4	11.4	27.932	246	246;247;126;64	0	7.1026	By MS/MS	By MS/MS	By MS/MS
A0A0R4J233;A0A1W2P6J7;Q8C650	A0A0R4J233;A0A1W2P6J7;Q8C650	2;2;2	1;1;1	1;1;1	Septin-10	Sept10	tr|A0A0R4J233|A0A0R4J233_MOUSE Septin OS=Mus musculus OX=10090 GN=Septin10 PE=1 SV=1;tr|A0A1W2P6J7|A0A1W2P6J7_MOUSE Septin OS=Mus musculus OX=10090 GN=Septin10 PE=1 SV=1;sp|Q8C650|SEP10_MOUSE Septin-10 OS=Mus musculus OX=10090 GN=Septin10 PE=1 SV=1	3	2	1	1	2	2	1	2	2	2	2	2	2	1	1	0	1	1	1	1	1	1	1	1	0	1	1	1	1	1	1	4.9	2.8	2.8	49.829	427	427;452;452	0.0030453	2.4953	By MS/MS	By MS/MS	By matching
A0A0R4J256;P28076;G3UYK5;A0A494B9L1	A0A0R4J256;P28076	3;2;1;1	3;2;1;1	3;2;1;1	Proteasome subunit beta type-9	Psmb9	tr|A0A0R4J256|A0A0R4J256_MOUSE Proteasome subunit beta OS=Mus musculus OX=10090 GN=Psmb9 PE=1 SV=1;sp|P28076|PSB9_MOUSE Proteasome subunit beta type-9 OS=Mus musculus OX=10090 GN=Psmb9 PE=1 SV=1	4	3	3	3	3	1	2	1	2	1	2	1	1	3	1	2	1	2	1	2	1	1	3	1	2	1	2	1	2	1	1	14.2	14.2	14.2	23.325	219	219;219;63;93	0	4.966	By MS/MS	By MS/MS	By MS/MS
G3UZI2;A0A0R4J259;G3V018;Q7TMK9;G3UZ48;G3UXJ6;G3UWM1;G3UXU5;S4R1E9;G3XA76	G3UZI2;A0A0R4J259;G3V018;Q7TMK9;G3UZ48;G3UXJ6	13;13;13;13;12;8;4;1;1;1	13;13;13;13;12;8;4;1;1;1	8;8;8;8;7;5;2;0;0;1	Heterogeneous nuclear ribonucleoprotein Q	Syncrip	tr|G3UZI2|G3UZI2_MOUSE Heterogeneous nuclear ribonucleoprotein Q OS=Mus musculus OX=10090 GN=Syncrip PE=1 SV=1;tr|A0A0R4J259|A0A0R4J259_MOUSE Heterogeneous nuclear ribonucleoprotein Q OS=Mus musculus OX=10090 GN=Syncrip PE=1 SV=1;tr|G3V018|G3V018_MOUSE Het	10	13	13	8	8	10	10	8	9	8	8	9	9	8	10	10	8	9	8	8	9	9	5	6	7	5	5	5	5	5	5	27.1	27.1	18.2	58.751	527	527;561;588;623;464;448;196;67;72;94	0	84.395	By MS/MS	By MS/MS	By MS/MS
Q7TMF3;A0A0R4J275;F6RBR6	Q7TMF3;A0A0R4J275;F6RBR6	3;3;2	3;3;2	3;3;2	NADH dehydrogenase [ubiquinone] 1 alpha subcomplex subunit 12	Ndufa12	sp|Q7TMF3|NDUAC_MOUSE NADH dehydrogenase [ubiquinone] 1 alpha subcomplex subunit 12 OS=Mus musculus OX=10090 GN=Ndufa12 PE=1 SV=2;tr|A0A0R4J275|A0A0R4J275_MOUSE NADH dehydrogenase [ubiquinone] 1 alpha subcomplex subunit 12 OS=Mus musculus OX=10090 GN=Ndufa	3	3	3	3	2	3	3	2	2	2	3	3	2	2	3	3	2	2	2	3	3	2	2	3	3	2	2	2	3	3	2	23.4	23.4	23.4	17.086	145	145;149;85	0	9.0432	By MS/MS	By MS/MS	By MS/MS
A0A0R4J2B2;Q6WVG3;Q8C7J6;Q50H33	A0A0R4J2B2;Q6WVG3	3;3;1;1	3;3;1;1	3;3;1;1	BTB/POZ domain-containing protein KCTD12	Kctd12	tr|A0A0R4J2B2|A0A0R4J2B2_MOUSE BTB/POZ domain-containing protein KCTD12 OS=Mus musculus OX=10090 GN=Kctd12 PE=1 SV=1;sp|Q6WVG3|KCD12_MOUSE BTB/POZ domain-containing protein KCTD12 OS=Mus musculus OX=10090 GN=Kctd12 PE=1 SV=1	4	3	3	3	3	3	3	3	3	3	3	3	1	3	3	3	3	3	3	3	3	1	3	3	3	3	3	3	3	3	1	10.1	10.1	10.1	35.888	327	327;327;292;476	0	8.3168	By MS/MS	By MS/MS	By MS/MS
A0A0U1RNT6;A0A0U1RNK6;Q3THS6;A0A0U1RQ95;A0A0U1RQB0;Q91X83	A0A0U1RNT6;A0A0U1RNK6;Q3THS6	5;5;5;2;1;1	5;5;5;2;1;1	5;5;5;2;1;1	S-adenosylmethionine synthase isoform type-2	Mat2a	tr|A0A0U1RNT6|A0A0U1RNT6_MOUSE S-adenosylmethionine synthase OS=Mus musculus OX=10090 GN=Mat2a PE=1 SV=1;tr|A0A0U1RNK6|A0A0U1RNK6_MOUSE S-adenosylmethionine synthase OS=Mus musculus OX=10090 GN=Mat2a PE=1 SV=1;sp|Q3THS6|METK2_MOUSE S-adenosylmethionine syn	6	5	5	5	3	5	3	5	5	4	3	5	5	3	5	3	5	5	4	3	5	5	3	5	3	5	5	4	3	5	5	14.6	14.6	14.6	39.738	362	362;365;395;192;36;396	0	12.259	By MS/MS	By MS/MS	By MS/MS
A0A0U1RNK7;E9PX48;A2A9M5;A2A9M4;Q8R1A4;A0A0U1RNY4	A0A0U1RNK7;E9PX48;A2A9M5;A2A9M4;Q8R1A4	3;3;3;3;3;1	3;3;3;3;3;1	3;3;3;3;3;1	Dedicator of cytokinesis protein 7	Dock7	tr|A0A0U1RNK7|A0A0U1RNK7_MOUSE Dedicator of cytokinesis protein 7 OS=Mus musculus OX=10090 GN=Dock7 PE=1 SV=1;tr|E9PX48|E9PX48_MOUSE Dedicator of cytokinesis protein 7 OS=Mus musculus OX=10090 GN=Dock7 PE=1 SV=2;tr|A2A9M5|A2A9M5_MOUSE Dedicator of cytokine	6	3	3	3	3	3	3	3	3	3	3	3	3	3	3	3	3	3	3	3	3	3	3	3	3	3	3	3	3	3	3	1.6	1.6	1.6	238.09	2098	2098;2100;2128;2130;2130;811	0	7.5655	By MS/MS	By MS/MS	By MS/MS
A0A0U1RNM6;E9QAJ9;Q3UIA2;A0A0U1RPK6;Q5SSM3	A0A0U1RNM6;E9QAJ9;Q3UIA2;A0A0U1RPK6;Q5SSM3	2;2;2;1;1	2;2;2;1;1	2;2;2;1;1	Rho GTPase-activating protein 17;Rho GTPase-activating protein 44	Arhgap17;Arhgap44	tr|A0A0U1RNM6|A0A0U1RNM6_MOUSE Rho GTPase-activating protein 17 OS=Mus musculus OX=10090 GN=Arhgap17 PE=1 SV=1;tr|E9QAJ9|E9QAJ9_MOUSE Rho GTPase-activating protein 17 OS=Mus musculus OX=10090 GN=Arhgap17 PE=1 SV=1;sp|Q3UIA2|RHG17_MOUSE Rho GTPase-activatin	5	2	2	2	2	2	1	2	2	2	2	2	1	2	2	1	2	2	2	2	2	1	2	2	1	2	2	2	2	2	1	7.8	7.8	7.8	26.367	230	230;818;846;36;814	0.0019417	2.6511	By MS/MS	By MS/MS	By MS/MS
A0A0U1RP13;Q8VDP6;Q05BY1;A0A0U1RNI6;A0A0U1RPV3;A0A0U1RQ57	A0A0U1RP13;Q8VDP6	3;3;1;1;1;1	3;3;1;1;1;1	3;3;1;1;1;1	CDP-diacylglycerol--inositol 3-phosphatidyltransferase	Cdipt	tr|A0A0U1RP13|A0A0U1RP13_MOUSE CDP-diacylglycerol--inositol 3-phosphatidyltransferase OS=Mus musculus OX=10090 GN=Cdipt PE=1 SV=1;sp|Q8VDP6|CDIPT_MOUSE CDP-diacylglycerol--inositol 3-phosphatidyltransferase OS=Mus musculus OX=10090 GN=Cdipt PE=1 SV=1	6	3	3	3	3	3	3	3	3	3	3	3	3	3	3	3	3	3	3	3	3	3	3	3	3	3	3	3	3	3	3	20	20	20	20.292	185	185;213;115;169;170;226	0	8.9032	By MS/MS	By MS/MS	By MS/MS
A0A0U1RP59;Q9JL16	A0A0U1RP59;Q9JL16	1;1	1;1	1;1	Interferon-stimulated gene 20 kDa protein	Isg20	tr|A0A0U1RP59|A0A0U1RP59_MOUSE Interferon-stimulated gene 20 kDa protein OS=Mus musculus OX=10090 GN=Isg20 PE=1 SV=1;sp|Q9JL16|ISG20_MOUSE Interferon-stimulated gene 20 kDa protein OS=Mus musculus OX=10090 GN=Isg20 PE=1 SV=1	2	1	1	1	1	1	1	1	1	1	1	1	1	1	1	1	1	1	1	1	1	1	1	1	1	1	1	1	1	1	1	5.5	5.5	5.5	16.501	145	145;300	0.0058267	2.2288	By matching	By matching	By matching
A0A0U1RP81;A0A1B0GX08;E9PVS5;A0A0U1RNN9	A0A0U1RP81;A0A1B0GX08	11;7;4;1	1;1;1;0	1;1;1;0			tr|A0A0U1RP81|A0A0U1RP81_MOUSE MICOS complex subunit MIC60 OS=Mus musculus OX=10090 GN=Immt PE=1 SV=1;tr|A0A1B0GX08|A0A1B0GX08_MOUSE MICOS complex subunit MIC60 (Fragment) OS=Mus musculus OX=10090 GN=Immt PE=1 SV=1	4	11	1	1	10	10	11	11	11	10	11	11	11	1	1	1	1	1	1	1	1	1	1	1	1	1	1	1	1	1	1	28.3	2	2	53.717	488	488;264;188;42	0.0074627	2.0689	By MS/MS	By matching	By MS/MS
A0A0U1RPJ3;Q8CGN5	A0A0U1RPJ3;Q8CGN5	1;1	1;1	1;1	Perilipin-1	Plin1	tr|A0A0U1RPJ3|A0A0U1RPJ3_MOUSE Perilipin-1 (Fragment) OS=Mus musculus OX=10090 GN=Plin1 PE=1 SV=1;sp|Q8CGN5|PLIN1_MOUSE Perilipin-1 OS=Mus musculus OX=10090 GN=Plin1 PE=1 SV=2	2	1	1	1	0	1	1	0	0	0	0	0	0	0	1	1	0	0	0	0	0	0	0	1	1	0	0	0	0	0	0	7.9	7.9	7.9	20.016	190	190;517	0	3.79		By MS/MS	By MS/MS
E9Q5Q0;Q3TGG2;A0A0U1RPL0;Q7TQH0;J3QP59	E9Q5Q0;Q3TGG2;A0A0U1RPL0;Q7TQH0;J3QP59	2;2;2;2;1	2;2;2;2;1	2;2;2;2;1	Ataxin-2-like protein	Atxn2l	tr|E9Q5Q0|E9Q5Q0_MOUSE Ataxin-2-like protein (Fragment) OS=Mus musculus OX=10090 GN=Atxn2l PE=1 SV=2;tr|Q3TGG2|Q3TGG2_MOUSE Ataxin-2-like protein OS=Mus musculus OX=10090 GN=Atxn2l PE=1 SV=1;tr|A0A0U1RPL0|A0A0U1RPL0_MOUSE Ataxin-2-like protein OS=Mus muscu	5	2	2	2	1	1	1	2	2	1	0	0	1	1	1	1	2	2	1	0	0	1	1	1	1	2	2	1	0	0	1	2.9	2.9	2.9	92.071	863	863;994;1096;1049;218	0.0019395	2.6434	By matching	By MS/MS	By matching
A0A0U1RQ20;Q9EPB4	A0A0U1RQ20;Q9EPB4	2;2	2;2	2;2	Apoptosis-associated speck-like protein containing a CARD	Pycard	tr|A0A0U1RQ20|A0A0U1RQ20_MOUSE Apoptosis-associated speck-like protein-containing a CARD (Fragment) OS=Mus musculus OX=10090 GN=Pycard PE=1 SV=1;sp|Q9EPB4|ASC_MOUSE Apoptosis-associated speck-like protein containing a CARD OS=Mus musculus OX=10090 GN=Pycar	2	2	2	2	0	1	0	1	1	1	1	1	1	0	1	0	1	1	1	1	1	1	0	1	0	1	1	1	1	1	1	18.5	18.5	18.5	16.716	151	151;193	0	4.8564		By matching
A0A0U1RQB6;F8VPR5;P45481	A0A0U1RQB6;F8VPR5;P45481	1;1;1	1;1;1	1;1;1	CREB-binding protein	Crebbp	tr|A0A0U1RQB6|A0A0U1RQB6_MOUSE Histone acetyltransferase OS=Mus musculus OX=10090 GN=Crebbp PE=1 SV=1;tr|F8VPR5|F8VPR5_MOUSE Histone acetyltransferase OS=Mus musculus OX=10090 GN=Crebbp PE=1 SV=1;sp|P45481|CBP_MOUSE Histone lysine acetyltransferase CREBBP	3	1	1	1	0	0	1	1	1	1	1	1	1	0	0	1	1	1	1	1	1	1	0	0	1	1	1	1	1	1	1	0.5	0.5	0.5	261.21	2403	2403;2441;2441	1	-2			By MS/MS
A0A140LHA2;Q9WVA3;A0A140LIM5;A0A140LJ21;A0A140LI47	A0A140LHA2;Q9WVA3;A0A140LIM5	7;7;4;3;2	7;7;4;3;2	7;7;4;3;2	Mitotic checkpoint protein BUB3	Bub3	tr|A0A140LHA2|A0A140LHA2_MOUSE Mitotic checkpoint protein BUB3 OS=Mus musculus OX=10090 GN=Bub3 PE=1 SV=1;sp|Q9WVA3|BUB3_MOUSE Mitotic checkpoint protein BUB3 OS=Mus musculus OX=10090 GN=Bub3 PE=1 SV=2;tr|A0A140LIM5|A0A140LIM5_MOUSE Mitotic checkpoint prot	5	7	7	7	5	6	4	4	6	6	5	6	6	5	6	4	4	6	6	5	6	6	5	6	4	4	6	6	5	6	6	24.1	24.1	24.1	36.766	324	324;326;184;220;100	0	14.27	By MS/MS	By MS/MS	By MS/MS
A0A140LHG8;Q9CYN2;A0A140LHR3;A0A140LJ01;A0A140LJG6;A0A140LIK0;A0A140LHW5	A0A140LHG8;Q9CYN2;A0A140LHR3;A0A140LJ01;A0A140LJG6;A0A140LIK0	5;5;4;4;3;3;1	5;5;4;4;3;3;1	5;5;4;4;3;3;1	Signal peptidase complex subunit 2	Spcs2	tr|A0A140LHG8|A0A140LHG8_MOUSE Signal peptidase complex subunit 2 OS=Mus musculus OX=10090 GN=Spcs2 PE=1 SV=1;sp|Q9CYN2|SPCS2_MOUSE Signal peptidase complex subunit 2 OS=Mus musculus OX=10090 GN=Spcs2 PE=1 SV=1;tr|A0A140LHR3|A0A140LHR3_MOUSE Signal peptida	7	5	5	5	4	5	3	4	4	4	4	2	4	4	5	3	4	4	4	4	2	4	4	5	3	4	4	4	4	2	4	16.9	16.9	16.9	28.455	260	260;226;190;252;123;177;74	0	9.2304	By MS/MS	By MS/MS	By MS/MS
A0A140LHL5;Q8VDQ8	A0A140LHL5;Q8VDQ8	3;3	3;3	3;3	NAD-dependent protein deacetylase sirtuin-2	Sirt2	tr|A0A140LHL5|A0A140LHL5_MOUSE NAD-dependent protein deacetylase OS=Mus musculus OX=10090 GN=Sirt2 PE=1 SV=1;sp|Q8VDQ8|SIR2_MOUSE NAD-dependent protein deacetylase sirtuin-2 OS=Mus musculus OX=10090 GN=Sirt2 PE=1 SV=2	2	3	3	3	3	3	2	3	3	3	2	2	3	3	3	2	3	3	3	2	2	3	3	3	2	3	3	3	2	2	3	9.4	9.4	9.4	39.425	351	351;389	0	7.8204	By MS/MS	By MS/MS	By MS/MS
D3YY42;A0A140LHN0;Q9CX30	D3YY42;A0A140LHN0;Q9CX30	1;1;1	1;1;1	1;1;1	Protein YIF1B	Yif1b	tr|D3YY42|D3YY42_MOUSE Protein YIF1 OS=Mus musculus OX=10090 GN=Yif1b PE=1 SV=1;tr|A0A140LHN0|A0A140LHN0_MOUSE Protein YIF1 (Fragment) OS=Mus musculus OX=10090 GN=Yif1b PE=1 SV=1;sp|Q9CX30|YIF1B_MOUSE Protein YIF1B OS=Mus musculus OX=10090 GN=Yif1b PE=1 SV	3	1	1	1	1	1	1	1	1	1	1	1	1	1	1	1	1	1	1	1	1	1	1	1	1	1	1	1	1	1	1	5.2	5.2	5.2	27.479	251	251;315;311	0.0019739	2.7708	By matching	By matching	By MS/MS
A0A140LHY2;Q7TMR0	A0A140LHY2;Q7TMR0	2;2	2;2	2;2	Lysosomal Pro-X carboxypeptidase	Prcp	tr|A0A140LHY2|A0A140LHY2_MOUSE Lysosomal Pro-X carboxypeptidase OS=Mus musculus OX=10090 GN=Prcp PE=1 SV=1;sp|Q7TMR0|PCP_MOUSE Lysosomal Pro-X carboxypeptidase OS=Mus musculus OX=10090 GN=Prcp PE=1 SV=2	2	2	2	2	1	1	1	0	1	1	1	0	0	1	1	1	0	1	1	1	0	0	1	1	1	0	1	1	1	0	0	5	5	5	51.064	456	456;491	0	3.7571	By matching	By MS/MS	By matching
A0A140LI58;Q91VC7	A0A140LI58;Q91VC7	2;2	2;2	2;2	Protein phosphatase 1 regulatory subunit 14A	Ppp1r14a	tr|A0A140LI58|A0A140LI58_MOUSE Protein phosphatase 1 regulatory subunit 14A OS=Mus musculus OX=10090 GN=Ppp1r14a PE=1 SV=1;sp|Q91VC7|PP14A_MOUSE Protein phosphatase 1 regulatory subunit 14A OS=Mus musculus OX=10090 GN=Ppp1r14a PE=1 SV=1	2	2	2	2	1	2	2	2	2	2	2	2	1	1	2	2	2	2	2	2	2	1	1	2	2	2	2	2	2	2	1	13.1	13.1	13.1	19.199	168	168;147	0	4.5476	By matching	By MS/MS	By MS/MS
A0A140LI84;Q8BVQ5	A0A140LI84;Q8BVQ5	1;1	1;1	1;1	Protein phosphatase methylesterase 1	Ppme1	tr|A0A140LI84|A0A140LI84_MOUSE Protein phosphatase methylesterase-1 (Fragment) OS=Mus musculus OX=10090 GN=Ppme1 PE=1 SV=1;sp|Q8BVQ5|PPME1_MOUSE Protein phosphatase methylesterase 1 OS=Mus musculus OX=10090 GN=Ppme1 PE=1 SV=5	2	1	1	1	1	1	1	1	1	1	1	1	1	1	1	1	1	1	1	1	1	1	1	1	1	1	1	1	1	1	1	6	6	6	19.276	182	182;386	0.0074653	2.069	By MS/MS	By MS/MS	By MS/MS
D3Z6W1;A0A140LIT9;Q7TSJ2	D3Z6W1;A0A140LIT9;Q7TSJ2	2;2;2	2;2;2	2;2;2	Microtubule-associated protein 6	Map6	tr|D3Z6W1|D3Z6W1_MOUSE Microtubule-associated protein 6 OS=Mus musculus OX=10090 GN=Map6 PE=1 SV=1;tr|A0A140LIT9|A0A140LIT9_MOUSE Microtubule-associated protein 6 OS=Mus musculus OX=10090 GN=Map6 PE=1 SV=1;sp|Q7TSJ2|MAP6_MOUSE Microtubule-associated protei	3	2	2	2	2	1	1	2	2	2	2	2	1	2	1	1	2	2	2	2	2	1	2	1	1	2	2	2	2	2	1	3.1	3.1	3.1	54.711	509	509;703;906	0.001981	2.792	By MS/MS	By MS/MS	By MS/MS
A0A140LJ59;Q9DBZ5;Q3TY56	A0A140LJ59;Q9DBZ5	3;3;1	3;3;1	3;3;1	Eukaryotic translation initiation factor 3 subunit K	Eif3k	tr|A0A140LJ59|A0A140LJ59_MOUSE Eukaryotic translation initiation factor 3 subunit K OS=Mus musculus OX=10090 GN=Eif3k PE=1 SV=1;sp|Q9DBZ5|EIF3K_MOUSE Eukaryotic translation initiation factor 3 subunit K OS=Mus musculus OX=10090 GN=Eif3k PE=1 SV=1	3	3	3	3	2	2	2	3	2	3	3	2	2	2	2	2	3	2	3	3	2	2	2	2	2	3	2	3	3	2	2	60.4	60.4	60.4	6.088	53	53;218;192	0	6.2438	By matching	By MS/MS	By MS/MS
A0A140T8I9;E9Q3L2	A0A140T8I9;E9Q3L2	2;2	2;2	2;2		Pi4ka	tr|A0A140T8I9|A0A140T8I9_MOUSE 1-phosphatidylinositol 4-kinase OS=Mus musculus OX=10090 GN=Pi4ka PE=1 SV=1;sp|E9Q3L2|PI4KA_MOUSE Phosphatidylinositol 4-kinase alpha OS=Mus musculus OX=10090 GN=Pi4ka PE=1 SV=2	2	2	2	2	0	1	0	1	1	1	0	1	1	0	1	0	1	1	1	0	1	1	0	1	0	1	1	1	0	1	1	1.2	1.2	1.2	231.35	2044	2044;2105	0.0016353	3.0749		By MS/MS
A0A8I4P9C4;A0A171EBL2;E9Q555	A0A8I4P9C4;A0A171EBL2;E9Q555	12;12;12	12;12;12	12;12;12	E3 ubiquitin-protein ligase RNF213	Rnf213	tr|A0A8I4P9C4|A0A8I4P9C4_MOUSE E3 ubiquitin-protein ligase RNF213 OS=Mus musculus OX=10090 GN=Rnf213 PE=1 SV=1;tr|A0A171EBL2|A0A171EBL2_MOUSE E3 ubiquitin-protein ligase RNF213 OS=Mus musculus OX=10090 GN=Rnf213 PE=1 SV=1;sp|E9Q555|RN213_MOUSE E3 ubiquitin	3	12	12	12	2	1	2	8	7	11	9	11	10	2	1	2	8	7	11	9	11	10	2	1	2	8	7	11	9	11	10	2.5	2.5	2.5	584.78	5152	5152;5151;5148	0	20.833	By matching	By matching	By MS/MS
A0A171KXD3;Q9JIF0;A0A140LHF7;A0A140LJF4;A0A140LJ70;A0A140LJ68;A0A140LHS4;A0A140LIF7	A0A171KXD3;Q9JIF0;A0A140LHF7;A0A140LJF4;A0A140LJ70	6;6;5;4;4;2;2;1	6;6;5;4;4;2;2;1	6;6;5;4;4;2;2;1	Protein arginine N-methyltransferase 1	Prmt1	tr|A0A171KXD3|A0A171KXD3_MOUSE Protein arginine N-methyltransferase 1 OS=Mus musculus OX=10090 GN=Prmt1 PE=1 SV=1;sp|Q9JIF0|ANM1_MOUSE Protein arginine N-methyltransferase 1 OS=Mus musculus OX=10090 GN=Prmt1 PE=1 SV=1;tr|A0A140LHF7|A0A140LHF7_MOUSE Protein	8	6	6	6	3	1	3	3	2	1	3	3	4	3	1	3	3	2	1	3	3	4	3	1	3	3	2	1	3	3	4	25.5	25.5	25.5	36.567	318	318;371;208;193;254;122;217;113	0	12.585	By MS/MS	By MS/MS	By MS/MS
A0A1B0GQV5;P05367	A0A1B0GQV5;P05367	4;4	2;2	2;2	Serum amyloid A-2 protein;Amyloid protein A	Saa2	tr|A0A1B0GQV5|A0A1B0GQV5_MOUSE Serum amyloid A protein OS=Mus musculus OX=10090 GN=Saa2 PE=1 SV=1;sp|P05367|SAA2_MOUSE Serum amyloid A-2 protein OS=Mus musculus OX=10090 GN=Saa2 PE=1 SV=1	2	4	2	2	0	1	0	3	4	3	2	2	3	0	0	0	2	2	1	0	0	1	0	0	0	2	2	1	0	0	1	45.5	25	25	10.074	88	88;122	0	5.9112		By matching
A0A1B0GQZ9;Q9CY46;Q9QXA5;D3YTP8;A0A1B0GRR9	A0A1B0GQZ9;Q9CY46;Q9QXA5;D3YTP8;A0A1B0GRR9	2;2;2;1;1	2;2;2;1;1	2;2;2;1;1	U6 snRNA-associated Sm-like protein LSm4	Lsm4	tr|A0A1B0GQZ9|A0A1B0GQZ9_MOUSE U6 snRNA-associated Sm-like protein LSm4 OS=Mus musculus OX=10090 GN=Lsm4 PE=1 SV=1;tr|Q9CY46|Q9CY46_MOUSE U6 snRNA-associated Sm-like protein LSm4 OS=Mus musculus OX=10090 GN=Lsm4 PE=1 SV=1;sp|Q9QXA5|LSM4_MOUSE U6 snRNA-asso	5	2	2	2	2	2	2	2	2	2	2	2	2	2	2	2	2	2	2	2	2	2	2	2	2	2	2	2	2	2	2	16.5	16.5	16.5	11.255	103	103;138;137;96;105	0	3.891	By MS/MS	By MS/MS	By MS/MS
A0A1B0GR11;Q93092	A0A1B0GR11;Q93092	14;14	14;14	14;14	Transaldolase	Taldo1	tr|A0A1B0GR11|A0A1B0GR11_MOUSE Transaldolase OS=Mus musculus OX=10090 GN=Taldo1 PE=1 SV=1;sp|Q93092|TALDO_MOUSE Transaldolase OS=Mus musculus OX=10090 GN=Taldo1 PE=1 SV=2	2	14	14	14	11	13	11	13	11	13	12	11	14	11	13	11	13	11	13	12	11	14	11	13	11	13	11	13	12	11	14	33.5	33.5	33.5	42.151	382	382;337	0	41.497	By MS/MS	By MS/MS	By MS/MS
A0A1B0GR19;A0A1B0GR86;Q8BH97;A0A1B0GS22;A0A1B0GSK5;A0A1B0GRI0	A0A1B0GR19;A0A1B0GR86;Q8BH97;A0A1B0GS22;A0A1B0GSK5	3;3;3;2;2;1	3;3;3;2;2;1	3;3;3;2;2;1	Reticulocalbin-3	Rcn3	tr|A0A1B0GR19|A0A1B0GR19_MOUSE Reticulocalbin-3 (Fragment) OS=Mus musculus OX=10090 GN=Rcn3 PE=1 SV=1;tr|A0A1B0GR86|A0A1B0GR86_MOUSE Reticulocalbin-3 (Fragment) OS=Mus musculus OX=10090 GN=Rcn3 PE=1 SV=1;sp|Q8BH97|RCN3_MOUSE Reticulocalbin-3 OS=Mus musculu	6	3	3	3	1	2	2	2	2	3	2	3	2	1	2	2	2	2	3	2	3	2	1	2	2	2	2	3	2	3	2	10.2	10.2	10.2	31.843	274	274;280;328;122;186;115	0	4.2737	By matching	By matching	By matching
A0A1B0GR78;A0A1B0GRA5;P70302	A0A1B0GR78;A0A1B0GRA5;P70302	5;5;5	5;5;5	5;5;5	Stromal interaction molecule 1	Stim1	tr|A0A1B0GR78|A0A1B0GR78_MOUSE Stromal interaction molecule 1 OS=Mus musculus OX=10090 GN=Stim1 PE=1 SV=1;tr|A0A1B0GRA5|A0A1B0GRA5_MOUSE Stromal interaction molecule 1 OS=Mus musculus OX=10090 GN=Stim1 PE=1 SV=1;sp|P70302|STIM1_MOUSE Stromal interaction mo	3	5	5	5	4	3	3	3	3	2	4	3	3	4	3	3	3	3	2	4	3	3	4	3	3	3	3	2	4	3	3	9.6	9.6	9.6	62.195	540	540;793;685	0	10.513	By MS/MS	By MS/MS	By MS/MS
A0A1C7CYU4;A0A1B0GRC2;Q64704	A0A1C7CYU4;A0A1B0GRC2;Q64704	1;1;1	1;1;1	1;1;1	Syntaxin-3	Stx3	tr|A0A1C7CYU4|A0A1C7CYU4_MOUSE Syntaxin-3 OS=Mus musculus OX=10090 GN=Stx3 PE=1 SV=1;tr|A0A1B0GRC2|A0A1B0GRC2_MOUSE Syntaxin-3 OS=Mus musculus OX=10090 GN=Stx3 PE=1 SV=1;sp|Q64704|STX3_MOUSE Syntaxin-3 OS=Mus musculus OX=10090 GN=Stx3 PE=1 SV=1	3	1	1	1	1	1	1	1	1	1	1	1	1	1	1	1	1	1	1	1	1	1	1	1	1	1	1	1	1	1	1	16.3	16.3	16.3	9.9411	86	86;289;289	0.0019928	2.8483	By matching	By MS/MS	By MS/MS
E9Q8L9;A0A1B0GRJ0;Q9D620	E9Q8L9;A0A1B0GRJ0;Q9D620	2;2;2	2;2;2	2;2;2	Rab11 family-interacting protein 1	Rab11fip1	tr|E9Q8L9|E9Q8L9_MOUSE Rab11 family-interacting protein 1 OS=Mus musculus OX=10090 GN=Rab11fip1 PE=1 SV=1;tr|A0A1B0GRJ0|A0A1B0GRJ0_MOUSE Rab11 family-interacting protein 1 OS=Mus musculus OX=10090 GN=Rab11fip1 PE=1 SV=1;sp|Q9D620|RFIP1_MOUSE Rab11 family-i	3	2	2	2	2	1	2	1	2	1	2	1	1	2	1	2	1	2	1	2	1	1	2	1	2	1	2	1	2	1	1	1.5	1.5	1.5	125.02	1166	1166;1127;645	0.0016508	3.1407	By matching	By matching	By MS/MS
A0A1B0GRP7;Q9Z2Y8;A0A1B0GRR5;Q6P8V7;A0A1B0GSP5;A0A1B0GQY5;A0A1B0GSA1;Q80ZV3	A0A1B0GRP7;Q9Z2Y8;A0A1B0GRR5;Q6P8V7;A0A1B0GSP5;A0A1B0GQY5	4;4;3;3;2;2;1;1	4;4;3;3;2;2;1;1	4;4;3;3;2;2;1;1	Proline synthase co-transcribed bacterial homolog protein	Prosc	tr|A0A1B0GRP7|A0A1B0GRP7_MOUSE Pyridoxal phosphate homeostasis protein (Fragment) OS=Mus musculus OX=10090 GN=Plpbp PE=1 SV=1;sp|Q9Z2Y8|PLPHP_MOUSE Pyridoxal phosphate homeostasis protein OS=Mus musculus OX=10090 GN=Plpbp PE=1 SV=1;tr|A0A1B0GRR5|A0A1B0GRR5	8	4	4	4	2	2	3	3	1	3	2	2	2	2	2	3	3	1	3	2	2	2	2	2	3	3	1	3	2	2	2	16.7	16.7	16.7	36.061	330	330;274;137;153;128;129;67;141	0	12.235	By MS/MS	By MS/MS	By MS/MS
A0A1B0GRU8;A0A6Q6PUT5;Q9R1C7	A0A1B0GRU8;A0A6Q6PUT5;Q9R1C7	1;1;1	1;1;1	1;1;1	Pre-mRNA-processing factor 40 homolog A	Prpf40a	tr|A0A1B0GRU8|A0A1B0GRU8_MOUSE Pre-mRNA-processing factor 40 homolog A OS=Mus musculus OX=10090 GN=Prpf40a PE=1 SV=1;tr|A0A6Q6PUT5|A0A6Q6PUT5_MOUSE Pre-mRNA-processing factor 40 homolog A (Fragment) OS=Mus musculus OX=10090 GN=Prpf40a PE=1 SV=1;sp|Q9R1C7|P	3	1	1	1	1	1	1	1	0	0	0	0	0	1	1	1	1	0	0	0	0	0	1	1	1	1	0	0	0	0	0	1.8	1.8	1.8	105.53	926	926;966;953	0.0030546	2.5327	By matching	By MS/MS	By matching
A0A1B0GRV0;Q9Z0S1;D3Z5X0;D3Z0E6	A0A1B0GRV0;Q9Z0S1;D3Z5X0	6;6;4;2	6;6;4;2	6;6;4;2	3(2),5-bisphosphate nucleotidase 1	Bpnt1	tr|A0A1B0GRV0|A0A1B0GRV0_MOUSE 3(2),5-bisphosphate nucleotidase 1 OS=Mus musculus OX=10090 GN=Bpnt1 PE=1 SV=1;sp|Q9Z0S1|BPNT1_MOUSE 3(2),5-bisphosphate nucleotidase 1 OS=Mus musculus OX=10090 GN=Bpnt1 PE=1 SV=2;tr|D3Z5X0|D3Z5X0_MOUSE 3(2),5-bispho	4	6	6	6	4	3	6	4	6	5	5	4	2	4	3	6	4	6	5	5	4	2	4	3	6	4	6	5	5	4	2	21.1	21.1	21.1	34.973	323	323;308;83;253	0	17.387	By MS/MS	By MS/MS	By MS/MS
A0A1B0GS41;Q9QYY0	A0A1B0GS41;Q9QYY0	2;2	2;2	2;2	GRB2-associated-binding protein 1	Gab1	tr|A0A1B0GS41|A0A1B0GS41_MOUSE GRB2-associated-binding protein 1 OS=Mus musculus OX=10090 GN=Gab1 PE=1 SV=1;sp|Q9QYY0|GAB1_MOUSE GRB2-associated-binding protein 1 OS=Mus musculus OX=10090 GN=Gab1 PE=1 SV=2	2	2	2	2	1	1	1	1	0	1	0	1	1	1	1	1	1	0	1	0	1	1	1	1	1	1	0	1	0	1	1	3.7	3.7	3.7	80.184	725	725;695	0	4.6648	By matching	By MS/MS	By MS/MS
Q9CQM9;A0A1B0GS58;A0A1B0GT04	Q9CQM9;A0A1B0GS58;A0A1B0GT04	3;3;2	3;3;2	3;3;2	Glutaredoxin-3	Glrx3	sp|Q9CQM9|GLRX3_MOUSE Glutaredoxin-3 OS=Mus musculus OX=10090 GN=Glrx3 PE=1 SV=1;tr|A0A1B0GS58|A0A1B0GS58_MOUSE Glutaredoxin-3 OS=Mus musculus OX=10090 GN=Glrx3 PE=1 SV=1;tr|A0A1B0GT04|A0A1B0GT04_MOUSE Glutaredoxin-3 (Fragment) OS=Mus musculus OX=10090 GN=	3	3	3	3	2	3	2	3	3	3	2	3	3	2	3	2	3	3	3	2	3	3	2	3	2	3	3	3	2	3	3	9.5	9.5	9.5	37.778	337	337;374;163	0	6.3902	By MS/MS	By MS/MS	By MS/MS
E9Q3Z5;A0A1B0GS91;Q8K4L3;Q8K4L2;F6R6A4	E9Q3Z5;A0A1B0GS91;Q8K4L3;Q8K4L2	6;6;6;5;2	6;6;6;5;2	6;6;6;5;2	Supervillin	Svil	tr|E9Q3Z5|E9Q3Z5_MOUSE Supervillin OS=Mus musculus OX=10090 GN=Svil PE=1 SV=1;tr|A0A1B0GS91|A0A1B0GS91_MOUSE Supervillin OS=Mus musculus OX=10090 GN=Svil PE=1 SV=1;sp|Q8K4L3|SVIL_MOUSE Supervillin OS=Mus musculus OX=10090 GN=Svil PE=1 SV=1;tr|Q8K4L2|Q8K4L2	5	6	6	6	4	4	5	4	2	3	5	4	5	4	4	5	4	2	3	5	4	5	4	4	5	4	2	3	5	4	5	3.6	3.6	3.6	230.42	2056	2056;2257;2170;2031;749	0	12.552	By MS/MS	By MS/MS	By MS/MS
A0A1B0GSH8;Q9DBB8	A0A1B0GSH8;Q9DBB8	3;3	3;3	3;3	Trans-1,2-dihydrobenzene-1,2-diol dehydrogenase	Dhdh	tr|A0A1B0GSH8|A0A1B0GSH8_MOUSE Predicted gene 45808 (Fragment) OS=Mus musculus OX=10090 GN=Gm45808 PE=4 SV=1;sp|Q9DBB8|DHDH_MOUSE Trans-1,2-dihydrobenzene-1,2-diol dehydrogenase OS=Mus musculus OX=10090 GN=Dhdh PE=1 SV=1	2	3	3	3	1	2	2	3	3	1	2	3	2	1	2	2	3	3	1	2	3	2	1	2	2	3	3	1	2	3	2	12.5	12.5	12.5	28.687	263	263;333	0	5.6511	By MS/MS	By MS/MS	By MS/MS
A0A1B0GSI1;Q8BUR4	A0A1B0GSI1;Q8BUR4	2;2	2;2	2;2	Dedicator of cytokinesis protein 1	Dock1	tr|A0A1B0GSI1|A0A1B0GSI1_MOUSE Dedicator of cytokinesis protein 1 OS=Mus musculus OX=10090 GN=Dock1 PE=1 SV=1;sp|Q8BUR4|DOCK1_MOUSE Dedicator of cytokinesis protein 1 OS=Mus musculus OX=10090 GN=Dock1 PE=1 SV=3	2	2	2	2	2	2	2	1	1	2	2	2	1	2	2	2	1	1	2	2	2	1	2	2	2	1	1	2	2	2	1	2.8	2.8	2.8	81.5	713	713;1865	0	3.8457	By MS/MS	By MS/MS	By MS/MS
D3Z0B9;A0A1B0GSU0;Q571I9	D3Z0B9;A0A1B0GSU0;Q571I9	3;3;3	3;3;3	3;3;3	Aldehyde dehydrogenase family 16 member A1	Aldh16a1	tr|D3Z0B9|D3Z0B9_MOUSE Aldehyde dehydrogenase family 16 member A1 OS=Mus musculus OX=10090 GN=Aldh16a1 PE=1 SV=3;tr|A0A1B0GSU0|A0A1B0GSU0_MOUSE Aldehyde dehydrogenase family 16 member A1 OS=Mus musculus OX=10090 GN=Aldh16a1 PE=1 SV=1;sp|Q571I9|A16A1_MOUSE	3	3	3	3	1	1	0	3	2	1	1	0	1	1	1	0	3	2	1	1	0	1	1	1	0	3	2	1	1	0	1	4.9	4.9	4.9	79.488	754	754;802;802	0	4.7913	By matching	By MS/MS
A0A1B0GSX6;O70209	A0A1B0GSX6;O70209	1;1	1;1	1;1	PDZ and LIM domain protein 3	Pdlim3	tr|A0A1B0GSX6|A0A1B0GSX6_MOUSE PDZ and LIM domain protein 3 OS=Mus musculus OX=10090 GN=Pdlim3 PE=1 SV=1;sp|O70209|PDLI3_MOUSE PDZ and LIM domain protein 3 OS=Mus musculus OX=10090 GN=Pdlim3 PE=1 SV=1	2	1	1	1	1	1	1	1	1	1	0	1	1	1	1	1	1	1	1	0	1	1	1	1	1	1	1	1	0	1	1	4.1	4.1	4.1	39.288	364	364;316	0	4.6307	By MS/MS	By MS/MS	By MS/MS
A0A1B0GT81;A0A1B0GTA4;Q07813;A0A1B0GT35;A0A1B0GS13	A0A1B0GT81;A0A1B0GTA4;Q07813;A0A1B0GT35;A0A1B0GS13	2;2;2;1;1	2;2;2;1;1	2;2;2;1;1	Apoptosis regulator BAX	Bax	tr|A0A1B0GT81|A0A1B0GT81_MOUSE Apoptosis regulator BAX OS=Mus musculus OX=10090 GN=Bax PE=1 SV=1;tr|A0A1B0GTA4|A0A1B0GTA4_MOUSE Apoptosis regulator BAX (Fragment) OS=Mus musculus OX=10090 GN=Bax PE=1 SV=1;sp|Q07813|BAX_MOUSE Apoptosis regulator BAX OS=Mus	5	2	2	2	2	1	1	1	2	2	1	1	2	2	1	1	1	2	2	1	1	2	2	1	1	1	2	2	1	1	2	13.5	13.5	13.5	18.955	171	171;172;192;74;114	0	4.1334	By matching	By matching	By matching
G3UYQ2;A0A1B0GX81;G3UZT6;Q3UF95;Q9Z1R2;G3UXT8;S4R183;G3UYZ0;G3V013	G3UYQ2;A0A1B0GX81;G3UZT6;Q3UF95;Q9Z1R2;G3UXT8	3;3;3;3;3;2;1;1;1	3;3;3;3;3;2;1;1;1	3;3;3;3;3;2;1;1;1	Large proline-rich protein BAG6	Bag6	tr|G3UYQ2|G3UYQ2_MOUSE Large proline-rich protein BAG6 OS=Mus musculus OX=10090 GN=Bag6 PE=1 SV=1;tr|A0A1B0GX81|A0A1B0GX81_MOUSE Large proline-rich protein BAG6 (Fragment) OS=Mus musculus OX=10090 GN=Bag6 PE=1 SV=1;tr|G3UZT6|G3UZT6_MOUSE Large proline-rich	9	3	3	3	0	0	1	2	2	3	3	2	2	0	0	1	2	2	3	3	2	2	0	0	1	2	2	3	3	2	2	3.6	3.6	3.6	113.37	1082	1082;1107;1122;1136;1154;563;115;209;253	0	8.2102			By matching
A0A1C7CYV0;B1AX58;Q99K51	A0A1C7CYV0;B1AX58;Q99K51	27;27;27	22;22;22	20;20;20	Plastin-3	Pls3	tr|A0A1C7CYV0|A0A1C7CYV0_MOUSE Plastin-3 (Fragment) OS=Mus musculus OX=10090 GN=Pls3 PE=1 SV=1;tr|B1AX58|B1AX58_MOUSE Plastin-3 OS=Mus musculus OX=10090 GN=Pls3 PE=1 SV=1;sp|Q99K51|PLST_MOUSE Plastin-3 OS=Mus musculus OX=10090 GN=Pls3 PE=1 SV=3	3	27	22	20	24	23	25	25	23	25	25	24	25	19	18	20	20	18	20	20	19	20	17	16	18	18	16	18	18	17	18	50.2	42.1	38	70.642	629	629;639;630	0	140.49	By MS/MS	By MS/MS	By MS/MS
E9Q405;A0A1C7ZN10;K3W4L0;B2RRE2;E9QAX2;Q9JMH9;E9QA74	E9Q405;A0A1C7ZN10;K3W4L0;B2RRE2;E9QAX2;Q9JMH9;E9QA74	10;10;10;10;10;10;9	10;10;10;10;10;10;9	10;10;10;10;10;10;9	Unconventional myosin-XVIIIa	Myo18a	tr|E9Q405|E9Q405_MOUSE Unconventional myosin-XVIIIa OS=Mus musculus OX=10090 GN=Myo18a PE=1 SV=1;tr|A0A1C7ZN10|A0A1C7ZN10_MOUSE Unconventional myosin-XVIIIa OS=Mus musculus OX=10090 GN=Myo18a PE=1 SV=1;tr|K3W4L0|K3W4L0_MOUSE Unconventional myosin-XVIIIa OS	7	10	10	10	8	4	5	7	9	8	8	8	8	8	4	5	7	9	8	8	8	8	8	4	5	7	9	8	8	8	8	7.8	7.8	7.8	193.64	1700	1700;1722;2036;2047;2083;2050;1642	0	33.2	By MS/MS	By MS/MS	By MS/MS
G5E8I8;A0A1D5RL92;Q8CGZ0	G5E8I8;A0A1D5RL92;Q8CGZ0	2;2;2	2;2;2	2;2;2	Calcium homeostasis endoplasmic reticulum protein	Cherp	tr|G5E8I8|G5E8I8_MOUSE Calcium homeostasis endoplasmic reticulum protein OS=Mus musculus OX=10090 GN=Cherp PE=1 SV=2;tr|A0A1D5RL92|A0A1D5RL92_MOUSE Calcium homeostasis endoplasmic reticulum protein OS=Mus musculus OX=10090 GN=Cherp PE=1 SV=1;sp|Q8CGZ0|CHER	3	2	2	2	1	1	1	2	1	1	0	1	1	1	1	1	2	1	1	0	1	1	1	1	1	2	1	1	0	1	1	2.6	2.6	2.6	107.67	949	949;938;936	0	3.3414	By matching	By matching	By matching
A0A1D5RLE0;A0A5F8MPL9;E9QMR2;A0A1D5RMM1;F8VPN7;Q8BIK4;A2AF65;A0A0R4J2B7;A2AF67;A0A087WRP5;A0A087WQ86;E9QM99;A2AF47;Q8BZN6	A0A1D5RLE0;A0A5F8MPL9;E9QMR2;A0A1D5RMM1;F8VPN7;Q8BIK4	6;6;6;6;6;6;1;1;1;1;1;1;1;1	6;6;6;6;6;6;1;1;1;1;1;1;1;1	6;6;6;6;6;6;1;1;1;1;1;1;1;1	Dedicator of cytokinesis protein 9	Dock9	tr|A0A1D5RLE0|A0A1D5RLE0_MOUSE Dedicator of cytokinesis protein 9 OS=Mus musculus OX=10090 GN=Dock9 PE=1 SV=1;tr|A0A5F8MPL9|A0A5F8MPL9_MOUSE Dedicator of cytokinesis protein 9 OS=Mus musculus OX=10090 GN=Dock9 PE=1 SV=1;tr|E9QMR2|E9QMR2_MOUSE Dedicator of	14	6	6	6	3	3	3	3	4	3	3	3	4	3	3	3	3	4	3	3	3	4	3	3	3	3	4	3	3	3	4	3.4	3.4	3.4	233.77	2042	2042;2055;2058;2088;2113;2055;527;1816;1902;2151;2175;2187;2073;2150	0	9.7919	By MS/MS	By MS/MS	By MS/MS
A0A1D5RM74;A0A1D5RLE4;O54833;A0A1D5RM55	A0A1D5RM74;A0A1D5RLE4;O54833;A0A1D5RM55	2;2;2;1	2;2;2;1	2;2;2;1	Casein kinase II subunit alpha	Csnk2a2	tr|A0A1D5RM74|A0A1D5RM74_MOUSE Casein kinase II subunit alpha (Fragment) OS=Mus musculus OX=10090 GN=Csnk2a2 PE=1 SV=1;tr|A0A1D5RLE4|A0A1D5RLE4_MOUSE Casein kinase II subunit alpha (Fragment) OS=Mus musculus OX=10090 GN=Csnk2a2 PE=1 SV=1;sp|O54833|CSK22_	4	2	2	2	1	1	1	2	2	1	0	0	2	1	1	1	2	2	1	0	0	2	1	1	1	2	2	1	0	0	2	8.5	8.5	8.5	27.878	235	235;238;350;121	0.0030558	2.5333	By MS/MS	By matching	By MS/MS
A0A1D5RLL3;Q8BG67	A0A1D5RLL3;Q8BG67	1;1	1;1	1;1	Protein EFR3 homolog A	Efr3a	tr|A0A1D5RLL3|A0A1D5RLL3_MOUSE Protein EFR3 homolog A OS=Mus musculus OX=10090 GN=Efr3a PE=1 SV=1;sp|Q8BG67|EFR3A_MOUSE Protein EFR3 homolog A OS=Mus musculus OX=10090 GN=Efr3a PE=1 SV=1	2	1	1	1	1	0	1	0	0	0	1	0	0	1	0	1	0	0	0	1	0	0	1	0	1	0	0	0	1	0	0	1.7	1.7	1.7	95.684	846	846;819	0.001626	3.0287	By MS/MS		By MS/MS
A0A1D5RLR0;Q9QZE7	A0A1D5RLR0;Q9QZE7	2;2	2;2	2;2	Translin-associated protein X	Tsnax	tr|A0A1D5RLR0|A0A1D5RLR0_MOUSE Translin-associated protein X OS=Mus musculus OX=10090 GN=Tsnax PE=1 SV=1;sp|Q9QZE7|TSNAX_MOUSE Translin-associated protein X OS=Mus musculus OX=10090 GN=Tsnax PE=1 SV=1	2	2	2	2	0	1	1	1	2	2	1	1	1	0	1	1	1	2	2	1	1	1	0	1	1	1	2	2	1	1	1	17.9	17.9	17.9	19.348	168	168;290	0	4.0692		By MS/MS	By MS/MS
A0A1D5RLS1;Q60902	A0A1D5RLS1;Q60902	4;4	4;4	4;4	Epidermal growth factor receptor substrate 15-like 1	Eps15l1	tr|A0A1D5RLS1|A0A1D5RLS1_MOUSE Epidermal growth factor receptor substrate 15-like 1 OS=Mus musculus OX=10090 GN=Eps15l1 PE=1 SV=1;sp|Q60902|EP15R_MOUSE Epidermal growth factor receptor substrate 15-like 1 OS=Mus musculus OX=10090 GN=Eps15l1 PE=1 SV=3	2	4	4	4	2	2	4	3	3	3	4	4	4	2	2	4	3	3	3	4	4	4	2	2	4	3	3	3	4	4	4	7.7	7.7	7.7	66.204	599	599;907	0	6.843	By MS/MS	By MS/MS	By MS/MS
G3UYW1;A0A1D5RLV7;Q6VNB8	G3UYW1;A0A1D5RLV7;Q6VNB8	2;2;2	2;2;2	2;2;2	WD repeat and FYVE domain-containing protein 3	Wdfy3	tr|G3UYW1|G3UYW1_MOUSE WD repeat and FYVE domain-containing protein 3 OS=Mus musculus OX=10090 GN=Wdfy3 PE=1 SV=1;tr|A0A1D5RLV7|A0A1D5RLV7_MOUSE WD repeat and FYVE domain-containing protein 3 OS=Mus musculus OX=10090 GN=Wdfy3 PE=1 SV=1;sp|Q6VNB8|WDFY3_MOUS	3	2	2	2	2	2	2	1	2	2	2	2	2	2	2	2	1	2	2	2	2	2	2	2	2	1	2	2	2	2	2	0.4	0.4	0.4	394.29	3526	3526;3512;3508	0.0071429	2.0958	By matching	By MS/MS	By matching
A0A1D5RLW5;A0A1D5RM85;P62717;A0A1D5RME4;A0A1D5RM79;A0A1D5RMC7	A0A1D5RLW5;A0A1D5RM85;P62717;A0A1D5RME4;A0A1D5RM79	8;8;8;6;5;2	8;8;8;6;5;2	8;8;8;6;5;2	60S ribosomal protein L18a	Rpl18a	tr|A0A1D5RLW5|A0A1D5RLW5_MOUSE 60S ribosomal protein L18a OS=Mus musculus OX=10090 GN=Rpl18a PE=1 SV=1;tr|A0A1D5RM85|A0A1D5RM85_MOUSE 60S ribosomal protein L18a (Fragment) OS=Mus musculus OX=10090 GN=Rpl18a PE=1 SV=1;sp|P62717|RL18A_MOUSE 60S ribosomal pro	6	8	8	8	7	7	7	7	7	6	7	7	8	7	7	7	7	7	6	7	7	8	7	7	7	7	7	6	7	7	8	54.4	54.4	54.4	17.447	147	147;219;176;123;109;70	0	25.559	By MS/MS	By MS/MS	By MS/MS
A0A5F8MPT9;A0A1D5RM83;E9PUA3;Q8R0S2;D3Z6V7;D3Z5I6;A4GZ26;E9QAD8;Q5DU25	A0A5F8MPT9;A0A1D5RM83;E9PUA3;Q8R0S2;D3Z6V7;D3Z5I6;A4GZ26;E9QAD8;Q5DU25	2;2;2;2;1;1;1;1;1	2;2;2;2;1;1;1;1;1	2;2;2;2;1;1;1;1;1	IQ motif and SEC7 domain-containing protein 1;IQ motif and SEC7 domain-containing protein 2	Iqsec1;Iqsec2	tr|A0A5F8MPT9|A0A5F8MPT9_MOUSE IQ motif and SEC7 domain-containing protein 1 (Fragment) OS=Mus musculus OX=10090 GN=Iqsec1 PE=1 SV=1;tr|A0A1D5RM83|A0A1D5RM83_MOUSE IQ motif and SEC7 domain-containing protein 1 OS=Mus musculus OX=10090 GN=Iqsec1 PE=1 SV=1;t	9	2	2	2	1	1	1	1	1	1	2	1	2	1	1	1	1	1	1	2	1	2	1	1	1	1	1	1	2	1	2	3.2	3.2	3.2	88.905	788	788;1051;1099;961;949;1154;1479;1488;1478	0	5.0675	By MS/MS	By MS/MS	By MS/MS
A0A1D5RMC1;Q6PDL0;A0A1D5RM94	A0A1D5RMC1;Q6PDL0;A0A1D5RM94	4;4;3	4;4;3	4;4;3	Cytoplasmic dynein 1 light intermediate chain 2	Dync1li2	tr|A0A1D5RMC1|A0A1D5RMC1_MOUSE Dynein light intermediate chain (Fragment) OS=Mus musculus OX=10090 GN=Dync1li2 PE=1 SV=1;sp|Q6PDL0|DC1L2_MOUSE Cytoplasmic dynein 1 light intermediate chain 2 OS=Mus musculus OX=10090 GN=Dync1li2 PE=1 SV=2;tr|A0A1D5RM94|A0A1	3	4	4	4	3	4	4	4	4	4	4	4	4	3	4	4	4	4	4	4	4	4	3	4	4	4	4	4	4	4	4	12.8	12.8	12.8	45.24	406	406;492;470	0	10.213	By MS/MS	By MS/MS	By MS/MS
A0A1D5RME8;Q91VW5	A0A1D5RME8;Q91VW5	1;1	1;1	1;1	Golgin subfamily A member 4	Golga4	tr|A0A1D5RME8|A0A1D5RME8_MOUSE Golgin subfamily A member 4 (Fragment) OS=Mus musculus OX=10090 GN=Golga4 PE=1 SV=1;sp|Q91VW5|GOGA4_MOUSE Golgin subfamily A member 4 OS=Mus musculus OX=10090 GN=Golga4 PE=1 SV=2	2	1	1	1	1	1	1	1	1	1	1	1	1	1	1	1	1	1	1	1	1	1	1	1	1	1	1	1	1	1	1	1.5	1.5	1.5	108.63	941	941;2238	1	-2	By MS/MS	By MS/MS	By MS/MS
B7ZWL1;A0A1D5RMJ8;Q6ZQ08;A0A1D5RM04;A0A1D5RMD8	B7ZWL1;A0A1D5RMJ8;Q6ZQ08	3;3;3;1;1	3;3;3;1;1	3;3;3;1;1	CCR4-NOT transcription complex subunit 1	Cnot1	tr|B7ZWL1|B7ZWL1_MOUSE CCR4-NOT transcription complex subunit 1 OS=Mus musculus OX=10090 GN=Cnot1 PE=1 SV=1;tr|A0A1D5RMJ8|A0A1D5RMJ8_MOUSE CCR4-NOT transcription complex subunit 1 OS=Mus musculus OX=10090 GN=Cnot1 PE=1 SV=1;sp|Q6ZQ08|CNOT1_MOUSE CCR4-NOT t	5	3	3	3	1	0	1	1	2	1	2	1	1	1	0	1	1	2	1	2	1	1	1	0	1	1	2	1	2	1	1	1.2	1.2	1.2	260.95	2326	2326;2369;2375;122;1614	0	4.5716	By MS/MS		By matching
E9PUM4;A0A1L1SQ51;Q71LX4;Q8CDM9;A0A1L1SRI1;A0A1L1SQP9	E9PUM4;A0A1L1SQ51;Q71LX4;Q8CDM9;A0A1L1SRI1	21;21;20;14;13;9	8;8;8;4;4;2	8;8;8;4;4;2	Talin-2	Tln2	tr|E9PUM4|E9PUM4_MOUSE Talin-2 OS=Mus musculus OX=10090 GN=Tln2 PE=1 SV=1;tr|A0A1L1SQ51|A0A1L1SQ51_MOUSE Talin-2 OS=Mus musculus OX=10090 GN=Tln2 PE=1 SV=1;sp|Q71LX4|TLN2_MOUSE Talin-2 OS=Mus musculus OX=10090 GN=Tln2 PE=1 SV=3;tr|Q8CDM9|Q8CDM9_MOUSE Talin	6	21	8	8	19	18	17	17	15	17	14	17	15	6	7	6	5	4	5	3	5	3	6	7	6	5	4	5	3	5	3	9.2	4	4	271.66	2542	2542;2544;2375;1452;1471;923	0	17.659	By MS/MS	By MS/MS	By MS/MS
A0A1L1SQA8;P62852	A0A1L1SQA8;P62852	4;4	4;4	4;4	40S ribosomal protein S25	Rps25	tr|A0A1L1SQA8|A0A1L1SQA8_MOUSE 40S ribosomal protein S25 OS=Mus musculus OX=10090 GN=Rps25 PE=1 SV=1;sp|P62852|RS25_MOUSE 40S ribosomal protein S25 OS=Mus musculus OX=10090 GN=Rps25 PE=1 SV=1	2	4	4	4	3	3	3	4	4	4	3	4	4	3	3	3	4	4	4	3	4	4	3	3	3	4	4	4	3	4	4	32.3	32.3	32.3	10.309	93	93;125	0	11.953	By MS/MS	By MS/MS	By MS/MS
A0A1L1SRX2;O08739;A0A0G2JFD4;A2AE27;Q3V1D3;Q9DBT5	A0A1L1SRX2;O08739	6;6;1;1;1;1	6;6;1;1;1;1	6;6;1;1;1;1	AMP deaminase 3	Ampd3	tr|A0A1L1SRX2|A0A1L1SRX2_MOUSE AMP deaminase OS=Mus musculus OX=10090 GN=Ampd3 PE=1 SV=1;sp|O08739|AMPD3_MOUSE AMP deaminase 3 OS=Mus musculus OX=10090 GN=Ampd3 PE=1 SV=2	6	6	6	6	3	2	3	6	5	4	6	6	4	3	2	3	6	5	4	6	6	4	3	2	3	6	5	4	6	6	4	8.6	8.6	8.6	89.567	775	775;766;676;824;745;798	0	11.426	By MS/MS	By MS/MS	By MS/MS
A0A1L1SRY4;Q9CW46	A0A1L1SRY4;Q9CW46	2;2	2;2	2;2	Ribonucleoprotein PTB-binding 1	Raver1	tr|A0A1L1SRY4|A0A1L1SRY4_MOUSE Predicted gene, 38431 (Fragment) OS=Mus musculus OX=10090 GN=Gm38431 PE=1 SV=1;sp|Q9CW46|RAVR1_MOUSE Ribonucleoprotein PTB-binding 1 OS=Mus musculus OX=10090 GN=Raver1 PE=1 SV=2	2	2	2	2	2	2	1	2	2	1	1	2	1	2	2	1	2	2	1	1	2	1	2	2	1	2	2	1	1	2	1	5.1	5.1	5.1	50.026	488	488;748	0	7.0279	By MS/MS	By MS/MS	By matching
A0A1L1SSA8;Q91XE8	A0A1L1SSA8;Q91XE8	2;2	2;2	2;2	Transmembrane protein 205	Tmem205	tr|A0A1L1SSA8|A0A1L1SSA8_MOUSE Transmembrane protein 205 (Fragment) OS=Mus musculus OX=10090 GN=Tmem205 PE=1 SV=1;sp|Q91XE8|TM205_MOUSE Transmembrane protein 205 OS=Mus musculus OX=10090 GN=Tmem205 PE=1 SV=1	2	2	2	2	2	2	2	1	2	2	2	2	1	2	2	2	1	2	2	2	2	1	2	2	2	1	2	2	2	2	1	15	15	15	19.612	173	173;189	0	8.7809	By MS/MS	By MS/MS	By MS/MS
Q3UDS7;A0A1L1SSF2;Q8VDL4	Q3UDS7;A0A1L1SSF2;Q8VDL4	6;6;6	6;6;6	6;6;6	ADP-dependent glucokinase	Adpgk	tr|Q3UDS7|Q3UDS7_MOUSE ADP-dependent glucokinase OS=Mus musculus OX=10090 GN=Adpgk PE=1 SV=1;tr|A0A1L1SSF2|A0A1L1SSF2_MOUSE ADP-dependent glucokinase OS=Mus musculus OX=10090 GN=Adpgk PE=1 SV=1;sp|Q8VDL4|ADPGK_MOUSE ADP-dependent glucokinase OS=Mus musculu	3	6	6	6	4	2	2	5	5	5	5	4	6	4	2	2	5	5	5	5	4	6	4	2	2	5	5	5	5	4	6	15.2	15.2	15.2	53.788	495	495;496;496	0	14.198	By matching	By matching	By matching
Q5NCU4;A0A1L1SSH9;P07214;Q5NCU3	Q5NCU4;A0A1L1SSH9;P07214;Q5NCU3	6;6;6;3	6;6;6;3	6;6;6;3	SPARC	Sparc	tr|Q5NCU4|Q5NCU4_MOUSE SPARC OS=Mus musculus OX=10090 GN=Sparc PE=1 SV=1;tr|A0A1L1SSH9|A0A1L1SSH9_MOUSE SPARC OS=Mus musculus OX=10090 GN=Sparc PE=1 SV=1;sp|P07214|SPRC_MOUSE SPARC OS=Mus musculus OX=10090 GN=Sparc PE=1 SV=1;tr|Q5NCU3|Q5NCU3_MOUSE SPARC (F	4	6	6	6	6	6	6	5	6	6	6	6	5	6	6	6	5	6	6	6	6	5	6	6	6	5	6	6	6	6	5	23.3	23.3	23.3	34.322	301	301;332;302;172	0	23.409	By MS/MS	By MS/MS	By MS/MS
A0A1L1SSJ7;P23780	A0A1L1SSJ7;P23780	1;1	1;1	1;1	Beta-galactosidase	Glb1	tr|A0A1L1SSJ7|A0A1L1SSJ7_MOUSE Beta-galactosidase OS=Mus musculus OX=10090 GN=Glb1 PE=1 SV=1;sp|P23780|BGAL_MOUSE Beta-galactosidase OS=Mus musculus OX=10090 GN=Glb1 PE=1 SV=1	2	1	1	1	1	1	1	1	1	1	1	1	1	1	1	1	1	1	1	1	1	1	1	1	1	1	1	1	1	1	1	4.1	4.1	4.1	32.928	291	291;647	0.0026902	2.5796	By MS/MS	By MS/MS	By MS/MS
A0A1L1STC6;Q6ZWR6;Q6ZWR5;A0A1L1SRV6	A0A1L1STC6;Q6ZWR6;Q6ZWR5;A0A1L1SRV6	2;2;1;1	2;2;1;1	2;2;1;1	Nesprin-1	Syne1	tr|A0A1L1STC6|A0A1L1STC6_MOUSE Nesprin-1 OS=Mus musculus OX=10090 GN=Syne1 PE=1 SV=1;sp|Q6ZWR6|SYNE1_MOUSE Nesprin-1 OS=Mus musculus OX=10090 GN=Syne1 PE=1 SV=2;tr|Q6ZWR5|Q6ZWR5_MOUSE Nesprin-1 (Fragment) OS=Mus musculus OX=10090 GN=Syne1 PE=1 SV=1;tr|A0A1	4	2	2	2	1	1	1	1	1	1	1	1	2	1	1	1	1	1	1	1	1	2	1	1	1	1	1	1	1	1	2	0.2	0.2	0.2	1009.9	8799	8799;8799;615;1288	0.0016447	3.1184	By matching	By matching	By MS/MS
Q45VK5;A0A1L1STE4;Q9Z1X4;A0A1L1SU19;A0A1L1SQR7	Q45VK5;A0A1L1STE4;Q9Z1X4;A0A1L1SU19;A0A1L1SQR7	2;2;2;1;1	2;2;2;1;1	2;2;2;1;1	Interleukin enhancer-binding factor 3	Ilf3	tr|Q45VK5|Q45VK5_MOUSE Interleukin enhancer-binding factor 3 OS=Mus musculus OX=10090 GN=Ilf3 PE=1 SV=1;tr|A0A1L1STE4|A0A1L1STE4_MOUSE Interleukin enhancer-binding factor 3 OS=Mus musculus OX=10090 GN=Ilf3 PE=1 SV=1;sp|Q9Z1X4|ILF3_MOUSE Interleukin enhance	5	2	2	2	1	1	1	1	2	2	1	1	1	1	1	1	1	2	2	1	1	1	1	1	1	1	2	2	1	1	1	3.4	3.4	3.4	76.347	703	703;908;898;126;177	0.0030569	2.5341	By MS/MS	By matching	By matching
A0A1L1STE6;Q9D6R2	A0A1L1STE6;Q9D6R2	12;12	12;12	12;12	Isocitrate dehydrogenase [NAD] subunit alpha, mitochondrial	Idh3a	tr|A0A1L1STE6|A0A1L1STE6_MOUSE Isocitrate dehydrogenase [NAD] subunit, mitochondrial OS=Mus musculus OX=10090 GN=Idh3a PE=1 SV=1;sp|Q9D6R2|IDH3A_MOUSE Isocitrate dehydrogenase [NAD] subunit alpha, mitochondrial OS=Mus musculus OX=10090 GN=Idh3a PE=1 SV=1	2	12	12	12	10	12	12	11	11	11	10	9	10	10	12	12	11	11	11	10	9	10	10	12	12	11	11	11	10	9	10	33.9	33.9	33.9	41.52	384	384;366	0	40.642	By MS/MS	By MS/MS	By MS/MS
A0A1L1SUU4;Q9ERN0	A0A1L1SUU4;Q9ERN0	1;1	1;1	1;1	Secretory carrier-associated membrane protein 2	Scamp2	tr|A0A1L1SUU4|A0A1L1SUU4_MOUSE Secretory carrier-associated membrane protein (Fragment) OS=Mus musculus OX=10090 GN=Scamp2 PE=1 SV=1;sp|Q9ERN0|SCAM2_MOUSE Secretory carrier-associated membrane protein 2 OS=Mus musculus OX=10090 GN=Scamp2 PE=1 SV=1	2	1	1	1	1	1	1	1	1	1	1	0	1	1	1	1	1	1	1	1	0	1	1	1	1	1	1	1	1	0	1	6	6	6	22.088	200	200;329	0.0019387	2.6368	By matching	By MS/MS	By MS/MS
A0A1L1SUX8;P01831	A0A1L1SUX8;P01831	1;1	1;1	1;1	Thy-1 membrane glycoprotein	Thy1	tr|A0A1L1SUX8|A0A1L1SUX8_MOUSE Thy-1 membrane glycoprotein (Fragment) OS=Mus musculus OX=10090 GN=Thy1 PE=1 SV=1;sp|P01831|THY1_MOUSE Thy-1 membrane glycoprotein OS=Mus musculus OX=10090 GN=Thy1 PE=1 SV=1	2	1	1	1	1	1	1	0	1	0	0	1	0	1	1	1	0	1	0	0	1	0	1	1	1	0	1	0	0	1	0	11.2	11.2	11.2	14.038	125	125;162	0.0016221	3.0086	By MS/MS	By MS/MS	By MS/MS
A0A1L1SVK0;Q61206;A0A1L1SQ76;A0A1L1SRD0;A0A1L1SQV7	A0A1L1SVK0;Q61206	3;3;1;1;1	3;3;1;1;1	3;3;1;1;1	Platelet-activating factor acetylhydrolase IB subunit beta	Pafah1b2	tr|A0A1L1SVK0|A0A1L1SVK0_MOUSE Platelet-activating factor acetylhydrolase IB subunit alpha2 (Fragment) OS=Mus musculus OX=10090 GN=Pafah1b2 PE=1 SV=1;sp|Q61206|PA1B2_MOUSE Platelet-activating factor acetylhydrolase IB subunit alpha2 OS=Mus musculus OX=1009	5	3	3	3	3	3	3	3	3	3	3	3	3	3	3	3	3	3	3	3	3	3	3	3	3	3	3	3	3	3	3	18.3	18.3	18.3	22.056	197	197;229;88;97;107	0	21.733	By MS/MS	By MS/MS	By MS/MS
A0A1W2P6F6;A0A1W2P7Q9;Q60605;A0A1W2P6G5;Q8CI43	A0A1W2P6F6;A0A1W2P7Q9;Q60605;A0A1W2P6G5	9;9;9;7;1	9;9;9;7;1	9;9;9;7;1	Myosin light polypeptide 6	Myl6	tr|A0A1W2P6F6|A0A1W2P6F6_MOUSE Myosin light polypeptide 6 OS=Mus musculus OX=10090 GN=Myl6 PE=1 SV=1;tr|A0A1W2P7Q9|A0A1W2P7Q9_MOUSE Myosin light polypeptide 6 OS=Mus musculus OX=10090 GN=Myl6 PE=1 SV=1;sp|Q60605|MYL6_MOUSE Myosin light polypeptide 6 OS=Mus	5	9	9	9	9	9	9	9	9	9	9	9	9	9	9	9	9	9	9	9	9	9	9	9	9	9	9	9	9	9	9	59.9	59.9	59.9	17.005	152	152;158;151;139;207	0	84.944	By MS/MS	By MS/MS	By MS/MS
A0A1W2P6H4;A0A1W2P7Z1;Q8VHI3	A0A1W2P6H4;A0A1W2P7Z1;Q8VHI3	1;1;1	1;1;1	1;1;1	GDP-fucose protein O-fucosyltransferase 2	Pofut2	tr|A0A1W2P6H4|A0A1W2P6H4_MOUSE GDP-fucose protein O-fucosyltransferase 2 (Fragment) OS=Mus musculus OX=10090 GN=Pofut2 PE=1 SV=1;tr|A0A1W2P7Z1|A0A1W2P7Z1_MOUSE GDP-fucose protein O-fucosyltransferase 2 (Fragment) OS=Mus musculus OX=10090 GN=Pofut2 PE=1 SV=	3	1	1	1	1	1	1	0	1	1	1	1	0	1	1	1	0	1	1	1	1	0	1	1	1	0	1	1	1	1	0	5.3	5.3	5.3	18.947	170	170;209;429	0.0047463	2.2658	By MS/MS	By matching	By MS/MS
A0A1W2P6P0;Q9JLB2	A0A1W2P6P0;Q9JLB2	1;1	1;1	1;1	MAGUK p55 subfamily member 5	Mpp5	tr|A0A1W2P6P0|A0A1W2P6P0_MOUSE Protein PALS1 OS=Mus musculus OX=10090 GN=Pals1 PE=1 SV=1;sp|Q9JLB2|PALS1_MOUSE Protein PALS1 OS=Mus musculus OX=10090 GN=Pals1 PE=1 SV=1	2	1	1	1	0	1	0	0	0	0	1	0	0	0	1	0	0	0	0	1	0	0	0	1	0	0	0	0	1	0	0	4.6	4.6	4.6	32.48	285	285;675	0.00083299	3.2243		By MS/MS
Q8BJU0;A0A1W2P6P1;A0A1W2P7I5	Q8BJU0;A0A1W2P6P1;A0A1W2P7I5	4;4;2	4;4;2	4;4;2	Small glutamine-rich tetratricopeptide repeat-containing protein alpha	Sgta	sp|Q8BJU0|SGTA_MOUSE Small glutamine-rich tetratricopeptide repeat-containing protein alpha OS=Mus musculus OX=10090 GN=Sgta PE=1 SV=2;tr|A0A1W2P6P1|A0A1W2P6P1_MOUSE Small glutamine-rich tetratricopeptide repeat-containing protein alpha (Fragment) OS=Mus m	3	4	4	4	3	4	3	3	3	4	3	4	3	3	4	3	3	3	4	3	4	3	3	4	3	3	3	4	3	4	3	15.2	15.2	15.2	34.322	315	315;211;166	0	7.9231	By MS/MS	By MS/MS	By MS/MS
A0A1W2P6V9;Q3UMB9	A0A1W2P6V9;Q3UMB9	1;1	1;1	1;1	WASH complex subunit 7	Kiaa1033	tr|A0A1W2P6V9|A0A1W2P6V9_MOUSE WASH complex subunit 4 OS=Mus musculus OX=10090 GN=Washc4 PE=1 SV=1;sp|Q3UMB9|WASC4_MOUSE WASH complex subunit 4 OS=Mus musculus OX=10090 GN=Washc4 PE=1 SV=2	2	1	1	1	1	1	1	1	1	1	1	1	1	1	1	1	1	1	1	1	1	1	1	1	1	1	1	1	1	1	1	7.5	7.5	7.5	21.483	187	187;1173	0	3.5958	By MS/MS	By matching	By matching
A2AB60;A0A1W2P6X3;Q9JL26	A2AB60;A0A1W2P6X3;Q9JL26	2;2;2	2;2;2	2;2;2	Formin-like protein 1	Fmnl1	tr|A2AB60|A2AB60_MOUSE Formin-like protein 1 OS=Mus musculus OX=10090 GN=Fmnl1 PE=1 SV=1;tr|A0A1W2P6X3|A0A1W2P6X3_MOUSE Formin-like protein 1 OS=Mus musculus OX=10090 GN=Fmnl1 PE=1 SV=1;sp|Q9JL26|FMNL1_MOUSE Formin-like protein 1 OS=Mus musculus OX=10090 G	3	2	2	2	1	1	0	1	2	0	2	2	2	1	1	0	1	2	0	2	2	2	1	1	0	1	2	0	2	2	2	1.7	1.7	1.7	121.54	1090	1090;1100;1094	0.0040711	2.3421	By matching	By matching
A0A1W2P729;Q9QXT0	A0A1W2P729;Q9QXT0	2;2	2;2	2;2	Protein canopy homolog 2	Cnpy2	tr|A0A1W2P729|A0A1W2P729_MOUSE Protein canopy homolog 2 (Fragment) OS=Mus musculus OX=10090 GN=Cnpy2 PE=1 SV=1;sp|Q9QXT0|CNPY2_MOUSE Protein canopy homolog 2 OS=Mus musculus OX=10090 GN=Cnpy2 PE=1 SV=1	2	2	2	2	1	1	1	1	1	1	1	1	2	1	1	1	1	1	1	1	1	2	1	1	1	1	1	1	1	1	2	22.8	22.8	22.8	15.316	136	136;182	0	6.1223	By MS/MS	By MS/MS	By MS/MS
A0A1W2P768;P84228;P68433;E0CZ27;F8WI35;A0A8I4SYN6;P84244;P02301;E0CYN1;E0CYR7	A0A1W2P768;P84228;P68433;E0CZ27;F8WI35;A0A8I4SYN6;P84244;P02301	6;6;6;4;4;4;4;4;2;2	6;6;6;4;4;4;4;4;2;2	6;6;6;4;4;4;4;4;2;2	Histone H3.2;Histone H3.1;Histone H3;Histone H3.3;Histone H3.3C	Hist1h3b;Hist1h3a;H3f3a;H3f3c	tr|A0A1W2P768|A0A1W2P768_MOUSE Histone H3.2 OS=Mus musculus OX=10090 GN=H3c14 PE=1 SV=1;sp|P84228|H32_MOUSE Histone H3.2 OS=Mus musculus OX=10090 GN=H3c15 PE=1 SV=2;sp|P68433|H31_MOUSE Histone H3.1 OS=Mus musculus OX=10090 GN=H3c11 PE=1 SV=2;tr|E0CZ27|E0CZ	10	6	6	6	5	6	6	6	6	6	6	6	6	5	6	6	6	6	6	6	6	6	5	6	6	6	6	6	6	6	6	18.2	18.2	18.2	20.246	181	181;136;136;119;135;136;136;136;52;55	0	23.943	By MS/MS	By MS/MS	By MS/MS
A0A1W2P799;Q3UHB1	A0A1W2P799;Q3UHB1	1;1	1;1	1;1	5-nucleotidase domain-containing protein 3	Nt5dc3	tr|A0A1W2P799|A0A1W2P799_MOUSE Predicted gene, 49358 (Fragment) OS=Mus musculus OX=10090 GN=Gm49358 PE=3 SV=1;sp|Q3UHB1|NT5D3_MOUSE 5-nucleotidase domain-containing protein 3 OS=Mus musculus OX=10090 GN=Nt5dc3 PE=1 SV=1	2	1	1	1	1	1	1	1	1	1	1	1	1	1	1	1	1	1	1	1	1	1	1	1	1	1	1	1	1	1	1	1.9	1.9	1.9	48.962	418	418;546	1	-2	By MS/MS	By MS/MS	By MS/MS
Q6ZWZ6;F7AEH4;A0A1W2P7A1;P63323	Q6ZWZ6;F7AEH4;A0A1W2P7A1;P63323	6;6;6;5	6;6;6;5	6;6;6;5	40S ribosomal protein S12	Rps12	tr|Q6ZWZ6|Q6ZWZ6_MOUSE 40S ribosomal protein S12 OS=Mus musculus OX=10090 GN=Rps12 PE=1 SV=1;tr|F7AEH4|F7AEH4_MOUSE 40S ribosomal protein S12 OS=Mus musculus OX=10090 GN=Rps12 PE=1 SV=1;tr|A0A1W2P7A1|A0A1W2P7A1_MOUSE 40S ribosomal protein S12 OS=Mus muscul	4	6	6	6	4	5	4	5	5	5	6	4	4	4	5	4	5	5	5	6	4	4	4	5	4	5	5	5	6	4	4	53.8	53.8	53.8	14.515	132	132;137;148;132	0	27.174	By MS/MS	By MS/MS	By MS/MS
A0A1W2P7J9;Q61133;A0A1W2P6L1;G3UX71	A0A1W2P7J9;Q61133;A0A1W2P6L1	4;4;2;1	3;3;1;0	3;3;1;0	Glutathione S-transferase theta-2	Gstt2	tr|A0A1W2P7J9|A0A1W2P7J9_MOUSE Glutathione S-transferase theta-2 (Fragment) OS=Mus musculus OX=10090 GN=Gstt2 PE=1 SV=1;sp|Q61133|GSTT2_MOUSE Glutathione S-transferase theta-2 OS=Mus musculus OX=10090 GN=Gstt2 PE=1 SV=4;tr|A0A1W2P6L1|A0A1W2P6L1_MOUSE Gluta	4	4	3	3	4	4	4	4	4	3	4	4	4	3	3	3	3	3	2	3	3	3	3	3	3	3	3	2	3	3	3	23.1	19.2	19.2	20.733	182	182;244;170;119	0	7.4855	By MS/MS	By MS/MS	By MS/MS
A0A1W2P7L7;P59708	A0A1W2P7L7;P59708	1;1	1;1	1;1	Splicing factor 3B subunit 6	Sf3b6	tr|A0A1W2P7L7|A0A1W2P7L7_MOUSE Splicing factor 3B subunit 6 (Fragment) OS=Mus musculus OX=10090 GN=Sf3b6 PE=1 SV=1;sp|P59708|SF3B6_MOUSE Splicing factor 3B subunit 6 OS=Mus musculus OX=10090 GN=Sf3b6 PE=1 SV=1	2	1	1	1	1	1	1	1	1	1	1	1	1	1	1	1	1	1	1	1	1	1	1	1	1	1	1	1	1	1	1	10.8	10.8	10.8	13.037	111	111;125	0	3.5392	By MS/MS	By MS/MS	By MS/MS
A0A1W2P7S5;Q9D289	A0A1W2P7S5;Q9D289	2;2	2;2	2;2	Trafficking protein particle complex subunit 6B	Trappc6b	tr|A0A1W2P7S5|A0A1W2P7S5_MOUSE Trafficking protein particle complex subunit 6B OS=Mus musculus OX=10090 GN=Trappc6b PE=1 SV=1;sp|Q9D289|TPC6B_MOUSE Trafficking protein particle complex subunit 6B OS=Mus musculus OX=10090 GN=Trappc6b PE=1 SV=1	2	2	2	2	2	2	2	2	2	2	2	2	2	2	2	2	2	2	2	2	2	2	2	2	2	2	2	2	2	2	2	13.2	13.2	13.2	14.053	121	121;158	0	3.3783	By MS/MS	By MS/MS	By MS/MS
F6R487;A0A1W2P7W6;F6RSY8;F6TU77;E9PW83	F6R487;A0A1W2P7W6;F6RSY8;F6TU77;E9PW83	1;1;1;1;1	1;1;1;1;1	1;1;1;1;1		Fam184a	tr|F6R487|F6R487_MOUSE Family with sequence similarity 184, member A (Fragment) OS=Mus musculus OX=10090 GN=Fam184a PE=1 SV=1;tr|A0A1W2P7W6|A0A1W2P7W6_MOUSE Family with sequence similarity 184, member A (Fragment) OS=Mus musculus OX=10090 GN=Fam184a PE=1 S	5	1	1	1	1	1	1	1	1	1	1	1	1	1	1	1	1	1	1	1	1	1	1	1	1	1	1	1	1	1	1	3.8	3.8	3.8	43.346	372	372;514;690;1003;1143	1	-2	By MS/MS	By MS/MS	By MS/MS
A0A1W2P7X0;E9QMV2;Q4KML4	A0A1W2P7X0;E9QMV2;Q4KML4	2;2;2	2;2;2	2;2;2	Costars family protein ABRACL	Abracl	tr|A0A1W2P7X0|A0A1W2P7X0_MOUSE Costars family protein ABRACL (Fragment) OS=Mus musculus OX=10090 GN=Abracl PE=1 SV=1;tr|E9QMV2|E9QMV2_MOUSE Costars family protein ABRACL OS=Mus musculus OX=10090 GN=Abracl PE=1 SV=1;sp|Q4KML4|ABRAL_MOUSE Costars family prot	3	2	2	2	2	2	2	2	2	2	2	2	2	2	2	2	2	2	2	2	2	2	2	2	2	2	2	2	2	2	2	43.9	43.9	43.9	6.4374	57	57;81;81	0	16.487	By MS/MS	By MS/MS	By MS/MS
G5E8K5;S4R2K9;S4R2S8;G5E8K3;G5E8K2;S4R1S2;A0A1W2P812;S4R165;S4R236;S4R2J6;S4R2F5;S4R187;S4R2C1;S4R1X7;G3X971;Q3UVY0;S4R208;S4R278;A0A087WNU5;S4R229	G5E8K5;S4R2K9;S4R2S8;G5E8K3;G5E8K2;S4R1S2;A0A1W2P812	7;7;7;7;7;7;7;3;3;3;3;3;3;3;3;1;1;1;1;1	6;6;6;6;6;6;6;3;3;3;3;3;3;3;3;1;1;1;1;1	6;6;6;6;6;6;6;3;3;3;3;3;3;3;3;1;1;1;1;1	Ankyrin-3	Ank3	sp|G5E8K5|ANK3_MOUSE Ankyrin-3 OS=Mus musculus OX=10090 GN=Ank3 PE=1 SV=1;tr|S4R2K9|S4R2K9_MOUSE Ankyrin-3 (Fragment) OS=Mus musculus OX=10090 GN=Ank3 PE=1 SV=1;tr|S4R2S8|S4R2S8_MOUSE Ankyrin-3 OS=Mus musculus OX=10090 GN=Ank3 PE=1 SV=1;tr|G5E8K3|G5E8K3_MO	20	7	6	6	5	6	6	3	4	4	4	4	4	4	5	5	2	3	3	3	3	3	4	5	5	2	3	3	3	3	3	3.9	3.5	3.5	214.06	1961	1961;2622;1985;1943;1940;1807;1758;1174;1181;1157;1001;978;961;881;838;297;556;459;2871;250	0	11.961	By MS/MS	By MS/MS	By MS/MS
A0A1W2P872;Q9JKN6	A0A1W2P872	3;1	3;1	3;1			sp|A0A1W2P872|NOVA2_MOUSE RNA-binding protein Nova-2 OS=Mus musculus OX=10090 GN=Nova2 PE=1 SV=1	2	3	3	3	3	3	3	2	2	3	2	3	2	3	3	3	2	2	3	2	3	2	3	3	3	2	2	3	2	3	2	8.7	8.7	8.7	49.066	492	492;507	0	6.0931	By MS/MS	By MS/MS	By matching
A0A1W2P8C6;P41731	A0A1W2P8C6;P41731	1;1	1;1	1;1	CD63 antigen	Cd63	tr|A0A1W2P8C6|A0A1W2P8C6_MOUSE CD63 antigen (Fragment) OS=Mus musculus OX=10090 GN=Cd63 PE=1 SV=1;sp|P41731|CD63_MOUSE CD63 antigen OS=Mus musculus OX=10090 GN=Cd63 PE=1 SV=2	2	1	1	1	1	1	1	1	1	1	1	1	1	1	1	1	1	1	1	1	1	1	1	1	1	1	1	1	1	1	1	6.7	6.7	6.7	17.865	164	164;238	0.0030651	2.5543	By MS/MS	By MS/MS	By MS/MS
A0A1Y7VL11;A0A1Y7VIZ6;Q9WV98	A0A1Y7VL11;A0A1Y7VIZ6;Q9WV98	1;1;1	1;1;1	1;1;1	Mitochondrial import inner membrane translocase subunit Tim9	Timm9	tr|A0A1Y7VL11|A0A1Y7VL11_MOUSE Mitochondrial import inner membrane translocase subunit Tim9 OS=Mus musculus OX=10090 GN=Timm9 PE=1 SV=1;tr|A0A1Y7VIZ6|A0A1Y7VIZ6_MOUSE Mitochondrial import inner membrane translocase subunit Tim9 OS=Mus musculus OX=10090 GN=	3	1	1	1	1	1	1	1	1	1	0	1	1	1	1	1	1	1	1	0	1	1	1	1	1	1	1	1	0	1	1	23.9	23.9	23.9	5.3721	46	46;61;89	0.0019372	2.6302	By MS/MS	By matching	By MS/MS
A0A1Y7VJ48;P48428	A0A1Y7VJ48;P48428	3;3	3;3	3;3	Tubulin-specific chaperone A	Tbca	tr|A0A1Y7VJ48|A0A1Y7VJ48_MOUSE Tubulin-specific chaperone A OS=Mus musculus OX=10090 GN=Tbca PE=1 SV=1;sp|P48428|TBCA_MOUSE Tubulin-specific chaperone A OS=Mus musculus OX=10090 GN=Tbca PE=1 SV=3	2	3	3	3	3	3	3	3	3	3	3	3	3	3	3	3	3	3	3	3	3	3	3	3	3	3	3	3	3	3	3	31	31	31	9.9271	84	84;108	0	4.7926	By MS/MS	By MS/MS	By MS/MS
A0A1Y7VJW9;Q9WVH9	A0A1Y7VJW9;Q9WVH9	10;10	10;10	10;10	Fibulin-5	Fbln5	tr|A0A1Y7VJW9|A0A1Y7VJW9_MOUSE Fibulin-5 OS=Mus musculus OX=10090 GN=Fbln5 PE=1 SV=1;sp|Q9WVH9|FBLN5_MOUSE Fibulin-5 OS=Mus musculus OX=10090 GN=Fbln5 PE=1 SV=1	2	10	10	10	10	9	9	9	10	10	9	9	9	10	9	9	9	10	10	9	9	9	10	9	9	9	10	10	9	9	9	22.3	22.3	22.3	51.769	461	461;448	0	142.09	By MS/MS	By MS/MS	By MS/MS
Q9WVL0;A0A1Y7VJZ2;A0A1Y7VNC1	Q9WVL0;A0A1Y7VJZ2;A0A1Y7VNC1	3;3;2	3;3;2	3;3;2	Maleylacetoacetate isomerase	Gstz1	sp|Q9WVL0|MAAI_MOUSE Maleylacetoacetate isomerase OS=Mus musculus OX=10090 GN=Gstz1 PE=1 SV=1;tr|A0A1Y7VJZ2|A0A1Y7VJZ2_MOUSE Maleylacetoacetate isomerase OS=Mus musculus OX=10090 GN=Gstz1 PE=1 SV=1;tr|A0A1Y7VNC1|A0A1Y7VNC1_MOUSE Maleylacetoacetate isomeras	3	3	3	3	3	3	3	2	3	3	3	3	3	3	3	3	2	3	3	3	3	3	3	3	3	2	3	3	3	3	3	16.2	16.2	16.2	24.275	216	216;215;161	0	7.4808	By MS/MS	By MS/MS	By MS/MS
A0A1Y7VLY5;A0A1Y7VKA0;A0A1Y7VKC6;Q9DB29	A0A1Y7VLY5;A0A1Y7VKA0;A0A1Y7VKC6;Q9DB29	1;1;1;1	1;1;1;1	1;1;1;1	Isoamyl acetate-hydrolyzing esterase 1 homolog	Iah1	tr|A0A1Y7VLY5|A0A1Y7VLY5_MOUSE Isoamyl acetate-hydrolyzing esterase 1 homolog OS=Mus musculus OX=10090 GN=Iah1 PE=1 SV=1;tr|A0A1Y7VKA0|A0A1Y7VKA0_MOUSE Isoamyl acetate-hydrolyzing esterase 1 homolog (Fragment) OS=Mus musculus OX=10090 GN=Iah1 PE=1 SV=1;tr|	4	1	1	1	1	1	1	1	1	1	1	1	1	1	1	1	1	1	1	1	1	1	1	1	1	1	1	1	1	1	1	10.1	10.1	10.1	17.654	158	158;164;185;249	0	4.1736	By MS/MS	By MS/MS	By MS/MS
Q9JI75;A0A1Y7VL95;A0A1Y7VMA0	Q9JI75;A0A1Y7VL95;A0A1Y7VMA0	5;5;4	5;5;4	5;5;4	Ribosyldihydronicotinamide dehydrogenase [quinone]	Nqo2	sp|Q9JI75|NQO2_MOUSE Ribosyldihydronicotinamide dehydrogenase [quinone] OS=Mus musculus OX=10090 GN=Nqo2 PE=1 SV=3;tr|A0A1Y7VL95|A0A1Y7VL95_MOUSE Ribosyldihydronicotinamide dehydrogenase [quinone] OS=Mus musculus OX=10090 GN=Nqo2 PE=1 SV=1;tr|A0A1Y7VMA0|A0	3	5	5	5	3	3	4	2	3	3	3	4	2	3	3	4	2	3	3	3	4	2	3	3	4	2	3	3	3	4	2	33.3	33.3	33.3	26.248	231	231;187;187	0	12.792	By MS/MS	By MS/MS	By MS/MS
F8VPK5;A0A1Y7VMN0;P70336;A0A1Y7VLD1;A0A3Q4L2X0	F8VPK5;A0A1Y7VMN0;P70336	15;15;15;4;2	15;15;15;4;2	12;12;12;4;0	Rho-associated protein kinase;Rho-associated protein kinase 2	Rock2	tr|F8VPK5|F8VPK5_MOUSE Rho-associated protein kinase OS=Mus musculus OX=10090 GN=Rock2 PE=1 SV=1;tr|A0A1Y7VMN0|A0A1Y7VMN0_MOUSE Rho-associated protein kinase 2 (Fragment) OS=Mus musculus OX=10090 GN=Rock2 PE=1 SV=1;sp|P70336|ROCK2_MOUSE Rho-associated prot	5	15	15	12	9	9	11	8	10	9	9	11	11	9	9	11	8	10	9	9	11	11	7	7	8	6	8	7	7	9	9	11.5	11.5	9.6	160.61	1388	1388;1444;1388;262;504	0	29.225	By MS/MS	By MS/MS	By MS/MS
A0A1Y7VN19;Q9CXR1	A0A1Y7VN19;Q9CXR1	5;5	5;5	5;5	Dehydrogenase/reductase SDR family member 7	Dhrs7	tr|A0A1Y7VN19|A0A1Y7VN19_MOUSE Dehydrogenase/reductase SDR family member 7 (Fragment) OS=Mus musculus OX=10090 GN=Dhrs7 PE=1 SV=1;sp|Q9CXR1|DHRS7_MOUSE Dehydrogenase/reductase SDR family member 7 OS=Mus musculus OX=10090 GN=Dhrs7 PE=1 SV=2	2	5	5	5	4	2	3	4	5	4	5	3	4	4	2	3	4	5	4	5	3	4	4	2	3	4	5	4	5	3	4	18.8	18.8	18.8	40.589	362	362;338	0	15.286	By MS/MS	By MS/MS	By MS/MS
A0A1Y7VN70;Q80Y14	A0A1Y7VN70;Q80Y14	1;1	1;1	1;1	Glutaredoxin-related protein 5, mitochondrial	Glrx5	tr|A0A1Y7VN70|A0A1Y7VN70_MOUSE Glutaredoxin-related protein 5, mitochondrial OS=Mus musculus OX=10090 GN=Glrx5 PE=1 SV=1;sp|Q80Y14|GLRX5_MOUSE Glutaredoxin-related protein 5, mitochondrial OS=Mus musculus OX=10090 GN=Glrx5 PE=1 SV=2	2	1	1	1	0	0	1	0	1	1	1	1	1	0	0	1	0	1	1	1	1	1	0	0	1	0	1	1	1	1	1	11.9	11.9	11.9	12.168	118	118;152	0.0016488	3.1321			By MS/MS
A0A286YDB7;A0A286YCT4;A0A286YCG8;Q9CY50	A0A286YDB7;A0A286YCT4;A0A286YCG8;Q9CY50	2;2;2;2	2;2;2;2	2;2;2;2	Translocon-associated protein subunit alpha	Ssr1	tr|A0A286YDB7|A0A286YDB7_MOUSE Translocon-associated protein subunit alpha (Fragment) OS=Mus musculus OX=10090 GN=Ssr1 PE=1 SV=1;tr|A0A286YCT4|A0A286YCT4_MOUSE Translocon-associated protein subunit alpha OS=Mus musculus OX=10090 GN=Ssr1 PE=1 SV=1;tr|A0A286	4	2	2	2	2	2	2	2	2	2	2	2	2	2	2	2	2	2	2	2	2	2	2	2	2	2	2	2	2	2	2	22.6	22.6	22.6	13.111	115	115;298;318;286	0	9.7238	By MS/MS	By MS/MS	By MS/MS
A0A286YDI5;A0A286YCI0;Q9JI78	A0A286YDI5;A0A286YCI0;Q9JI78	1;1;1	1;1;1	1;1;1	Peptide-N(4)-(N-acetyl-beta-glucosaminyl)asparagine amidase	Ngly1	tr|A0A286YDI5|A0A286YDI5_MOUSE Peptide-N(4)-(N-acetyl-beta-glucosaminyl)asparagine amidase (Fragment) OS=Mus musculus OX=10090 GN=Ngly1 PE=1 SV=1;tr|A0A286YCI0|A0A286YCI0_MOUSE Peptide-N(4)-(N-acetyl-beta-glucosaminyl)asparagine amidase OS=Mus musculus OX=	3	1	1	1	1	1	1	1	1	1	1	1	1	1	1	1	1	1	1	1	1	1	1	1	1	1	1	1	1	1	1	9.9	9.9	9.9	12.151	111	111;596;651	0.0074733	2.0755	By MS/MS	By MS/MS	By matching
E9Q4K7;A0A286YCV9;Q3V3Y9;A2AKH9;A0A286YDX6;E9Q9B0;E7FLY0;A0A1D5RMD4;F8VQ75;O35071;B1AVY7;Q9EQW7;Q80TF6	E9Q4K7;A0A286YCV9;Q3V3Y9;A2AKH9;A0A286YDX6;E9Q9B0;E7FLY0;A0A1D5RMD4;F8VQ75;O35071;B1AVY7;Q9EQW7;Q80TF6	2;2;1;1;1;1;1;1;1;1;1;1;1	2;2;1;1;1;1;1;1;1;1;1;1;1	2;2;1;1;1;1;1;1;1;1;1;1;1	Kinesin-like protein;Kinesin-like protein KIF1C;Kinesin-like protein KIF16B;Kinesin-like protein KIF13A;StAR-related lipid transfer protein 9	Kif13b;Kif1c;Stard9;Kif16b;Kif13a	tr|E9Q4K7|E9Q4K7_MOUSE Kinesin family member 13B OS=Mus musculus OX=10090 GN=Kif13b PE=1 SV=1;tr|A0A286YCV9|A0A286YCV9_MOUSE Kinesin family member 13B OS=Mus musculus OX=10090 GN=Kif13b PE=1 SV=1;tr|Q3V3Y9|Q3V3Y9_MOUSE Kinesin-like protein OS=Mus musculus	13	2	2	2	1	2	1	2	2	1	1	2	2	1	2	1	2	2	1	1	2	2	1	2	1	2	2	1	1	2	2	1.2	1.2	1.2	204.57	1843	1843;1847;425;450;1041;1112;1323;1386;1749;1100;1312;1749;4561	0	6.058	By matching	By MS/MS	By MS/MS
A0A286YDA2;A0A286YDT3;E9Q5C9;A0A286YDV7;A0A286YDZ1;A0A286YCD1	A0A286YDA2;A0A286YDT3;E9Q5C9;A0A286YDV7;A0A286YDZ1;A0A286YCD1	2;2;2;2;1;1	2;2;2;2;1;1	2;2;2;2;1;1		Nolc1	tr|A0A286YDA2|A0A286YDA2_MOUSE Nucleolar and coiled-body phosphoprotein 1 OS=Mus musculus OX=10090 GN=Nolc1 PE=1 SV=1;tr|A0A286YDT3|A0A286YDT3_MOUSE Nucleolar and coiled-body phosphoprotein 1 OS=Mus musculus OX=10090 GN=Nolc1 PE=1 SV=1;sp|E9Q5C9|NOLC1_MOUS	6	2	2	2	1	2	1	1	1	1	1	1	1	1	2	1	1	1	1	1	1	1	1	2	1	1	1	1	1	1	1	3	3	3	73.427	700	700;701;702;702;36;197	0.0019912	2.8422	By matching	By MS/MS	By matching
E9Q390;A0A286YDF5;Q69ZN7;A0A286YCZ3;A0A286YDV5	E9Q390;A0A286YDF5;Q69ZN7;A0A286YCZ3	36;36;36;23;1	36;36;36;23;1	35;35;35;23;1	Myoferlin	Myof	tr|E9Q390|E9Q390_MOUSE Myoferlin OS=Mus musculus OX=10090 GN=Myof PE=1 SV=2;tr|A0A286YDF5|A0A286YDF5_MOUSE Myoferlin OS=Mus musculus OX=10090 GN=Myof PE=1 SV=1;sp|Q69ZN7|MYOF_MOUSE Myoferlin OS=Mus musculus OX=10090 GN=Myof PE=1 SV=2;tr|A0A286YCZ3|A0A286YC	5	36	36	35	31	34	30	31	29	32	33	31	33	31	34	30	31	29	32	33	31	33	30	33	29	31	29	31	32	31	32	19.7	19.7	19	233.32	2048	2048;2061;2048;1307;186	0	87.908	By MS/MS	By MS/MS	By MS/MS
G3X972;A0A286YDI8;A0A286YD08	G3X972;A0A286YDI8	10;10;3	10;10;3	10;10;3		Sec24c	tr|G3X972|G3X972_MOUSE Sec24-related gene family, member C (S. cerevisiae) OS=Mus musculus OX=10090 GN=Sec24c PE=1 SV=1;tr|A0A286YDI8|A0A286YDI8_MOUSE Sec24-related gene family, member C (S. cerevisiae) OS=Mus musculus OX=10090 GN=Sec24c PE=1 SV=1	3	10	10	10	6	8	7	8	7	8	5	8	7	6	8	7	8	7	8	5	8	7	6	8	7	8	7	8	5	8	7	11	11	11	118.58	1096	1096;1020;174	0	18.49	By MS/MS	By MS/MS	By MS/MS
A0A286YDS5;Q99KF1;Q5SVW9;Q8R1V4	A0A286YDS5;Q99KF1	5;5;1;1	5;5;1;1	5;5;1;1	Transmembrane emp24 domain-containing protein 9	Tmed9	tr|A0A286YDS5|A0A286YDS5_MOUSE Transmembrane emp24 domain-containing protein 9 OS=Mus musculus OX=10090 GN=Tmed9 PE=1 SV=1;sp|Q99KF1|TMED9_MOUSE Transmembrane emp24 domain-containing protein 9 OS=Mus musculus OX=10090 GN=Tmed9 PE=1 SV=2	4	5	5	5	5	4	4	3	5	5	5	5	4	5	4	4	3	5	5	5	5	4	5	4	4	3	5	5	5	5	4	21.1	21.1	21.1	24.597	209	209;235;170;227	0	24.711	By MS/MS	By MS/MS	By MS/MS
A0A286YDT5;G5E8Q8	A0A286YDT5;G5E8Q8	1;1	1;1	1;1		Adgrf5	tr|A0A286YDT5|A0A286YDT5_MOUSE Adhesion G protein-coupled receptor F5 (Fragment) OS=Mus musculus OX=10090 GN=Adgrf5 PE=1 SV=1;sp|G5E8Q8|AGRF5_MOUSE Adhesion G protein-coupled receptor F5 OS=Mus musculus OX=10090 GN=Adgrf5 PE=1 SV=1	2	1	1	1	1	1	1	1	1	1	1	1	0	1	1	1	1	1	1	1	1	0	1	1	1	1	1	1	1	1	0	0.8	0.8	0.8	126.5	1143	1143;1348	0.0015987	2.8768	By MS/MS	By MS/MS	By MS/MS
Q07076;A0A2C9F2D2;A0A286YCW4	Q07076;A0A2C9F2D2	17;17;1	17;17;1	17;17;1	Annexin A7	Anxa7	sp|Q07076|ANXA7_MOUSE Annexin A7 OS=Mus musculus OX=10090 GN=Anxa7 PE=1 SV=2;tr|A0A2C9F2D2|A0A2C9F2D2_MOUSE Annexin OS=Mus musculus OX=10090 GN=Anxa7 PE=1 SV=1	3	17	17	17	16	15	14	16	15	16	15	17	14	16	15	14	16	15	16	15	17	14	16	15	14	16	15	16	15	17	14	35.6	35.6	35.6	49.925	463	463;485;72	0	57.757	By MS/MS	By MS/MS	By MS/MS
P83882;A0A2I3BPG9;A0A0A6YW33	P83882;A0A2I3BPG9;A0A0A6YW33	5;5;3	5;5;3	5;5;3	60S ribosomal protein L36a	Rpl36a;Gm6525	sp|P83882|RL36A_MOUSE 60S ribosomal protein L36a OS=Mus musculus OX=10090 GN=Rpl36a PE=1 SV=2;tr|A0A2I3BPG9|A0A2I3BPG9_MOUSE Ribosomal protein L36A, pseudogene 1 OS=Mus musculus OX=10090 GN=Rpl36a-ps1 PE=3 SV=1;tr|A0A0A6YW33|A0A0A6YW33_MOUSE Predicted pseu	3	5	5	5	4	5	4	5	4	4	4	5	4	4	5	4	5	4	4	4	5	4	4	5	4	5	4	4	4	5	4	32.1	32.1	32.1	12.441	106	106;106;106	0	7.8654	By MS/MS	By MS/MS	By MS/MS
A0A2I3BS20;A0A2I3BQM5;A0A2I3BPL1;A0A2I3BQR5;A0A2I3BPW0;Q9QYG0	A0A2I3BS20;A0A2I3BQM5;A0A2I3BPL1;A0A2I3BQR5;A0A2I3BPW0;Q9QYG0	2;2;2;2;2;2	2;2;2;2;2;2	2;2;2;2;2;2	Protein NDRG2	Ndrg2	tr|A0A2I3BS20|A0A2I3BS20_MOUSE Protein NDRG2 (Fragment) OS=Mus musculus OX=10090 GN=Ndrg2 PE=1 SV=1;tr|A0A2I3BQM5|A0A2I3BQM5_MOUSE Protein NDRG2 (Fragment) OS=Mus musculus OX=10090 GN=Ndrg2 PE=1 SV=1;tr|A0A2I3BPL1|A0A2I3BPL1_MOUSE Protein NDRG2 (Fragment)	6	2	2	2	2	2	2	2	2	2	2	2	2	2	2	2	2	2	2	2	2	2	2	2	2	2	2	2	2	2	2	18.4	18.4	18.4	12.836	114	114;114;176;238;273;371	0	11.532	By MS/MS	By MS/MS	By MS/MS
A0A2I3BR03;A0A2I3BPT1;A0A2I3BQZ9;Q3TWF3;P12023	A0A2I3BR03;A0A2I3BPT1;A0A2I3BQZ9;Q3TWF3;P12023	3;3;3;3;3	3;3;3;3;3	3;3;3;3;3	Amyloid beta A4 protein;N-APP;Soluble APP-alpha;Soluble APP-beta;C99;Beta-amyloid protein 42;Beta-amyloid protein 40;C83;P3(42);P3(40);C80;Gamma-secretase C-terminal fragment 59;Gamma-secretase C-terminal fragment 57;Gamma-secretase C-terminal fragment 50;C31	App	tr|A0A2I3BR03|A0A2I3BR03_MOUSE Amyloid-beta A4 protein OS=Mus musculus OX=10090 GN=App PE=1 SV=1;tr|A0A2I3BPT1|A0A2I3BPT1_MOUSE Amyloid-beta A4 protein OS=Mus musculus OX=10090 GN=App PE=1 SV=1;tr|A0A2I3BQZ9|A0A2I3BQZ9_MOUSE Amyloid-beta A4 protein OS=Mus	5	3	3	3	1	1	1	1	0	2	2	2	2	1	1	1	1	0	2	2	2	2	1	1	1	1	0	2	2	2	2	7	7	7	65.965	582	582;733;751;752;770	0	9.3953	By MS/MS	By MS/MS	By matching
A0A2I3BPX3;Q6P9J9;A0A2I3BPY8;A0A2I3BRD2	A0A2I3BPX3;Q6P9J9;A0A2I3BPY8	3;3;2;1	3;3;2;1	3;3;2;1	Anoctamin-6	Ano6	tr|A0A2I3BPX3|A0A2I3BPX3_MOUSE Anoctamin OS=Mus musculus OX=10090 GN=Ano6 PE=1 SV=1;sp|Q6P9J9|ANO6_MOUSE Anoctamin-6 OS=Mus musculus OX=10090 GN=Ano6 PE=1 SV=1;tr|A0A2I3BPY8|A0A2I3BPY8_MOUSE Anoctamin OS=Mus musculus OX=10090 GN=Ano6 PE=1 SV=1	4	3	3	3	1	1	1	3	2	1	1	2	2	1	1	1	3	2	1	1	2	2	1	1	1	3	2	1	1	2	2	4.8	4.8	4.8	108.47	932	932;911;466;193	0	5.8428	By matching	By matching	By matching
A0A2I3BPY7;Q9EP71	A0A2I3BPY7;Q9EP71	7;7	7;7	7;7	Ankycorbin	Rai14	tr|A0A2I3BPY7|A0A2I3BPY7_MOUSE Ankycorbin OS=Mus musculus OX=10090 GN=Rai14 PE=1 SV=1;sp|Q9EP71|RAI14_MOUSE Ankycorbin OS=Mus musculus OX=10090 GN=Rai14 PE=1 SV=1	2	7	7	7	6	7	7	7	6	5	6	6	7	6	7	7	7	6	5	6	6	7	6	7	7	7	6	5	6	6	7	8.7	8.7	8.7	105.71	950	950;979	0	18.994	By MS/MS	By MS/MS	By MS/MS
A0A2I3BQ39;Q9JKB1;P58321	A0A2I3BQ39;Q9JKB1;P58321	3;3;2	3;3;2	3;3;2	Ubiquitin carboxyl-terminal hydrolase isozyme L3;Ubiquitin carboxyl-terminal hydrolase isozyme L4	Uchl3;Uchl4	tr|A0A2I3BQ39|A0A2I3BQ39_MOUSE Ubiquitin carboxyl-terminal hydrolase (Fragment) OS=Mus musculus OX=10090 GN=Uchl3 PE=1 SV=1;sp|Q9JKB1|UCHL3_MOUSE Ubiquitin carboxyl-terminal hydrolase isozyme L3 OS=Mus musculus OX=10090 GN=Uchl3 PE=1 SV=2;sp|P58321|UCHL4_M	3	3	3	3	2	2	2	2	2	1	3	2	3	2	2	2	2	2	1	3	2	3	2	2	2	2	2	1	3	2	3	13.6	13.6	13.6	29.59	265	265;230;233	0	11.434	By MS/MS	By MS/MS	By MS/MS
A0A2I3BQF4;P62889	A0A2I3BQF4;P62889	6;6	6;6	6;6	60S ribosomal protein L30	Rpl30	tr|A0A2I3BQF4|A0A2I3BQF4_MOUSE 60S ribosomal protein L30 OS=Mus musculus OX=10090 GN=Rpl30 PE=1 SV=1;sp|P62889|RL30_MOUSE 60S ribosomal protein L30 OS=Mus musculus OX=10090 GN=Rpl30 PE=1 SV=2	2	6	6	6	4	5	5	6	6	5	5	5	6	4	5	5	6	6	5	5	5	6	4	5	5	6	6	5	5	5	6	72.3	72.3	72.3	10.457	94	94;115	0	26.619	By MS/MS	By MS/MS	By MS/MS
H3BLM7;H9H9T1;A0A2I3BR29;Q3TGF2	H3BLM7;H9H9T1;A0A2I3BR29;Q3TGF2	2;2;2;2	2;2;2;2	2;2;2;2	Protein FAM107B	Fam107b	tr|H3BLM7|H3BLM7_MOUSE Protein FAM107B OS=Mus musculus OX=10090 GN=Fam107b PE=1 SV=1;tr|H9H9T1|H9H9T1_MOUSE Protein FAM107B OS=Mus musculus OX=10090 GN=Fam107b PE=1 SV=1;tr|A0A2I3BR29|A0A2I3BR29_MOUSE Protein FAM107B OS=Mus musculus OX=10090 GN=Fam107b PE=	4	2	2	2	1	1	1	2	2	2	2	2	2	1	1	1	2	2	2	2	2	2	1	1	1	2	2	2	2	2	2	28	28	28	9.0031	75	75;153;307;131	0	4.6557	By MS/MS	By matching	By MS/MS
E0CX99;A0A2I3BR96;A6H603	E0CX99;A0A2I3BR96;A6H603	1;1;1	1;1;1	1;1;1	NACHT domain- and WD repeat-containing protein 1	Nwd1	tr|E0CX99|E0CX99_MOUSE NACHT domain- and WD repeat-containing protein 1 OS=Mus musculus OX=10090 GN=Nwd1 PE=1 SV=1;tr|A0A2I3BR96|A0A2I3BR96_MOUSE NACHT domain- and WD repeat-containing protein 1 OS=Mus musculus OX=10090 GN=Nwd1 PE=1 SV=1;sp|A6H603|NWD1_MOU	3	1	1	1	1	1	1	1	0	1	1	1	1	1	1	1	1	0	1	1	1	1	1	1	1	1	0	1	1	1	1	0.7	0.7	0.7	168.96	1521	1521;1562;1563	0.0074521	2.065	By MS/MS	By MS/MS	By MS/MS
A0A2I3BRG8;Q99LB2;A0A2I3BQ25;A0A2I3BPY3;Q9D2U3	A0A2I3BRG8;Q99LB2;A0A2I3BQ25;A0A2I3BPY3;Q9D2U3	2;2;1;1;1	2;2;1;1;1	2;2;1;1;1	Dehydrogenase/reductase SDR family member 4	Dhrs4	tr|A0A2I3BRG8|A0A2I3BRG8_MOUSE Dehydrogenase/reductase SDR family member 4 (Fragment) OS=Mus musculus OX=10090 GN=Dhrs4 PE=1 SV=1;sp|Q99LB2|DHRS4_MOUSE Dehydrogenase/reductase SDR family member 4 OS=Mus musculus OX=10090 GN=Dhrs4 PE=1 SV=3;tr|A0A2I3BQ25|A0	5	2	2	2	1	1	1	1	1	1	1	2	1	1	1	1	1	1	1	1	2	1	1	1	1	1	1	1	1	2	1	12.8	12.8	12.8	19.225	179	179;279;124;194;216	0.0033796	2.4178	By MS/MS	By MS/MS	By MS/MS
A0A2I3BRL8;Q91VM5;S4R1F6;A0A2I3BQC0	A0A2I3BRL8;Q91VM5	8;8;3;2	8;8;3;2	1;1;0;0	RNA binding motif protein, X-linked-like-1	Rbmxl1	tr|A0A2I3BRL8|A0A2I3BRL8_MOUSE Predicted gene 7324 OS=Mus musculus OX=10090 GN=Gm7324 PE=4 SV=1;sp|Q91VM5|RMXL1_MOUSE RNA binding motif protein, X-linked-like-1 OS=Mus musculus OX=10090 GN=Rbmxl1 PE=2 SV=1	4	8	8	1	8	7	8	8	8	7	7	7	8	8	7	8	8	8	7	7	7	8	1	1	1	1	1	1	1	1	1	20.4	20.4	2.1	42.178	388	388;388;263;30	0	22.478	By MS/MS	By MS/MS	By MS/MS
A0A2I3BRQ3;Q61704;CON__Q0V8M9	A0A2I3BRQ3;Q61704;CON__Q0V8M9	2;2;1	2;2;1	2;2;1	Inter-alpha-trypsin inhibitor heavy chain H3	Itih3	tr|A0A2I3BRQ3|A0A2I3BRQ3_MOUSE Inter-alpha-trypsin inhibitor heavy chain H3 OS=Mus musculus OX=10090 GN=Itih3 PE=1 SV=1;sp|Q61704|ITIH3_MOUSE Inter-alpha-trypsin inhibitor heavy chain H3 OS=Mus musculus OX=10090 GN=Itih3 PE=1 SV=3;	3	2	2	2	0	0	0	1	1	1	0	0	2	0	0	0	1	1	1	0	0	2	0	0	0	1	1	1	0	0	2	3	3	3	78.016	699	699;889;891	0	4.1381
Q9WVJ3;A0A2I3BS14;A0A2I3BPG0	Q9WVJ3;A0A2I3BS14;A0A2I3BPG0	3;3;2	3;3;2	3;3;2	Carboxypeptidase Q	Cpq	sp|Q9WVJ3|CBPQ_MOUSE Carboxypeptidase Q OS=Mus musculus OX=10090 GN=Cpq PE=1 SV=1;tr|A0A2I3BS14|A0A2I3BS14_MOUSE Carboxypeptidase Q (Fragment) OS=Mus musculus OX=10090 GN=Cpq PE=1 SV=1;tr|A0A2I3BPG0|A0A2I3BPG0_MOUSE Carboxypeptidase Q (Fragment) OS=Mus mus	3	3	3	3	3	2	3	3	3	2	2	3	2	3	2	3	3	3	2	2	3	2	3	2	3	3	3	2	2	3	2	7.2	7.2	7.2	51.813	470	470;198;115	0	6.9932	By MS/MS	By MS/MS	By MS/MS
Q8K0M3;A0A2I3BS41;Q9R1Z8	Q8K0M3;A0A2I3BS41;Q9R1Z8	5;5;5	5;5;5	5;5;5	Vinexin	Sorbs3	tr|Q8K0M3|Q8K0M3_MOUSE Sorbs3 protein OS=Mus musculus OX=10090 GN=Sorbs3 PE=1 SV=1;tr|A0A2I3BS41|A0A2I3BS41_MOUSE Vinexin OS=Mus musculus OX=10090 GN=Sorbs3 PE=1 SV=1;sp|Q9R1Z8|VINEX_MOUSE Vinexin OS=Mus musculus OX=10090 GN=Sorbs3 PE=1 SV=1	3	5	5	5	5	4	5	4	5	4	5	5	3	5	4	5	4	5	4	5	5	3	5	4	5	4	5	4	5	5	3	9	9	9	76.711	680	680;715;733	0	12.441	By MS/MS	By MS/MS	By MS/MS
A0A2K6EDM5;Q8C181;A0A0A6YXP3;A0A0A6YXE3;A0A0A6YWB0;G3X9Q0;A0A0A6YVV8;Q9JKP5;S4R267;Q8R003;A0A0A6YXL7	A0A2K6EDM5;Q8C181;A0A0A6YXP3;A0A0A6YXE3;A0A0A6YWB0;G3X9Q0;A0A0A6YVV8;Q9JKP5;S4R267;Q8R003	4;4;3;3;3;3;3;3;2;2;1	4;4;3;3;3;3;3;3;2;2;1	4;4;3;3;3;3;3;3;2;2;1	Muscleblind-like protein 2;Muscleblind-like protein 1;Muscleblind-like protein 3	Mbnl2;Mbnl1;Mbnl3	tr|A0A2K6EDM5|A0A2K6EDM5_MOUSE Muscleblind-like protein 2 OS=Mus musculus OX=10090 GN=Mbnl2 PE=1 SV=1;sp|Q8C181|MBNL2_MOUSE Muscleblind-like protein 2 OS=Mus musculus OX=10090 GN=Mbnl2 PE=2 SV=2;tr|A0A0A6YXP3|A0A0A6YXP3_MOUSE Muscleblind-like protein 1 (Fr	11	4	4	4	3	3	3	4	3	1	3	3	2	3	3	3	4	3	1	3	3	2	3	3	3	4	3	1	3	3	2	8.3	8.3	8.3	41.317	385	385;373;182;302;347;381;387;341;332;342;192	0	7.2453	By MS/MS	By MS/MS	By MS/MS
A0A2R8VH99;Q8VHN8	A0A2R8VH99;Q8VHN8	3;3	2;2	2;2	Protein syndesmos	Nudt16l1	tr|A0A2R8VH99|A0A2R8VH99_MOUSE Tudor-interacting repair regulator protein OS=Mus musculus OX=10090 GN=Nudt16l1 PE=1 SV=1;sp|Q8VHN8|TIRR_MOUSE Tudor-interacting repair regulator protein OS=Mus musculus OX=10090 GN=Nudt16l1 PE=1 SV=2	2	3	2	2	3	2	2	3	2	3	3	2	3	2	2	2	2	2	2	2	2	2	2	2	2	2	2	2	2	2	2	14.6	9	9	22.079	199	199;211	0.0023086	2.5881	By matching	By matching	By MS/MS
A0A2R8VHD0;A0A2R8W6P6;A0A2R8VI39;P23591;A0A2R8W6N0;A0A2R8VKL9	A0A2R8VHD0;A0A2R8W6P6;A0A2R8VI39;P23591;A0A2R8W6N0;A0A2R8VKL9	4;4;4;4;2;2	4;4;4;4;2;2	4;4;4;4;2;2	GDP-L-fucose synthase	Tsta3	tr|A0A2R8VHD0|A0A2R8VHD0_MOUSE GDP-L-fucose synthase OS=Mus musculus OX=10090 GN=Gfus PE=1 SV=1;tr|A0A2R8W6P6|A0A2R8W6P6_MOUSE GDP-L-fucose synthase OS=Mus musculus OX=10090 GN=Gfus PE=1 SV=1;tr|A0A2R8VI39|A0A2R8VI39_MOUSE GDP-L-fucose synthase OS=Mus musc	6	4	4	4	2	2	3	4	4	4	4	4	4	2	2	3	4	4	4	4	4	4	2	2	3	4	4	4	4	4	4	15.4	15.4	15.4	32.579	292	292;327;351;321;62;128	0	6.2033	By matching	By MS/MS	By MS/MS
A0A2R8VHE5;A0A2R8VHT1;Q99J99	A0A2R8VHE5;A0A2R8VHT1;Q99J99	2;2;2	2;2;2	2;2;2	3-mercaptopyruvate sulfurtransferase	Mpst	tr|A0A2R8VHE5|A0A2R8VHE5_MOUSE 3-mercaptopyruvate sulfurtransferase (Fragment) OS=Mus musculus OX=10090 GN=Mpst PE=1 SV=1;tr|A0A2R8VHT1|A0A2R8VHT1_MOUSE 3-mercaptopyruvate sulfurtransferase (Fragment) OS=Mus musculus OX=10090 GN=Mpst PE=1 SV=1;sp|Q99J99|TH	3	2	2	2	2	2	2	2	2	2	2	2	2	2	2	2	2	2	2	2	2	2	2	2	2	2	2	2	2	2	2	36.4	36.4	36.4	6.3163	55	55;169;297	0	5.6383	By MS/MS	By MS/MS	By MS/MS
A0A2R8VHF9	A0A2R8VHF9	82	2	1			tr|A0A2R8VHF9|A0A2R8VHF9_MOUSE Myosin-11 OS=Mus musculus OX=10090 GN=Myh11 PE=1 SV=1	1	82	2	1	73	76	74	71	73	72	72	68	67	1	2	1	1	1	1	1	1	1	0	1	0	0	0	0	0	0	0	44.9	1.1	0.6	223.35	1938	1938	0.0016293	3.0465	By MS/MS	By MS/MS	By MS/MS
A0A2R8VHH1;Q99P88	A0A2R8VHH1;Q99P88	2;2	2;2	2;2	Nuclear pore complex protein Nup155	Nup155	tr|A0A2R8VHH1|A0A2R8VHH1_MOUSE Nuclear pore complex protein Nup155 OS=Mus musculus OX=10090 GN=Nup155 PE=1 SV=1;sp|Q99P88|NU155_MOUSE Nuclear pore complex protein Nup155 OS=Mus musculus OX=10090 GN=Nup155 PE=1 SV=1	2	2	2	2	2	2	2	2	2	2	2	2	2	2	2	2	2	2	2	2	2	2	2	2	2	2	2	2	2	2	2	1.6	1.6	1.6	150.14	1346	1346;1391	0	4.9587	By MS/MS	By MS/MS	By MS/MS
A0A2R8VHJ4;Q9CPQ3	A0A2R8VHJ4;Q9CPQ3	1;1	1;1	1;1	Mitochondrial import receptor subunit TOM22 homolog	Tomm22	tr|A0A2R8VHJ4|A0A2R8VHJ4_MOUSE Mitochondrial import receptor subunit TOM22 homolog OS=Mus musculus OX=10090 GN=Tomm22 PE=1 SV=1;sp|Q9CPQ3|TOM22_MOUSE Mitochondrial import receptor subunit TOM22 homolog OS=Mus musculus OX=10090 GN=Tomm22 PE=1 SV=3	2	1	1	1	1	0	0	1	0	1	1	1	0	1	0	0	1	0	1	1	1	0	1	0	0	1	0	1	1	1	0	34.4	34.4	34.4	6.587	61	61;142	0	11.533	By MS/MS
Q8CGB6;A0A2R8VHQ0;A0A2R8W6Z5	Q8CGB6;A0A2R8VHQ0	12;12;4	10;10;4	10;10;4	Tensin-2	Tns2	sp|Q8CGB6|TNS2_MOUSE Tensin-2 OS=Mus musculus OX=10090 GN=Tns2 PE=1 SV=1;tr|A0A2R8VHQ0|A0A2R8VHQ0_MOUSE Tensin-2 OS=Mus musculus OX=10090 GN=Tns2 PE=1 SV=1	3	12	10	10	11	12	12	10	10	11	11	10	10	9	10	10	8	8	9	9	8	8	9	10	10	8	8	9	9	8	8	10.1	8.7	8.7	152.01	1400	1400;1392;168	0	37.776	By MS/MS	By MS/MS	By MS/MS
A0A2R8VI09;A0A2R8W6N3;E9Q0A7;Q4KMM3	A0A2R8VI09;A0A2R8W6N3;E9Q0A7;Q4KMM3	1;1;1;1	1;1;1;1	1;1;1;1	Oxidation resistance protein 1	Oxr1	tr|A0A2R8VI09|A0A2R8VI09_MOUSE Oxidation resistance protein 1 (Fragment) OS=Mus musculus OX=10090 GN=Oxr1 PE=1 SV=1;tr|A0A2R8W6N3|A0A2R8W6N3_MOUSE Oxidation resistance protein 1 OS=Mus musculus OX=10090 GN=Oxr1 PE=1 SV=1;tr|E9Q0A7|E9Q0A7_MOUSE Oxidation re	4	1	1	1	1	0	0	0	0	0	0	0	0	1	0	0	0	0	0	0	0	0	1	0	0	0	0	0	0	0	0	3.8	3.8	3.8	42.911	399	399;574;832;866	0.0016515	3.1469	By MS/MS
A0A2R8VI37;Q80YW0	A0A2R8VI37;Q80YW0	1;1	1;1	1;1	Cytohesin-4	Cyth4	tr|A0A2R8VI37|A0A2R8VI37_MOUSE Cytohesin-4 OS=Mus musculus OX=10090 GN=Cyth4 PE=1 SV=1;sp|Q80YW0|CYH4_MOUSE Cytohesin-4 OS=Mus musculus OX=10090 GN=Cyth4 PE=1 SV=1	2	1	1	1	0	0	0	1	1	0	1	1	1	0	0	0	1	1	0	1	1	1	0	0	0	1	1	0	1	1	1	8.2	8.2	8.2	21.208	184	184;393	0	3.6881
A0A2R8VI72;Q8R0H9;A2A9W5;S4R2D2;A2A9W7;Q6P5E6;Q8BMI3	A0A2R8VI72;Q8R0H9;A2A9W5;S4R2D2;A2A9W7;Q6P5E6;Q8BMI3	2;2;1;1;1;1;1	2;2;1;1;1;1;1	2;2;1;1;1;1;1	ADP-ribosylation factor-binding protein GGA1;ADP-ribosylation factor-binding protein GGA2;ADP-ribosylation factor-binding protein GGA3	Gga1;Gga3;Gga2	tr|A0A2R8VI72|A0A2R8VI72_MOUSE ADP-ribosylation factor-binding protein GGA1 OS=Mus musculus OX=10090 GN=Gga1 PE=1 SV=1;sp|Q8R0H9|GGA1_MOUSE ADP-ribosylation factor-binding protein GGA1 OS=Mus musculus OX=10090 GN=Gga1 PE=1 SV=1;tr|A2A9W5|A2A9W5_MOUSE ADP-r	7	2	2	2	2	1	2	1	2	2	2	2	1	2	1	2	1	2	2	2	2	1	2	1	2	1	2	2	2	2	1	4.4	4.4	4.4	41.046	363	363;635;117;595;640;603;718	0	3.6468	By matching	By MS/MS	By matching
A0A2R8VI90;Q9CQZ5	A0A2R8VI90;Q9CQZ5	1;1	1;1	1;1	NADH dehydrogenase [ubiquinone] 1 alpha subcomplex subunit 6	Ndufa6	tr|A0A2R8VI90|A0A2R8VI90_MOUSE NADH dehydrogenase [ubiquinone] 1 alpha subcomplex subunit 6 OS=Mus musculus OX=10090 GN=Ndufa6 PE=1 SV=1;sp|Q9CQZ5|NDUA6_MOUSE NADH dehydrogenase [ubiquinone] 1 alpha subcomplex subunit 6 OS=Mus musculus OX=10090 GN=Ndufa6 P	2	1	1	1	1	0	0	1	0	1	0	0	1	1	0	0	1	0	1	0	0	1	1	0	0	1	0	1	0	0	1	11.1	11.1	11.1	7.8377	72	72;131	0.0019677	2.7507	By matching
A0A2R8VK70;Q61735;A0A2R8VJU9;A0A2R8VI30;A0A2R8W6P0;D3Z187;A0A2R8VI94	A0A2R8VK70;Q61735;A0A2R8VJU9;A0A2R8VI30;A0A2R8W6P0;D3Z187;A0A2R8VI94	4;4;3;3;3;2;2	4;4;3;3;3;2;2	4;4;3;3;3;2;2	Leukocyte surface antigen CD47	Cd47	tr|A0A2R8VK70|A0A2R8VK70_MOUSE Leukocyte surface antigen CD47 OS=Mus musculus OX=10090 GN=Cd47 PE=1 SV=1;sp|Q61735|CD47_MOUSE Leukocyte surface antigen CD47 OS=Mus musculus OX=10090 GN=Cd47 PE=1 SV=2;tr|A0A2R8VJU9|A0A2R8VJU9_MOUSE Leukocyte surface antigen	7	4	4	4	3	4	3	3	3	3	3	3	3	3	4	3	3	3	3	3	3	3	3	4	3	3	3	3	3	3	3	13.7	13.7	13.7	35.076	321	321;303;258;267;342;271;278	0	15.89	By MS/MS	By MS/MS	By MS/MS
A0A2R8W6G1;P62878	A0A2R8W6G1;P62878	1;1	1;1	1;1	E3 ubiquitin-protein ligase RBX1;E3 ubiquitin-protein ligase RBX1, N-terminally processed	Rbx1	tr|A0A2R8W6G1|A0A2R8W6G1_MOUSE E3 ubiquitin-protein ligase RBX1 OS=Mus musculus OX=10090 GN=Rbx1 PE=1 SV=1;sp|P62878|RBX1_MOUSE E3 ubiquitin-protein ligase RBX1 OS=Mus musculus OX=10090 GN=Rbx1 PE=1 SV=1	2	1	1	1	1	1	1	1	1	1	1	1	1	1	1	1	1	1	1	1	1	1	1	1	1	1	1	1	1	1	1	13.6	13.6	13.6	6.9298	59	59;108	0.0071505	2.1007	By MS/MS	By MS/MS	By MS/MS
A0A2U3TZ56;Q78IQ7	A0A2U3TZ56;Q78IQ7	4;4	4;4	4;4	Zinc transporter ZIP4	Slc39a4	tr|A0A2U3TZ56|A0A2U3TZ56_MOUSE Zinc transporter ZIP4 OS=Mus musculus OX=10090 GN=Slc39a4 PE=1 SV=1;sp|Q78IQ7|S39A4_MOUSE Zinc transporter ZIP4 OS=Mus musculus OX=10090 GN=Slc39a4 PE=1 SV=1	2	4	4	4	3	3	3	4	4	4	3	3	4	3	3	3	4	4	4	3	3	4	3	3	3	4	4	4	3	3	4	9.7	9.7	9.7	65.167	607	607;660	0	14.932	By MS/MS	By MS/MS	By matching
A0A338P699;Q6S9I0;Q6S9I2;Q6S9I3;CON__P01045-1;CON__Q2KJ62;CON__P01044-1	A0A338P699;Q6S9I0;Q6S9I2;Q6S9I3	3;3;2;2;1;1;1	1;1;0;0;0;0;0	1;1;0;0;0;0;0		Kng2	tr|A0A338P699|A0A338P699_MOUSE Kininogen 2 (Fragment) OS=Mus musculus OX=10090 GN=Kng2 PE=1 SV=1;tr|Q6S9I0|Q6S9I0_MOUSE Kininogen 2 OS=Mus musculus OX=10090 GN=Kng2 PE=1 SV=1;tr|Q6S9I2|Q6S9I2_MOUSE HMW-kininogen-II variant OS=Mus musculus OX=10090 GN=Kng2	7	3	1	1	1	3	2	3	3	3	3	3	3	1	1	1	1	1	1	1	1	1	1	1	1	1	1	1	1	1	1	20.4	6.6	6.6	15.205	137	137;433;462;644;619;621;621	0.0016502	3.1365	By MS/MS	By MS/MS	By MS/MS
A0A338P6B4;A0A338P6I2;Q923G2	A0A338P6B4;A0A338P6I2;Q923G2	1;1;1	1;1;1	1;1;1	DNA-directed RNA polymerases I, II, and III subunit RPABC3	Polr2h	tr|A0A338P6B4|A0A338P6B4_MOUSE DNA-directed RNA polymerases I, II, and III subunit RPABC3 (Fragment) OS=Mus musculus OX=10090 GN=Polr2h PE=1 SV=1;tr|A0A338P6I2|A0A338P6I2_MOUSE DNA-directed RNA polymerases I, II, and III subunit RPABC3 OS=Mus musculus OX=1	3	1	1	1	0	0	1	0	0	0	0	0	0	0	0	1	0	0	0	0	0	0	0	0	1	0	0	0	0	0	0	12	12	12	12.239	108	108;143;150	0.0019889	2.8293			By MS/MS
A0A338P6G6;A0A384DV79;Q3TE85;A0A338P6E8;A0A338P6F6;P17095;A0A338P6D0	A0A338P6G6;A0A384DV79;Q3TE85;A0A338P6E8;A0A338P6F6;P17095;A0A338P6D0	2;2;2;2;2;2;1	2;2;2;2;2;2;1	2;2;2;2;2;2;1	High mobility group protein HMG-I/HMG-Y	Hmga1	tr|A0A338P6G6|A0A338P6G6_MOUSE High mobility group protein HMG-I/HMG-Y OS=Mus musculus OX=10090 GN=Hmga1 PE=1 SV=1;tr|A0A384DV79|A0A384DV79_MOUSE High mobility group protein HMG-I/HMG-Y OS=Mus musculus OX=10090 GN=Hmga1 PE=1 SV=1;tr|Q3TE85|Q3TE85_MOUSE Hig	7	2	2	2	1	1	1	1	0	1	2	1	0	1	1	1	1	0	1	2	1	0	1	1	1	1	0	1	2	1	0	19.5	19.5	19.5	9.4226	87	87;95;106;111;118;107;118	0.0016142	2.9633	By matching	By MS/MS	By MS/MS
A0A338P6J9;P51125;Q8CE80;A0A1Y7VJN8;Q921U7;Q8C281;Q8CE04	A0A338P6J9;P51125;Q8CE80;A0A1Y7VJN8;Q921U7;Q8C281;Q8CE04	4;4;3;2;2;2;2	4;4;3;2;2;2;2	4;4;3;2;2;2;2	Calpastatin	Cast	tr|A0A338P6J9|A0A338P6J9_MOUSE Calpastatin (Fragment) OS=Mus musculus OX=10090 GN=Cast PE=1 SV=1;sp|P51125|ICAL_MOUSE Calpastatin OS=Mus musculus OX=10090 GN=Cast PE=1 SV=2;tr|Q8CE80|Q8CE80_MOUSE Calpastatin OS=Mus musculus OX=10090 GN=Cast PE=1 SV=1;tr|A0	7	4	4	4	2	1	3	4	3	3	2	1	2	2	1	3	4	3	3	2	1	2	2	1	3	4	3	3	2	1	2	10.4	10.4	10.4	55.292	520	520;788;754;445;674;686;704	0	21.902	By MS/MS	By MS/MS	By MS/MS
A0A338P6K2	A0A338P6K2	82	67	1			tr|A0A338P6K2|A0A338P6K2_MOUSE Myosin-11 OS=Mus musculus OX=10090 GN=Myh11 PE=1 SV=1	1	82	67	1	74	76	74	70	72	71	71	67	67	59	62	59	56	58	58	57	52	53	1	1	1	0	0	0	0	0	0	44.3	36.2	0.9	227.87	1979	1979	0	323.31	By MS/MS	By MS/MS	By MS/MS
A0A338P6P6;D4AFX6;Q6ZQK5	A0A338P6P6;D4AFX6;Q6ZQK5	3;3;3	3;3;3	3;3;3	Arf-GAP with coiled-coil, ANK repeat and PH domain-containing protein 2	Acap2	tr|A0A338P6P6|A0A338P6P6_MOUSE Arf-GAP with coiled-coil, ANK repeat and PH domain-containing protein OS=Mus musculus OX=10090 GN=Acap2 PE=1 SV=1;tr|D4AFX6|D4AFX6_MOUSE Arf-GAP with coiled-coil, ANK repeat and PH domain-containing protein OS=Mus musculus OX	3	3	3	3	1	2	2	3	2	2	2	2	1	1	2	2	3	2	2	2	2	1	1	2	2	3	2	2	2	2	1	3.9	3.9	3.9	91.149	805	805;777;770	0	4.6837	By MS/MS	By MS/MS	By MS/MS
A0A338P6W9;E9Q8E3;Q59IW9;Q59IW7;Q59IW5;Q59IW6;A0A338P6S8	A0A338P6W9;E9Q8E3;Q59IW9;Q59IW7;Q59IW5;Q59IW6;A0A338P6S8	1;1;1;1;1;1;1	1;1;1;1;1;1;1	1;1;1;1;1;1;1		Abi3bp	tr|A0A338P6W9|A0A338P6W9_MOUSE ABI family member 3-binding protein OS=Mus musculus OX=10090 GN=Abi3bp PE=1 SV=1;tr|E9Q8E3|E9Q8E3_MOUSE ABI family member 3-binding protein OS=Mus musculus OX=10090 GN=Abi3bp PE=1 SV=1;tr|Q59IW9|Q59IW9_MOUSE ABI family member	7	1	1	1	0	0	0	0	0	0	1	0	0	0	0	0	0	0	0	1	0	0	0	0	0	0	0	0	1	0	0	1.6	1.6	1.6	97.222	884	884;909;1079;1099;1115;1179;1637	0.009434	1.9652
A0A338P794;A0A338P726;A0A338P6Y8;Q8K2A8	A0A338P794;A0A338P726;A0A338P6Y8;Q8K2A8	1;1;1;1	1;1;1;1	1;1;1;1	Dol-P-Man:Man(5)GlcNAc(2)-PP-Dol alpha-1,3-mannosyltransferase	Alg3	tr|A0A338P794|A0A338P794_MOUSE Dol-P-Man:Man(5)GlcNAc(2)-PP-Dol alpha-1,3-mannosyltransferase OS=Mus musculus OX=10090 GN=Alg3 PE=1 SV=1;tr|A0A338P726|A0A338P726_MOUSE Dol-P-Man:Man(5)GlcNAc(2)-PP-Dol alpha-1,3-mannosyltransferase OS=Mus musculus OX=10090	4	1	1	1	1	1	1	1	1	1	1	1	1	1	1	1	1	1	1	1	1	1	1	1	1	1	1	1	1	1	1	4.1	4.1	4.1	27.599	242	242;316;364;438	0.0016347	3.0732	By matching	By MS/MS	By MS/MS
A0A338P7A0;E9QPX3;Q9CXZ1	A0A338P7A0;E9QPX3;Q9CXZ1	2;2;2	2;2;2	2;2;2	NADH dehydrogenase [ubiquinone] iron-sulfur protein 4, mitochondrial	Ndufs4	tr|A0A338P7A0|A0A338P7A0_MOUSE NADH dehydrogenase [ubiquinone] iron-sulfur protein 4, mitochondrial (Fragment) OS=Mus musculus OX=10090 GN=Ndufs4 PE=1 SV=1;tr|E9QPX3|E9QPX3_MOUSE NADH dehydrogenase [ubiquinone] iron-sulfur protein 4, mitochondrial OS=Mus m	3	2	2	2	1	2	2	2	1	2	2	1	2	1	2	2	2	1	2	2	1	2	1	2	2	2	1	2	2	1	2	22	22	22	13.437	118	118;175;175	0	6.8924	By MS/MS	By MS/MS	By MS/MS
A0A338P7D2;Q91YJ2	A0A338P7D2;Q91YJ2	1;1	1;1	1;1	Sorting nexin-4	Snx4	tr|A0A338P7D2|A0A338P7D2_MOUSE Sorting nexin-4 OS=Mus musculus OX=10090 GN=Snx4 PE=1 SV=1;sp|Q91YJ2|SNX4_MOUSE Sorting nexin-4 OS=Mus musculus OX=10090 GN=Snx4 PE=1 SV=1	2	1	1	1	1	1	1	1	1	1	1	1	1	1	1	1	1	1	1	1	1	1	1	1	1	1	1	1	1	1	1	3.6	3.6	3.6	28.332	248	248;450	0	5.0905	By MS/MS	By matching	By MS/MS
A0A338P7E5;P68037;A0A338P786;A0A338P702	A0A338P7E5;P68037;A0A338P786	5;5;4;2	5;5;4;2	5;5;4;2	Ubiquitin-conjugating enzyme E2 L3	Ube2l3	tr|A0A338P7E5|A0A338P7E5_MOUSE Ubiquitin-conjugating enzyme E2 L3 OS=Mus musculus OX=10090 GN=Ube2l3 PE=1 SV=1;sp|P68037|UB2L3_MOUSE Ubiquitin-conjugating enzyme E2 L3 OS=Mus musculus OX=10090 GN=Ube2l3 PE=1 SV=1;tr|A0A338P786|A0A338P786_MOUSE Ubiquitin-co	4	5	5	5	4	4	4	5	4	5	4	5	5	4	4	4	5	4	5	4	5	5	4	4	4	5	4	5	4	5	5	50.8	50.8	50.8	14.121	122	122;154;146;114	0	39.114	By MS/MS	By MS/MS	By MS/MS
A0A3B2W3V4;A0A3B2WB82;Q9JK23	A0A3B2W3V4;A0A3B2WB82;Q9JK23	1;1;1	1;1;1	1;1;1	Proteasome assembly chaperone 1	Psmg1	tr|A0A3B2W3V4|A0A3B2W3V4_MOUSE Proteasome assembly chaperone 1 OS=Mus musculus OX=10090 GN=Psmg1 PE=1 SV=1;tr|A0A3B2WB82|A0A3B2WB82_MOUSE Proteasome assembly chaperone 1 OS=Mus musculus OX=10090 GN=Psmg1 PE=1 SV=1;sp|Q9JK23|PSMG1_MOUSE Proteasome assembly	3	1	1	1	0	1	1	1	1	1	1	1	1	0	1	1	1	1	1	1	1	1	0	1	1	1	1	1	1	1	1	15.6	15.6	15.6	7.2891	64	64;268;289	0	3.3907		By MS/MS	By MS/MS
A0A3B2W450;A0A3B2WCR6;Q62241	A0A3B2W450;A0A3B2WCR6;Q62241	2;2;2	2;2;2	2;2;2	U1 small nuclear ribonucleoprotein C	Snrpc	tr|A0A3B2W450|A0A3B2W450_MOUSE U1 small nuclear ribonucleoprotein C OS=Mus musculus OX=10090 GN=Snrpc PE=1 SV=1;tr|A0A3B2WCR6|A0A3B2WCR6_MOUSE U1 small nuclear ribonucleoprotein C OS=Mus musculus OX=10090 GN=Snrpc PE=1 SV=1;sp|Q62241|RU1C_MOUSE U1 small nu	3	2	2	2	1	1	2	1	1	1	2	1	1	1	1	2	1	1	1	2	1	1	1	1	2	1	1	1	2	1	1	13.4	13.4	13.4	17.042	157	157;182;159	0	6.9856	By MS/MS	By MS/MS	By MS/MS
A0A3B2W7H4;A0A3B2WAQ7;Q3UHP6;P59672;A0A3B2WCH8;A0A3B2W4H6	A0A3B2W7H4;A0A3B2WAQ7;Q3UHP6;P59672;A0A3B2WCH8;A0A3B2W4H6	2;2;2;2;1;1	2;2;2;2;1;1	2;2;2;2;1;1	Ankyrin repeat and SAM domain-containing protein 1A	Anks1;Anks1a	tr|A0A3B2W7H4|A0A3B2W7H4_MOUSE Ankyrin repeat and SAM domain containing 1 OS=Mus musculus OX=10090 GN=Anks1 PE=1 SV=1;tr|A0A3B2WAQ7|A0A3B2WAQ7_MOUSE Ankyrin repeat and SAM domain containing 1 OS=Mus musculus OX=10090 GN=Anks1 PE=1 SV=1;tr|Q3UHP6|Q3UHP6_MOU	6	2	2	2	2	1	1	2	1	2	1	1	2	2	1	1	2	1	2	1	1	2	2	1	1	2	1	2	1	1	2	4.4	4.4	4.4	65.456	593	593;1129;1189;1150;110;433	0	4.2277	By MS/MS	By MS/MS	By MS/MS
A0A3B2W812;Q9JLQ0	A0A3B2W812;Q9JLQ0	4;4	4;4	4;4	CD2-associated protein	Cd2ap	tr|A0A3B2W812|A0A3B2W812_MOUSE CD2-associated protein OS=Mus musculus OX=10090 GN=Cd2ap PE=1 SV=1;sp|Q9JLQ0|CD2AP_MOUSE CD2-associated protein OS=Mus musculus OX=10090 GN=Cd2ap PE=1 SV=3	2	4	4	4	3	4	4	4	4	4	4	4	3	3	4	4	4	4	4	4	4	3	3	4	4	4	4	4	4	4	3	9	9	9	58.393	532	532;637	0	10.934	By MS/MS	By MS/MS	By MS/MS
A0A3B2WBD2;Q64378	A0A3B2WBD2;Q64378	3;3	3;3	3;3	Peptidyl-prolyl cis-trans isomerase FKBP5;Peptidyl-prolyl cis-trans isomerase FKBP5, N-terminally processed	Fkbp5	tr|A0A3B2WBD2|A0A3B2WBD2_MOUSE Peptidylprolyl isomerase OS=Mus musculus OX=10090 GN=Fkbp5 PE=1 SV=1;sp|Q64378|FKBP5_MOUSE Peptidyl-prolyl cis-trans isomerase FKBP5 OS=Mus musculus OX=10090 GN=Fkbp5 PE=1 SV=1	2	3	3	3	2	2	2	2	3	3	3	3	3	2	2	2	2	3	3	3	3	3	2	2	2	2	3	3	3	3	3	13.3	13.3	13.3	28.146	248	248;456	0	6.3739	By MS/MS	By matching	By MS/MS
A0A3B2WBH6;Q9QUT0	A0A3B2WBH6;Q9QUT0	1;1	1;1	1;1	Ammonium transporter Rh type A	Rhag	tr|A0A3B2WBH6|A0A3B2WBH6_MOUSE Ammonium transporter Rh type A OS=Mus musculus OX=10090 GN=Rhag PE=3 SV=1;sp|Q9QUT0|RHAG_MOUSE Ammonium transporter Rh type A OS=Mus musculus OX=10090 GN=Rhag PE=1 SV=1	2	1	1	1	1	1	1	1	1	1	1	1	1	1	1	1	1	1	1	1	1	1	1	1	1	1	1	1	1	1	1	2.3	2.3	2.3	42.663	396	396;438	0.0033582	2.3861	By MS/MS	By MS/MS	By MS/MS
A0A3B2WBH9;A0A3B2WCN9;Q9Z0U1;A0A494B9E6;Q921G9;Q9QXY1	A0A3B2WBH9;A0A3B2WCN9;Q9Z0U1	24;24;24;2;1;1	23;23;23;2;1;1	23;23;23;2;1;1	Tight junction protein ZO-2	Tjp2	tr|A0A3B2WBH9|A0A3B2WBH9_MOUSE Tight junction protein ZO-2 OS=Mus musculus OX=10090 GN=Tjp2 PE=1 SV=1;tr|A0A3B2WCN9|A0A3B2WCN9_MOUSE Tight junction protein ZO-2 OS=Mus musculus OX=10090 GN=Tjp2 PE=1 SV=1;sp|Q9Z0U1|ZO2_MOUSE Tight junction protein ZO-2 OS=M	6	24	23	23	20	21	21	16	22	20	18	19	18	19	20	20	16	21	20	17	18	17	19	20	20	16	21	20	17	18	17	23.3	22.7	22.7	131.1	1165	1165;1190;1167;171;904;905	0	54.82	By MS/MS	By MS/MS	By MS/MS
A0A3B2WDD2;A0A3B2WBL1;Q5XJF6;P53026;A0A3B2W824;A0A3B2W820;A0A3B2WCA5;D6RE43	A0A3B2WDD2;A0A3B2WBL1;Q5XJF6;P53026;A0A3B2W824;A0A3B2W820	9;9;9;8;7;5;2;2	9;9;9;8;7;5;2;2	9;9;9;8;7;5;2;2	Ribosomal protein;60S ribosomal protein L10a	Rpl10a	tr|A0A3B2WDD2|A0A3B2WDD2_MOUSE Ribosomal protein OS=Mus musculus OX=10090 GN=Rpl10a PE=1 SV=1;tr|A0A3B2WBL1|A0A3B2WBL1_MOUSE Ribosomal protein OS=Mus musculus OX=10090 GN=Rpl10a PE=1 SV=1;tr|Q5XJF6|Q5XJF6_MOUSE Ribosomal protein OS=Mus musculus OX=10090 GN	8	9	9	9	9	8	9	9	9	9	9	9	8	9	8	9	9	9	9	9	9	8	9	8	9	9	9	9	9	9	8	48.9	48.9	48.9	21.636	190	190;216;217;217;164;118;54;58	0	26.392	By MS/MS	By MS/MS	By MS/MS
A0A3B2WBM3;P62869;A6PWE0	A0A3B2WBM3;P62869	7;7;1	7;7;1	7;7;1	Transcription elongation factor B polypeptide 2	Tceb2	tr|A0A3B2WBM3|A0A3B2WBM3_MOUSE Elongin-B OS=Mus musculus OX=10090 GN=Elob PE=1 SV=1;sp|P62869|ELOB_MOUSE Elongin-B OS=Mus musculus OX=10090 GN=Elob PE=1 SV=1	3	7	7	7	6	6	6	7	7	5	6	7	7	6	6	6	7	7	5	6	7	7	6	6	6	7	7	5	6	7	7	76.7	76.7	76.7	10.109	90	90;118;161	0	14.94	By MS/MS	By MS/MS	By MS/MS
Q3U0V1;A0A3B2WCD8;A0A3B2W465	Q3U0V1;A0A3B2WCD8	12;12;4	12;12;4	10;10;3	Far upstream element-binding protein 2	Khsrp	sp|Q3U0V1|FUBP2_MOUSE Far upstream element-binding protein 2 OS=Mus musculus OX=10090 GN=Khsrp PE=1 SV=2;tr|A0A3B2WCD8|A0A3B2WCD8_MOUSE Far upstream element-binding protein 2 OS=Mus musculus OX=10090 GN=Khsrp PE=1 SV=1	3	12	12	10	11	11	11	12	12	11	12	11	11	11	11	11	12	12	11	12	11	11	9	9	9	10	10	9	10	9	9	17.4	17.4	14.4	76.775	748	748;721;238	0	25.057	By MS/MS	By MS/MS	By MS/MS
A0A3B2WCL5;Q9CT10	A0A3B2WCL5;Q9CT10	1;1	1;1	1;1	Ran-binding protein 3	Ranbp3	tr|A0A3B2WCL5|A0A3B2WCL5_MOUSE Ran-binding protein 3 OS=Mus musculus OX=10090 GN=Ranbp3 PE=1 SV=1;sp|Q9CT10|RANB3_MOUSE Ran-binding protein 3 OS=Mus musculus OX=10090 GN=Ranbp3 PE=1 SV=2	2	1	1	1	1	0	0	0	0	1	1	1	0	1	0	0	0	0	1	1	1	0	1	0	0	0	0	1	1	1	0	2.2	2.2	2.2	59.33	558	558;491	0.0033683	2.4047	By MS/MS
Q3UN02;A0A3B2WDB3;B0V2Q9	Q3UN02;A0A3B2WDB3;B0V2Q9	2;2;1	2;2;1	2;2;1	Lysocardiolipin acyltransferase 1	Lclat1	sp|Q3UN02|LCLT1_MOUSE Lysocardiolipin acyltransferase 1 OS=Mus musculus OX=10090 GN=Lclat1 PE=1 SV=2;tr|A0A3B2WDB3|A0A3B2WDB3_MOUSE Lysocardiolipin acyltransferase 1 (Fragment) OS=Mus musculus OX=10090 GN=Lclat1 PE=1 SV=1;tr|B0V2Q9|B0V2Q9_MOUSE Lysocardiol	3	2	2	2	1	1	1	0	1	1	2	1	1	1	1	1	0	1	1	2	1	1	1	1	1	0	1	1	2	1	1	10.1	10.1	10.1	44.399	376	376;355;203	0	4.106	By matching	By MS/MS	By MS/MS
A0A3F2YNL8;Q91VH6;A0A3B2WCC1;A0A3B2W4I2;A0A3B2W7C9	A0A3F2YNL8;Q91VH6;A0A3B2WCC1;A0A3B2W4I2;A0A3B2W7C9	2;2;1;1;1	2;2;1;1;1	2;2;1;1;1	Protein MEMO1	Memo1	tr|A0A3F2YNL8|A0A3F2YNL8_MOUSE Protein MEMO1 OS=Mus musculus OX=10090 GN=Memo1 PE=1 SV=1;sp|Q91VH6|MEMO1_MOUSE Protein MEMO1 OS=Mus musculus OX=10090 GN=Memo1 PE=1 SV=1;tr|A0A3B2WCC1|A0A3B2WCC1_MOUSE Protein MEMO1 (Fragment) OS=Mus musculus OX=10090 GN=Mem	5	2	2	2	1	1	2	2	2	2	1	2	2	1	1	2	2	2	2	1	2	2	1	1	2	2	2	2	1	2	2	7.6	7.6	7.6	32.542	289	289;297;107;206;222	0	4.6208	By matching	By MS/MS	By matching
A0A3Q4EBK4;Q6P1B9;O08539	A0A3Q4EBK4;Q6P1B9;O08539	1;1;1	1;1;1	1;1;1	Myc box-dependent-interacting protein 1	Bin1	tr|A0A3Q4EBK4|A0A3Q4EBK4_MOUSE Myc box-dependent-interacting protein 1 OS=Mus musculus OX=10090 GN=Bin1 PE=1 SV=1;tr|Q6P1B9|Q6P1B9_MOUSE Bin1 protein OS=Mus musculus OX=10090 GN=Bin1 PE=1 SV=1;sp|O08539|BIN1_MOUSE Myc box-dependent-interacting protein 1 OS	3	1	1	1	0	1	1	1	1	1	1	0	1	0	1	1	1	1	1	1	0	1	0	1	1	1	1	1	1	0	1	3.4	3.4	3.4	45.786	410	410;477;588	0.001935	2.6243		By MS/MS	By matching
A0A3Q4EG99;A0A3Q4EBT8;D3YXC2;A0A3Q4EC24;A0A3Q4EGL4;Q791T5	A0A3Q4EG99;A0A3Q4EBT8;D3YXC2;A0A3Q4EC24;A0A3Q4EGL4;Q791T5	2;2;2;2;2;2	2;2;2;2;2;2	2;2;2;2;2;2	Mitochondrial carrier homolog 1	Mtch1	tr|A0A3Q4EG99|A0A3Q4EG99_MOUSE Mitochondrial carrier homolog 1 OS=Mus musculus OX=10090 GN=Mtch1 PE=1 SV=1;tr|A0A3Q4EBT8|A0A3Q4EBT8_MOUSE Mitochondrial carrier homolog 1 OS=Mus musculus OX=10090 GN=Mtch1 PE=1 SV=1;tr|D3YXC2|D3YXC2_MOUSE Mitochondrial carri	6	2	2	2	1	2	1	1	1	2	1	1	2	1	2	1	1	1	2	1	1	2	1	2	1	1	1	2	1	1	2	5	5	5	29.073	260	260;277;294;299;311;389	0	4.2592	By MS/MS	By MS/MS	By MS/MS
A0A3Q4EH04;A0A3Q4L335;A0A3Q4L393;Q8BL97	A0A3Q4EH04;A0A3Q4L335;A0A3Q4L393;Q8BL97	5;5;5;5	5;5;5;5	4;4;4;4	Serine/arginine-rich splicing factor 7	Srsf7	tr|A0A3Q4EH04|A0A3Q4EH04_MOUSE Serine/arginine-rich-splicing factor 7 OS=Mus musculus OX=10090 GN=Srsf7 PE=1 SV=1;tr|A0A3Q4L335|A0A3Q4L335_MOUSE Serine/arginine-rich-splicing factor 7 OS=Mus musculus OX=10090 GN=Srsf7 PE=1 SV=1;tr|A0A3Q4L393|A0A3Q4L393_MOU	4	5	5	4	5	5	5	5	5	5	5	5	5	5	5	5	5	5	5	5	5	5	4	4	4	4	4	4	4	4	4	37.2	37.2	37.2	15.763	137	137;215;235;267	0	21.54	By MS/MS	By MS/MS	By MS/MS
A0A3Q4EHZ1;Q9DBC3;E0CXC2;G3UZ59;A0A3Q4L303;D3Z491;A0A3Q4EIE2;A0A3Q4EH87;A0A3Q4EBV9	A0A3Q4EHZ1;Q9DBC3;E0CXC2	3;3;2;1;1;1;1;1;1	3;3;2;1;1;1;1;1;1	3;3;2;1;1;1;1;1;1	Cap-specific mRNA (nucleoside-2-O-)-methyltransferase 1	Cmtr1;Gm28043	tr|A0A3Q4EHZ1|A0A3Q4EHZ1_MOUSE Cap-specific mRNA (nucleoside-2-O-)-methyltransferase 1 (Fragment) OS=Mus musculus OX=10090 GN=Cmtr1 PE=1 SV=1;sp|Q9DBC3|CMTR1_MOUSE Cap-specific mRNA (nucleoside-2-O-)-methyltransferase 1 OS=Mus musculus OX=10090 GN=Cmtr1	9	3	3	3	2	2	1	2	2	3	2	2	3	2	2	1	2	2	3	2	2	3	2	2	1	2	2	3	2	2	3	3.4	3.4	3.4	96.524	844	844;837;719;68;72;99;147;225;369	0	4.0384	By MS/MS	By MS/MS	By matching
A0A494B952;Q91V64	A0A494B952;Q91V64	5;5	5;5	5;5	Isochorismatase domain-containing protein 1	Isoc1	tr|A0A494B952|A0A494B952_MOUSE Isochorismatase domain-containing protein 1 OS=Mus musculus OX=10090 GN=Isoc1 PE=1 SV=1;sp|Q91V64|ISOC1_MOUSE Isochorismatase domain-containing protein 1 OS=Mus musculus OX=10090 GN=Isoc1 PE=1 SV=1	2	5	5	5	5	5	5	4	5	4	5	4	5	5	5	5	4	5	4	5	4	5	5	5	5	4	5	4	5	4	5	23.3	23.3	23.3	27.514	257	257;297	0	14.811	By MS/MS	By MS/MS	By MS/MS
A0A494BA39;A0A494B9F0;A0A494B953;A0A494BAG2;A0A494BAX0;Q8CFI0;A0A494BAE4;A0A494B9L5;E9PXB7;G3X9H8;A0A286YCR1	A0A494BA39;A0A494B9F0;A0A494B953;A0A494BAG2;A0A494BAX0;Q8CFI0;A0A494BAE4;A0A494B9L5;E9PXB7;G3X9H8	5;5;5;5;5;5;4;4;4;4;1	2;2;2;2;2;2;1;1;1;1;1	2;2;2;2;2;2;1;1;1;1;1	E3 ubiquitin-protein ligase NEDD4-like	Nedd4l	tr|A0A494BA39|A0A494BA39_MOUSE E3 ubiquitin-protein ligase OS=Mus musculus OX=10090 GN=Nedd4l PE=1 SV=1;tr|A0A494B9F0|A0A494B9F0_MOUSE E3 ubiquitin-protein ligase OS=Mus musculus OX=10090 GN=Nedd4l PE=1 SV=1;tr|A0A494B953|A0A494B953_MOUSE HECT-type E3 ubiq	11	5	2	2	4	3	3	2	3	4	4	3	4	1	0	0	0	1	1	1	1	1	1	0	0	0	1	1	1	1	1	4.7	2.2	2.2	100.9	872	872;912;956;976;1004;1004;527;751;835;855;224	0.00083368	3.2266	By MS/MS	By matching	By matching
A0A494B955;A0A498WGD8;Q8CDN6;A0A494BBI1;A0A494BB31	A0A494B955;A0A498WGD8;Q8CDN6;A0A494BBI1	5;5;5;4;2	5;5;5;4;2	5;5;5;4;2	Thioredoxin-like protein 1	Txnl1	tr|A0A494B955|A0A494B955_MOUSE Thioredoxin-like protein 1 OS=Mus musculus OX=10090 GN=Txnl1 PE=1 SV=1;tr|A0A498WGD8|A0A498WGD8_MOUSE Thioredoxin-like protein 1 OS=Mus musculus OX=10090 GN=Txnl1 PE=1 SV=1;sp|Q8CDN6|TXNL1_MOUSE Thioredoxin-like protein 1 OS=	5	5	5	5	3	3	3	4	4	3	5	5	5	3	3	3	4	4	3	5	5	5	3	3	3	4	4	3	5	5	5	20.5	20.5	20.5	29.238	259	259;292;289;243;91	0	12.892	By MS/MS	By MS/MS	By MS/MS
A0A494B983;P42582;Q9EQM3;P50220	A0A494B983;P42582;Q9EQM3;P50220	1;1;1;1	1;1;1;1	1;1;1;1	Homeobox protein Nkx-2.5;Homeobox protein Nkx-2.4;Homeobox protein Nkx-2.1	Nkx2-5;Nkx2-4;Nkx2-1	tr|A0A494B983|A0A494B983_MOUSE Homeobox protein Nkx-2.5 (Fragment) OS=Mus musculus OX=10090 GN=Nkx2-5 PE=1 SV=1;sp|P42582|NKX25_MOUSE Homeobox protein Nkx-2.5 OS=Mus musculus OX=10090 GN=Nkx2-5 PE=1 SV=1;sp|Q9EQM3|NKX24_MOUSE Homeobox protein Nkx-2.4 OS=Mu	4	1	1	1	1	1	1	0	1	1	1	1	0	1	1	1	0	1	1	1	1	0	1	1	1	0	1	1	1	1	0	4.1	4.1	4.1	33.976	317	317;318;354;372	0.0016123	2.9561	By MS/MS	By MS/MS	By MS/MS
A0A494B9D4;A0A494BA92;P09528;A0A494BAP3	A0A494B9D4;A0A494BA92;P09528;A0A494BAP3	3;3;3;2	3;3;3;2	3;3;3;2	Ferritin heavy chain;Ferritin heavy chain, N-terminally processed	Fth1	tr|A0A494B9D4|A0A494B9D4_MOUSE Ferritin (Fragment) OS=Mus musculus OX=10090 GN=Fth1 PE=1 SV=1;tr|A0A494BA92|A0A494BA92_MOUSE Ferritin OS=Mus musculus OX=10090 GN=Fth1 PE=1 SV=1;sp|P09528|FRIH_MOUSE Ferritin heavy chain OS=Mus musculus OX=10090 GN=Fth1 PE=1	4	3	3	3	1	0	1	3	3	2	2	3	1	1	0	1	3	3	2	2	3	1	1	0	1	3	3	2	2	3	1	23.3	23.3	23.3	13.528	116	116;136;182;59	0	5.2063	By matching		By matching
A0A494B9H1;Q9EPK6	A0A494B9H1;Q9EPK6	1;1	1;1	1;1	Nucleotide exchange factor SIL1	Sil1	tr|A0A494B9H1|A0A494B9H1_MOUSE Nucleotide exchange factor SIL1 OS=Mus musculus OX=10090 GN=Sil1 PE=1 SV=1;sp|Q9EPK6|SIL1_MOUSE Nucleotide exchange factor SIL1 OS=Mus musculus OX=10090 GN=Sil1 PE=1 SV=2	2	1	1	1	1	1	1	1	1	1	1	1	1	1	1	1	1	1	1	1	1	1	1	1	1	1	1	1	1	1	1	2.9	2.9	2.9	46.779	417	417;465	0.0033873	2.429	By matching	By matching	By MS/MS
D3Z0R5;A0A494B9X2;A0A494BB68;O88958	D3Z0R5;A0A494B9X2;A0A494BB68;O88958	1;1;1;1	1;1;1;1	1;1;1;1	Glucosamine-6-phosphate isomerase 1	Gnpda1	tr|D3Z0R5|D3Z0R5_MOUSE Glucosamine-6-phosphate deaminase (Fragment) OS=Mus musculus OX=10090 GN=Gnpda1 PE=1 SV=1;tr|A0A494B9X2|A0A494B9X2_MOUSE Glucosamine-6-phosphate deaminase OS=Mus musculus OX=10090 GN=Gnpda1 PE=1 SV=1;tr|A0A494BB68|A0A494BB68_MOUSE Gl	4	1	1	1	0	0	1	1	0	0	0	1	1	0	0	1	1	0	0	0	1	1	0	0	1	1	0	0	0	1	1	14.5	14.5	14.5	14.542	124	124;169;177;289	0.0016045	2.9092			By matching
A0A494BBI8;G3X9J6;A0A494BBP6;A0A494B9X3;E9Q9M1;Q3V1L4	A0A494BBI8;G3X9J6;A0A494BBP6;A0A494B9X3;E9Q9M1;Q3V1L4	1;1;1;1;1;1	1;1;1;1;1;1	1;1;1;1;1;1	Cytosolic purine 5-nucleotidase	Nt5c2	tr|A0A494BBI8|A0A494BBI8_MOUSE Cytosolic purine 5-nucleotidase (Fragment) OS=Mus musculus OX=10090 GN=Nt5c2 PE=1 SV=1;tr|G3X9J6|G3X9J6_MOUSE Cytosolic purine 5-nucleotidase OS=Mus musculus OX=10090 GN=Nt5c2 PE=1 SV=2;tr|A0A494BBP6|A0A494BBP6_MOUSE Cytoso	6	1	1	1	1	1	1	0	1	1	1	1	0	1	1	1	0	1	1	1	1	0	1	1	1	0	1	1	1	1	0	14.9	14.9	14.9	9.9533	87	87;251;528;585;586;560	0.0061394	2.1624	By MS/MS	By matching	By matching
A0A494BAQ2;A0A494B9Y5;Q9WTK5	A0A494BAQ2;A0A494B9Y5;Q9WTK5	2;2;2	2;2;2	2;2;2	Nuclear factor NF-kappa-B p100 subunit;Nuclear factor NF-kappa-B p52 subunit	Nfkb2	tr|A0A494BAQ2|A0A494BAQ2_MOUSE Nuclear factor NF-kappa-B p100 subunit OS=Mus musculus OX=10090 GN=Nfkb2 PE=1 SV=1;tr|A0A494B9Y5|A0A494B9Y5_MOUSE Nuclear factor NF-kappa-B p100 subunit OS=Mus musculus OX=10090 GN=Nfkb2 PE=1 SV=1;sp|Q9WTK5|NFKB2_MOUSE Nuclea	3	2	2	2	2	2	2	2	2	2	1	2	1	2	2	2	2	2	2	1	2	1	2	2	2	2	2	2	1	2	1	3.4	3.4	3.4	84.186	776	776;878;899	0	4.5769	By matching	By matching	By matching
A0A494B9Z0;A0A494BBA8;Q642K5;P62862	A0A494B9Z0;A0A494BBA8;Q642K5;P62862	2;2;2;2	2;2;2;2	2;2;2;2	40S ribosomal protein S30	Fau	tr|A0A494B9Z0|A0A494B9Z0_MOUSE 40S ribosomal protein S30 OS=Mus musculus OX=10090 GN=Fau PE=1 SV=1;tr|A0A494BBA8|A0A494BBA8_MOUSE 40S ribosomal protein S30 OS=Mus musculus OX=10090 GN=Fau PE=1 SV=1;tr|Q642K5|Q642K5_MOUSE 40S ribosomal protein S30 OS=Mus mu	4	2	2	2	1	2	0	2	2	2	2	2	1	1	2	0	2	2	2	2	2	1	1	2	0	2	2	2	2	2	1	27	27	27	7.0062	63	63;98;133;59	0	3.6267	By matching	By MS/MS
A0A494BA33;P01901;Q3TH01;A0A494BAT0;G3UXW2;P04223;P03991;P14428;P06339;A0A494B9G8;A0A0B4J1G3;A0A494B9G2;Q0WXH6;Q4KN81;E9PX63;O19441;A7VMS2;F6TIX5;A7VMS3;Q9BCZ1;Q6W9L1;O19443;V9GXI4;F6T1I5;Q31615;Q85ZW7;Q85ZW8;F6VXI7;Q85ZW5;Q85ZW9;H3BK58;H3BJA9;Q6W9J6;G3UWS8;Q85ZW6;V9GXR0;P14432	A0A494BA33;P01901;Q3TH01;A0A494BAT0;G3UXW2;P04223;P03991;P14428	9;9;8;8;7;6;5;5;3;3;3;3;2;2;2;2;1;1;1;1;1;1;1;1;1;1;1;1;1;1;1;1;1;1;1;1;1	5;5;4;4;4;3;2;2;0;1;1;1;0;0;0;0;0;0;0;0;0;0;0;0;0;0;0;0;0;0;0;0;0;0;0;0;0	0;0;0;0;0;0;0;0;0;0;0;0;0;0;0;0;0;0;0;0;0;0;0;0;0;0;0;0;0;0;0;0;0;0;0;0;0	H-2 class I histocompatibility antigen, K-B alpha chain;H-2 class I histocompatibility antigen, K-K alpha chain;H-2 class I histocompatibility antigen, K-W28 alpha chain;H-2 class I histocompatibility antigen, K-Q alpha chain	H2-K1	tr|A0A494BA33|A0A494BA33_MOUSE H-2 class I histocompatibility antigen, K-K alpha chain (Fragment) OS=Mus musculus OX=10090 GN=H2-K1 PE=1 SV=1;sp|P01901|HA1B_MOUSE H-2 class I histocompatibility antigen, K-B alpha chain OS=Mus musculus OX=10090 GN=H2-K1 PE=	37	9	5	0	8	7	7	9	8	9	9	9	8	5	4	4	5	5	5	5	5	5	0	0	0	0	0	0	0	0	0	23.9	14.1	0	39.859	355	355;369;360;356;289;369;368;328;357;190;187;130;285;360;341;368;374;340;348;344;343;331;114;379;379;330;331;138;330;329;327;318;304;287;330;257;384	0	12.629	By MS/MS	By MS/MS	By MS/MS
A0A494BA44;Q04207;A0A494B901;Q4U113;A4QPD3;P15307	A0A494BA44;Q04207;A0A494B901;Q4U113;A4QPD3;P15307	2;2;1;1;1;1	2;2;1;1;1;1	2;2;1;1;1;1	Transcription factor p65;Proto-oncogene c-Rel	Rela;Rel	tr|A0A494BA44|A0A494BA44_MOUSE Transcription factor p65 OS=Mus musculus OX=10090 GN=Rela PE=1 SV=1;sp|Q04207|TF65_MOUSE Transcription factor p65 OS=Mus musculus OX=10090 GN=Rela PE=1 SV=1;tr|A0A494B901|A0A494B901_MOUSE Transcription factor p65 (Fragment) O	6	2	2	2	2	2	2	2	1	2	2	1	1	2	2	2	2	1	2	2	1	1	2	2	2	2	1	2	2	1	1	6.6	6.6	6.6	39.558	348	348;549;67;121;588;587	0.0016051	2.9105	By MS/MS	By MS/MS	By matching
Q62422;A0A494BA97;A0A494B943	Q62422;A0A494BA97	6;6;1	6;6;1	6;6;1	Osteoclast-stimulating factor 1	Ostf1	sp|Q62422|OSTF1_MOUSE Osteoclast-stimulating factor 1 OS=Mus musculus OX=10090 GN=Ostf1 PE=1 SV=2;tr|A0A494BA97|A0A494BA97_MOUSE Osteoclast-stimulating factor 1 OS=Mus musculus OX=10090 GN=Ostf1 PE=1 SV=1	3	6	6	6	6	6	5	4	4	4	5	5	4	6	6	5	4	4	4	5	5	4	6	6	5	4	4	4	5	5	4	37.2	37.2	37.2	23.782	215	215;212;38	0	26.056	By MS/MS	By MS/MS	By MS/MS
A0A494BB58;A0A494BAJ5;A0A494BBF1;Q9WU84	A0A494BB58;A0A494BAJ5;A0A494BBF1;Q9WU84	2;2;2;2	2;2;2;2	2;2;2;2	Copper chaperone for superoxide dismutase	Ccs	tr|A0A494BB58|A0A494BB58_MOUSE Superoxide dismutase copper chaperone OS=Mus musculus OX=10090 GN=Ccs PE=1 SV=1;tr|A0A494BAJ5|A0A494BAJ5_MOUSE Superoxide dismutase [Cu-Zn] OS=Mus musculus OX=10090 GN=Ccs PE=1 SV=1;tr|A0A494BBF1|A0A494BBF1_MOUSE Superoxide d	4	2	2	2	0	0	0	0	0	0	0	0	2	0	0	0	0	0	0	0	0	2	0	0	0	0	0	0	0	0	2	8.8	8.8	8.8	24.23	228	228;228;267;274	0.00041824	3.2605
A0A494BAJ6;Q9WUL7	A0A494BAJ6;Q9WUL7	4;4	4;4	4;4	ADP-ribosylation factor-like protein 3	Arl3	tr|A0A494BAJ6|A0A494BAJ6_MOUSE ADP-ribosylation factor-like protein 3 OS=Mus musculus OX=10090 GN=Arl3 PE=1 SV=1;sp|Q9WUL7|ARL3_MOUSE ADP-ribosylation factor-like protein 3 OS=Mus musculus OX=10090 GN=Arl3 PE=1 SV=1	2	4	4	4	4	3	3	3	4	2	2	3	4	4	3	3	3	4	2	2	3	4	4	3	3	3	4	2	2	3	4	29.4	29.4	29.4	20.227	180	180;182	0	8.8594	By MS/MS	By MS/MS	By MS/MS
F6SLP4;A0A494BAW5;A0A494BAK4;Q9DC16;A0A494BAX4	F6SLP4;A0A494BAW5;A0A494BAK4;Q9DC16	4;4;4;4;1	4;4;4;4;1	4;4;4;4;1	Endoplasmic reticulum-Golgi intermediate compartment protein 1	Ergic1	tr|F6SLP4|F6SLP4_MOUSE Endoplasmic reticulum-Golgi intermediate compartment protein OS=Mus musculus OX=10090 GN=Ergic1 PE=1 SV=2;tr|A0A494BAW5|A0A494BAW5_MOUSE Endoplasmic reticulum-Golgi intermediate compartment protein OS=Mus musculus OX=10090 GN=Ergic1	5	4	4	4	3	3	3	3	3	3	3	4	3	3	3	3	3	3	3	3	4	3	3	3	3	3	3	3	3	4	3	22	22	22	21.445	191	191;198;247;290;100	0	8.1465	By MS/MS	By MS/MS	By MS/MS
A0A494BAW8;Q8K3J1	A0A494BAW8;Q8K3J1	2;2	2;2	2;2	NADH dehydrogenase [ubiquinone] iron-sulfur protein 8, mitochondrial	Ndufs8	tr|A0A494BAW8|A0A494BAW8_MOUSE NADH dehydrogenase [ubiquinone] iron-sulfur protein 8, mitochondrial (Fragment) OS=Mus musculus OX=10090 GN=Ndufs8 PE=1 SV=1;sp|Q8K3J1|NDUS8_MOUSE NADH dehydrogenase [ubiquinone] iron-sulfur protein 8, mitochondrial OS=Mus mu	2	2	2	2	1	1	2	1	2	1	1	1	2	1	1	2	1	2	1	1	1	2	1	1	2	1	2	1	1	1	2	29.9	29.9	29.9	7.6908	67	67;212	0	4.7548	By MS/MS	By MS/MS	By MS/MS
Q8BXZ1;A0A494BB11;A0A494B9P2	Q8BXZ1;A0A494BB11	3;3;1	3;3;1	3;3;1	Protein disulfide-isomerase TMX3	Tmx3	sp|Q8BXZ1|TMX3_MOUSE Protein disulfide-isomerase TMX3 OS=Mus musculus OX=10090 GN=Tmx3 PE=1 SV=2;tr|A0A494BB11|A0A494BB11_MOUSE Protein disulfide-isomerase TMX3 OS=Mus musculus OX=10090 GN=Tmx3 PE=1 SV=1	3	3	3	3	1	1	1	2	2	3	2	2	3	1	1	1	2	2	3	2	2	3	1	1	1	2	2	3	2	2	3	8.8	8.8	8.8	51.847	456	456;372;54	0	6.267	By matching	By MS/MS	By matching
A0A494BB95;Q60872;Q8BX20;Q3UTA4;Q3TQZ4;J3QP87;J3QNT6;A0A1Y7VK80;A0A1Y7VJE9;F6YNI8;Q3UT53;J3QQ02;J3QPI8;J3QMW5;A0A1Y7VNG9;A0A1Y7VLT7	A0A494BB95;Q60872;Q8BX20;Q3UTA4;Q3TQZ4;J3QP87;J3QNT6;A0A1Y7VK80;A0A1Y7VJE9	4;4;2;2;2;2;2;2;2;1;1;1;1;1;1;1	4;4;2;2;2;2;2;2;2;1;1;1;1;1;1;1	1;1;1;1;1;1;1;1;1;1;0;0;0;0;0;0	Eukaryotic translation initiation factor 1A	Eif1a;Gm5662;Gm8300;Gm2016;Gm2035;Gm5039	tr|A0A494BB95|A0A494BB95_MOUSE Eukaryotic translation initiation factor 4C OS=Mus musculus OX=10090 GN=Eif1a PE=1 SV=1;sp|Q60872|IF1A_MOUSE Eukaryotic translation initiation factor 1A OS=Mus musculus OX=10090 GN=Eif1a PE=2 SV=3;tr|Q8BX20|Q8BX20_MOUSE Eukar	16	4	4	1	3	3	4	4	4	4	4	4	3	3	3	4	4	4	4	4	4	3	0	0	1	1	1	1	1	1	1	15	15	3.9	28.612	254	254;144;144;144;144;144;144;144;144;144;144;144;144;144;144;144	0	8.3622	By MS/MS	By MS/MS	By MS/MS
A0A494BBG8;S4R1I3;Q3UE92;Q6P1B1;S4R228	A0A494BBG8;S4R1I3;Q3UE92;Q6P1B1	3;3;3;3;1	3;3;3;3;1	3;3;3;3;1	Xaa-Pro aminopeptidase 1	Xpnpep1	tr|A0A494BBG8|A0A494BBG8_MOUSE Xaa-Pro aminopeptidase 1 OS=Mus musculus OX=10090 GN=Xpnpep1 PE=1 SV=1;tr|S4R1I3|S4R1I3_MOUSE Xaa-Pro aminopeptidase 1 OS=Mus musculus OX=10090 GN=Xpnpep1 PE=1 SV=1;tr|Q3UE92|Q3UE92_MOUSE Xaa-Pro aminopeptidase 1 OS=Mus muscu	5	3	3	3	3	2	3	3	3	3	3	3	3	3	2	3	3	3	3	3	3	3	3	2	3	3	3	3	3	3	3	5.5	5.5	5.5	65.186	587	587;635;666;623;119	0	7.4314	By MS/MS	By matching	By matching
A0A498WGK2;Q8BP47;A0A494BAX5;A0A494BB89;A0A494B927;A0A494BAW6;A0A494B996;A0A494B9G0;A0A494B949	A0A498WGK2;Q8BP47;A0A494BAX5;A0A494BB89;A0A494B927	8;8;6;6;4;3;2;1;1	8;8;6;6;4;3;2;1;1	8;8;6;6;4;3;2;1;1	Asparagine--tRNA ligase, cytoplasmic	Nars	tr|A0A498WGK2|A0A498WGK2_MOUSE Asparagine--tRNA ligase OS=Mus musculus OX=10090 GN=Nars PE=1 SV=1;sp|Q8BP47|SYNC_MOUSE Asparagine--tRNA ligase, cytoplasmic OS=Mus musculus OX=10090 GN=NARS1 PE=1 SV=2;tr|A0A494BAX5|A0A494BAX5_MOUSE Asparagine--tRNA ligase (	9	8	8	8	5	7	7	8	7	7	7	6	6	5	7	7	8	7	7	7	6	6	5	7	7	8	7	7	7	6	6	14.5	14.5	14.5	64.208	558	558;559;497;517;210;164;127;69;70	0	26.097	By MS/MS	By MS/MS	By MS/MS
A0A498WGK6;Q9ET30	A0A498WGK6;Q9ET30	2;2	2;2	2;2	Transmembrane 9 superfamily member 3	Tm9sf3	tr|A0A498WGK6|A0A498WGK6_MOUSE Transmembrane 9 superfamily member OS=Mus musculus OX=10090 GN=Tm9sf3 PE=1 SV=1;sp|Q9ET30|TM9S3_MOUSE Transmembrane 9 superfamily member 3 OS=Mus musculus OX=10090 GN=Tm9sf3 PE=1 SV=1	2	2	2	2	2	2	2	2	2	1	2	2	1	2	2	2	2	2	1	2	2	1	2	2	2	2	2	1	2	2	1	3.3	3.3	3.3	67.507	584	584;587	0.0077574	2.0348	By matching	By MS/MS	By MS/MS
A0A571BEC9;O88492	A0A571BEC9;O88492	1;1	1;1	1;1	Perilipin-4	Plin4	tr|A0A571BEC9|A0A571BEC9_MOUSE Perilipin-4 OS=Mus musculus OX=10090 GN=Plin4 PE=1 SV=1;sp|O88492|PLIN4_MOUSE Perilipin-4 OS=Mus musculus OX=10090 GN=Plin4 PE=1 SV=2	2	1	1	1	1	1	1	1	1	1	1	0	1	1	1	1	1	1	1	1	0	1	1	1	1	1	1	1	1	0	1	4.1	4.1	4.1	158.67	1601	1601;1403	0.0033733	2.4128	By matching	By MS/MS	By MS/MS
A0A7P0A164;A0A571BEE9	A0A7P0A164;A0A571BEE9	1;1	1;1	1;1			tr|A0A7P0A164|A0A7P0A164_MOUSE IQ domain-containing protein F3 OS=Mus musculus OX=10090 GN=Iqcf3 PE=4 SV=1;tr|A0A571BEE9|A0A571BEE9_MOUSE IQ domain-containing protein F3 OS=Mus musculus OX=10090 GN=Iqcf3 PE=4 SV=1	2	1	1	1	1	1	1	1	1	1	1	1	1	1	1	1	1	1	1	1	1	1	1	1	1	1	1	1	1	1	1	4.3	4.3	4.3	19.052	161	161;171	1	-2	By MS/MS	By MS/MS	By MS/MS
A0A571BEI2;Q6PIU9;A0A571BDM4;Q3UHJ0	A0A571BEI2;Q6PIU9	4;3;1;1	4;3;1;1	4;3;1;1	Uncharacterized protein FLJ45252 homolog		tr|A0A571BEI2|A0A571BEI2_MOUSE AP2-associated protein kinase 1 (Fragment) OS=Mus musculus OX=10090 GN=Aak1 PE=1 SV=1;sp|Q6PIU9|YJ005_MOUSE Uncharacterized protein FLJ45252 homolog OS=Mus musculus OX=10090 PE=1 SV=2	4	4	4	4	0	2	2	3	2	4	0	2	4	0	2	2	3	2	4	0	2	4	0	2	2	3	2	4	0	2	4	11	11	11	53.987	510	510;354;237;959	0	8.4523		By matching	By MS/MS
D3YU22;A0A571BG24;Q3UH68;D3Z589;A0A5F8MPN3;D3YU59;D3YV55;F6X3N8;F6W1Y9	D3YU22;A0A571BG24;Q3UH68;D3Z589;A0A5F8MPN3;D3YU59	22;22;22;19;19;16;6;6;1	22;22;22;19;19;16;6;6;1	22;22;22;19;19;16;6;6;1	LIM and calponin homology domains-containing protein 1	Limch1	tr|D3YU22|D3YU22_MOUSE LIM and calponin homology domains-containing protein 1 OS=Mus musculus OX=10090 GN=Limch1 PE=1 SV=1;tr|A0A571BG24|A0A571BG24_MOUSE LIM and calponin homology domains-containing protein 1 OS=Mus musculus OX=10090 GN=Limch1 PE=1 SV=1;sp	9	22	22	22	17	22	17	19	16	18	17	17	14	17	22	17	19	16	18	17	17	14	17	22	17	19	16	18	17	17	14	25	25	25	119.57	1068	1068;1511;1057;898;927;774;237;268;60	0	92.883	By MS/MS	By MS/MS	By MS/MS
E9Q2T3;O35452;A0A571BG59;A0A5F8MPH8	E9Q2T3;O35452;A0A571BG59;A0A5F8MPH8	2;2;2;2	2;2;2;2	2;2;2;2		Tnxb	tr|E9Q2T3|E9Q2T3_MOUSE Tenascin XB OS=Mus musculus OX=10090 GN=Tnxb PE=1 SV=1;tr|O35452|O35452_MOUSE Tenascin X OS=Mus musculus OX=10090 GN=Tnxb PE=1 SV=1;tr|A0A571BG59|A0A571BG59_MOUSE Tenascin XB OS=Mus musculus OX=10090 GN=Tnxb PE=1 SV=1;tr|A0A5F8MPH8|A	4	2	2	2	0	1	1	1	1	2	1	1	1	0	1	1	1	1	2	1	1	1	0	1	1	1	1	2	1	1	1	0.4	0.4	0.4	339.9	3126	3126;4006;4114;4356	0.0030418	2.4895		By MS/MS	By MS/MS
A0A5F8MP96;P28661;Q5ND13;Q5ND09	A0A5F8MP96;P28661;Q5ND13;Q5ND09	6;6;5;4	6;6;5;4	6;6;5;4	Septin-4	Sept4	tr|A0A5F8MP96|A0A5F8MP96_MOUSE Septin-4 OS=Mus musculus OX=10090 GN=Septin4 PE=1 SV=1;sp|P28661|SEPT4_MOUSE Septin-4 OS=Mus musculus OX=10090 GN=Septin4 PE=1 SV=1;tr|Q5ND13|Q5ND13_MOUSE Septin-4 (Fragment) OS=Mus musculus OX=10090 GN=Septin4 PE=1 SV=1;tr|Q	4	6	6	6	5	5	5	5	4	5	6	4	5	5	5	5	5	4	5	6	4	5	5	5	5	5	4	5	6	4	5	6	6	6	110.07	971	971;478;232;280	0	76.963	By MS/MS	By MS/MS	By MS/MS
A0A5F8MPF2;A0A5F8MP98;Q5SSZ5	A0A5F8MPF2;A0A5F8MP98;Q5SSZ5	6;6;6	4;4;4	4;4;4	Tensin-3	Tns3	tr|A0A5F8MPF2|A0A5F8MPF2_MOUSE Tensin-3 OS=Mus musculus OX=10090 GN=Tns3 PE=1 SV=1;tr|A0A5F8MP98|A0A5F8MP98_MOUSE Tensin-3 OS=Mus musculus OX=10090 GN=Tns3 PE=1 SV=1;sp|Q5SSZ5|TENS3_MOUSE Tensin-3 OS=Mus musculus OX=10090 GN=Tns3 PE=1 SV=1	3	6	4	4	5	6	6	6	5	6	3	5	6	3	4	4	4	3	4	1	3	4	3	4	4	4	3	4	1	3	4	4.7	3.5	3.5	171.81	1589	1589;1553;1440	0	28.327	By MS/MS	By MS/MS	By MS/MS
F6VSK8;A0A5F8MPB5;Q61739	F6VSK8;A0A5F8MPB5;Q61739	4;4;4	4;4;4	4;4;4	Integrin alpha-6;Integrin alpha-6 heavy chain;Integrin alpha-6 light chain	Itga6	tr|F6VSK8|F6VSK8_MOUSE Integrin alpha-6 (Fragment) OS=Mus musculus OX=10090 GN=Itga6 PE=1 SV=1;tr|A0A5F8MPB5|A0A5F8MPB5_MOUSE Integrin alpha-6 OS=Mus musculus OX=10090 GN=Itga6 PE=1 SV=1;sp|Q61739|ITA6_MOUSE Integrin alpha-6 OS=Mus musculus OX=10090 GN=Itg	3	4	4	4	3	3	4	4	3	4	3	4	4	3	3	4	4	3	4	3	4	4	3	3	4	4	3	4	3	4	4	8.7	8.7	8.7	74.954	667	667;1130;1091	0	17.96	By MS/MS	By MS/MS	By MS/MS
P26043;A0A5F8MPB9;Q7TSG6	P26043;A0A5F8MPB9;Q7TSG6	23;23;17	10;10;5	10;10;5	Radixin	Rdx	sp|P26043|RADI_MOUSE Radixin OS=Mus musculus OX=10090 GN=Rdx PE=1 SV=3;tr|A0A5F8MPB9|A0A5F8MPB9_MOUSE Radixin OS=Mus musculus OX=10090 GN=Rdx PE=1 SV=1;tr|Q7TSG6|Q7TSG6_MOUSE Radixin OS=Mus musculus OX=10090 GN=Rdx PE=1 SV=1	3	23	10	10	22	22	22	20	21	22	20	22	20	9	9	9	7	8	9	7	9	7	9	9	9	7	8	9	7	9	7	38.3	20.4	20.4	68.542	583	583;604;389	0	30.454	By MS/MS	By MS/MS	By MS/MS
A0A5F8MPK9;Q9EP69	A0A5F8MPK9;Q9EP69	9;9	9;9	9;9	Phosphatidylinositide phosphatase SAC1	Sacm1l	tr|A0A5F8MPK9|A0A5F8MPK9_MOUSE Phosphatidylinositol-3-phosphatase SAC1 OS=Mus musculus OX=10090 GN=Sacm1l PE=1 SV=1;sp|Q9EP69|SAC1_MOUSE Phosphatidylinositol-3-phosphatase SAC1 OS=Mus musculus OX=10090 GN=Sacm1l PE=1 SV=1	2	9	9	9	7	7	6	9	7	8	7	7	8	7	7	6	9	7	8	7	7	8	7	7	6	9	7	8	7	7	8	15.3	15.3	15.3	69.372	609	609;587	0	23.379	By MS/MS	By MS/MS	By MS/MS
A0A5F8MPM4;E9QK82;P27573	A0A5F8MPM4;E9QK82;P27573	4;4;3	4;4;3	4;4;3	Myelin protein P0	Mpz	tr|A0A5F8MPM4|A0A5F8MPM4_MOUSE Myelin protein P0 OS=Mus musculus OX=10090 GN=Mpz PE=1 SV=1;tr|E9QK82|E9QK82_MOUSE Myelin protein P0 OS=Mus musculus OX=10090 GN=Mpz PE=1 SV=1;sp|P27573|MYP0_MOUSE Myelin protein P0 OS=Mus musculus OX=10090 GN=Mpz PE=1 SV=1	3	4	4	4	2	3	4	2	3	3	3	3	2	2	3	4	2	3	3	3	3	2	2	3	4	2	3	3	3	3	2	13.1	13.1	13.1	34.38	312	312;248;248	0	8.1594	By MS/MS	By MS/MS	By MS/MS
E9PUK3;A0A5F8MPQ8;E9PUI5;Q8K012;A0A0G2JFM9	E9PUK3;A0A5F8MPQ8;E9PUI5;Q8K012;A0A0G2JFM9	2;2;2;2;1	2;2;2;2;1	2;2;2;2;1	Formin-binding protein 1-like	Fnbp1l	tr|E9PUK3|E9PUK3_MOUSE Formin-binding protein 1-like OS=Mus musculus OX=10090 GN=Fnbp1l PE=1 SV=1;tr|A0A5F8MPQ8|A0A5F8MPQ8_MOUSE Formin-binding protein 1-like OS=Mus musculus OX=10090 GN=Fnbp1l PE=1 SV=1;tr|E9PUI5|E9PUI5_MOUSE Formin-binding protein 1-like	5	2	2	2	1	1	1	1	0	0	2	2	0	1	1	1	1	0	0	2	2	0	1	1	1	1	0	0	2	2	0	3.4	3.4	3.4	63.974	551	551;604;609;605;451	0	3.6412	By matching	By MS/MS	By MS/MS
D3YUW7;E9QMC1;A0A5F8MPT6;P59242;A0A0G2JFG0;A0A0G2JEK8	D3YUW7;E9QMC1;A0A5F8MPT6;P59242	13;13;13;12;3;3	13;13;13;12;3;3	13;13;13;12;3;3	Cingulin	Cgn	tr|D3YUW7|D3YUW7_MOUSE Cingulin OS=Mus musculus OX=10090 GN=Cgn PE=1 SV=2;tr|E9QMC1|E9QMC1_MOUSE Cingulin OS=Mus musculus OX=10090 GN=Cgn PE=1 SV=2;tr|A0A5F8MPT6|A0A5F8MPT6_MOUSE Cingulin OS=Mus musculus OX=10090 GN=Cgn PE=1 SV=1;sp|P59242|CING_MOUSE Cingu	6	13	13	13	11	12	12	12	10	13	10	11	13	11	12	12	12	10	13	10	11	13	11	12	12	12	10	13	10	11	13	12.3	12.3	12.3	135.61	1183	1183;1191;1192;1191;403;448	0	40.905	By MS/MS	By MS/MS	By MS/MS
A0A5F8MPW1;Q3UTR7;P11859	A0A5F8MPW1;Q3UTR7;P11859	3;3;3	3;3;3	3;3;3	Angiotensinogen;Angiotensin-1;Angiotensin-2;Angiotensin-3;Angiotensin-4;Angiotensin 1-9;Angiotensin 1-7;Angiotensin 1-5;Angiotensin 1-4	Agt	tr|A0A5F8MPW1|A0A5F8MPW1_MOUSE Angiotensinogen OS=Mus musculus OX=10090 GN=Agt PE=1 SV=1;tr|Q3UTR7|Q3UTR7_MOUSE Angiotensinogen OS=Mus musculus OX=10090 GN=Agt PE=1 SV=1;sp|P11859|ANGT_MOUSE Angiotensinogen OS=Mus musculus OX=10090 GN=Agt PE=1 SV=1	3	3	3	3	1	2	2	3	2	3	2	2	3	1	2	2	3	2	3	2	2	3	1	2	2	3	2	3	2	2	3	7.5	7.5	7.5	52.029	477	477;482;477	0	7.7182	By matching	By matching	By MS/MS
P34152;A0A5F8MPY3;A0A2I3BQ85	P34152;A0A5F8MPY3	7;7;1	7;7;1	7;7;1	Focal adhesion kinase 1	Ptk2	sp|P34152|FAK1_MOUSE Focal adhesion kinase 1 OS=Mus musculus OX=10090 GN=Ptk2 PE=1 SV=4;tr|A0A5F8MPY3|A0A5F8MPY3_MOUSE Non-specific protein-tyrosine kinase OS=Mus musculus OX=10090 GN=Ptk2 PE=1 SV=1	3	7	7	7	6	6	7	5	6	4	6	6	6	6	6	7	5	6	4	6	6	6	6	6	7	5	6	4	6	6	6	6.4	6.4	6.4	119.24	1052	1052;1093;126	0	11.696	By MS/MS	By MS/MS	By MS/MS
Q5UE59;E9Q7C9;Q7TNF4;Q8CD76;A0A5F8MPZ2;O88447;F6UYN4;D3YXZ3;Q91YS4;O88448	Q5UE59;E9Q7C9;Q7TNF4;Q8CD76;A0A5F8MPZ2;O88447	6;6;6;6;6;5;2;1;1;1	6;6;6;6;6;5;2;1;1;1	5;5;5;5;5;5;2;0;0;0	Kinesin light chain 1	Klc1	tr|Q5UE59|Q5UE59_MOUSE Kinesin light chain OS=Mus musculus OX=10090 GN=Klc1 PE=1 SV=1;tr|E9Q7C9|E9Q7C9_MOUSE Kinesin light chain OS=Mus musculus OX=10090 GN=Klc1 PE=1 SV=1;tr|Q7TNF4|Q7TNF4_MOUSE Kinesin light chain OS=Mus musculus OX=10090 GN=Klc1 PE=1 SV=	10	6	6	5	5	3	5	5	4	3	4	4	1	5	3	5	5	4	3	4	4	1	4	2	4	5	4	3	4	4	1	12.4	12.4	10.7	61.629	542	542;560;608;616;637;541;172;617;619;599	0	13.546	By MS/MS	By matching	By MS/MS
S4R171;S4R1B8;S4R270;A0A5F8MQ05;D3Z6Q9;S4R1Q1;S4R2J8	S4R171;S4R1B8;S4R270;A0A5F8MQ05;D3Z6Q9;S4R1Q1;S4R2J8	2;2;2;2;2;1;1	2;2;2;2;2;1;1	2;2;2;2;2;1;1	Bridging integrator 2	Bin2	tr|S4R171|S4R171_MOUSE Bridging integrator 2 (Fragment) OS=Mus musculus OX=10090 GN=Bin2 PE=1 SV=1;tr|S4R1B8|S4R1B8_MOUSE Bridging integrator 2 OS=Mus musculus OX=10090 GN=Bin2 PE=1 SV=1;tr|S4R270|S4R270_MOUSE Bridging integrator 2 OS=Mus musculus OX=10090	7	2	2	2	2	2	2	2	2	2	2	2	2	2	2	2	2	2	2	2	2	2	2	2	2	2	2	2	2	2	2	8.1	8.1	8.1	23.305	210	210;478;505;518;489;160;473	0.0034014	2.4531	By MS/MS	By MS/MS	By MS/MS
Q8C400;G3X9K4;A0A5F8MQ25;Q8R3Q2	Q8C400;G3X9K4;A0A5F8MQ25;Q8R3Q2	1;1;1;1	1;1;1;1	1;1;1;1	Serine/threonine-protein phosphatase 6 regulatory subunit 2	Ppp6r2	tr|Q8C400|Q8C400_MOUSE Serine/threonine-protein phosphatase 6 regulatory subunit 2 OS=Mus musculus OX=10090 GN=Ppp6r2 PE=1 SV=1;tr|G3X9K4|G3X9K4_MOUSE Serine/threonine-protein phosphatase 6 regulatory subunit 2 OS=Mus musculus OX=10090 GN=Ppp6r2 PE=1 SV=1;	4	1	1	1	1	1	1	1	1	1	1	1	1	1	1	1	1	1	1	1	1	1	1	1	1	1	1	1	1	1	1	7.6	7.6	7.6	19.701	170	170;923;950;923	0	3.944	By MS/MS	By MS/MS	By MS/MS
Q6NVF7;E9QQ57;A0A5F8MQ58;O55103;A0A0U1RNK1	Q6NVF7;E9QQ57;A0A5F8MQ58;O55103;A0A0U1RNK1	36;36;36;34;29	36;36;36;34;29	36;36;36;34;29	Periaxin	Prx	tr|Q6NVF7|Q6NVF7_MOUSE Periaxin OS=Mus musculus OX=10090 GN=Prx PE=1 SV=1;tr|E9QQ57|E9QQ57_MOUSE Periaxin OS=Mus musculus OX=10090 GN=Prx PE=1 SV=1;tr|A0A5F8MQ58|A0A5F8MQ58_MOUSE Periaxin (Fragment) OS=Mus musculus OX=10090 GN=Prx PE=1 SV=1;sp|O55103|PRAX_	5	36	36	36	30	32	31	33	31	30	32	30	34	30	32	31	33	31	30	32	30	34	30	32	31	33	31	30	32	30	34	35.1	35.1	35.1	147.53	1391	1391;1391;1525;1391;1252	0	139.06	By MS/MS	By MS/MS	By MS/MS
Q3T9T1;A0A5F8MQA9;Q3TZY4;Q80W04	Q3T9T1;A0A5F8MQA9;Q3TZY4;Q80W04	3;3;3;3	3;3;3;3	3;3;3;3	Transmembrane and coiled-coil domains protein 2	Tmcc2	tr|Q3T9T1|Q3T9T1_MOUSE Transmembrane and coiled-coil domains protein 2 OS=Mus musculus OX=10090 GN=Tmcc2 PE=1 SV=1;tr|A0A5F8MQA9|A0A5F8MQA9_MOUSE Transmembrane and coiled-coil domains protein 2 OS=Mus musculus OX=10090 GN=Tmcc2 PE=1 SV=1;tr|Q3TZY4|Q3TZY4_M	4	3	3	3	2	3	1	2	3	0	1	2	2	2	3	1	2	3	0	1	2	2	2	3	1	2	3	0	1	2	2	6.4	6.4	6.4	51.891	471	471;524;628;706	0	3.9481	By MS/MS	By MS/MS	By MS/MS
E9Q8N1;E9Q8K5;A0A5K1VVQ9;A2ASS6;A0A5K1VVQ1;F7CR78;A2AT70	E9Q8N1;E9Q8K5;A0A5K1VVQ9;A2ASS6;A0A5K1VVQ1	14;14;14;14;12;3;2	14;14;14;14;12;3;2	14;14;14;14;12;3;2	Titin	Ttn	tr|E9Q8N1|E9Q8N1_MOUSE Titin OS=Mus musculus OX=10090 GN=Ttn PE=1 SV=1;tr|E9Q8K5|E9Q8K5_MOUSE Titin OS=Mus musculus OX=10090 GN=Ttn PE=1 SV=1;tr|A0A5K1VVQ9|A0A5K1VVQ9_MOUSE Titin OS=Mus musculus OX=10090 GN=Ttn PE=1 SV=1;sp|A2ASS6|TITIN_MOUSE Titin OS=Mus	7	14	14	14	8	10	7	7	7	6	4	5	5	8	10	7	7	7	6	4	5	5	8	10	7	7	7	6	4	5	5	0.5	0.5	0.5	3716	33467	33467;33467;35390;35213;26938;8272;3409	0	21.948	By MS/MS	By MS/MS	By MS/MS
D3YZN8;A0A5K1VVS7;Q99KD5	D3YZN8;A0A5K1VVS7;Q99KD5	1;1;1	1;1;1	1;1;1	Protein unc-45 homolog A	Unc45a	tr|D3YZN8|D3YZN8_MOUSE Protein unc-45 homolog A (Fragment) OS=Mus musculus OX=10090 GN=Unc45a PE=1 SV=2;tr|A0A5K1VVS7|A0A5K1VVS7_MOUSE Protein unc-45 homolog A OS=Mus musculus OX=10090 GN=Unc45a PE=1 SV=1;sp|Q99KD5|UN45A_MOUSE Protein unc-45 homolog A OS=M	3	1	1	1	0	0	1	1	1	1	1	1	1	0	0	1	1	1	1	1	1	1	0	0	1	1	1	1	1	1	1	5.5	5.5	5.5	29.998	273	273;1088;944	0	7.0191			By matching
E9QNA7;A0A668KL65;A0A286YCI8;Q62417;A0A286YCQ0;A0A286YDN0;E9Q6A3;D3Z5J3;A0A5F8MPJ2;E9PYX6;A0A286YCN8;A0A286YD34;A0A668KLG2	E9QNA7;A0A668KL65;A0A286YCI8;Q62417;A0A286YCQ0;A0A286YDN0;E9Q6A3;D3Z5J3;A0A5F8MPJ2;E9PYX6	11;11;10;10;9;9;9;9;9;8;2;1;1	11;11;10;10;9;9;9;9;9;8;2;1;1	11;11;10;10;9;9;9;9;9;8;2;1;1	Sorbin and SH3 domain-containing protein 1	Sorbs1	tr|E9QNA7|E9QNA7_MOUSE Sorbin and SH3 domain-containing protein 1 OS=Mus musculus OX=10090 GN=Sorbs1 PE=1 SV=1;tr|A0A668KL65|A0A668KL65_MOUSE Sorbin and SH3 domain-containing protein 1 (Fragment) OS=Mus musculus OX=10090 GN=Sorbs1 PE=1 SV=1;tr|A0A286YCI8|A	13	11	11	11	7	8	5	8	5	10	5	6	7	7	8	5	8	5	10	5	6	7	7	8	5	8	5	10	5	6	7	20	20	20	82.874	740	740;1005;1290;1290;684;695;714;938;1189;724;170;126;352	0	35.249	By MS/MS	By MS/MS	By MS/MS
A0A668KLB7;Q8BXK9;Q8BHB9;E0CY42	A0A668KLB7;Q8BXK9	14;14;3;1	13;13;2;0	13;13;2;0	Chloride intracellular channel protein 5	Clic5	tr|A0A668KLB7|A0A668KLB7_MOUSE Chloride intracellular channel protein OS=Mus musculus OX=10090 GN=Clic5 PE=1 SV=1;sp|Q8BXK9|CLIC5_MOUSE Chloride intracellular channel protein 5 OS=Mus musculus OX=10090 GN=Clic5 PE=1 SV=1	4	14	13	13	13	13	12	14	14	14	13	12	14	12	12	11	13	13	13	12	11	13	12	12	11	13	13	13	12	11	13	31.8	30.1	30.1	54.15	485	485;251;596;100	0	215.65	By MS/MS	By MS/MS	By MS/MS
A0A668KLV9;A0A668KLD3;Q9WTQ5;A0A668KM55	A0A668KLV9;A0A668KLD3;Q9WTQ5	28;28;28;1	28;28;28;1	28;28;28;1	A-kinase anchor protein 12	Akap12	tr|A0A668KLV9|A0A668KLV9_MOUSE A-kinase anchor protein 12 OS=Mus musculus OX=10090 GN=Akap12 PE=1 SV=1;tr|A0A668KLD3|A0A668KLD3_MOUSE A-kinase anchor protein 12 OS=Mus musculus OX=10090 GN=Akap12 PE=1 SV=1;sp|Q9WTQ5|AKA12_MOUSE A-kinase anchor protein 12 O	4	28	28	28	15	16	18	26	21	22	22	20	24	15	16	18	26	21	22	22	20	24	15	16	18	26	21	22	22	20	24	27.1	27.1	27.1	172.56	1604	1604;1604;1684;190	0	173.27	By MS/MS	By MS/MS	By MS/MS
F7BTP8;A0A6I8MWZ9;A0A6I8MWY7;A0A6I8MWZ1;A2A5E1;A0A6I8MX00;A0A6I8MWX8;Q9QYI3	F7BTP8;A0A6I8MWZ9;A0A6I8MWY7;A0A6I8MWZ1;A2A5E1;A0A6I8MX00;A0A6I8MWX8;Q9QYI3	1;1;1;1;1;1;1;1	1;1;1;1;1;1;1;1	1;1;1;1;1;1;1;1	DnaJ homolog subfamily C member 7	Dnajc7	tr|F7BTP8|F7BTP8_MOUSE DnaJ homolog subfamily C member 7 (Fragment) OS=Mus musculus OX=10090 GN=Dnajc7 PE=1 SV=2;tr|A0A6I8MWZ9|A0A6I8MWZ9_MOUSE DnaJ homolog subfamily C member 7 (Fragment) OS=Mus musculus OX=10090 GN=Dnajc7 PE=1 SV=1;tr|A0A6I8MWY7|A0A6I8MW	8	1	1	1	0	0	0	0	0	1	0	1	0	0	0	0	0	0	1	0	1	0	0	0	0	0	0	1	0	1	0	3.7	3.7	3.7	30.506	268	268;315;347;438;478;484;579;494	0.0030511	2.5102
Z4YJU8;A0A6I8MWY5;E9PUQ5;A0A6I8MX07;Q921M4	Z4YJU8;A0A6I8MWY5;E9PUQ5;A0A6I8MX07;Q921M4	2;2;2;2;2	2;2;2;2;2	2;2;2;2;2	Golgin subfamily A member 2	Golga2	tr|Z4YJU8|Z4YJU8_MOUSE Golgin subfamily A member 2 OS=Mus musculus OX=10090 GN=Golga2 PE=1 SV=3;tr|A0A6I8MWY5|A0A6I8MWY5_MOUSE Golgin subfamily A member 2 OS=Mus musculus OX=10090 GN=Golga2 PE=1 SV=1;tr|E9PUQ5|E9PUQ5_MOUSE Golgin subfamily A member 2 OS=Mu	5	2	2	2	2	2	2	2	2	2	2	2	2	2	2	2	2	2	2	2	2	2	2	2	2	2	2	2	2	2	2	2.3	2.3	2.3	108.63	955	955;987;1014;1026;999	0.00042123	3.3048	By MS/MS	By MS/MS	By MS/MS
Q80YW9;A0A6I8MWZ0;Q6P9Q6	Q80YW9;A0A6I8MWZ0;Q6P9Q6	1;1;1	1;1;1	1;1;1	Peptidyl-prolyl cis-trans isomerase;FK506-binding protein 15	Fkbp15	tr|Q80YW9|Q80YW9_MOUSE Peptidylprolyl isomerase OS=Mus musculus OX=10090 GN=Fkbp15 PE=1 SV=1;tr|A0A6I8MWZ0|A0A6I8MWZ0_MOUSE Peptidylprolyl isomerase (Fragment) OS=Mus musculus OX=10090 GN=Fkbp15 PE=1 SV=1;sp|Q6P9Q6|FKB15_MOUSE FK506-binding protein 15 OS=M	3	1	1	1	1	1	1	1	1	1	1	1	1	1	1	1	1	1	1	1	1	1	1	1	1	1	1	1	1	1	1	1.6	1.6	1.6	82.249	756	756;1044;1216	0.0015962	2.856	By matching	By matching	By matching
G3UXB5;G3XA75;G3UXX9;G3XA66;Q8R5C0;D3Z3F4;A0A6I8MWZ8;P47802	G3UXB5;G3XA75;G3UXX9;G3XA66;Q8R5C0;D3Z3F4;A0A6I8MWZ8;P47802	1;1;1;1;1;1;1;1	1;1;1;1;1;1;1;1	1;1;1;1;1;1;1;1	Metaxin-1	Mtx1	tr|G3UXB5|G3UXB5_MOUSE Metaxin-1 (Fragment) OS=Mus musculus OX=10090 GN=Mtx1 PE=1 SV=1;tr|G3XA75|G3XA75_MOUSE Metaxin-1 (Fragment) OS=Mus musculus OX=10090 GN=Mtx1 PE=1 SV=1;tr|G3UXX9|G3UXX9_MOUSE Metaxin-1 (Fragment) OS=Mus musculus OX=10090 GN=Mtx1 PE=1	8	1	1	1	1	1	1	1	1	1	1	1	1	1	1	1	1	1	1	1	1	1	1	1	1	1	1	1	1	1	1	46.7	46.7	46.7	3.6733	30	30;172;185;298;317;355;461;317	0	3.7271	By MS/MS	By MS/MS	By MS/MS
A0A6I8MX18;Q8CJG1;H3BJ70;Q8CJF9;Q8CJF8	A0A6I8MX18;Q8CJG1;H3BJ70;Q8CJF9	3;3;2;2;1	3;3;2;2;1	2;2;1;1;1	Protein argonaute-1;Protein argonaute-3	Ago1;Ago3	tr|A0A6I8MX18|A0A6I8MX18_MOUSE Protein argonaute-1 OS=Mus musculus OX=10090 GN=Ago1 PE=1 SV=1;sp|Q8CJG1|AGO1_MOUSE Protein argonaute-1 OS=Mus musculus OX=10090 GN=Ago1 PE=1 SV=2;tr|H3BJ70|H3BJ70_MOUSE Protein argonaute-1 (Fragment) OS=Mus musculus OX=10090	5	3	3	2	2	1	1	1	1	1	1	1	3	2	1	1	1	1	1	1	1	3	1	1	1	1	1	1	1	1	2	4.1	4.1	2.7	101.53	895	895;857;553;860;861	0	5.1699	By MS/MS	By matching	By matching
A0A6I8MX27;P16125;D3Z7F0;A0A0N4SVV8	A0A6I8MX27;P16125;D3Z7F0	11;11;7;4	10;10;6;3	10;10;6;3	L-lactate dehydrogenase B chain;L-lactate dehydrogenase	Ldhb	tr|A0A6I8MX27|A0A6I8MX27_MOUSE L-lactate dehydrogenase OS=Mus musculus OX=10090 GN=Ldhb PE=1 SV=1;sp|P16125|LDHB_MOUSE L-lactate dehydrogenase B chain OS=Mus musculus OX=10090 GN=Ldhb PE=1 SV=2;tr|D3Z7F0|D3Z7F0_MOUSE L-lactate dehydrogenase (Fragment) OS=M	4	11	10	10	11	11	11	11	10	9	11	11	11	10	10	10	10	9	8	10	10	10	10	10	10	10	9	8	10	10	10	39	35.5	35.5	37.238	341	341;334;198;193	0	58.677	By MS/MS	By MS/MS	By MS/MS
A0A7N9VR94	A0A7N9VR94	5	5	5			tr|A0A7N9VR94|A0A7N9VR94_MOUSE AHNAK nucleoprotein 2 OS=Mus musculus OX=10090 GN=Ahnak2 PE=1 SV=1	1	5	5	5	4	5	5	4	4	5	5	4	4	4	5	5	4	4	5	5	4	4	4	5	5	4	4	5	5	4	4	18.9	18.9	18.9	368.47	3501	3501	0	25.78	By MS/MS	By MS/MS	By MS/MS
A0A7N9VRC4;Q8R0W0	A0A7N9VRC4;Q8R0W0	6;6	4;4	4;4	Epiplakin	Eppk1	tr|A0A7N9VRC4|A0A7N9VRC4_MOUSE Epiplakin OS=Mus musculus OX=10090 GN=Eppk1 PE=1 SV=1;sp|Q8R0W0|EPIPL_MOUSE Epiplakin OS=Mus musculus OX=10090 GN=Eppk1 PE=1 SV=2	2	6	4	4	2	5	3	4	4	5	6	2	3	1	3	2	2	2	3	4	1	1	1	3	2	2	2	3	4	1	1	5.6	3.9	3.9	381.69	3458	3458;6548	0	8.3222	By MS/MS	By MS/MS	By MS/MS
A1BN54	A1BN54	42	27	2		Actn1	tr|A1BN54|A1BN54_MOUSE Alpha actinin 1a OS=Mus musculus OX=10090 GN=Actn1 PE=1 SV=1	1	42	27	2	34	40	37	37	37	40	37	34	37	21	26	23	24	24	26	23	21	24	0	2	2	1	1	2	1	1	1	51.5	33.4	3	102.72	887	887	0	208.85	By MS/MS	By MS/MS	By MS/MS
E9QN37;A1L314	E9QN37;A1L314	2;2	2;2	2;2	Macrophage-expressed gene 1 protein	Mpeg1	tr|E9QN37|E9QN37_MOUSE Macrophage-expressed gene 1 protein OS=Mus musculus OX=10090 GN=Mpeg1 PE=1 SV=1;sp|A1L314|MPEG1_MOUSE Macrophage-expressed gene 1 protein OS=Mus musculus OX=10090 GN=Mpeg1 PE=1 SV=1	2	2	2	2	0	0	0	2	2	2	2	1	2	0	0	0	2	2	2	2	1	2	0	0	0	2	2	2	2	1	2	3.6	3.6	3.6	79.109	720	720;713	0	3.5541
E9PXY1;A2A432;J3QJX0;E9PXT5	E9PXY1;A2A432;J3QJX0	4;4;3;1	4;4;3;1	2;2;2;0	Cullin-4B	Cul4b	tr|E9PXY1|E9PXY1_MOUSE Cullin-4B OS=Mus musculus OX=10090 GN=Cul4b PE=1 SV=2;sp|A2A432|CUL4B_MOUSE Cullin-4B OS=Mus musculus OX=10090 GN=Cul4b PE=1 SV=1;tr|J3QJX0|J3QJX0_MOUSE Cullin-4B OS=Mus musculus OX=10090 GN=Cul4b PE=1 SV=1	4	4	4	2	4	4	3	4	3	3	4	3	3	4	4	3	4	3	3	4	3	3	2	2	1	2	1	1	2	2	1	5.4	5.4	2.5	102.41	896	896;970;552;265	0	8.2554	By MS/MS	By MS/MS	By MS/MS
A2A4A6;Q62077;F6SLL0;G3UXP4	A2A4A6;Q62077;F6SLL0;G3UXP4	2;2;1;1	2;2;1;1	2;2;1;1	Phosphoinositide phospholipase C;1-phosphatidylinositol 4,5-bisphosphate phosphodiesterase gamma-1	Plcg1	tr|A2A4A6|A2A4A6_MOUSE 1-phosphatidylinositol 4,5-bisphosphate phosphodiesterase gamma OS=Mus musculus OX=10090 GN=Plcg1 PE=1 SV=1;sp|Q62077|PLCG1_MOUSE 1-phosphatidylinositol 4,5-bisphosphate phosphodiesterase gamma-1 OS=Mus musculus OX=10090 GN=Plcg1 PE=	4	2	2	2	2	2	2	2	2	2	1	0	1	2	2	2	2	2	2	1	0	1	2	2	2	2	2	2	1	0	1	2.2	2.2	2.2	148.53	1290	1290;1302;132;513	0	7.4929	By MS/MS	By MS/MS	By MS/MS
P61290;A2A4J1;A2A4J3	P61290;A2A4J1;A2A4J3	2;2;1	2;2;1	2;2;1	Proteasome activator complex subunit 3	Psme3	sp|P61290|PSME3_MOUSE Proteasome activator complex subunit 3 OS=Mus musculus OX=10090 GN=Psme3 PE=1 SV=1;tr|A2A4J1|A2A4J1_MOUSE Proteasome activator complex subunit 3 (Fragment) OS=Mus musculus OX=10090 GN=Psme3 PE=1 SV=1;tr|A2A4J3|A2A4J3_MOUSE Proteasome	3	2	2	2	1	2	2	1	2	1	2	2	2	1	2	2	1	2	1	2	2	2	1	2	2	1	2	1	2	2	2	11.8	11.8	11.8	29.506	254	254;203;154	0.0012479	3.2145	By matching	By matching	By matching
A8XY17;A2A4K0;Q9CQ80;E9PXS9;A2A4J8	A8XY17;A2A4K0;Q9CQ80;E9PXS9;A2A4J8	2;2;2;1;1	2;2;2;1;1	2;2;2;1;1	Vacuolar protein-sorting-associated protein 25	Vps25	tr|A8XY17|A8XY17_MOUSE Vacuolar protein-sorting-associated protein 25 OS=Mus musculus OX=10090 GN=Vps25 PE=1 SV=1;tr|A2A4K0|A2A4K0_MOUSE Vacuolar protein-sorting-associated protein 25 OS=Mus musculus OX=10090 GN=Vps25 PE=1 SV=1;sp|Q9CQ80|VPS25_MOUSE Vacuol	5	2	2	2	1	2	2	2	2	2	2	2	2	1	2	2	2	2	2	2	2	2	1	2	2	2	2	2	2	2	2	18	18	18	14.957	128	128;172;176;91;184	0	5.1822	By matching	By matching	By MS/MS
A2A547;P84099	A2A547;P84099	5;5	5;5	5;5	Ribosomal protein L19;60S ribosomal protein L19	Rpl19	tr|A2A547|A2A547_MOUSE Ribosomal protein L19 OS=Mus musculus OX=10090 GN=Rpl19 PE=1 SV=1;sp|P84099|RL19_MOUSE 60S ribosomal protein L19 OS=Mus musculus OX=10090 GN=Rpl19 PE=1 SV=1	2	5	5	5	3	3	3	5	5	5	3	5	4	3	3	3	5	5	5	3	5	4	3	3	3	5	5	5	3	5	4	25.8	25.8	25.8	23.247	194	194;196	0	13.498	By MS/MS	By MS/MS	By MS/MS
A2A5K2;P55065	A2A5K2;P55065	1;1	1;1	1;1	Phospholipid transfer protein	Pltp	tr|A2A5K2|A2A5K2_MOUSE Phospholipid transfer protein OS=Mus musculus OX=10090 GN=Pltp PE=1 SV=1;sp|P55065|PLTP_MOUSE Phospholipid transfer protein OS=Mus musculus OX=10090 GN=Pltp PE=1 SV=1	2	1	1	1	1	1	0	1	1	0	1	1	0	1	1	0	1	1	0	1	1	0	1	1	0	1	1	0	1	1	0	3.2	3.2	3.2	49.022	441	441;493	0	3.7957	By matching	By MS/MS
A2A5R2	A2A5R2	2	1	1	Brefeldin A-inhibited guanine nucleotide-exchange protein 2	Arfgef2	sp|A2A5R2|BIG2_MOUSE Brefeldin A-inhibited guanine nucleotide-exchange protein 2 OS=Mus musculus OX=10090 GN=Arfgef2 PE=1 SV=1	1	2	1	1	1	2	2	2	2	2	2	2	2	1	1	1	1	1	1	1	1	1	1	1	1	1	1	1	1	1	1	0.8	0.4	0.4	202.24	1792	1792	0.0047497	2.2675	By MS/MS	By MS/MS	By MS/MS
A2A6J4;A2A6J7;P19973;A0A1B0GRF5	A2A6J4;A2A6J7;P19973	7;7;7;2	7;7;7;2	7;7;7;2	Lymphocyte-specific protein 1	Lsp1	tr|A2A6J4|A2A6J4_MOUSE Lymphocyte-specific protein 1 OS=Mus musculus OX=10090 GN=Lsp1 PE=1 SV=1;tr|A2A6J7|A2A6J7_MOUSE Lymphocyte-specific protein 1 OS=Mus musculus OX=10090 GN=Lsp1 PE=1 SV=1;sp|P19973|LSP1_MOUSE Lymphocyte-specific protein 1 OS=Mus muscul	4	7	7	7	4	6	3	5	5	4	5	5	7	4	6	3	5	5	4	5	5	7	4	6	3	5	5	4	5	5	7	29.5	29.5	29.5	35.763	322	322;324;330;82	0	32.506	By MS/MS	By MS/MS	By MS/MS
Q9JM96;A2A6Q2;A2A6Q3	Q9JM96;A2A6Q2;A2A6Q3	2;2;1	2;2;1	2;2;1	Cdc42 effector protein 4	Cdc42ep4	sp|Q9JM96|BORG4_MOUSE Cdc42 effector protein 4 OS=Mus musculus OX=10090 GN=Cdc42ep4 PE=1 SV=1;tr|A2A6Q2|A2A6Q2_MOUSE Cdc42 effector protein 4 (Fragment) OS=Mus musculus OX=10090 GN=Cdc42ep4 PE=1 SV=8;tr|A2A6Q3|A2A6Q3_MOUSE Cdc42 effector protein 4 (Fragmen	3	2	2	2	2	2	2	2	2	1	2	2	2	2	2	2	2	2	1	2	2	2	2	2	2	2	2	1	2	2	2	6	6	6	37.869	349	349;193;86	0	4.1031	By MS/MS	By MS/MS	By MS/MS
A2A6Q8;Q9CZ19;P09541;D6RFU4	A2A6Q8;Q9CZ19;P09541	9;9;8;2	9;9;8;2	7;7;6;2	Myosin light chain 4	Myl4	tr|A2A6Q8|A2A6Q8_MOUSE Myosin light chain 4 (Fragment) OS=Mus musculus OX=10090 GN=Myl4 PE=1 SV=8;tr|Q9CZ19|Q9CZ19_MOUSE Myosin light chain 4 OS=Mus musculus OX=10090 GN=Myl4 PE=1 SV=1;sp|P09541|MYL4_MOUSE Myosin light chain 4 OS=Mus musculus OX=10090 GN=M	4	9	9	7	8	8	8	8	7	7	7	7	7	8	8	8	8	7	7	7	7	7	6	6	6	6	5	5	5	5	5	54.5	54.5	44	21.045	191	191;193;193;74	0	45.56	By MS/MS	By MS/MS	By MS/MS
A2A6U3;Q80UG5;A2A6U5;A8Y5D3	A2A6U3;Q80UG5;A2A6U5	9;9;7;1	9;9;7;1	9;9;7;1	Septin-9	Sept9	tr|A2A6U3|A2A6U3_MOUSE Septin-9 OS=Mus musculus OX=10090 GN=Septin9 PE=1 SV=1;sp|Q80UG5|SEPT9_MOUSE Septin-9 OS=Mus musculus OX=10090 GN=Septin9 PE=1 SV=1;tr|A2A6U5|A2A6U5_MOUSE Septin-9 (Fragment) OS=Mus musculus OX=10090 GN=Septin9 PE=1 SV=1	4	9	9	9	8	8	9	9	9	9	9	8	7	8	8	9	9	9	9	9	8	7	8	8	9	9	9	9	9	8	7	15.2	15.2	15.2	63.772	565	565;583;242;74	0	24.836	By MS/MS	By MS/MS	By MS/MS
Q8CFX1;A2A7A7;A2A7A8	Q8CFX1;A2A7A7	15;15;3	15;15;3	15;15;3	GDH/6PGL endoplasmic bifunctional protein;Glucose 1-dehydrogenase;6-phosphogluconolactonase	H6pd	sp|Q8CFX1|G6PE_MOUSE GDH/6PGL endoplasmic bifunctional protein OS=Mus musculus OX=10090 GN=H6pd PE=1 SV=2;tr|A2A7A7|A2A7A7_MOUSE GDH/6PGL endoplasmic bifunctional protein OS=Mus musculus OX=10090 GN=H6pd PE=1 SV=1	3	15	15	15	9	11	9	12	13	12	11	10	14	9	11	9	12	13	12	11	10	14	9	11	9	12	13	12	11	10	14	21.9	21.9	21.9	88.927	789	789;797;171	0	38.063	By MS/MS	By MS/MS	By MS/MS
Q91WQ3;A2A7S7;F6VXZ2	Q91WQ3;A2A7S7	10;10;1	10;10;1	10;10;1	Tyrosine--tRNA ligase, cytoplasmic;Tyrosine--tRNA ligase, cytoplasmic, N-terminally processed;Tyrosine--tRNA ligase	Yars	sp|Q91WQ3|SYYC_MOUSE Tyrosine--tRNA ligase, cytoplasmic OS=Mus musculus OX=10090 GN=Yars1 PE=1 SV=3;tr|A2A7S7|A2A7S7_MOUSE Tyrosine--tRNA ligase OS=Mus musculus OX=10090 GN=Yars PE=1 SV=1	3	10	10	10	5	5	7	6	7	6	8	6	9	5	5	7	6	7	6	8	6	9	5	5	7	6	7	6	8	6	9	18	18	18	59.105	528	528;564;129	0	16.613	By MS/MS	By MS/MS	By MS/MS
A2A841;P48193;A2A839;A2A838;A2AD32;A0A571BEG4;A2A842;F7BUB8;A0A1D5RLV1;F6S4K9;F7CR30	A2A841;P48193;A2A839;A2A838;A2AD32;A0A571BEG4;A2A842	11;11;10;10;9;8;8;5;4;3;1	10;10;9;9;8;8;8;4;4;3;1	10;10;9;9;8;8;8;4;4;3;1	Protein 4.1	Epb4.1;Epb41	tr|A2A841|A2A841_MOUSE Protein 4.1 OS=Mus musculus OX=10090 GN=Epb41 PE=1 SV=1;sp|P48193|EPB41_MOUSE Protein 4.1 OS=Mus musculus OX=10090 GN=Epb41 PE=1 SV=2;tr|A2A839|A2A839_MOUSE Protein 4.1 OS=Mus musculus OX=10090 GN=Epb41 PE=1 SV=1;tr|A2A838|A2A838_MOU	11	11	10	10	9	9	10	6	8	7	9	8	7	9	9	9	6	7	7	9	7	7	9	9	9	6	7	7	9	7	7	14.3	13	13	97.239	869	869;858;639;667;767;594;769;250;476;375;197	0	20.216	By MS/MS	By MS/MS	By MS/MS
A2A9H6;E9Q472;B1AWG4	A2A9H6;E9Q472;B1AWG4	2;1;1	2;1;1	2;1;1		Gm884;Lrrc37a	tr|A2A9H6|A2A9H6_MOUSE Predicted gene 884 OS=Mus musculus OX=10090 GN=Gm884 PE=1 SV=1;tr|E9Q472|E9Q472_MOUSE Predicted gene 884 OS=Mus musculus OX=10090 GN=Gm884 PE=1 SV=1;tr|B1AWG4|B1AWG4_MOUSE Leucine-rich repeat-containing 37A OS=Mus musculus OX=10090 G	3	2	2	2	1	2	1	1	2	2	2	1	1	1	2	1	1	2	2	2	1	1	1	2	1	1	2	2	2	1	1	0.5	0.5	0.5	405.69	3643	3643;1467;3298	0.0047706	2.3021	By MS/MS	By MS/MS	By MS/MS
A2A9P2;P58058	A2A9P2;P58058	2;2	2;2	2;2	NAD kinase	Nadk	tr|A2A9P2|A2A9P2_MOUSE NAD(+) kinase OS=Mus musculus OX=10090 GN=Nadk PE=1 SV=1;sp|P58058|NADK_MOUSE NAD kinase OS=Mus musculus OX=10090 GN=Nadk PE=1 SV=2	2	2	2	2	0	0	0	1	2	2	2	2	2	0	0	0	1	2	2	2	2	2	0	0	0	1	2	2	2	2	2	7.7	7.7	7.7	40.282	363	363;439	0	7.1234
A6PWC3;A2A9Q2;Q8BHG1;Q3V3G9	A6PWC3;A2A9Q2;Q8BHG1	6;6;6;1	6;6;6;1	6;6;6;1	Nardilysin	Nrd1	tr|A6PWC3|A6PWC3_MOUSE Nardilysin, N-arginine dibasic convertase, NRD convertase 1 OS=Mus musculus OX=10090 GN=Nrd1 PE=1 SV=1;tr|A2A9Q2|A2A9Q2_MOUSE Nardilysin, N-arginine dibasic convertase, NRD convertase 1 OS=Mus musculus OX=10090 GN=Nrd1 PE=1 SV=1;sp|Q	4	6	6	6	3	2	4	5	3	3	3	5	3	3	2	4	5	3	3	3	5	3	3	2	4	5	3	3	3	5	3	5.9	5.9	5.9	127.77	1117	1117;1229;1161;395	0	12.89	By MS/MS	By MS/MS	By MS/MS
A2AAN2;Q8BMA6	A2AAN2;Q8BMA6	4;4	4;4	4;4	Signal recognition particle subunit SRP68	Srp68	tr|A2AAN2|A2AAN2_MOUSE Signal recognition particle subunit SRP68 OS=Mus musculus OX=10090 GN=Srp68 PE=1 SV=1;sp|Q8BMA6|SRP68_MOUSE Signal recognition particle subunit SRP68 OS=Mus musculus OX=10090 GN=Srp68 PE=1 SV=2	2	4	4	4	3	3	3	3	3	3	4	3	3	3	3	3	3	3	3	4	3	3	3	3	3	3	3	3	4	3	3	7.2	7.2	7.2	65.952	587	587;625	0	7.7511	By MS/MS	By MS/MS	By MS/MS
A2ABY3;Q922E4	A2ABY3;Q922E4	1;1	1;1	1;1	Ethanolamine-phosphate cytidylyltransferase	Pcyt2	tr|A2ABY3|A2ABY3_MOUSE Ethanolamine-phosphate cytidylyltransferase OS=Mus musculus OX=10090 GN=Pcyt2 PE=1 SV=1;sp|Q922E4|PCY2_MOUSE Ethanolamine-phosphate cytidylyltransferase OS=Mus musculus OX=10090 GN=Pcyt2 PE=1 SV=1	2	1	1	1	0	1	1	1	1	1	1	0	1	0	1	1	1	1	1	1	0	1	0	1	1	1	1	1	1	0	1	5.7	5.7	5.7	43.446	386	386;404	0	4.1635		By MS/MS	By MS/MS
A2AC16;Q91X52	A2AC16;Q91X52	7;7	6;6	6;6	L-xylulose reductase	Dcxr	tr|A2AC16|A2AC16_MOUSE L-xylulose reductase OS=Mus musculus OX=10090 GN=Dcxr PE=1 SV=1;sp|Q91X52|DCXR_MOUSE L-xylulose reductase OS=Mus musculus OX=10090 GN=Dcxr PE=1 SV=2	2	7	6	6	5	7	7	7	6	5	6	5	5	4	6	6	6	5	4	5	4	4	4	6	6	6	5	4	5	4	4	32.2	28.8	28.8	24.99	236	236;244	0	10.309	By MS/MS	By MS/MS	By MS/MS
A2AC65;Q61805	A2AC65;Q61805	1;1	1;1	1;1	Lipopolysaccharide-binding protein	Lbp	tr|A2AC65|A2AC65_MOUSE Lipopolysaccharide-binding protein OS=Mus musculus OX=10090 GN=Lbp PE=1 SV=1;sp|Q61805|LBP_MOUSE Lipopolysaccharide-binding protein OS=Mus musculus OX=10090 GN=Lbp PE=1 SV=2	2	1	1	1	0	0	0	0	1	1	1	1	1	0	0	0	0	1	1	1	1	1	0	0	0	0	1	1	1	1	1	15.4	15.4	15.4	13.134	123	123;481	0.0016495	3.1336
A2ACG7;Q9DBG6	A2ACG7;Q9DBG6	13;13	13;13	13;13	Dolichyl-diphosphooligosaccharide--protein glycosyltransferase subunit 2	Rpn2	tr|A2ACG7|A2ACG7_MOUSE Dolichyl-diphosphooligosaccharide--protein glycosyltransferase subunit 2 OS=Mus musculus OX=10090 GN=Rpn2 PE=1 SV=1;sp|Q9DBG6|RPN2_MOUSE Dolichyl-diphosphooligosaccharide--protein glycosyltransferase subunit 2 OS=Mus musculus OX=1009	2	13	13	13	11	11	9	11	10	9	11	10	9	11	11	9	11	10	9	11	10	9	11	11	9	11	10	9	11	10	9	33	33	33	67.501	615	615;631	0	134.47	By MS/MS	By MS/MS	By MS/MS
A2ACH6;P82347	A2ACH6;P82347	3;3	3;3	3;3	Delta-sarcoglycan	Sgcd	tr|A2ACH6|A2ACH6_MOUSE Delta-sarcoglycan OS=Mus musculus OX=10090 GN=Sgcd PE=1 SV=1;sp|P82347|SGCD_MOUSE Delta-sarcoglycan OS=Mus musculus OX=10090 GN=Sgcd PE=1 SV=1	2	3	3	3	2	2	3	3	3	2	2	3	3	2	2	3	3	3	2	2	3	3	2	2	3	3	3	2	2	3	3	16.1	16.1	16.1	21.694	192	192;289	0	6.6705	By MS/MS	By MS/MS	By MS/MS
A2ADH1;Q9CQY5	A2ADH1;Q9CQY5	2;2	2;2	2;2	Magnesium transporter protein 1	Magt1	tr|A2ADH1|A2ADH1_MOUSE Magnesium transporter protein 1 OS=Mus musculus OX=10090 GN=Magt1 PE=1 SV=1;sp|Q9CQY5|MAGT1_MOUSE Magnesium transporter protein 1 OS=Mus musculus OX=10090 GN=Magt1 PE=1 SV=1	2	2	2	2	2	2	2	2	2	2	2	1	1	2	2	2	2	2	2	2	1	1	2	2	2	2	2	2	2	1	1	4.9	4.9	4.9	41.637	368	368;335	0	5.3289	By MS/MS	By MS/MS	By MS/MS
A2ADY9	A2ADY9	3	3	3	Protein DDI1 homolog 2	Ddi2	sp|A2ADY9|DDI2_MOUSE Protein DDI1 homolog 2 OS=Mus musculus OX=10090 GN=Ddi2 PE=1 SV=1	1	3	3	3	2	1	2	2	2	1	2	3	2	2	1	2	2	2	1	2	3	2	2	1	2	2	2	1	2	3	2	8.5	8.5	8.5	44.59	399	399	0	7.7241	By matching	By MS/MS	By matching
A2AEG3;A2AEG6;P35803	A2AEG3;A2AEG6;P35803	1;1;1	1;1;1	1;1;1	Neuronal membrane glycoprotein M6-b	Gpm6b	tr|A2AEG3|A2AEG3_MOUSE Neuronal membrane glycoprotein M6-b OS=Mus musculus OX=10090 GN=Gpm6b PE=1 SV=1;tr|A2AEG6|A2AEG6_MOUSE Neuronal membrane glycoprotein M6-b OS=Mus musculus OX=10090 GN=Gpm6b PE=1 SV=1;sp|P35803|GPM6B_MOUSE Neuronal membrane glycoprote	3	1	1	1	0	0	0	0	0	1	0	0	1	0	0	0	0	0	1	0	0	1	0	0	0	0	0	1	0	0	1	4.3	4.3	4.3	33.515	305	305;328;328	0.0064795	2.1462
A2AEM2;Q99LI2	A2AEM2;Q99LI2	1;1	1;1	1;1	Chloride channel CLIC-like protein 1	Clcc1	tr|A2AEM2|A2AEM2_MOUSE Chloride channel CLIC-like protein 1 OS=Mus musculus OX=10090 GN=Clcc1 PE=1 SV=1;sp|Q99LI2|CLCC1_MOUSE Chloride channel CLIC-like protein 1 OS=Mus musculus OX=10090 GN=Clcc1 PE=1 SV=1	2	1	1	1	1	1	1	1	1	1	1	1	1	1	1	1	1	1	1	1	1	1	1	1	1	1	1	1	1	1	1	1.7	1.7	1.7	61.239	544	544;539	0.0023104	2.589	By MS/MS	By MS/MS	By MS/MS
A2AEX8;A2AEX6;P97447;A2AEY1;A2AEY2;A2AEX7;A2AEY0;A2AEX9;Q8CDC8	A2AEX8;A2AEX6;P97447;A2AEY1;A2AEY2;A2AEX7	16;16;16;11;11;9;5;4;1	16;16;16;11;11;9;5;4;1	16;16;16;11;11;9;5;4;1	Four and a half LIM domains protein 1	Fhl1	tr|A2AEX8|A2AEX8_MOUSE Four and a half LIM domains protein 1 OS=Mus musculus OX=10090 GN=Fhl1 PE=1 SV=1;tr|A2AEX6|A2AEX6_MOUSE Four and a half LIM domains protein 1 OS=Mus musculus OX=10090 GN=Fhl1 PE=1 SV=1;sp|P97447|FHL1_MOUSE Four and a half LIM domains	9	16	16	16	14	14	15	16	15	15	14	15	16	14	14	15	16	15	15	14	15	16	14	14	15	16	15	15	14	15	16	55.7	55.7	55.7	33.563	296	296;309;280;234;323;210;89;72;279	0	99.07	By MS/MS	By MS/MS	By MS/MS
A2AFF6;O35638;D6RHQ7;D6REF2;F8WHU7;Q9D3E6	A2AFF6;O35638;D6RHQ7;D6REF2;F8WHU7;Q9D3E6	2;2;1;1;1;1	2;2;1;1;1;1	2;2;1;1;1;1	Cohesin subunit SA-2;Cohesin subunit SA-1	Stag2;Stag1	tr|A2AFF6|A2AFF6_MOUSE Cohesin subunit SA-2 OS=Mus musculus OX=10090 GN=Stag2 PE=1 SV=1;sp|O35638|STAG2_MOUSE Cohesin subunit SA-2 OS=Mus musculus OX=10090 GN=Stag2 PE=1 SV=3;tr|D6RHQ7|D6RHQ7_MOUSE Cohesin subunit SA-1 OS=Mus musculus OX=10090 GN=Stag1 PE=	6	2	2	2	2	2	2	2	2	2	2	2	2	2	2	2	2	2	2	2	2	2	2	2	2	2	2	2	2	2	2	1.1	1.1	1.1	145.7	1268	1268;1231;306;424;1221;1258	0.0037078	2.352	By matching	By matching	By matching
A2AFQ0;Q7TMY8	A2AFQ0;Q7TMY8	2;2	2;2	2;2	E3 ubiquitin-protein ligase HUWE1	Huwe1	tr|A2AFQ0|A2AFQ0_MOUSE HECT-type E3 ubiquitin transferase OS=Mus musculus OX=10090 GN=Huwe1 PE=1 SV=1;sp|Q7TMY8|HUWE1_MOUSE E3 ubiquitin-protein ligase HUWE1 OS=Mus musculus OX=10090 GN=Huwe1 PE=1 SV=5	2	2	2	2	1	1	1	1	1	1	1	2	1	1	1	1	1	1	1	1	2	1	1	1	1	1	1	1	1	2	1	0.5	0.5	0.5	482.69	4378	4378;4377	0	3.6168	By MS/MS	By MS/MS	By matching
A2AGJ9;Q6P6P5;Q3V0N8;Q924N4	A2AGJ9;Q6P6P5;Q3V0N8;Q924N4	2;2;2;2	1;1;1;1	1;1;1;1	Solute carrier family 12 member 6	Slc12a6	tr|A2AGJ9|A2AGJ9_MOUSE Solute carrier family 12 member 6 OS=Mus musculus OX=10090 GN=Slc12a6 PE=3 SV=1;tr|Q6P6P5|Q6P6P5_MOUSE Predicted gene 21985 OS=Mus musculus OX=10090 GN=Gm21985 PE=2 SV=1;tr|Q3V0N8|Q3V0N8_MOUSE Solute carrier family 12 member 6 OS=Mus	4	2	1	1	2	2	2	2	2	2	2	1	2	1	1	1	1	1	1	1	0	1	1	1	1	1	1	1	1	0	1	1.9	1	1	103.61	946	946;1106;1128;1150	1	-2	By MS/MS	By MS/MS	By MS/MS
A2AH25;Q5FWK3	A2AH25;Q5FWK3	15;15	15;15	15;15	Rho GTPase-activating protein 1	Arhgap1	tr|A2AH25|A2AH25_MOUSE Rho GTPase-activating protein 1 OS=Mus musculus OX=10090 GN=Arhgap1 PE=1 SV=1;sp|Q5FWK3|RHG01_MOUSE Rho GTPase-activating protein 1 OS=Mus musculus OX=10090 GN=Arhgap1 PE=1 SV=1	2	15	15	15	11	14	12	13	13	13	12	13	14	11	14	12	13	13	13	12	13	14	11	14	12	13	13	13	12	13	14	34.2	34.2	34.2	54.437	479	479;439	0	48.588	By MS/MS	By MS/MS	By MS/MS
A2AH85;O08810;G3UZ34;G3UXK8	A2AH85;O08810;G3UZ34	15;15;14;3	14;14;13;2	14;14;13;2	116 kDa U5 small nuclear ribonucleoprotein component	Eftud2	tr|A2AH85|A2AH85_MOUSE 116 kDa U5 small nuclear ribonucleoprotein component OS=Mus musculus OX=10090 GN=Eftud2 PE=1 SV=1;sp|O08810|U5S1_MOUSE 116 kDa U5 small nuclear ribonucleoprotein component OS=Mus musculus OX=10090 GN=Eftud2 PE=1 SV=1;tr|G3UZ34|G3UZ34	4	15	14	14	10	11	11	14	13	12	13	11	14	9	10	10	13	12	11	12	10	13	9	10	10	13	12	11	12	10	13	19.2	18.2	18.2	109.49	972	972;971;962;85	0	33.513	By MS/MS	By MS/MS	By MS/MS
A2AHX7;A2AHX8;A2AHX9;Q9QWX2;Q64373	A2AHX7;A2AHX8;A2AHX9;Q9QWX2;Q64373	1;1;1;1;1	1;1;1;1;1	1;1;1;1;1	Bcl-2-like protein 1	Bcl2l1	tr|A2AHX7|A2AHX7_MOUSE Bcl-2-like protein 1 (Fragment) OS=Mus musculus OX=10090 GN=Bcl2l1 PE=1 SV=1;tr|A2AHX8|A2AHX8_MOUSE Bcl-2-like protein 1 (Fragment) OS=Mus musculus OX=10090 GN=Bcl2l1 PE=1 SV=1;tr|A2AHX9|A2AHX9_MOUSE Bcl-2-like protein 1 (Fragment) O	5	1	1	1	1	1	1	1	1	1	1	1	1	1	1	1	1	1	1	1	1	1	1	1	1	1	1	1	1	1	1	12.8	12.8	12.8	8.6011	78	78;96;154;188;233	0.0044297	2.3269	By matching	By MS/MS	By MS/MS
A2AIH8;Q9D711	A2AIH8;Q9D711	1;1	1;1	1;1	Pirin	Pir	tr|A2AIH8|A2AIH8_MOUSE Pirin (Fragment) OS=Mus musculus OX=10090 GN=Pir PE=1 SV=1;sp|Q9D711|PIR_MOUSE Pirin OS=Mus musculus OX=10090 GN=Pir PE=1 SV=1	2	1	1	1	1	1	1	1	1	1	1	1	1	1	1	1	1	1	1	1	1	1	1	1	1	1	1	1	1	1	1	3.6	3.6	3.6	27.942	253	253;290	0	5.6481	By MS/MS	By MS/MS	By MS/MS
A2AIM4;CON__Q3SX28;A2AIM5;A0A1B0GSU8;A0A1B0GT78;Q7TMK6	A2AIM4;CON__Q3SX28	22;20;8;1;1;1	11;9;3;1;1;1	4;2;0;1;1;1		Tpm2	tr|A2AIM4|A2AIM4_MOUSE Tropomyosin beta chain OS=Mus musculus OX=10090 GN=Tpm2 PE=1 SV=1;	6	22	11	4	18	19	19	21	21	21	18	21	19	9	9	9	10	11	10	8	10	8	3	4	3	3	4	4	3	3	3	53.9	29.6	12.3	32.993	284	284;284;105;611;692;716	0	68.488	By MS/MS	By MS/MS	By MS/MS
A2AJ28;Q9D7P7	A2AJ28;Q9D7P7	9;9	9;9	9;9	Chloride intracellular channel protein;Chloride intracellular channel protein 3	Clic3	tr|A2AJ28|A2AJ28_MOUSE Chloride intracellular channel protein 3 OS=Mus musculus OX=10090 GN=Clic3 PE=1 SV=1;sp|Q9D7P7|CLIC3_MOUSE Chloride intracellular channel protein 3 OS=Mus musculus OX=10090 GN=Clic3 PE=1 SV=2	2	9	9	9	7	9	7	8	8	8	6	8	8	7	9	7	8	8	8	6	8	8	7	9	7	8	8	8	6	8	8	47.7	47.7	47.7	26.618	235	235;237	0	29.217	By MS/MS	By MS/MS	By MS/MS
A2AJI1;A8Y5P4;A2AJI0;F6WF36	A2AJI1;A8Y5P4;A2AJI0;F6WF36	4;4;4;3	4;4;4;3	4;4;4;3	MAP7 domain-containing protein 1	Map7d1	tr|A2AJI1|A2AJI1_MOUSE MAP7 domain-containing protein 1 OS=Mus musculus OX=10090 GN=Map7d1 PE=1 SV=1;tr|A8Y5P4|A8Y5P4_MOUSE MAP7 domain-containing protein 1 OS=Mus musculus OX=10090 GN=Map7d1 PE=1 SV=1;sp|A2AJI0|MA7D1_MOUSE MAP7 domain-containing protein 1	4	4	4	4	3	3	2	1	1	1	0	2	2	3	3	2	1	1	1	0	2	2	3	3	2	1	1	1	0	2	2	6.1	6.1	6.1	85.763	774	774;814;846;591	0	8.0429	By MS/MS	By MS/MS	By MS/MS
A2AKH7;Q8JZX5;Q9D1G5;B0R031	A2AKH7;Q8JZX5;Q9D1G5	4;4;4;1	4;4;4;1	4;4;4;1	Leucine-rich repeat-containing protein 57	Lrrc57	tr|A2AKH7|A2AKH7_MOUSE Leucine-rich repeat-containing protein 57 (Fragment) OS=Mus musculus OX=10090 GN=Lrrc57 PE=1 SV=8;tr|Q8JZX5|Q8JZX5_MOUSE Leucine rich repeat containing 57 OS=Mus musculus OX=10090 GN=Lrrc57 PE=1 SV=1;sp|Q9D1G5|LRC57_MOUSE Leucine-ric	4	4	4	4	3	3	2	3	4	3	3	3	2	3	3	2	3	4	3	3	3	2	3	3	2	3	4	3	3	3	2	18.3	18.3	18.3	24.132	218	218;239;239;124	0	8.2573	By MS/MS	By MS/MS	By MS/MS
P43406;A2AKI5;F6W6Q6	P43406;A2AKI5	7;7;2	7;7;2	7;7;2	Integrin alpha-V;Integrin alpha-V heavy chain;Integrin alpha-V light chain	Itgav	sp|P43406|ITAV_MOUSE Integrin alpha-V OS=Mus musculus OX=10090 GN=Itgav PE=1 SV=2;tr|A2AKI5|A2AKI5_MOUSE Integrin alpha-V OS=Mus musculus OX=10090 GN=Itgav PE=1 SV=1	3	7	7	7	6	6	6	5	5	5	5	4	5	6	6	6	5	5	5	5	4	5	6	6	6	5	5	5	5	4	5	8.5	8.5	8.5	115.36	1044	1044;1008;120	0	15.512	By MS/MS	By MS/MS	By MS/MS
Q8C2Q8;A2AKU9;Q91VR2;A2AKV1;A2AKV2;A2AKV3;A2AKV0	Q8C2Q8;A2AKU9;Q91VR2;A2AKV1;A2AKV2;A2AKV3	9;9;9;6;6;6;3	9;9;9;6;6;6;3	9;9;9;6;6;6;3	ATP synthase subunit gamma;ATP synthase subunit gamma, mitochondrial	Atp5c1	tr|Q8C2Q8|Q8C2Q8_MOUSE ATP synthase subunit gamma OS=Mus musculus OX=10090 GN=Atp5c1 PE=1 SV=1;tr|A2AKU9|A2AKU9_MOUSE ATP synthase subunit gamma OS=Mus musculus OX=10090 GN=Atp5c1 PE=1 SV=1;sp|Q91VR2|ATPG_MOUSE ATP synthase subunit gamma, mitochondrial OS=	7	9	9	9	9	9	9	9	9	8	9	9	8	9	9	9	9	9	8	9	9	8	9	9	9	9	9	8	9	9	8	33.2	33.2	33.2	30.255	274	274;297;298;154;171;188;101	0	37.839	By MS/MS	By MS/MS	By MS/MS
Q8BG05;A2AL12;A2AL13	Q8BG05;A2AL12	11;11;1	11;11;1	11;11;1	Heterogeneous nuclear ribonucleoprotein A3	Hnrnpa3	sp|Q8BG05|ROA3_MOUSE Heterogeneous nuclear ribonucleoprotein A3 OS=Mus musculus OX=10090 GN=Hnrnpa3 PE=1 SV=1;tr|A2AL12|A2AL12_MOUSE Heterogeneous nuclear ribonucleoprotein A3 OS=Mus musculus OX=10090 GN=Hnrnpa3 PE=1 SV=1	3	11	11	11	9	8	9	11	11	7	9	8	9	9	8	9	11	11	7	9	8	9	9	8	9	11	11	7	9	8	9	33	33	33	39.652	379	379;318;194	0	89.248	By MS/MS	By MS/MS	By MS/MS
H3BKN2;A2AL50;Q8C0I1;A2AL49	H3BKN2;A2AL50;Q8C0I1;A2AL49	2;2;2;1	2;2;2;1	2;2;2;1	Alkyldihydroxyacetonephosphate synthase, peroxisomal	Agps	tr|H3BKN2|H3BKN2_MOUSE Alkylglycerone-phosphate synthase OS=Mus musculus OX=10090 GN=Agps PE=1 SV=1;tr|A2AL50|A2AL50_MOUSE Alkylglycerone-phosphate synthase OS=Mus musculus OX=10090 GN=Agps PE=1 SV=1;sp|Q8C0I1|ADAS_MOUSE Alkyldihydroxyacetonephosphate synt	4	2	2	2	1	1	1	1	1	1	1	2	1	1	1	1	1	1	1	1	2	1	1	1	1	1	1	1	1	2	1	5.5	5.5	5.5	63.841	568	568;671;645;508	0	7.3853	By matching	By matching	By matching
Q8CBM2;A2AL85;Q8BSY0	Q8CBM2;A2AL85;Q8BSY0	3;3;3	3;3;3	3;3;3	Aspartyl/asparaginyl beta-hydroxylase	Asph	tr|Q8CBM2|Q8CBM2_MOUSE Aspartyl/asparaginyl beta-hydroxylase OS=Mus musculus OX=10090 GN=Asph PE=1 SV=1;tr|A2AL85|A2AL85_MOUSE Aspartyl/asparaginyl beta-hydroxylase OS=Mus musculus OX=10090 GN=Asph PE=1 SV=1;sp|Q8BSY0|ASPH_MOUSE Aspartyl/asparaginyl beta-h	3	3	3	3	3	3	2	3	3	3	2	3	3	3	3	2	3	3	3	2	3	3	3	3	2	3	3	3	2	3	3	4.4	4.4	4.4	75.127	658	658;725;741	0	4.8574	By MS/MS	By MS/MS	By MS/MS
A2ALF0;A2ALF3;F6TQL3;Q6NZB0;F7CXJ2	A2ALF0;A2ALF3;F6TQL3;Q6NZB0	4;4;4;4;1	4;4;4;4;1	4;4;4;4;1	DnaJ homolog subfamily C member 8	Dnajc8	tr|A2ALF0|A2ALF0_MOUSE DnaJ homolog subfamily C member 8 OS=Mus musculus OX=10090 GN=Dnajc8 PE=1 SV=1;tr|A2ALF3|A2ALF3_MOUSE DnaJ homolog subfamily C member 8 OS=Mus musculus OX=10090 GN=Dnajc8 PE=1 SV=1;tr|F6TQL3|F6TQL3_MOUSE DnaJ homolog subfamily C memb	5	4	4	4	3	3	3	3	4	2	3	3	2	3	3	3	3	4	2	3	3	2	3	3	3	3	4	2	3	3	2	14.6	14.6	14.6	25.835	219	219;234;244;253;95	0	6.5543	By MS/MS	By MS/MS	By MS/MS
A2ALN0;P48410	A2ALN0;P48410	1;1	1;1	1;1	ATP-binding cassette sub-family D member 1	Abcd1	tr|A2ALN0|A2ALN0_MOUSE ATP-binding cassette sub-family D member 1 OS=Mus musculus OX=10090 GN=Abcd1 PE=1 SV=1;sp|P48410|ABCD1_MOUSE ATP-binding cassette sub-family D member 1 OS=Mus musculus OX=10090 GN=Abcd1 PE=1 SV=1	2	1	1	1	0	1	1	1	0	1	0	0	1	0	1	1	1	0	1	0	0	1	0	1	1	1	0	1	0	0	1	2.4	2.4	2.4	55.805	504	504;736	0.0030338	2.4685		By matching	By matching
A2AMQ5;Q99L43;Q6PBC0;F6S4G2	A2AMQ5;Q99L43;Q6PBC0	5;5;3;2	5;5;3;2	5;5;3;2	Phosphatidate cytidylyltransferase;Phosphatidate cytidylyltransferase 2	Cds2	tr|A2AMQ5|A2AMQ5_MOUSE Phosphatidate cytidylyltransferase OS=Mus musculus OX=10090 GN=Cds2 PE=1 SV=1;sp|Q99L43|CDS2_MOUSE Phosphatidate cytidylyltransferase 2 OS=Mus musculus OX=10090 GN=Cds2 PE=1 SV=1;tr|Q6PBC0|Q6PBC0_MOUSE Phosphatidate cytidylyltransfer	4	5	5	5	4	5	4	4	4	4	4	4	3	4	5	4	4	4	4	4	4	3	4	5	4	4	4	4	4	4	3	18	18	18	49.293	427	427;444;129;194	0	26.404	By MS/MS	By MS/MS	By MS/MS
A2AMW0;F7CAZ6	A2AMW0;F7CAZ6	14;8	14;8	3;0		Capzb	tr|A2AMW0|A2AMW0_MOUSE F-actin-capping protein subunit beta OS=Mus musculus OX=10090 GN=Capzb PE=1 SV=1;tr|F7CAZ6|F7CAZ6_MOUSE F-actin-capping protein subunit beta (Fragment) OS=Mus musculus OX=10090 GN=Capzb PE=1 SV=1	2	14	14	3	11	11	12	14	13	13	12	11	14	11	11	12	14	13	13	12	11	14	2	2	2	3	3	3	3	3	3	51.9	51.9	6.5	29.295	260	260;204	0	36.851	By MS/MS	By MS/MS	By MS/MS
A2AN08;Z4YMA7;F6SSP6	A2AN08;Z4YMA7	6;3;2	6;3;2	6;3;2	E3 ubiquitin-protein ligase UBR4	Ubr4	sp|A2AN08|UBR4_MOUSE E3 ubiquitin-protein ligase UBR4 OS=Mus musculus OX=10090 GN=Ubr4 PE=1 SV=1;tr|Z4YMA7|Z4YMA7_MOUSE E3 ubiquitin-protein ligase UBR4 (Fragment) OS=Mus musculus OX=10090 GN=Ubr4 PE=1 SV=1	3	6	6	6	6	5	5	4	4	4	4	3	4	6	5	5	4	4	4	4	3	4	6	5	5	4	4	4	4	3	4	1.6	1.6	1.6	572.28	5180	5180;1301;2065	0	20.809	By MS/MS	By MS/MS	By MS/MS
B7ZCL8;A2AN84;P70290	B7ZCL8;A2AN84;P70290	1;1;1	1;1;1	1;1;1	55 kDa erythrocyte membrane protein	Mpp1	tr|B7ZCL8|B7ZCL8_MOUSE 55 kDa erythrocyte membrane protein OS=Mus musculus OX=10090 GN=Mpp1 PE=1 SV=1;tr|A2AN84|A2AN84_MOUSE 55 kDa erythrocyte membrane protein OS=Mus musculus OX=10090 GN=Mpp1 PE=1 SV=1;sp|P70290|EM55_MOUSE 55 kDa erythrocyte membrane pro	3	1	1	1	1	1	1	1	1	1	1	1	1	1	1	1	1	1	1	1	1	1	1	1	1	1	1	1	1	1	1	2.7	2.7	2.7	49.784	446	446;452;466	0.0016077	2.9255	By MS/MS	By MS/MS	By MS/MS
A2ANA0;Q9D662;A2AN98;A2AN99;A2AN97	A2ANA0;Q9D662;A2AN98;A2AN99	3;3;2;2;1	2;2;2;2;1	2;2;2;2;1	Protein transport protein Sec23B	Sec23b	tr|A2ANA0|A2ANA0_MOUSE Protein transport protein SEC23 (Fragment) OS=Mus musculus OX=10090 GN=Sec23b PE=1 SV=1;sp|Q9D662|SC23B_MOUSE Protein transport protein Sec23B OS=Mus musculus OX=10090 GN=Sec23b PE=1 SV=1;tr|A2AN98|A2AN98_MOUSE Protein transport prot	5	3	2	2	2	2	1	1	1	1	1	1	1	1	2	1	1	1	1	1	1	1	1	2	1	1	1	1	1	1	1	14	9	9	31.44	278	278;767;122;138;58	0	3.562	By matching	By MS/MS	By matching
A2AP32;Q3UIU2	A2AP32;Q3UIU2	1;1	1;1	1;1	NADH dehydrogenase [ubiquinone] 1 beta subcomplex subunit 6	Ndufb6	tr|A2AP32|A2AP32_MOUSE NADH dehydrogenase [ubiquinone] 1 beta subcomplex subunit 6 OS=Mus musculus OX=10090 GN=Ndufb6 PE=1 SV=1;sp|Q3UIU2|NDUB6_MOUSE NADH dehydrogenase [ubiquinone] 1 beta subcomplex subunit 6 OS=Mus musculus OX=10090 GN=Ndufb6 PE=1 SV=3	2	1	1	1	1	1	1	1	1	1	1	1	1	1	1	1	1	1	1	1	1	1	1	1	1	1	1	1	1	1	1	7.2	7.2	7.2	11.741	97	97;128	0.0019778	2.7837	By MS/MS	By MS/MS	By MS/MS
Q3U8S1;A2APM5;A2APM3;A2APM4;E9QKM8;Q80X37;A2APM1;A2APM2;P15379	Q3U8S1;A2APM5;A2APM3;A2APM4;E9QKM8;Q80X37;A2APM1;A2APM2;P15379	3;3;3;3;3;3;3;3;3	3;3;3;3;3;3;3;3;3	3;3;3;3;3;3;3;3;3	CD44 antigen	Cd44	tr|Q3U8S1|Q3U8S1_MOUSE CD44 antigen OS=Mus musculus OX=10090 GN=Cd44 PE=1 SV=1;tr|A2APM5|A2APM5_MOUSE CD44 antigen OS=Mus musculus OX=10090 GN=Cd44 PE=1 SV=1;tr|A2APM3|A2APM3_MOUSE CD44 antigen OS=Mus musculus OX=10090 GN=Cd44 PE=1 SV=1;tr|A2APM4|A2APM4_MO	9	3	3	3	3	3	3	3	3	3	3	3	2	3	3	3	3	3	3	3	3	2	3	3	3	3	3	3	3	3	2	7.9	7.9	7.9	40.263	365	365;434;464;498;577;580;657;780;778	0	6.7668	By MS/MS	By MS/MS	By MS/MS
A2AQ07;CON__ENSEMBL:ENSBTAP00000025008	A2AQ07;CON__ENSEMBL:ENSBTAP00000025008	9;5	5;1	5;1	Tubulin beta-1 chain	Tubb1	sp|A2AQ07|TBB1_MOUSE Tubulin beta-1 chain OS=Mus musculus OX=10090 GN=Tubb1 PE=1 SV=1;	2	9	5	5	7	8	7	7	7	8	6	6	8	3	4	3	3	3	4	2	2	4	3	4	3	3	3	4	2	2	4	20.8	14.4	14.4	50.44	451	451;536	0	34.516	By MS/MS	By MS/MS	By MS/MS
F6VVN1;A2AQ43;A2AQ44;A2AQ42;A2AQ45;A2AQ41;Q80TY0;A2AQ47;A2AQ39;A0A0A6YWT1	F6VVN1;A2AQ43;A2AQ44;A2AQ42;A2AQ45;A2AQ41;Q80TY0;A2AQ47;A2AQ39;A0A0A6YWT1	2;2;2;2;2;2;2;1;1;1	2;2;2;2;2;2;2;1;1;1	2;2;2;2;2;2;2;1;1;1	Formin-binding protein 1	Fnbp1	tr|F6VVN1|F6VVN1_MOUSE Formin-binding protein 1 (Fragment) OS=Mus musculus OX=10090 GN=Fnbp1 PE=1 SV=1;tr|A2AQ43|A2AQ43_MOUSE Formin-binding protein 1 OS=Mus musculus OX=10090 GN=Fnbp1 PE=1 SV=1;tr|A2AQ44|A2AQ44_MOUSE Formin-binding protein 1 OS=Mus muscul	10	2	2	2	2	2	2	0	2	2	2	1	1	2	2	2	0	2	2	2	1	1	2	2	2	0	2	2	2	1	1	4.9	4.9	4.9	45.154	388	388;554;559;586;591;615;616;160;208;355	0	4.3444	By MS/MS	By MS/MS	By MS/MS
A2AQE4;P61202	A2AQE4;P61202	5;5	5;5	5;5	COP9 signalosome complex subunit 2	Cops2	tr|A2AQE4|A2AQE4_MOUSE COP9 signalosome complex subunit 2 OS=Mus musculus OX=10090 GN=Cops2 PE=1 SV=1;sp|P61202|CSN2_MOUSE COP9 signalosome complex subunit 2 OS=Mus musculus OX=10090 GN=Cops2 PE=1 SV=1	2	5	5	5	1	3	1	3	4	3	2	1	4	1	3	1	3	4	3	2	1	4	1	3	1	3	4	3	2	1	4	15.2	15.2	15.2	46.913	402	402;443	0	9.0527	By MS/MS	By MS/MS	By MS/MS
F7CU63;A2AQN5;A2AQN4;Q9QXG4	F7CU63;A2AQN5;A2AQN4;Q9QXG4	1;1;1;1	1;1;1;1	1;1;1;1	Acetyl-coenzyme A synthetase, cytoplasmic	Acss2	tr|F7CU63|F7CU63_MOUSE Acetyl-coenzyme A synthetase, cytoplasmic (Fragment) OS=Mus musculus OX=10090 GN=Acss2 PE=1 SV=1;tr|A2AQN5|A2AQN5_MOUSE Propionate--CoA ligase OS=Mus musculus OX=10090 GN=Acss2 PE=1 SV=1;tr|A2AQN4|A2AQN4_MOUSE Propionate--CoA ligase	4	1	1	1	1	1	1	0	1	0	1	0	1	1	1	1	0	1	0	1	0	1	1	1	1	0	1	0	1	0	1	3.1	3.1	3.1	32.668	293	293;706;714;701	0.0033595	2.3906	By MS/MS	By matching	By MS/MS
A2AQR0;Q64521	A2AQR0;Q64521	10;10	10;10	10;10	Glycerol-3-phosphate dehydrogenase;Glycerol-3-phosphate dehydrogenase, mitochondrial	Gpd2	tr|A2AQR0|A2AQR0_MOUSE Glycerol-3-phosphate dehydrogenase OS=Mus musculus OX=10090 GN=Gpd2 PE=1 SV=1;sp|Q64521|GPDM_MOUSE Glycerol-3-phosphate dehydrogenase, mitochondrial OS=Mus musculus OX=10090 GN=Gpd2 PE=1 SV=2	2	10	10	10	10	7	10	10	10	8	10	10	8	10	7	10	10	10	8	10	10	8	10	7	10	10	10	8	10	10	8	15.3	15.3	15.3	82.829	745	745;727	0	28.098	By MS/MS	By MS/MS	By MS/MS
A2AQU8;Q9D975	A2AQU8;Q9D975	1;1	1;1	1;1	Sulfiredoxin-1	Srxn1	tr|A2AQU8|A2AQU8_MOUSE Sulfiredoxin OS=Mus musculus OX=10090 GN=Srxn1 PE=1 SV=1;sp|Q9D975|SRXN1_MOUSE Sulfiredoxin-1 OS=Mus musculus OX=10090 GN=Srxn1 PE=2 SV=1	2	1	1	1	0	1	0	1	1	1	0	1	1	0	1	0	1	1	1	0	1	1	0	1	0	1	1	1	0	1	1	5.8	5.8	5.8	16.063	155	155;136	0.0012484	3.2207		By MS/MS
A2ARA8;G3UYN5;G3UYV5	A2ARA8;G3UYN5	4;3;1	4;3;1	4;3;1	Integrin alpha-8;Integrin alpha-8 heavy chain;Integrin alpha-8 light chain	Itga8	sp|A2ARA8|ITA8_MOUSE Integrin alpha-8 OS=Mus musculus OX=10090 GN=Itga8 PE=1 SV=1;tr|G3UYN5|G3UYN5_MOUSE Integrin alpha-8 OS=Mus musculus OX=10090 GN=Itga8 PE=1 SV=1	3	4	4	4	4	3	4	4	2	3	2	3	4	4	3	4	4	2	3	2	3	4	4	3	4	4	2	3	2	3	4	4	4	4	117.55	1062	1062;590;133	0	6.7826	By MS/MS	By MS/MS	By MS/MS
A2AS98;P28660	A2AS98;P28660	11;11	11;11	11;11	Nck-associated protein 1	Nckap1	tr|A2AS98|A2AS98_MOUSE Nck-associated protein 1 OS=Mus musculus OX=10090 GN=Nckap1 PE=1 SV=1;sp|P28660|NCKP1_MOUSE Nck-associated protein 1 OS=Mus musculus OX=10090 GN=Nckap1 PE=1 SV=2	2	11	11	11	8	10	9	7	10	8	10	10	10	8	10	9	7	10	8	10	10	10	8	10	9	7	10	8	10	10	10	11.9	11.9	11.9	129.51	1134	1134;1128	0	25.706	By MS/MS	By MS/MS	By MS/MS
Z4YK85;M0QWP1;A2ASQ1;Z4YJS5	Z4YK85;M0QWP1;A2ASQ1;Z4YJS5	8;8;8;6	8;8;8;6	8;8;8;6	Agrin;Agrin N-terminal 110 kDa subunit;Agrin C-terminal 110 kDa subunit;Agrin C-terminal 90 kDa fragment;Agrin C-terminal 22 kDa fragment	Agrn	tr|Z4YK85|Z4YK85_MOUSE Agrin OS=Mus musculus OX=10090 GN=Agrn PE=1 SV=1;tr|M0QWP1|M0QWP1_MOUSE Agrin OS=Mus musculus OX=10090 GN=Agrn PE=1 SV=1;sp|A2ASQ1|AGRIN_MOUSE Agrin OS=Mus musculus OX=10090 GN=Agrn PE=1 SV=1;tr|Z4YJS5|Z4YJS5_MOUSE Agrin OS=Mus muscu	4	8	8	8	8	7	8	7	7	6	8	6	6	8	7	8	7	7	6	8	6	6	8	7	8	7	7	6	8	6	6	5.8	5.8	5.8	204.95	1927	1927;2034;1950;1151	0	24.272	By MS/MS	By MS/MS	By MS/MS
A2ASW6;Q9ESL4	A2ASW6;Q9ESL4	1;1	1;1	1;1	Mitogen-activated protein kinase kinase kinase MLT	Zak	tr|A2ASW6|A2ASW6_MOUSE Mitogen-activated protein kinase kinase kinase 20 (Fragment) OS=Mus musculus OX=10090 GN=Map3k20 PE=1 SV=8;sp|Q9ESL4|M3K20_MOUSE Mitogen-activated protein kinase kinase kinase 20 OS=Mus musculus OX=10090 GN=Map3k20 PE=1 SV=1	2	1	1	1	1	1	1	0	0	0	0	0	0	1	1	1	0	0	0	0	0	0	1	1	1	0	0	0	0	0	0	14.9	14.9	14.9	8.3576	74	74;802	0.0019849	2.8094	By MS/MS	By MS/MS	By MS/MS
A2AT37	A2AT37	2	2	2		Upf2	sp|A2AT37|RENT2_MOUSE Regulator of nonsense transcripts 2 OS=Mus musculus OX=10090 GN=Upf2 PE=1 SV=1	1	2	2	2	2	2	2	1	0	1	2	1	1	2	2	2	1	0	1	2	1	1	2	2	2	1	0	1	2	1	1	1.4	1.4	1.4	147.55	1269	1269	0	3.8241	By MS/MS	By MS/MS	By MS/MS
A2AT91;V9GXQ9;Q91UZ1	A2AT91;V9GXQ9;Q91UZ1	2;2;2	2;2;2	2;2;2	Phosphoinositide phospholipase C	Plcb4	tr|A2AT91|A2AT91_MOUSE Phosphoinositide phospholipase C (Fragment) OS=Mus musculus OX=10090 GN=Plcb4 PE=1 SV=1;tr|V9GXQ9|V9GXQ9_MOUSE Phosphoinositide phospholipase C OS=Mus musculus OX=10090 GN=Plcb4 PE=1 SV=1;tr|Q91UZ1|Q91UZ1_MOUSE 1-phosphatidylinositol	3	2	2	2	2	2	2	2	2	2	2	2	2	2	2	2	2	2	2	2	2	2	2	2	2	2	2	2	2	2	2	2.3	2.3	2.3	100.65	883	883;1022;1175	0.0033911	2.4433	By MS/MS	By MS/MS	By matching
A2ATI9;Q99JX3;A2ATI8;A2ATI6	A2ATI9;Q99JX3;A2ATI8;A2ATI6	2;2;1;1	2;2;1;1	2;2;1;1	Golgi reassembly-stacking protein 2	Gorasp2	tr|A2ATI9|A2ATI9_MOUSE Golgi reassembly-stacking protein 2 OS=Mus musculus OX=10090 GN=Gorasp2 PE=1 SV=1;sp|Q99JX3|GORS2_MOUSE Golgi reassembly-stacking protein 2 OS=Mus musculus OX=10090 GN=Gorasp2 PE=1 SV=3;tr|A2ATI8|A2ATI8_MOUSE Golgi reassembly-stackin	4	2	2	2	1	1	1	2	2	2	1	1	2	1	1	1	2	2	2	1	1	2	1	1	1	2	2	2	1	1	2	7.4	7.4	7.4	45.026	431	431;451;317;351	0	4.8743	By MS/MS	By MS/MS	By MS/MS
G8JL68;A2ATP5;A2ATP6;Q8C854;F6XJA1	G8JL68;A2ATP5;A2ATP6;Q8C854;F6XJA1	2;2;2;2;1	2;2;2;2;1	2;2;2;2;1	Myelin expression factor 2	Myef2	tr|G8JL68|G8JL68_MOUSE Myelin expression factor 2 (Fragment) OS=Mus musculus OX=10090 GN=Myef2 PE=1 SV=1;tr|A2ATP5|A2ATP5_MOUSE Myelin expression factor 2 OS=Mus musculus OX=10090 GN=Myef2 PE=1 SV=1;tr|A2ATP6|A2ATP6_MOUSE Myelin expression factor 2 OS=Mus	5	2	2	2	2	2	2	2	2	2	2	2	2	2	2	2	2	2	2	2	2	2	2	2	2	2	2	2	2	2	2	3.8	3.8	3.8	57.033	530	530;550;567;591;446	0	3.8673	By MS/MS	By MS/MS	By MS/MS
A2AU52;Q8BG94	A2AU52;Q8BG94	2;2	2;2	2;2	COMM domain-containing protein 7	Commd7	tr|A2AU52|A2AU52_MOUSE COMM domain-containing protein 7 OS=Mus musculus OX=10090 GN=Commd7 PE=1 SV=1;sp|Q8BG94|COMD7_MOUSE COMM domain-containing protein 7 OS=Mus musculus OX=10090 GN=Commd7 PE=1 SV=1	2	2	2	2	1	1	1	1	1	1	1	1	2	1	1	1	1	1	1	1	1	2	1	1	1	1	1	1	1	1	2	16.3	16.3	16.3	14.683	129	129;200	0.0016201	2.9981	By MS/MS	By matching	By MS/MS
A2AU61;A2AU62;Q64012;A2AU60	A2AU61;A2AU62;Q64012	5;5;5;2	5;5;5;2	5;5;5;2	RNA-binding protein Raly	Raly	tr|A2AU61|A2AU61_MOUSE RNA-binding protein Raly (Fragment) OS=Mus musculus OX=10090 GN=Raly PE=1 SV=1;tr|A2AU62|A2AU62_MOUSE RNA-binding protein Raly (Fragment) OS=Mus musculus OX=10090 GN=Raly PE=1 SV=1;sp|Q64012|RALY_MOUSE RNA-binding protein Raly OS=Mus	4	5	5	5	5	5	5	5	5	5	5	5	5	5	5	5	5	5	5	5	5	5	5	5	5	5	5	5	5	5	5	21.3	21.3	21.3	23.12	211	211;298;312;141	0	12.126	By MS/MS	By MS/MS	By MS/MS
Q3TAI4;A2AUD5;Q9CYZ2;V9GWU5;Q3TUJ9;Q8BKP1;F6VQ81	Q3TAI4;A2AUD5;Q9CYZ2;V9GWU5;Q3TUJ9;Q8BKP1;F6VQ81	7;7;7;6;6;6;5	7;7;7;6;6;6;5	7;7;7;6;6;6;5	Tumor protein D54	Tpd52l2	tr|Q3TAI4|Q3TAI4_MOUSE Tumor protein D54 OS=Mus musculus OX=10090 GN=Tpd52l2 PE=1 SV=1;tr|A2AUD5|A2AUD5_MOUSE Tumor protein D54 OS=Mus musculus OX=10090 GN=Tpd52l2 PE=1 SV=1;sp|Q9CYZ2|TPD54_MOUSE Tumor protein D54 OS=Mus musculus OX=10090 GN=Tpd52l2 PE=1 S	7	7	7	7	6	6	6	5	7	7	6	6	5	6	6	6	5	7	7	6	6	5	6	6	6	5	7	7	6	6	5	38.3	38.3	38.3	22.466	206	206;229;220;169;186;200;161	0	43.978	By MS/MS	By MS/MS	By MS/MS
A2AUE1;G5E8T0;P60904	A2AUE1;G5E8T0;P60904	2;2;2	2;2;2	2;2;2	DnaJ homolog subfamily C member 5	Dnajc5	tr|A2AUE1|A2AUE1_MOUSE DnaJ homolog subfamily C member 5 (Fragment) OS=Mus musculus OX=10090 GN=Dnajc5 PE=1 SV=1;tr|G5E8T0|G5E8T0_MOUSE DnaJ homolog subfamily C member 5 OS=Mus musculus OX=10090 GN=Dnajc5 PE=1 SV=1;sp|P60904|DNJC5_MOUSE DnaJ homolog subfam	3	2	2	2	0	1	2	1	1	1	1	1	2	0	1	2	1	1	1	1	1	2	0	1	2	1	1	1	1	1	2	16.3	16.3	16.3	15.819	141	141;167;198	0.00042194	3.3164		By matching	By matching
A2AUM6;P16254	A2AUM6;P16254	1;1	1;1	1;1	Signal recognition particle 14 kDa protein;Signal recognition particle 14 kDa protein, N-terminally processed	Srp14	tr|A2AUM6|A2AUM6_MOUSE Signal recognition particle 14 kDa protein OS=Mus musculus OX=10090 GN=Srp14 PE=1 SV=1;sp|P16254|SRP14_MOUSE Signal recognition particle 14 kDa protein OS=Mus musculus OX=10090 GN=Srp14 PE=1 SV=1	2	1	1	1	1	1	0	1	0	1	1	1	1	1	1	0	1	0	1	1	1	1	1	1	0	1	0	1	1	1	1	14.4	14.4	14.4	11.234	97	97;110	0	15.179	By MS/MS	By MS/MS
F6QQP6;F6RK07;A2AUX5;A2AUX3;B7ZD29;Q3UHC7	F6QQP6;F6RK07;A2AUX5;A2AUX3;B7ZD29;Q3UHC7	1;1;1;1;1;1	1;1;1;1;1;1	1;1;1;1;1;1	Disabled homolog 2-interacting protein	Dab2ip	tr|F6QQP6|F6QQP6_MOUSE Disabled homolog 2-interacting protein (Fragment) OS=Mus musculus OX=10090 GN=Dab2ip PE=1 SV=1;tr|F6RK07|F6RK07_MOUSE Disabled homolog 2-interacting protein (Fragment) OS=Mus musculus OX=10090 GN=Dab2ip PE=1 SV=1;tr|A2AUX5|A2AUX5_MOU	6	1	1	1	0	0	0	0	1	1	1	1	1	0	0	0	0	1	1	1	1	1	0	0	0	0	1	1	1	1	1	1.8	1.8	1.8	77.545	713	713;1083;1124;1132;1154;1189	0.0074284	2.0473
A2AVJ7;Q99PL5	A2AVJ7;Q99PL5	25;25	25;25	25;25	Ribosome-binding protein 1	Rrbp1	tr|A2AVJ7|A2AVJ7_MOUSE Ribosome-binding protein 1 OS=Mus musculus OX=10090 GN=Rrbp1 PE=1 SV=1;sp|Q99PL5|RRBP1_MOUSE Ribosome-binding protein 1 OS=Mus musculus OX=10090 GN=Rrbp1 PE=1 SV=2	2	25	25	25	18	19	20	20	21	20	22	20	20	18	19	20	20	21	20	22	20	20	18	19	20	20	21	20	22	20	20	32	32	32	158.39	1464	1464;1605	0	67.85	By MS/MS	By MS/MS	By MS/MS
A2AVZ9	A2AVZ9	2	2	2	Solute carrier family 43 member 3	Slc43a3	sp|A2AVZ9|S43A3_MOUSE Equilibrative nucleobase transporter 1 OS=Mus musculus OX=10090 GN=Slc43a3 PE=1 SV=1	1	2	2	2	2	2	2	2	2	2	2	2	2	2	2	2	2	2	2	2	2	2	2	2	2	2	2	2	2	2	2	3.4	3.4	3.4	56.033	502	502	0	4.2419	By MS/MS	By MS/MS	By MS/MS
A2AW05;Q08943	A2AW05;Q08943	2;2	2;2	2;2	FACT complex subunit SSRP1	Ssrp1	tr|A2AW05|A2AW05_MOUSE FACT complex subunit SSRP1 (Fragment) OS=Mus musculus OX=10090 GN=Ssrp1 PE=1 SV=1;sp|Q08943|SSRP1_MOUSE FACT complex subunit SSRP1 OS=Mus musculus OX=10090 GN=Ssrp1 PE=1 SV=2	2	2	2	2	1	2	2	1	1	1	1	1	1	1	2	2	1	1	1	1	1	1	1	2	2	1	1	1	1	1	1	4	4	4	71.527	623	623;708	0	3.4553	By matching	By matching	By MS/MS
A2AWI9;A2AWI7;Q8R3V5	A2AWI9;A2AWI7;Q8R3V5	3;3;3	2;2;2	2;2;2	Endophilin-B2	Sh3glb2	tr|A2AWI9|A2AWI9_MOUSE Endophilin-B2 OS=Mus musculus OX=10090 GN=Sh3glb2 PE=1 SV=1;tr|A2AWI7|A2AWI7_MOUSE Endophilin-B2 OS=Mus musculus OX=10090 GN=Sh3glb2 PE=1 SV=1;sp|Q8R3V5|SHLB2_MOUSE Endophilin-B2 OS=Mus musculus OX=10090 GN=Sh3glb2 PE=1 SV=2	3	3	2	2	1	1	1	3	1	1	1	1	1	0	0	0	2	0	0	0	0	0	0	0	0	2	0	0	0	0	0	7.2	5.1	5.1	41.81	374	374;404;400	0.004433	2.3289	By matching	By matching	By matching
A2AWT6;A2AWT7;A2AWT5;P25976;G3UZW9;E9Q4A8	A2AWT6;A2AWT7;A2AWT5;P25976	4;4;4;4;1;1	4;4;4;4;1;1	4;4;4;4;1;1	Nucleolar transcription factor 1	Ubtf	tr|A2AWT6|A2AWT6_MOUSE Nucleolar transcription factor 1 OS=Mus musculus OX=10090 GN=Ubtf PE=1 SV=1;tr|A2AWT7|A2AWT7_MOUSE Nucleolar transcription factor 1 OS=Mus musculus OX=10090 GN=Ubtf PE=1 SV=1;tr|A2AWT5|A2AWT5_MOUSE Nucleolar transcription factor 1 OS	6	4	4	4	3	3	4	3	3	2	3	3	2	3	3	4	3	3	2	3	3	2	3	3	4	3	3	2	3	3	2	5.5	5.5	5.5	85.009	727	727;752;764;765;151;169	0	6.2869	By MS/MS	By MS/MS	By MS/MS
A2BDX3	A2BDX3	1	1	1	Adenylyltransferase and sulfurtransferase MOCS3;Molybdopterin-synthase adenylyltransferase;Molybdopterin-synthase sulfurtransferase	Mocs3	sp|A2BDX3|MOCS3_MOUSE Adenylyltransferase and sulfurtransferase MOCS3 OS=Mus musculus OX=10090 GN=Mocs3 PE=1 SV=1	1	1	1	1	1	0	0	0	1	1	1	1	1	1	0	0	0	1	1	1	1	1	1	0	0	0	1	1	1	1	1	2	2	2	49.374	460	460	0.0091356	2.0042	By MS/MS
Q9EQU5;A2BE93;A2BE92	Q9EQU5;A2BE93;A2BE92	4;4;3	4;4;3	4;4;3	Protein SET	Set	sp|Q9EQU5|SET_MOUSE Protein SET OS=Mus musculus OX=10090 GN=Set PE=1 SV=1;tr|A2BE93|A2BE93_MOUSE Protein SET (Fragment) OS=Mus musculus OX=10090 GN=Set PE=1 SV=1;tr|A2BE92|A2BE92_MOUSE Protein SET (Fragment) OS=Mus musculus OX=10090 GN=Set PE=1 SV=1	3	4	4	4	4	4	4	4	4	4	4	4	4	4	4	4	4	4	4	4	4	4	4	4	4	4	4	4	4	4	4	16.6	16.6	16.6	33.377	289	289;215;151	0	18.714	By MS/MS	By MS/MS	By MS/MS
A2BFF8;Q3TPJ8;A2BFF5;A2BFF9;O88487	A2BFF8;Q3TPJ8;A2BFF5;A2BFF9;O88487	7;7;7;7;7	7;7;7;7;7	7;7;7;7;7	Cytoplasmic dynein 1 intermediate chain 2	Dync1i2	tr|A2BFF8|A2BFF8_MOUSE Cytoplasmic dynein 1 intermediate chain 2 OS=Mus musculus OX=10090 GN=Dync1i2 PE=1 SV=1;tr|Q3TPJ8|Q3TPJ8_MOUSE Cytoplasmic dynein 1 intermediate chain 2 OS=Mus musculus OX=10090 GN=Dync1i2 PE=1 SV=1;tr|A2BFF5|A2BFF5_MOUSE Cytoplasmic	5	7	7	7	3	5	3	6	5	5	5	4	5	3	5	3	6	5	5	5	4	5	3	5	3	6	5	5	5	4	5	14.1	14.1	14.1	68.265	611	611;632;637;638;612	0	20.569	By MS/MS	By MS/MS	By MS/MS
A2BG76;I7HIP8;A2BG75;A2BG77;P97863;A2ADI3;B1AUB6;B1AUB8;Q3TYK3;A0A1Y7VK55;D3YZ00;E9PUH7;P70255;P70257	A2BG76;I7HIP8;A2BG75;A2BG77;P97863;A2ADI3;B1AUB6;B1AUB8;Q3TYK3;A0A1Y7VK55;D3YZ00;E9PUH7;P70255;P70257	2;2;2;2;2;1;1;1;1;1;1;1;1;1	2;2;2;2;2;1;1;1;1;1;1;1;1;1	1;1;1;1;1;0;0;0;0;0;0;0;0;0	Nuclear factor 1;Nuclear factor 1 B-type;Nuclear factor 1 C-type;Nuclear factor 1 X-type	Nfib;Nfia;Nfix;Nfic	tr|A2BG76|A2BG76_MOUSE Nuclear factor 1 OS=Mus musculus OX=10090 GN=Nfib PE=1 SV=1;tr|I7HIP8|I7HIP8_MOUSE Nuclear factor 1 OS=Mus musculus OX=10090 GN=Nfib PE=1 SV=1;tr|A2BG75|A2BG75_MOUSE Nuclear factor 1 OS=Mus musculus OX=10090 GN=Nfib PE=1 SV=1;tr|A2BG	14	2	2	1	2	2	2	1	2	2	2	2	2	2	2	2	1	2	2	2	2	2	1	1	1	1	1	1	1	1	1	4.5	4.5	2.3	54.776	486	486;493;560;569;570;174;225;380;391;461;488;494;439;488	0	4.3448	By MS/MS	By MS/MS	By MS/MS
F6RB63;A2BI12;Q99JF8	F6RB63;A2BI12;Q99JF8	2;2;2	2;2;2	2;2;2	PC4 and SFRS1-interacting protein	Psip1	tr|F6RB63|F6RB63_MOUSE PC4 and SFRS1-interacting protein (Fragment) OS=Mus musculus OX=10090 GN=Psip1 PE=1 SV=1;tr|A2BI12|A2BI12_MOUSE PC4 and SFRS1-interacting protein OS=Mus musculus OX=10090 GN=Psip1 PE=1 SV=1;sp|Q99JF8|PSIP1_MOUSE PC4 and SFRS1-interac	3	2	2	2	2	1	2	1	2	2	2	2	2	2	1	2	1	2	2	2	2	2	2	1	2	1	2	2	2	2	2	31.1	31.1	31.1	10.353	90	90;327;528	0	6.7454	By MS/MS	By MS/MS	By MS/MS
A2BIN1;Q4FZE8;P11589	A2BIN1;Q4FZE8;P11589	1;1;1	1;1;1	1;1;1	Major urinary protein 2	Mup10;Mup1;Mup2	tr|A2BIN1|A2BIN1_MOUSE Major urinary protein 10 OS=Mus musculus OX=10090 GN=Mup10 PE=2 SV=1;tr|Q4FZE8|Q4FZE8_MOUSE Major urinary protein 1 OS=Mus musculus OX=10090 GN=Mup22 PE=2 SV=1;sp|P11589|MUP2_MOUSE Major urinary protein 2 OS=Mus musculus OX=10090 GN=	3	1	1	1	1	1	1	1	1	1	1	1	1	1	1	1	1	1	1	1	1	1	1	1	1	1	1	1	1	1	1	6.1	6.1	6.1	20.681	180	180;181;180	0.0019794	2.787	By MS/MS	By MS/MS	By MS/MS
A2CG35;P35283	A2CG35;P35283	8;8	8;8	8;8	Ras-related protein Rab-12	Rab12	tr|A2CG35|A2CG35_MOUSE Ras-related protein Rab-12 OS=Mus musculus OX=10090 GN=Rab12 PE=1 SV=1;sp|P35283|RAB12_MOUSE Ras-related protein Rab-12 OS=Mus musculus OX=10090 GN=Rab12 PE=1 SV=3	2	8	8	8	8	8	6	7	7	7	7	8	7	8	8	6	7	7	7	7	8	7	8	8	6	7	7	7	7	8	7	27.1	27.1	27.1	32.238	291	291;243	0	15.949	By MS/MS	By MS/MS	By MS/MS
G3UYA1;A2RT67	G3UYA1;A2RT67	3;3	3;3	3;3	DENN domain-containing protein 3	Dennd3	tr|G3UYA1|G3UYA1_MOUSE DENN domain-containing protein 3 OS=Mus musculus OX=10090 GN=Dennd3 PE=1 SV=1;sp|A2RT67|DEND3_MOUSE DENN domain-containing protein 3 OS=Mus musculus OX=10090 GN=Dennd3 PE=1 SV=2	2	3	3	3	2	2	2	2	3	2	2	2	3	2	2	2	2	3	2	2	2	3	2	2	2	2	3	2	2	2	3	2.9	2.9	2.9	128.37	1139	1139;1274	0	4.0436	By matching	By matching	By matching
Q5XK38;A3KGL9;F6W687;P09602;B7ZCQ3	Q5XK38;A3KGL9;F6W687;P09602;B7ZCQ3	2;2;2;2;1	2;2;2;2;1	2;2;2;2;1	Non-histone chromosomal protein HMG-17	Hmgn2	tr|Q5XK38|Q5XK38_MOUSE Hmgn2 protein OS=Mus musculus OX=10090 GN=Hmgn2 PE=1 SV=1;tr|A3KGL9|A3KGL9_MOUSE Non-histone chromosomal protein HMG-17 OS=Mus musculus OX=10090 GN=Hmgn2 PE=1 SV=1;tr|F6W687|F6W687_MOUSE Non-histone chromosomal protein HMG-17 (Fragme	5	2	2	2	0	1	1	2	0	1	1	1	2	0	1	1	2	0	1	1	1	2	0	1	1	2	0	1	1	1	2	16.3	16.3	16.3	9.6088	92	92;96;112;90;109	0.0016038	2.907		By MS/MS	By matching
Q9D8V0;A3KGR9;Q6PGJ8	Q9D8V0;A3KGR9	3;3;1	3;3;1	3;3;1	Minor histocompatibility antigen H13	Hm13;H13	sp|Q9D8V0|HM13_MOUSE Minor histocompatibility antigen H13 OS=Mus musculus OX=10090 GN=Hm13 PE=1 SV=1;tr|A3KGR9|A3KGR9_MOUSE Histocompatibility 13 (Fragment) OS=Mus musculus OX=10090 GN=H13 PE=1 SV=1	3	3	3	3	3	3	3	3	2	3	3	1	3	3	3	3	3	2	3	3	1	3	3	3	3	3	2	3	3	1	3	7.7	7.7	7.7	41.747	378	378;347;224	0	4.7682	By MS/MS	By MS/MS	By MS/MS
A3KGU7;A3KGU9;A3KGU5;E9Q447;A3KGU4;A0A5F8MQC3;REV__A0A0J9YVC1;REV__A0A0J9YUC1;REV__E9Q770;REV__A0A0J9YUS5;REV__E9PVC6;REV__E9Q9E1;REV__E9PVC5;REV__Q6NZJ6	A3KGU7;A3KGU9;A3KGU5;E9Q447	118;117;116;115;10;3;1;1;1;1;1;1;1;1	118;117;116;115;10;3;1;1;1;1;1;1;1;1	1;1;1;1;0;0;0;0;0;0;0;0;0;0		Sptan1	tr|A3KGU7|A3KGU7_MOUSE Spectrin alpha chain, non-erythrocytic 1 OS=Mus musculus OX=10090 GN=Sptan1 PE=1 SV=1;tr|A3KGU9|A3KGU9_MOUSE Spectrin alpha chain, non-erythrocytic 1 OS=Mus musculus OX=10090 GN=Sptan1 PE=1 SV=2;tr|A3KGU5|A3KGU5_MOUSE Spectrin alpha	14	118	118	1	97	107	101	107	101	105	97	102	108	97	107	101	107	101	105	97	102	108	1	1	1	1	1	1	1	1	1	56.3	56.3	0.8	285.15	2477	2477;2498;2457;2478;219;112;795;900;958;1303;1553;1593;1594;1600	0	323.31	By MS/MS	By MS/MS	By MS/MS
A3KMP2;D6RH59	A3KMP2	5;1	5;1	5;1	Tetratricopeptide repeat protein 38	Ttc38	sp|A3KMP2|TTC38_MOUSE Tetratricopeptide repeat protein 38 OS=Mus musculus OX=10090 GN=Ttc38 PE=1 SV=2	2	5	5	5	4	5	4	5	4	5	5	4	4	4	5	4	5	4	5	5	4	4	4	5	4	5	4	5	5	4	4	12.3	12.3	12.3	52.223	465	465;62	0	11.933	By MS/MS	By MS/MS	By MS/MS
E0CYB6;E0CXD3;E9PYJ2;E0CX45;F6TSJ9;E0CXR8;E0CZE2;E0CZ83;E0CY24;E0CXL4;B7ZNY3;F6S7Z1;G3XA13;A5D6P2;Q99NH2	E0CYB6;E0CXD3;E9PYJ2;E0CX45;F6TSJ9;E0CXR8;E0CZE2;E0CZ83;E0CY24;E0CXL4;B7ZNY3;F6S7Z1;G3XA13;A5D6P2;Q99NH2	1;1;1;1;1;1;1;1;1;1;1;1;1;1;1	1;1;1;1;1;1;1;1;1;1;1;1;1;1;1	1;1;1;1;1;1;1;1;1;1;1;1;1;1;1	Partitioning defective 3 homolog	Pard3	tr|E0CYB6|E0CYB6_MOUSE Partitioning defective 3 homolog OS=Mus musculus OX=10090 GN=Pard3 PE=1 SV=1;tr|E0CXD3|E0CXD3_MOUSE Partitioning defective 3 homolog OS=Mus musculus OX=10090 GN=Pard3 PE=1 SV=1;tr|E9PYJ2|E9PYJ2_MOUSE Partitioning defective 3 homolog	15	1	1	1	1	1	1	0	0	0	0	0	0	1	1	1	0	0	0	0	0	0	1	1	1	0	0	0	0	0	0	25	25	25	4.961	44	44;59;741;943;984;990;1024;1094;1247;1289;1319;1324;1333;1334;1333	0.0064725	2.1389	By matching	By MS/MS	By matching
A6H5Z3	A6H5Z3	2	2	2	Exocyst complex component 6B	Exoc6b	sp|A6H5Z3|EXC6B_MOUSE Exocyst complex component 6B OS=Mus musculus OX=10090 GN=Exoc6b PE=1 SV=1	1	2	2	2	0	0	1	0	1	1	1	0	1	0	0	1	0	1	1	1	0	1	0	0	1	0	1	1	1	0	1	3.2	3.2	3.2	94.128	810	810	0.0030326	2.4677			By matching
Q8BG95;A6H644;A0A571BGD8	Q8BG95;A6H644;A0A571BGD8	3;3;2	2;2;2	2;2;2	Protein phosphatase 1 regulatory subunit 12B;Protein phosphatase 1 regulatory subunit	Ppp1r12b	sp|Q8BG95|MYPT2_MOUSE Protein phosphatase 1 regulatory subunit 12B OS=Mus musculus OX=10090 GN=Ppp1r12b PE=1 SV=2;tr|A6H644|A6H644_MOUSE Protein phosphatase 1 regulatory subunit OS=Mus musculus OX=10090 GN=Ppp1r12b PE=1 SV=1;tr|A0A571BGD8|A0A571BGD8_MOUSE	3	3	2	2	3	3	3	3	3	3	3	3	3	2	2	2	2	2	2	2	2	2	2	2	2	2	2	2	2	2	2	3.6	2	2	109.05	976	976;992;186	0	4.3552	By MS/MS	By MS/MS	By MS/MS
A6PWS5	A6PWS5	8	1	1		Gsn	tr|A6PWS5|A6PWS5_MOUSE Macrophage-capping protein (Fragment) OS=Mus musculus OX=10090 GN=Gsn PE=1 SV=1	1	8	1	1	8	7	8	7	7	7	8	8	7	1	1	1	1	1	1	1	1	1	1	1	1	1	1	1	1	1	1	29.1	3.6	3.6	28.059	251	251	0	3.5509	By MS/MS	By MS/MS	By MS/MS
A6X8Z5	A6X8Z5	4	4	4	Rho GTPase-activating protein 31	Arhgap31	sp|A6X8Z5|RHG31_MOUSE Rho GTPase-activating protein 31 OS=Mus musculus OX=10090 GN=Arhgap31 PE=1 SV=1	1	4	4	4	2	2	1	3	2	3	2	1	3	2	2	1	3	2	3	2	1	3	2	2	1	3	2	3	2	1	3	3.2	3.2	3.2	155.27	1425	1425	0	6.3476	By MS/MS	By MS/MS	By matching
E9Q5L2;E9PVD2;A6X935;A0A2K6EDJ7;CON__Q3T052	E9Q5L2;E9PVD2;A6X935;A0A2K6EDJ7	14;14;14;13;1	14;14;14;13;1	14;14;14;13;1	Inter alpha-trypsin inhibitor, heavy chain 4	Itih4	tr|E9Q5L2|E9Q5L2_MOUSE Inter alpha-trypsin inhibitor, heavy chain 4 OS=Mus musculus OX=10090 GN=Itih4 PE=1 SV=1;tr|E9PVD2|E9PVD2_MOUSE Inter alpha-trypsin inhibitor, heavy chain 4 OS=Mus musculus OX=10090 GN=Itih4 PE=1 SV=1;sp|A6X935|ITIH4_MOUSE Inter alph	5	14	14	14	4	5	4	13	14	8	8	8	13	4	5	4	13	14	8	8	8	13	4	5	4	13	14	8	8	8	13	15	15	15	102.82	925	925;941;942;902;916	0	39.733	By MS/MS	By MS/MS	By MS/MS
A6X940	A6X940	7	1	1		Fermt2	tr|A6X940|A6X940_MOUSE Fermitin family homolog 2 (Fragment) OS=Mus musculus OX=10090 GN=Fermt2 PE=1 SV=1	1	7	1	1	5	6	5	6	6	5	6	6	5	1	1	1	1	1	1	1	1	1	1	1	1	1	1	1	1	1	1	26	4.7	4.7	28.911	258	258	0.0033708	2.4067	By MS/MS	By MS/MS	By MS/MS
A6XA75;Q8K558	A6XA75;Q8K558	1;1	1;1	1;1	Trem-like transcript 1 protein	Treml1	tr|A6XA75|A6XA75_MOUSE Trem-like transcript 1 protein OS=Mus musculus OX=10090 GN=Treml1 PE=1 SV=1;sp|Q8K558|TRML1_MOUSE Trem-like transcript 1 protein OS=Mus musculus OX=10090 GN=Treml1 PE=1 SV=2	2	1	1	1	1	1	1	1	1	1	1	1	1	1	1	1	1	1	1	1	1	1	1	1	1	1	1	1	1	1	1	5.3	5.3	5.3	26.101	243	243;317	0	3.4501	By MS/MS	By MS/MS	By matching
A8DUK4;E9Q223	A8DUK4;E9Q223	15;8	15;8	4;2		Hbbt1;Hbb-bs	tr|A8DUK4|A8DUK4_MOUSE Beta-globin OS=Mus musculus OX=10090 GN=Hbb-bs PE=1 SV=1;tr|E9Q223|E9Q223_MOUSE Hemoglobin, beta adult s chain (Fragment) OS=Mus musculus OX=10090 GN=Hbb-bs PE=1 SV=1	2	15	15	4	14	15	14	15	15	15	14	14	15	14	15	14	15	15	15	14	14	15	4	4	4	4	4	4	4	4	4	95.2	95.2	24.5	15.748	147	147;103	0	323.31	By MS/MS	By MS/MS	By MS/MS
B0R030;Q9D3L3;O09044;B0R029;E9Q8A1;P60879	B0R030;Q9D3L3;O09044;B0R029;E9Q8A1	6;6;6;5;5;1	6;6;6;5;5;1	6;6;6;5;5;1	Synaptosomal-associated protein;Synaptosomal-associated protein 23	Snap23	tr|B0R030|B0R030_MOUSE Synaptosomal-associated protein (Fragment) OS=Mus musculus OX=10090 GN=Snap23 PE=1 SV=8;tr|Q9D3L3|Q9D3L3_MOUSE Synaptosomal-associated protein OS=Mus musculus OX=10090 GN=Snap23 PE=1 SV=1;sp|O09044|SNP23_MOUSE Synaptosomal-associated	6	6	6	6	3	3	2	3	4	3	2	2	2	3	3	2	3	4	3	2	2	2	3	3	2	3	4	3	2	2	2	49.7	49.7	49.7	17.781	161	161;221;210;85;98;206	0	13.89	By MS/MS	By MS/MS	By MS/MS
B0R1E3;P70349	B0R1E3;P70349	2;2	2;2	2;2	Histidine triad nucleotide-binding protein 1	Hint1	tr|B0R1E3|B0R1E3_MOUSE Adenosine 5-monophosphoramidase HINT1 OS=Mus musculus OX=10090 GN=Hint1 PE=1 SV=1;sp|P70349|HINT1_MOUSE Adenosine 5-monophosphoramidase HINT1 OS=Mus musculus OX=10090 GN=Hint1 PE=1 SV=3	2	2	2	2	2	2	2	2	2	2	2	2	2	2	2	2	2	2	2	2	2	2	2	2	2	2	2	2	2	2	2	17.6	17.6	17.6	13.438	119	119;126	0	7.1872	By MS/MS	By MS/MS	By MS/MS
B1AQD7;B1AQD9;Q9Z2R6;Q8C4B4	B1AQD7;B1AQD9;Q9Z2R6;Q8C4B4	1;1;1;1	1;1;1;1	1;1;1;1	Protein unc-119 homolog A;Protein unc-119 homolog B	Unc119;Unc119b	tr|B1AQD7|B1AQD7_MOUSE Protein unc-119 homolog A OS=Mus musculus OX=10090 GN=Unc119 PE=1 SV=1;tr|B1AQD9|B1AQD9_MOUSE Protein unc-119 homolog A OS=Mus musculus OX=10090 GN=Unc119 PE=1 SV=1;sp|Q9Z2R6|U119A_MOUSE Protein unc-119 homolog A OS=Mus musculus OX=1	4	1	1	1	1	1	1	1	1	1	1	1	1	1	1	1	1	1	1	1	1	1	1	1	1	1	1	1	1	1	1	5.1	5.1	5.1	20.742	175	175;262;240;251	0.0044085	2.3094	By matching	By MS/MS	By matching
B1AQF4;Q9D7X3;Q3V2Y9;H3BKD1;H3BKL8	B1AQF4;Q9D7X3;Q3V2Y9;H3BKD1;H3BKL8	3;3;2;2;2	3;3;2;2;2	3;3;2;2;2	Dual specificity protein phosphatase 3	Dusp3	tr|B1AQF4|B1AQF4_MOUSE Dual specificity protein phosphatase OS=Mus musculus OX=10090 GN=Dusp3 PE=1 SV=1;sp|Q9D7X3|DUS3_MOUSE Dual specificity protein phosphatase 3 OS=Mus musculus OX=10090 GN=Dusp3 PE=1 SV=1;tr|Q3V2Y9|Q3V2Y9_MOUSE Protein-serine/threonine	5	3	3	3	3	3	3	3	3	3	3	3	3	3	3	3	3	3	3	3	3	3	3	3	3	3	3	3	3	3	3	17.1	17.1	17.1	23.223	210	210;185;117;118;145	0	34.424	By MS/MS	By MS/MS	By MS/MS
B1AQG7;Q8CCB2;Q9JMD0	B1AQG7;Q8CCB2;Q9JMD0	1;1;1	1;1;1	1;1;1	BUB3-interacting and GLEBS motif-containing protein ZNF207	Zfp207;Znf207	tr|B1AQG7|B1AQG7_MOUSE Zinc finger protein 207 (Fragment) OS=Mus musculus OX=10090 GN=Zfp207 PE=1 SV=1;tr|Q8CCB2|Q8CCB2_MOUSE Zinc finger protein 207 OS=Mus musculus OX=10090 GN=Zfp207 PE=1 SV=1;sp|Q9JMD0|ZN207_MOUSE BUB3-interacting and GLEBS motif-contai	3	1	1	1	1	1	1	1	1	1	1	1	0	1	1	1	1	1	1	1	1	0	1	1	1	1	1	1	1	1	0	5.7	5.7	5.7	25.03	227	227;329;495	0.0019646	2.7327	By MS/MS	By matching	By MS/MS
B1AQR8;G3X9T7;O08573	B1AQR8;G3X9T7;O08573	5;5;5	5;5;5	5;5;5	Galectin;Galectin-9	Lgals9	tr|B1AQR8|B1AQR8_MOUSE Galectin OS=Mus musculus OX=10090 GN=Lgals9 PE=1 SV=1;tr|G3X9T7|G3X9T7_MOUSE Galectin OS=Mus musculus OX=10090 GN=Lgals9 PE=1 SV=1;sp|O08573|LEG9_MOUSE Galectin-9 OS=Mus musculus OX=10090 GN=Lgals9 PE=1 SV=1	3	5	5	5	4	3	3	5	5	5	4	5	5	4	3	3	5	5	5	4	5	5	4	3	3	5	5	5	4	5	5	16.8	16.8	16.8	39.907	352	352;353;353	0	14.065	By MS/MS	By MS/MS	By MS/MS
B7ZC46;B1AQY9;B1AQZ0;Q8CHH9;E0CYM4	B7ZC46;B1AQY9;B1AQZ0;Q8CHH9	9;9;9;9;1	6;6;6;6;1	6;6;6;6;1	Septin-8	Sept8	tr|B7ZC46|B7ZC46_MOUSE Septin OS=Mus musculus OX=10090 GN=Septin8 PE=1 SV=1;tr|B1AQY9|B1AQY9_MOUSE Septin OS=Mus musculus OX=10090 GN=Septin8 PE=1 SV=1;tr|B1AQZ0|B1AQZ0_MOUSE Septin-8 OS=Mus musculus OX=10090 GN=Septin8 PE=1 SV=1;sp|Q8CHH9|SEPT8_MOUSE Sept	5	9	6	6	6	7	7	8	6	8	7	8	7	5	5	5	5	4	6	5	6	5	5	5	5	5	4	6	5	6	5	28.6	20.9	20.9	50.895	440	440;442;484;429;51	0	39.895	By MS/MS	By MS/MS	By MS/MS
F7C528;E9Q614;B1AR17;F6V4V3;E9PYU4;E9PYL1;A2A8L1	F7C528;E9Q614;B1AR17;F6V4V3	3;3;3;2;1;1;1	1;1;1;0;0;0;0	1;1;1;0;0;0;0		Chd3	tr|F7C528|F7C528_MOUSE DNA helicase (Fragment) OS=Mus musculus OX=10090 GN=Chd3 PE=1 SV=1;tr|E9Q614|E9Q614_MOUSE DNA helicase OS=Mus musculus OX=10090 GN=Chd3 PE=1 SV=1;tr|B1AR17|B1AR17_MOUSE DNA helicase OS=Mus musculus OX=10090 GN=Chd3 PE=1 SV=1;tr|F6V4V	7	3	1	1	3	3	3	2	2	3	1	3	3	1	1	1	1	1	1	1	1	1	1	1	1	1	1	1	1	1	1	1.6	0.7	0.7	213.92	1886	1886;2021;2055;197;1915;1952;1946	0.0058309	2.2337	By MS/MS	By MS/MS	By MS/MS
B1AR28;P50544	B1AR28;P50544	13;13	13;13	13;13	Very long-chain specific acyl-CoA dehydrogenase, mitochondrial	Acadvl	tr|B1AR28|B1AR28_MOUSE Very long-chain-specific acyl-CoA dehydrogenase, mitochondrial OS=Mus musculus OX=10090 GN=Acadvl PE=1 SV=1;sp|P50544|ACADV_MOUSE Very long-chain specific acyl-CoA dehydrogenase, mitochondrial OS=Mus musculus OX=10090 GN=Acadvl PE=1	2	13	13	13	12	12	10	10	11	13	10	12	11	12	12	10	10	11	13	10	12	11	12	12	10	10	11	13	10	12	11	24.3	24.3	24.3	68.55	634	634;656	0	41.789	By MS/MS	By MS/MS	By MS/MS
B1AR93;F7C265;Q9D024	B1AR93;F7C265;Q9D024	2;2;2	2;2;2	2;2;2	Coiled-coil domain-containing protein 47	Ccdc47	tr|B1AR93|B1AR93_MOUSE PAT complex subunit CCDC47 (Fragment) OS=Mus musculus OX=10090 GN=Ccdc47 PE=1 SV=1;tr|F7C265|F7C265_MOUSE PAT complex subunit CCDC47 (Fragment) OS=Mus musculus OX=10090 GN=Ccdc47 PE=1 SV=1;sp|Q9D024|CCD47_MOUSE PAT complex subunit CC	3	2	2	2	0	0	0	1	0	2	1	1	1	0	0	0	1	0	2	1	1	1	0	0	0	1	0	2	1	1	1	17.4	17.4	17.4	16.285	138	138;224;483	0.0068003	2.1096
B1ARA3;P61255;B1ARA5	B1ARA3;P61255;B1ARA5	5;5;3	5;5;3	5;5;3	60S ribosomal protein L26	Rpl26	tr|B1ARA3|B1ARA3_MOUSE 60S ribosomal protein L26 (Fragment) OS=Mus musculus OX=10090 GN=Rpl26 PE=1 SV=1;sp|P61255|RL26_MOUSE 60S ribosomal protein L26 OS=Mus musculus OX=10090 GN=Rpl26 PE=1 SV=1;tr|B1ARA5|B1ARA5_MOUSE 60S ribosomal protein L26 OS=Mus muscu	3	5	5	5	3	4	4	5	4	4	3	5	2	3	4	4	5	4	4	3	5	2	3	4	4	5	4	4	3	5	2	32	32	32	12.217	103	103;145;143	0	11.185	By MS/MS	By MS/MS	By MS/MS
Q08481;B1ARB3;B1ARA9	Q08481;B1ARB3	14;14;5	14;14;5	14;14;5	Platelet endothelial cell adhesion molecule	Pecam1	sp|Q08481|PECA1_MOUSE Platelet endothelial cell adhesion molecule OS=Mus musculus OX=10090 GN=Pecam1 PE=1 SV=1;tr|B1ARB3|B1ARB3_MOUSE Platelet endothelial cell adhesion molecule OS=Mus musculus OX=10090 GN=Pecam1 PE=1 SV=1	3	14	14	14	12	12	12	13	12	14	12	10	10	12	12	12	13	12	14	12	10	10	12	12	12	13	12	14	12	10	10	23	23	23	81.262	727	727;732;317	0	67.265	By MS/MS	By MS/MS	By MS/MS
E9QA63;B1ARU4;E9PVY8;Q9QXZ0;A0A571BGC6;A0A571BF93;A0A0A0MQA6;E9QNP1;F6SHS0;A0A5F8MP99;F6YKN8;F6RCJ3;A0A286YD76;S4R1Y6;A0A087WSP0	E9QA63;B1ARU4;E9PVY8;Q9QXZ0;A0A571BGC6;A0A571BF93;A0A0A0MQA6;E9QNP1	87;87;87;87;64;64;64;63;29;8;5;4;3;1;1	86;86;86;86;64;64;64;63;29;8;5;4;3;1;1	22;22;22;22;0;0;0;0;0;0;0;0;0;0;0	Microtubule-actin cross-linking factor 1	Macf1	tr|E9QA63|E9QA63_MOUSE Microtubule-actin cross-linking factor 1 OS=Mus musculus OX=10090 GN=Macf1 PE=1 SV=2;tr|B1ARU4|B1ARU4_MOUSE Microtubule-actin cross-linking factor 1 OS=Mus musculus OX=10090 GN=Macf1 PE=1 SV=1;tr|E9PVY8|E9PVY8_MOUSE Microtubule-actin	15	87	86	22	64	69	67	62	56	65	61	60	64	63	69	67	62	56	65	61	60	64	19	18	18	17	17	17	16	17	16	13.5	13.4	3.6	831.93	7351	7351;7353;7355;7354;5309;5323;5328;5478;2030;326;544;452;1358;1638;5175	0	204.04	By MS/MS	By MS/MS	By MS/MS
B1ARW4;Q99LY9	B1ARW4;Q99LY9	3;3	3;3	3;3	NADH dehydrogenase [ubiquinone] iron-sulfur protein 5;NADH dehydrogenase [ubiquinone] iron-sulfur protein 5, N-terminally processed	Ndufs5	tr|B1ARW4|B1ARW4_MOUSE NADH dehydrogenase [ubiquinone] iron-sulfur protein 5 (Fragment) OS=Mus musculus OX=10090 GN=Ndufs5 PE=1 SV=1;sp|Q99LY9|NDUS5_MOUSE NADH dehydrogenase [ubiquinone] iron-sulfur protein 5 OS=Mus musculus OX=10090 GN=Ndufs5 PE=1 SV=3	2	3	3	3	0	2	1	2	1	2	1	0	3	0	2	1	2	1	2	1	0	3	0	2	1	2	1	2	1	0	3	35.2	35.2	35.2	10.909	91	91;106	0	5.1997		By matching	By matching
B1ASP2;P52332	B1ASP2;P52332	2;1	2;1	2;1	Tyrosine-protein kinase;Tyrosine-protein kinase JAK1	Jak1	tr|B1ASP2|B1ASP2_MOUSE Tyrosine-protein kinase OS=Mus musculus OX=10090 GN=Jak1 PE=1 SV=1;sp|P52332|JAK1_MOUSE Tyrosine-protein kinase JAK1 OS=Mus musculus OX=10090 GN=Jak1 PE=1 SV=1	2	2	2	2	1	1	2	1	1	2	1	1	1	1	1	2	1	1	2	1	1	1	1	1	2	1	1	2	1	1	1	1.8	1.8	1.8	133.35	1153	1153;1153	0.0030315	2.4674	By MS/MS	By MS/MS	By MS/MS
B1ASW5;Q5NCF2	B1ASW5;Q5NCF2	1;1	1;1	1;1	Trafficking protein particle complex subunit 1	Trappc1	tr|B1ASW5|B1ASW5_MOUSE Trafficking protein particle complex subunit OS=Mus musculus OX=10090 GN=Trappc1 PE=1 SV=1;sp|Q5NCF2|TPPC1_MOUSE Trafficking protein particle complex subunit 1 OS=Mus musculus OX=10090 GN=Trappc1 PE=1 SV=1	2	1	1	1	1	1	1	1	1	1	1	1	1	1	1	1	1	1	1	1	1	1	1	1	1	1	1	1	1	1	1	11.9	11.9	11.9	15.752	135	135;145	0	3.3586	By matching	By MS/MS	By matching
B1AT10;Q920Q6	B1AT10;Q920Q6	1;1	1;1	1;1	RNA-binding protein Musashi homolog 2	Msi2	tr|B1AT10|B1AT10_MOUSE RNA-binding protein Musashi homolog 2 (Fragment) OS=Mus musculus OX=10090 GN=Msi2 PE=1 SV=1;sp|Q920Q6|MSI2H_MOUSE RNA-binding protein Musashi homolog 2 OS=Mus musculus OX=10090 GN=Msi2 PE=1 SV=1	2	1	1	1	1	1	1	0	1	0	1	1	0	1	1	1	0	1	0	1	1	0	1	1	1	0	1	0	1	1	0	14.2	14.2	14.2	12.821	113	113;346	0.0030593	2.537	By matching	By matching	By matching
B1AT82;Q9D0M1;B1AT84;B1AT83	B1AT82;Q9D0M1;B1AT84;B1AT83	2;2;1;1	2;2;1;1	2;2;1;1	Phosphoribosyl pyrophosphate synthase-associated protein 1	Prpsap1	tr|B1AT82|B1AT82_MOUSE Phosphoribosyl pyrophosphate synthase-associated protein 1 OS=Mus musculus OX=10090 GN=Prpsap1 PE=1 SV=1;sp|Q9D0M1|KPRA_MOUSE Phosphoribosyl pyrophosphate synthase-associated protein 1 OS=Mus musculus OX=10090 GN=Prpsap1 PE=1 SV=1;tr	4	2	2	2	2	1	1	1	2	2	1	2	2	2	1	1	1	2	2	1	2	2	2	1	1	1	2	2	1	2	2	7	7	7	42.467	385	385;356;175;195	0	5.1432	By MS/MS	By MS/MS	By MS/MS
B1AT89;Q8CI15	B1AT89;Q8CI15	3;3	3;3	3;3	Sphingosine kinase 1	Sphk1	tr|B1AT89|B1AT89_MOUSE Sphingosine kinase 1 (Fragment) OS=Mus musculus OX=10090 GN=Sphk1 PE=1 SV=1;sp|Q8CI15|SPHK1_MOUSE Sphingosine kinase 1 OS=Mus musculus OX=10090 GN=Sphk1 PE=1 SV=1	2	3	3	3	0	0	1	2	3	2	3	2	1	0	0	1	2	3	2	3	2	1	0	0	1	2	3	2	3	2	1	16.3	16.3	16.3	27.849	251	251;382	0	5.8589			By matching
Q60631;B1AT92;B1AT95	Q60631;B1AT92	6;6;2	6;6;2	6;6;2	Growth factor receptor-bound protein 2	Grb2	sp|Q60631|GRB2_MOUSE Growth factor receptor-bound protein 2 OS=Mus musculus OX=10090 GN=Grb2 PE=1 SV=1;tr|B1AT92|B1AT92_MOUSE Growth factor receptor-bound protein 2 OS=Mus musculus OX=10090 GN=Grb2 PE=1 SV=1	3	6	6	6	3	3	4	5	5	4	4	4	5	3	3	4	5	5	4	4	4	5	3	3	4	5	5	4	4	4	5	30	30	30	25.238	217	217;203;71	0	10	By MS/MS	By MS/MS	By matching
B1ATI0;B1AV77;P47740	B1ATI0;B1AV77;P47740	10;10;10	10;10;10	9;9;9	Aldehyde dehydrogenase;Fatty aldehyde dehydrogenase	Aldh3a2	tr|B1ATI0|B1ATI0_MOUSE Aldehyde dehydrogenase OS=Mus musculus OX=10090 GN=Aldh3a2 PE=1 SV=1;tr|B1AV77|B1AV77_MOUSE Aldehyde dehydrogenase OS=Mus musculus OX=10090 GN=Aldh3a2 PE=1 SV=1;sp|P47740|AL3A2_MOUSE Aldehyde dehydrogenase family 3 member A2 OS=Mus m	3	10	10	9	9	8	10	10	9	10	9	10	9	9	8	10	10	9	10	9	10	9	8	7	9	9	8	9	8	9	8	22.4	22.4	20.1	59.276	532	532;487;484	0	32.093	By MS/MS	By MS/MS	By MS/MS
B1ATS4;B1ATS5;E9Q559;Q64518	B1ATS4;B1ATS5;E9Q559;Q64518	20;20;20;20	12;12;12;12	12;12;12;12	Calcium-transporting ATPase;Sarcoplasmic/endoplasmic reticulum calcium ATPase 3	Atp2a3	tr|B1ATS4|B1ATS4_MOUSE Calcium-transporting ATPase OS=Mus musculus OX=10090 GN=Atp2a3 PE=1 SV=1;tr|B1ATS5|B1ATS5_MOUSE Calcium-transporting ATPase OS=Mus musculus OX=10090 GN=Atp2a3 PE=1 SV=1;tr|E9Q559|E9Q559_MOUSE Calcium-transporting ATPase OS=Mus muscul	4	20	12	12	18	19	18	16	18	19	16	15	15	10	11	10	8	10	11	8	7	7	10	11	10	8	10	11	8	7	7	22.9	15	15	107.6	981	981;1020;1026;999	0	41.986	By MS/MS	By MS/MS	By MS/MS
Q3MIA8;B1ATU4;G3UXW9;Q99LD4;A0A140LJB7	Q3MIA8;B1ATU4;G3UXW9;Q99LD4;A0A140LJB7	6;6;6;6;5	6;6;6;6;5	6;6;6;6;5	COP9 signalosome complex subunit 1	Gps1	tr|Q3MIA8|Q3MIA8_MOUSE COP9 signalosome complex subunit 1 OS=Mus musculus OX=10090 GN=Gps1 PE=1 SV=1;tr|B1ATU4|B1ATU4_MOUSE COP9 signalosome complex subunit 1 OS=Mus musculus OX=10090 GN=Gps1 PE=1 SV=1;tr|G3UXW9|G3UXW9_MOUSE COP9 signalosome complex subuni	5	6	6	6	4	4	4	4	4	3	4	4	4	4	4	4	4	4	3	4	4	4	4	4	4	4	4	3	4	4	4	15	15	15	55.163	487	487;490;526;471;486	0	11.103	By MS/MS	By MS/MS	By MS/MS
B1ATY9;Q3UMA3;Q99LI8	B1ATY9;Q3UMA3;Q99LI8	1;1;1	1;1;1	1;1;1	Hepatocyte growth factor-regulated tyrosine kinase substrate	Hgs	tr|B1ATY9|B1ATY9_MOUSE Hepatocyte growth factor-regulated tyrosine kinase substrate (Fragment) OS=Mus musculus OX=10090 GN=Hgs PE=1 SV=1;tr|Q3UMA3|Q3UMA3_MOUSE Hepatocyte growth factor-regulated tyrosine kinase substrate OS=Mus musculus OX=10090 GN=Hgs PE=	3	1	1	1	1	1	0	1	1	1	1	1	1	1	1	0	1	1	1	1	1	1	1	1	0	1	1	1	1	1	1	4.1	4.1	4.1	27.917	245	245;776;775	0.0037244	2.3754	By matching	By MS/MS
B1AU25;Q9Z0X1	B1AU25;Q9Z0X1	9;9	9;9	9;9	Apoptosis-inducing factor 1, mitochondrial	Aifm1	tr|B1AU25|B1AU25_MOUSE Apoptosis-inducing factor 1, mitochondrial OS=Mus musculus OX=10090 GN=Aifm1 PE=1 SV=1;sp|Q9Z0X1|AIFM1_MOUSE Apoptosis-inducing factor 1, mitochondrial OS=Mus musculus OX=10090 GN=Aifm1 PE=1 SV=1	2	9	9	9	9	9	9	9	9	8	9	8	8	9	9	9	9	9	8	9	8	8	9	9	9	9	9	8	9	8	8	19.4	19.4	19.4	66.113	608	608;612	0	28.837	By MS/MS	By MS/MS	By MS/MS
B1AU74;Q9CWP6	B1AU74;Q9CWP6	4;4	4;4	4;4	Motile sperm domain-containing protein 2	Mospd2	tr|B1AU74|B1AU74_MOUSE Motile sperm domain-containing protein 2 OS=Mus musculus OX=10090 GN=Mospd2 PE=1 SV=1;sp|Q9CWP6|MSPD2_MOUSE Motile sperm domain-containing protein 2 OS=Mus musculus OX=10090 GN=Mospd2 PE=1 SV=2	2	4	4	4	2	2	3	3	4	4	4	3	3	2	2	3	3	4	4	4	3	3	2	2	3	3	4	4	4	3	3	8.3	8.3	8.3	59.81	518	518;518	0	9.0579	By MS/MS	By MS/MS	By MS/MS
B1AUX2;Q61191	B1AUX2;Q61191	3;3	3;3	3;3	Host cell factor 1;HCF N-terminal chain 1;HCF N-terminal chain 2;HCF N-terminal chain 3;HCF N-terminal chain 4;HCF N-terminal chain 5;HCF N-terminal chain 6;HCF C-terminal chain 1;HCF C-terminal chain 2;HCF C-terminal chain 3;HCF C-terminal chain 4;HCF C-terminal chain 5;HCF C-terminal chain 6	Hcfc1	tr|B1AUX2|B1AUX2_MOUSE Host cell factor 1 OS=Mus musculus OX=10090 GN=Hcfc1 PE=1 SV=1;sp|Q61191|HCFC1_MOUSE Host cell factor 1 OS=Mus musculus OX=10090 GN=Hcfc1 PE=1 SV=2	2	3	3	3	3	2	3	2	3	2	3	3	2	3	2	3	2	3	2	3	3	2	3	2	3	2	3	2	3	3	2	1.6	1.6	1.6	215.05	2090	2090;2045	0	6.7793	By MS/MS	By MS/MS	By MS/MS
B1AWE0;Q6PFA2;B1AWE1;B1AWD8;B1AWD9;O08585	B1AWE0;Q6PFA2;B1AWE1;B1AWD8;B1AWD9;O08585	7;7;6;6;6;6	7;7;6;6;6;6	7;7;6;6;6;6	Clathrin light chain A	Clta	tr|B1AWE0|B1AWE0_MOUSE Clathrin light chain OS=Mus musculus OX=10090 GN=Clta PE=1 SV=1;tr|Q6PFA2|Q6PFA2_MOUSE Clathrin light chain OS=Mus musculus OX=10090 GN=Clta PE=1 SV=1;tr|B1AWE1|B1AWE1_MOUSE Clathrin light chain OS=Mus musculus OX=10090 GN=Clta PE=1	6	7	7	7	6	6	6	7	5	4	6	5	6	6	6	6	7	5	4	6	5	6	6	6	6	7	5	4	6	5	6	31.5	31.5	31.5	23.478	216	216;218;230;236;248;235	0	17.499	By MS/MS	By MS/MS	By MS/MS
B1AWT7;F6SPK0;Q9JJZ4	B1AWT7;F6SPK0;Q9JJZ4	1;1;1	1;1;1	1;1;1	Ubiquitin-conjugating enzyme E2 J1	Ube2j1	tr|B1AWT7|B1AWT7_MOUSE Ubiquitin-conjugating enzyme E2 J1 (Fragment) OS=Mus musculus OX=10090 GN=Ube2j1 PE=1 SV=1;tr|F6SPK0|F6SPK0_MOUSE Ubiquitin-conjugating enzyme E2 J1 (Fragment) OS=Mus musculus OX=10090 GN=Ube2j1 PE=1 SV=1;sp|Q9JJZ4|UB2J1_MOUSE Ubiqui	3	1	1	1	0	0	0	1	0	0	0	1	0	0	0	0	1	0	0	0	1	0	0	0	0	1	0	0	0	1	0	9.6	9.6	9.6	16.784	157	157;262;318	0.0094439	1.9768
B1AWZ5;Q9CQE1	B1AWZ5;Q9CQE1	2;2	2;2	2;2	Protein NipSnap homolog 3B	Nipsnap3b	tr|B1AWZ5|B1AWZ5_MOUSE Protein NipSnap homolog 3B OS=Mus musculus OX=10090 GN=Nipsnap3b PE=1 SV=1;sp|Q9CQE1|NPS3B_MOUSE Protein NipSnap homolog 3B OS=Mus musculus OX=10090 GN=Nipsnap3b PE=1 SV=1	2	2	2	2	2	2	2	2	2	2	2	2	2	2	2	2	2	2	2	2	2	2	2	2	2	2	2	2	2	2	2	10.2	10.2	10.2	22.887	197	197;247	0	4.107	By MS/MS	By MS/MS	By matching
B1AXN9;P18654;B1AXN8;B1AXN5;B1AXP0;A2CEE6;A2CEE5;E9PUP0;A2CEE7;E9QK39;Q7TPS0;B2GVN8;A0A338P701;Q9WUT3	B1AXN9;P18654;B1AXN8;B1AXN5;B1AXP0;A2CEE6;A2CEE5;E9PUP0;A2CEE7;E9QK39;Q7TPS0	4;4;2;2;2;2;2;2;2;2;2;1;1;1	4;4;2;2;2;2;2;2;2;2;2;1;1;1	3;3;1;1;1;1;1;1;1;1;1;1;0;0	Ribosomal protein S6 kinase alpha-3;Ribosomal protein S6 kinase;Ribosomal protein S6 kinase alpha-6	Rps6ka3;Rps6ka6	tr|B1AXN9|B1AXN9_MOUSE Non-specific serine/threonine protein kinase OS=Mus musculus OX=10090 GN=Rps6ka3 PE=1 SV=1;sp|P18654|KS6A3_MOUSE Ribosomal protein S6 kinase alpha-3 OS=Mus musculus OX=10090 GN=Rps6ka3 PE=1 SV=2;tr|B1AXN8|B1AXN8_MOUSE Ribosomal prote	14	4	4	3	3	1	2	3	2	2	2	3	2	3	1	2	3	2	2	2	3	2	2	1	2	3	1	2	2	3	2	6.2	6.2	4.8	80.669	712	712;740;135;172;211;737;760;776;781;860;764;162;223;733	0	5.8	By MS/MS	By matching	By MS/MS
Q9DC11;B1AY85;B1AY86	Q9DC11;B1AY85;B1AY86	3;3;2	3;3;2	3;3;2	Plexin domain-containing protein 2	Plxdc2	sp|Q9DC11|PXDC2_MOUSE Plexin domain-containing protein 2 OS=Mus musculus OX=10090 GN=Plxdc2 PE=1 SV=1;tr|B1AY85|B1AY85_MOUSE Plexin domain-containing protein 2 OS=Mus musculus OX=10090 GN=Plxdc2 PE=1 SV=1;tr|B1AY86|B1AY86_MOUSE Plexin domain-containing pro	3	3	3	3	3	3	3	3	3	2	2	2	3	3	3	3	3	3	2	2	2	3	3	3	3	3	3	2	2	2	3	5.7	5.7	5.7	59.616	530	530;528;479	0	5.603	By MS/MS	By MS/MS	By MS/MS
B1AYG7;B1AYG6;Q9Z0T9	B1AYG7;B1AYG6;Q9Z0T9	1;1;1	1;1;1	1;1;1	Integrin beta;Integrin beta-6	Itgb6	tr|B1AYG7|B1AYG7_MOUSE Integrin beta (Fragment) OS=Mus musculus OX=10090 GN=Itgb6 PE=1 SV=1;tr|B1AYG6|B1AYG6_MOUSE Integrin beta OS=Mus musculus OX=10090 GN=Itgb6 PE=1 SV=1;sp|Q9Z0T9|ITB6_MOUSE Integrin beta-6 OS=Mus musculus OX=10090 GN=Itgb6 PE=1 SV=1	3	1	1	1	1	1	1	1	1	1	1	1	1	1	1	1	1	1	1	1	1	1	1	1	1	1	1	1	1	1	1	1.2	1.2	1.2	82.521	755	755;764;787	0.0015994	2.8858	By MS/MS	By MS/MS	By MS/MS
B1AYL1	B1AYL1	24	24	24	Sodium channel protein	Scn7a	tr|B1AYL1|B1AYL1_MOUSE Sodium channel protein OS=Mus musculus OX=10090 GN=Scn7a PE=1 SV=1	1	24	24	24	22	23	24	19	21	23	22	23	19	22	23	24	19	21	23	22	23	19	22	23	24	19	21	23	22	23	19	17.3	17.3	17.3	192.18	1681	1681	0	118.06	By MS/MS	By MS/MS	By MS/MS
B1AZ15;B1AZ14;Q3UMF0;B1AZ26	B1AZ15;B1AZ14;Q3UMF0;B1AZ26	2;2;2;1	2;2;2;1	2;2;2;1	Cordon-bleu protein-like 1	Cobll1	tr|B1AZ15|B1AZ15_MOUSE Cordon-bleu protein-like 1 OS=Mus musculus OX=10090 GN=Cobll1 PE=1 SV=1;tr|B1AZ14|B1AZ14_MOUSE Cordon-bleu protein-like 1 OS=Mus musculus OX=10090 GN=Cobll1 PE=1 SV=1;sp|Q3UMF0|COBL1_MOUSE Cordon-bleu protein-like 1 OS=Mus musculus O	4	2	2	2	2	2	2	1	1	2	2	2	1	2	2	2	1	1	2	2	2	1	2	2	2	1	1	2	2	2	1	1.5	1.5	1.5	133.27	1240	1240;1241;1273;346	0.00041789	3.2521	By MS/MS	By MS/MS	By MS/MS
B1AZI6;E9Q5E2	B1AZI6	3;1	3;1	3;1	THO complex subunit 2	Thoc2	sp|B1AZI6|THOC2_MOUSE THO complex subunit 2 OS=Mus musculus OX=10090 GN=Thoc2 PE=1 SV=1	2	3	3	3	3	3	2	2	2	2	2	2	2	3	3	2	2	2	2	2	2	2	3	3	2	2	2	2	2	2	2	1.9	1.9	1.9	182.77	1594	1594;1589	0	5.2565	By MS/MS	By MS/MS	By MS/MS
B1AZS9;O08807	B1AZS9;O08807	3;3	2;2	2;2	Peroxiredoxin-4	Prdx4	tr|B1AZS9|B1AZS9_MOUSE Peroxiredoxin-4 (Fragment) OS=Mus musculus OX=10090 GN=Prdx4 PE=1 SV=1;sp|O08807|PRDX4_MOUSE Peroxiredoxin-4 OS=Mus musculus OX=10090 GN=Prdx4 PE=1 SV=1	2	3	2	2	2	3	2	2	2	2	2	2	2	1	2	1	1	1	1	1	1	1	1	2	1	1	1	1	1	1	1	12.7	9.2	9.2	26.391	229	229;274	0	4.001	By MS/MS	By MS/MS	By MS/MS
E9PZ16;B1B0C7;Q05793	E9PZ16;B1B0C7;Q05793	26;26;21	26;26;21	26;26;21	Basement membrane-specific heparan sulfate proteoglycan core protein;Endorepellin;LG3 peptide	Hspg2	tr|E9PZ16|E9PZ16_MOUSE Basement membrane-specific heparan sulfate proteoglycan core protein OS=Mus musculus OX=10090 GN=Hspg2 PE=1 SV=1;tr|B1B0C7|B1B0C7_MOUSE Basement membrane-specific heparan sulfate proteoglycan core protein OS=Mus musculus OX=10090 GN=	3	26	26	26	21	18	18	25	22	20	18	21	25	21	18	18	25	22	20	18	21	25	21	18	18	25	22	20	18	21	25	7.6	7.6	7.6	469.78	4383	4383;4375;3707	0	87.524	By MS/MS	By MS/MS	By MS/MS
B1B1A8;Q6PDN3	B1B1A8;Q6PDN3	28;28	28;28	28;28	Myosin light chain kinase, smooth muscle;Myosin light chain kinase, smooth muscle, deglutamylated form	Mylk	tr|B1B1A8|B1B1A8_MOUSE Myosin light chain kinase, smooth muscle OS=Mus musculus OX=10090 GN=Mylk PE=1 SV=1;sp|Q6PDN3|MYLK_MOUSE Myosin light chain kinase, smooth muscle OS=Mus musculus OX=10090 GN=Mylk PE=1 SV=3	2	28	28	28	22	24	21	22	20	22	24	24	23	22	24	21	22	20	22	24	24	23	22	24	21	22	20	22	24	24	23	15.8	15.8	15.8	213.61	1950	1950;1941	0	72.131	By MS/MS	By MS/MS	By MS/MS
B2KF73;P84102;O88892	B2KF73;P84102;O88892	1;1;1	1;1;1	1;1;1	Small EDRK-rich factor 2;Small EDRK-rich factor 1	Serf1;Serf2	tr|B2KF73|B2KF73_MOUSE Small EDRK-rich factor 1 OS=Mus musculus OX=10090 GN=Serf1 PE=4 SV=1;sp|P84102|SERF2_MOUSE Small EDRK-rich factor 2 OS=Mus musculus OX=10090 GN=Serf2 PE=1 SV=1;sp|O88892|SERF1_MOUSE Small EDRK-rich factor 1 OS=Mus musculus OX=10090 G	3	1	1	1	0	0	1	1	1	1	1	0	0	0	0	1	1	1	1	1	0	0	0	0	1	1	1	1	1	0	0	16.7	16.7	16.7	5.6684	48	48;59;62	0.0074495	2.0647			By MS/MS
B2M1R6;H3BKD0;H3BKI8;H3BJS9;H3BLP7;Q8BT23;A0A286YE41;H3BJ43	B2M1R6;H3BKD0;H3BKI8	20;14;11;5;5;4;3;3	20;14;11;5;5;4;3;3	1;1;1;1;0;0;0;0		Hnrnpk	tr|B2M1R6|B2M1R6_MOUSE Heterogeneous nuclear ribonucleoprotein K OS=Mus musculus OX=10090 GN=Hnrnpk PE=1 SV=1;tr|H3BKD0|H3BKD0_MOUSE Heterogeneous nuclear ribonucleoprotein K (Fragment) OS=Mus musculus OX=10090 GN=Hnrnpk PE=1 SV=1;tr|H3BKI8|H3BKI8_MOUSE He	8	20	20	1	18	18	18	20	19	18	18	18	20	18	18	18	20	19	18	18	18	20	1	1	1	1	1	1	0	1	1	53	53	2.7	48.562	440	440;299;178;87;210;97;52;77	0	128.99	By MS/MS	By MS/MS	By MS/MS
Q61990;B2M1R7;A0A2R8W6L5;A0A2R8VI25;A0A2R8VHP9;Q3TT81;A0A2R8VI12;A0A2R8VI71;A0A2R8VHY9;A0A2R8VHG2;A0A2R8VKN0;A0A2R8VHZ0;A0A2R8VJY1;A0A2R8VI73;A0A2R8VHN3;A0A2R8VKF0;A0A2R8W6U6;A0A2R8VHL8;A0A2R8VHI3;A0A2R8VI15;A0A2R8VI92;A0A2R8W6H3;A0A087WR61;A0A087WRH3;A0A1L1SQ99;G3UYM5;A0A1L1SRP9;A0A1L1SUS5;A0A087WSI1;A0A0R4J044;P57724	Q61990;B2M1R7;A0A2R8W6L5;A0A2R8VI25;A0A2R8VHP9;Q3TT81;A0A2R8VI12;A0A2R8VI71;A0A2R8VHY9;A0A2R8VHG2;A0A2R8VKN0;A0A2R8VHZ0;A0A2R8VJY1;A0A2R8VI73;A0A2R8VHN3;A0A2R8VKF0;A0A2R8W6U6	9;9;8;8;7;7;7;7;7;7;6;6;6;6;6;5;5;4;3;3;3;2;1;1;1;1;1;1;1;1;1	6;6;5;5;4;4;4;4;4;5;4;4;4;4;3;3;4;3;1;2;3;2;0;0;0;1;0;0;0;0;0	4;4;3;3;3;3;3;3;2;3;3;2;2;3;2;2;3;2;1;1;2;2;0;0;0;0;0;0;0;0;0	Poly(rC)-binding protein 2	Pcbp2	sp|Q61990|PCBP2_MOUSE Poly(rC)-binding protein 2 OS=Mus musculus OX=10090 GN=Pcbp2 PE=1 SV=1;tr|B2M1R7|B2M1R7_MOUSE Poly(rC)-binding protein 2 OS=Mus musculus OX=10090 GN=Pcbp2 PE=1 SV=1;tr|A0A2R8W6L5|A0A2R8W6L5_MOUSE Poly(rC)-binding protein 2 (Fragment)	31	9	6	4	6	8	8	7	8	7	9	8	8	5	5	6	5	6	5	6	6	6	4	3	4	3	4	3	4	4	4	32.9	22.1	14.9	38.221	362	362;361;224;316;335;322;280;241;249;186;253;231;205;264;168;190;265;225;96;192;181;184;113;197;190;161;158;149;119;403;403	0	24.563	By MS/MS	By MS/MS	By MS/MS
E9QAI5;B2RQC6;G3UWN2;E9QAT6	E9QAI5;B2RQC6;G3UWN2	6;6;5;2	6;6;5;2	6;6;5;2	CAD protein;Glutamine-dependent carbamoyl-phosphate synthase;Aspartate carbamoyltransferase;Dihydroorotase	Cad	tr|E9QAI5|E9QAI5_MOUSE CAD protein OS=Mus musculus OX=10090 GN=Cad PE=1 SV=1;sp|B2RQC6|PYR1_MOUSE CAD protein OS=Mus musculus OX=10090 GN=Cad PE=1 SV=1;tr|G3UWN2|G3UWN2_MOUSE CAD protein OS=Mus musculus OX=10090 GN=Cad PE=1 SV=1	4	6	6	6	3	3	3	3	4	4	4	4	3	3	3	3	3	4	4	4	4	3	3	3	3	3	4	4	4	4	3	3.5	3.5	3.5	236.25	2162	2162;2225;2164;971	0	14.608	By matching	By MS/MS	By matching
B2RQS1;Q9ERG2	B2RQS1;Q9ERG2	3;3	3;3	3;3	Striatin-3	Strn3	tr|B2RQS1|B2RQS1_MOUSE Striatin-3 OS=Mus musculus OX=10090 GN=Strn3 PE=1 SV=1;sp|Q9ERG2|STRN3_MOUSE Striatin-3 OS=Mus musculus OX=10090 GN=Strn3 PE=1 SV=1	2	3	3	3	0	2	0	0	1	2	0	0	1	0	2	0	0	1	2	0	0	1	0	2	0	0	1	2	0	0	1	6.3	6.3	6.3	77.731	712	712;796	0	5.4348		By MS/MS
B2RR03;P56400	B2RR03;P56400	2;2	2;2	2;2	Platelet glycoprotein Ib beta chain	Gp1bb	tr|B2RR03|B2RR03_MOUSE Glycoprotein Ib, beta polypeptide OS=Mus musculus OX=10090 GN=Gp1bb PE=1 SV=1;sp|P56400|GP1BB_MOUSE Platelet glycoprotein Ib beta chain OS=Mus musculus OX=10090 GN=Gp1bb PE=1 SV=1	2	2	2	2	1	1	2	1	1	1	1	1	1	1	1	2	1	1	1	1	1	1	1	1	2	1	1	1	1	1	1	13.1	13.1	13.1	22.506	214	214;206	0	9.8943	By MS/MS	By MS/MS	By MS/MS
Q6AW69;B2RSU6;D3Z3H4	Q6AW69;B2RSU6;D3Z3H4	2;2;1	2;2;1	2;2;1	Cingulin-like protein 1	Cgnl1	sp|Q6AW69|CGNL1_MOUSE Cingulin-like protein 1 OS=Mus musculus OX=10090 GN=Cgnl1 PE=1 SV=2;tr|B2RSU6|B2RSU6_MOUSE Cingulin-like 1 OS=Mus musculus OX=10090 GN=Cgnl1 PE=1 SV=1;tr|D3Z3H4|D3Z3H4_MOUSE Cingulin-like protein 1 OS=Mus musculus OX=10090 GN=Cgnl1 PE	3	2	2	2	1	1	1	2	1	1	2	1	1	1	1	1	2	1	1	2	1	1	1	1	1	2	1	1	2	1	1	1.5	1.5	1.5	148.23	1298	1298;1297;1226	0.0019327	2.6205	By matching	By MS/MS	By matching
B2RUJ2;B7ZNX6;Q80TH2	B2RUJ2;B7ZNX6;Q80TH2	1;1;1	1;1;1	1;1;1	Protein LAP2	Erbb2ip	tr|B2RUJ2|B2RUJ2_MOUSE Erbb2ip protein OS=Mus musculus OX=10090 GN=Erbin PE=1 SV=1;tr|B7ZNX6|B7ZNX6_MOUSE Erbb2ip protein OS=Mus musculus OX=10090 GN=Erbin PE=1 SV=1;sp|Q80TH2|ERBIN_MOUSE Erbin OS=Mus musculus OX=10090 GN=Erbin PE=1 SV=3	3	1	1	1	1	1	1	1	1	1	1	1	1	1	1	1	1	1	1	1	1	1	1	1	1	1	1	1	1	1	1	0.5	0.5	0.5	145.09	1294	1294;1411;1402	0.0091324	2.004	By matching	By matching	By matching
B2RV77	B2RV77	1	1	1		Gm5483	tr|B2RV77|B2RV77_MOUSE Cystatin domain-containing 4 OS=Mus musculus OX=10090 GN=Cstdc4 PE=1 SV=1	1	1	1	1	0	0	0	1	1	1	0	1	1	0	0	0	1	1	1	0	1	1	0	0	0	1	1	1	0	1	1	12.4	12.4	12.4	10.965	97	97	0.0033822	2.4229
B2RXW8;B2RXQ2	B2RXW8;B2RXQ2	1;1	1;1	1;1		Ppfia1	tr|B2RXW8|B2RXW8_MOUSE Ppfia1 protein OS=Mus musculus OX=10090 GN=Ppfia1 PE=1 SV=1;tr|B2RXQ2|B2RXQ2_MOUSE Ppfia1 protein OS=Mus musculus OX=10090 GN=Ppfia1 PE=1 SV=1	2	1	1	1	1	1	1	1	1	1	1	1	1	1	1	1	1	1	1	1	1	1	1	1	1	1	1	1	1	1	1	0.8	0.8	0.8	140.13	1241	1241;1266	0.0026861	2.5675	By MS/MS	By matching	By matching
J3QK13;E9QNQ2;B2RXR6	J3QK13;E9QNQ2;B2RXR6	3;3;3	3;3;3	3;3;3	Serine/threonine-protein phosphatase 6 regulatory ankyrin repeat subunit B	Ankrd44	tr|J3QK13|J3QK13_MOUSE Serine/threonine-protein phosphatase 6 regulatory ankyrin repeat subunit B (Fragment) OS=Mus musculus OX=10090 GN=Ankrd44 PE=1 SV=1;tr|E9QNQ2|E9QNQ2_MOUSE Serine/threonine-protein phosphatase 6 regulatory ankyrin repeat subunit B OS=	3	3	3	3	2	3	3	3	3	2	3	3	2	2	3	3	3	3	2	3	3	2	2	3	3	3	3	2	3	3	2	4.8	4.8	4.8	85.184	789	789;1011;993	0	11.426	By MS/MS	By MS/MS	By MS/MS
B2RXS4	B2RXS4	3	3	3	Plexin-B2	Plxnb2	sp|B2RXS4|PLXB2_MOUSE Plexin-B2 OS=Mus musculus OX=10090 GN=Plxnb2 PE=1 SV=1	1	3	3	3	2	3	3	3	1	3	2	3	2	2	3	3	3	1	3	2	3	2	2	3	3	3	1	3	2	3	2	1.6	1.6	1.6	206.23	1842	1842	0	6.2889	By MS/MS	By MS/MS	By MS/MS
Q3THM8;B7FAU5;I7HJS1;O08579	Q3THM8;B7FAU5;I7HJS1;O08579	2;2;2;2	2;2;2;2	2;2;2;2	Emerin	Emd	tr|Q3THM8|Q3THM8_MOUSE Emerin OS=Mus musculus OX=10090 GN=Emd PE=1 SV=1;tr|B7FAU5|B7FAU5_MOUSE Emerin OS=Mus musculus OX=10090 GN=Emd PE=1 SV=1;tr|I7HJS1|I7HJS1_MOUSE Emerin OS=Mus musculus OX=10090 GN=Emd PE=1 SV=1;sp|O08579|EMD_MOUSE Emerin OS=Mus muscul	4	2	2	2	2	1	1	1	1	2	1	1	2	2	1	1	1	1	2	1	1	2	2	1	1	1	1	2	1	1	2	13.9	13.9	13.9	18.211	158	158;170;223;259	0.0023148	2.605	By matching	By matching	By matching
B7FAU9;Q8BTM8;B7FAV1;F6XC15;J3JS91;Q8VHX6;F6Z2C0;A0A668KLG7;F7AVL7	B7FAU9;Q8BTM8;B7FAV1	109;109;107;20;13;9;8;1;1	109;109;107;20;13;9;8;1;1	102;102;100;15;12;4;7;1;1	Filamin-A	Flna	tr|B7FAU9|B7FAU9_MOUSE Filamin, alpha OS=Mus musculus OX=10090 GN=Flna PE=1 SV=1;sp|Q8BTM8|FLNA_MOUSE Filamin-A OS=Mus musculus OX=10090 GN=Flna PE=1 SV=5;tr|B7FAV1|B7FAV1_MOUSE Filamin, alpha (Fragment) OS=Mus musculus OX=10090 GN=Flna PE=1 SV=1	9	109	109	102	101	104	99	106	101	106	97	101	105	101	104	99	106	101	106	97	101	105	95	97	92	99	95	99	90	94	98	53.8	53.8	52.3	280.5	2639	2639;2647;2583;511;277;2726;280;73;74	0	323.31	By MS/MS	By MS/MS	By MS/MS
B7ZCF1;O88685;A0A087WPH7;A2AGN7;F6Q2E3	B7ZCF1;O88685;A0A087WPH7;A2AGN7;F6Q2E3	8;8;7;7;5	8;8;7;7;5	8;8;7;7;5	26S protease regulatory subunit 6A	Psmc3	tr|B7ZCF1|B7ZCF1_MOUSE 26S proteasome regulatory subunit 6A OS=Mus musculus OX=10090 GN=Psmc3 PE=1 SV=1;sp|O88685|PRS6A_MOUSE 26S proteasome regulatory subunit 6A OS=Mus musculus OX=10090 GN=Psmc3 PE=1 SV=2;tr|A0A087WPH7|A0A087WPH7_MOUSE 26S proteasome reg	5	8	8	8	3	5	3	6	5	7	3	5	6	3	5	3	6	5	7	3	5	6	3	5	3	6	5	7	3	5	6	24.2	24.2	24.2	50.395	451	451;442;305;400;203	0	28.165	By MS/MS	By MS/MS	By MS/MS
B7ZCU2;B7ZCU5;B7ZCU4;B7ZCU3;B7ZCU0;J3QNK8;Q8CBW3;A0A087WP64;A0A087WPE6;A0A087WNT3;A0A087WNU9;A0A087WRS3;A0A087WPP8;Q6AXH6;Q6AXD2;P62484	B7ZCU2;B7ZCU5;B7ZCU4;B7ZCU3;B7ZCU0;J3QNK8;Q8CBW3	3;3;3;3;3;3;3;1;1;1;1;1;1;1;1;1	3;3;3;3;3;3;3;1;1;1;1;1;1;1;1;1	3;3;3;3;3;3;3;1;1;1;1;1;1;1;1;1	Abl interactor 1	Abi1	tr|B7ZCU2|B7ZCU2_MOUSE Abl interactor 1 OS=Mus musculus OX=10090 GN=Abi1 PE=1 SV=1;tr|B7ZCU5|B7ZCU5_MOUSE Abl interactor 1 OS=Mus musculus OX=10090 GN=Abi1 PE=1 SV=1;tr|B7ZCU4|B7ZCU4_MOUSE Abl interactor 1 OS=Mus musculus OX=10090 GN=Abi1 PE=1 SV=1;tr|B7ZC	16	3	3	3	2	3	3	2	3	3	2	3	3	2	3	3	2	3	3	2	3	3	2	3	3	2	3	3	2	3	3	7.4	7.4	7.4	43.174	393	393;422;451;452;480;481;481;252;337;360;395;458;475;480;487;446	0	5.4389	By MS/MS	By MS/MS	By MS/MS
B7ZDD7;H7BX88;P47934	B7ZDD7;H7BX88;P47934	2;2;2	2;2;2	2;2;2	Carnitine O-acetyltransferase	Crat	tr|B7ZDD7|B7ZDD7_MOUSE Carnitine O-acetyltransferase (Fragment) OS=Mus musculus OX=10090 GN=Crat PE=1 SV=2;tr|H7BX88|H7BX88_MOUSE Carnitine O-acetyltransferase OS=Mus musculus OX=10090 GN=Crat PE=1 SV=1;sp|P47934|CACP_MOUSE Carnitine O-acetyltransferase OS	3	2	2	2	2	2	2	2	2	2	2	2	2	2	2	2	2	2	2	2	2	2	2	2	2	2	2	2	2	2	2	7.8	7.8	7.8	23.493	205	205;605;626	0	3.6478	By MS/MS	By MS/MS	By MS/MS
B7ZNH7;K3W4R4;Q80X19;F7D5Y4	B7ZNH7;K3W4R4;Q80X19	9;9;9;1	9;9;9;1	9;9;9;1	Collagen alpha-1(XIV) chain	Col14a1	tr|B7ZNH7|B7ZNH7_MOUSE Collagen alpha-1(XIV) chain OS=Mus musculus OX=10090 GN=Col14a1 PE=1 SV=1;tr|K3W4R4|K3W4R4_MOUSE Collagen alpha-1(XIV) chain OS=Mus musculus OX=10090 GN=Col14a1 PE=1 SV=1;sp|Q80X19|COEA1_MOUSE Collagen alpha-1(XIV) chain OS=Mus muscu	4	9	9	9	5	8	6	8	6	6	1	3	5	5	8	6	8	6	6	1	3	5	5	8	6	8	6	6	1	3	5	5.8	5.8	5.8	192.75	1794	1794;1798;1797;521	0	21.408	By MS/MS	By MS/MS	By MS/MS
B7ZNL2;Q78ZA7;A0A140LJB5;A0A140LI78;A0A140LJ37	B7ZNL2;Q78ZA7;A0A140LJB5	6;6;4;1;1	6;6;4;1;1	5;5;3;1;1	Nucleosome assembly protein 1-like 4	Nap1l4	tr|B7ZNL2|B7ZNL2_MOUSE Nap1l4 protein OS=Mus musculus OX=10090 GN=Nap1l4 PE=1 SV=1;sp|Q78ZA7|NP1L4_MOUSE Nucleosome assembly protein 1-like 4 OS=Mus musculus OX=10090 GN=Nap1l4 PE=1 SV=1;tr|A0A140LJB5|A0A140LJB5_MOUSE Nucleosome assembly protein 1-like 4 (	5	6	6	5	3	5	2	4	3	4	4	4	5	3	5	2	4	3	4	4	4	5	2	4	1	3	2	3	3	3	4	18.7	18.7	16.1	43.934	386	386;375;219;58;75	0	34.314	By MS/MS	By MS/MS	By MS/MS
B7ZNL3	B7ZNL3	21	1	0		Tpm1	tr|B7ZNL3|B7ZNL3_MOUSE Tpm1 protein OS=Mus musculus OX=10090 GN=Tpm1 PE=1 SV=1	1	21	1	0	21	19	21	21	21	21	21	21	21	1	1	1	1	1	1	1	1	1	0	0	0	0	0	0	0	0	0	56	3.5	0	32.637	284	284	0	3.5387	By MS/MS	By MS/MS	By MS/MS
B7ZNP3;Q3V4B5	B7ZNP3;Q3V4B5	1;1	1;1	1;1	COMM domain-containing protein 6	Commd6	tr|B7ZNP3|B7ZNP3_MOUSE COMM domain-containing protein 6 OS=Mus musculus OX=10090 GN=Commd6 PE=1 SV=1;sp|Q3V4B5|COMD6_MOUSE COMM domain-containing protein 6 OS=Mus musculus OX=10090 GN=Commd6 PE=1 SV=1	2	1	1	1	0	0	0	1	1	1	0	0	1	0	0	0	1	1	1	0	0	1	0	0	0	1	1	1	0	0	1	16.9	16.9	16.9	9.4097	83	83;87	0.0037147	2.3627
D6RJ81;B8JJ84;Q3TYA4;Q8R3T5	D6RJ81;B8JJ84;Q3TYA4;Q8R3T5	1;1;1;1	1;1;1;1	1;1;1;1	Syntaxin-binding protein 6	Stxbp6	tr|D6RJ81|D6RJ81_MOUSE Syntaxin-binding protein 6 OS=Mus musculus OX=10090 GN=Stxbp6 PE=1 SV=1;tr|B8JJ84|B8JJ84_MOUSE Syntaxin-binding protein 6 (Fragment) OS=Mus musculus OX=10090 GN=Stxbp6 PE=1 SV=1;tr|Q3TYA4|Q3TYA4_MOUSE Syntaxin-binding protein 6 OS=Mu	4	1	1	1	1	1	1	1	1	1	1	1	1	1	1	1	1	1	1	1	1	1	1	1	1	1	1	1	1	1	1	15.3	15.3	15.3	6.5577	59	59;89;210;210	0.0064493	2.1135	By matching	By matching	By matching
Q52KR6;B8JJ92;B8JJ91;F6RJ39;Q9JIX8;F6Q8C0	Q52KR6;B8JJ92;B8JJ91;F6RJ39;Q9JIX8;F6Q8C0	2;2;2;2;2;1	2;2;2;2;2;1	2;2;2;2;2;1	Apoptotic chromatin condensation inducer in the nucleus	Acin1	tr|Q52KR6|Q52KR6_MOUSE Acin1 protein OS=Mus musculus OX=10090 GN=Acin1 PE=1 SV=1;tr|B8JJ92|B8JJ92_MOUSE Apoptotic chromatin condensation inducer in the nucleus OS=Mus musculus OX=10090 GN=Acin1 PE=1 SV=1;tr|B8JJ91|B8JJ91_MOUSE Apoptotic chromatin condensat	6	2	2	2	2	2	1	2	2	2	2	2	2	2	2	1	2	2	2	2	2	2	2	2	1	2	2	2	2	2	2	2.9	2.9	2.9	64.051	552	552;580;634;1272;1338;141	0.0016273	3.0438	By MS/MS	By MS/MS	By matching
B8JJG7;B8JJG8;Q9Z1A1;B8JJG9;F6QJV5	B8JJG7;B8JJG8;Q9Z1A1;B8JJG9	4;4;4;3;1	4;4;4;3;1	4;4;4;3;1		Tfg	tr|B8JJG7|B8JJG7_MOUSE Trk-fused gene (Fragment) OS=Mus musculus OX=10090 GN=Tfg PE=1 SV=1;tr|B8JJG8|B8JJG8_MOUSE Trk-fused gene (Fragment) OS=Mus musculus OX=10090 GN=Tfg PE=1 SV=1;tr|Q9Z1A1|Q9Z1A1_MOUSE TFG protein OS=Mus musculus OX=10090 GN=Tfg PE=1 SV	5	4	4	4	2	3	3	1	2	3	1	2	3	2	3	3	1	2	3	1	2	3	2	3	3	1	2	3	1	2	3	43.7	43.7	43.7	11.753	103	103;131;397;89;220	0	6.7084	By MS/MS	By MS/MS	By MS/MS
B8JJM5;B8JJN0;P04186;F6VQX8;F6XQ00;B8JJM6;F6W2T4;H3BK95;B8JJM3;F6WZA2;CON__Q3KUS7	B8JJM5;B8JJN0;P04186;F6VQX8;F6XQ00;B8JJM6	13;13;13;12;11;11;6;6;5;1;1	13;13;13;12;11;11;6;6;5;1;1	13;13;13;12;11;11;6;6;5;1;1	Complement factor B;Complement factor B Ba fragment;Complement factor B Bb fragment	Cfb;Gm20547	tr|B8JJM5|B8JJM5_MOUSE Complement factor B OS=Mus musculus OX=10090 GN=Cfb PE=4 SV=1;tr|B8JJN0|B8JJN0_MOUSE Complement factor B OS=Mus musculus OX=10090 GN=Gm20547 PE=4 SV=1;sp|P04186|CFAB_MOUSE Complement factor B OS=Mus musculus OX=10090 GN=Cfb PE=1 SV=2	11	13	13	13	4	3	5	8	10	7	8	9	12	4	3	5	8	10	7	8	9	12	4	3	5	8	10	7	8	9	12	20.2	20.2	20.2	85.236	763	763;1276;761;971;711;713;259;296;234;81;760	0	34.803	By MS/MS	By matching	By MS/MS
B9EHJ3;P39447;A0A0U1RPW2;A0A0U1RPB2	B9EHJ3;P39447;A0A0U1RPW2	30;30;24;1	30;30;24;1	29;29;23;1	Tight junction protein ZO-1	Tjp1	tr|B9EHJ3|B9EHJ3_MOUSE Tight junction protein ZO-1 OS=Mus musculus OX=10090 GN=Tjp1 PE=1 SV=1;sp|P39447|ZO1_MOUSE Tight junction protein ZO-1 OS=Mus musculus OX=10090 GN=Tjp1 PE=1 SV=2;tr|A0A0U1RPW2|A0A0U1RPW2_MOUSE Tight junction protein ZO-1 OS=Mus muscu	4	30	30	29	25	28	27	26	25	26	25	28	26	25	28	27	26	25	26	25	28	26	24	27	26	26	24	26	24	27	25	19.8	19.8	19.4	188.85	1685	1685;1745;1128;171	0	94.567	By MS/MS	By MS/MS	By MS/MS
Q80TL7;B9EKJ3;A0A1W2P878	Q80TL7;B9EKJ3;A0A1W2P878	2;2;1	2;2;1	2;2;1	Protein MON2 homolog	Mon2	sp|Q80TL7|MON2_MOUSE Protein MON2 homolog OS=Mus musculus OX=10090 GN=Mon2 PE=1 SV=2;tr|B9EKJ3|B9EKJ3_MOUSE Protein MON2 homolog OS=Mus musculus OX=10090 GN=Mon2 PE=1 SV=1;tr|A0A1W2P878|A0A1W2P878_MOUSE Protein MON2 homolog OS=Mus musculus OX=10090 GN=Mon2	3	2	2	2	2	1	1	1	1	2	1	1	2	2	1	1	1	1	2	1	1	2	2	1	1	1	1	2	1	1	2	1.3	1.3	1.3	189.08	1715	1715;1709;436	0.0037216	2.369	By MS/MS	By matching	By matching
C0HKE9;C0HKE8;C0HKE7;C0HKE6;C0HKE5;C0HKE4;C0HKE3;C0HKE2;C0HKE1;Q8CGP6;Q8CGP7;Q8CGP5;Q8BFU2	C0HKE9;C0HKE8;C0HKE7;C0HKE6;C0HKE5;C0HKE4;C0HKE3;C0HKE2;C0HKE1;Q8CGP6;Q8CGP7;Q8CGP5;Q8BFU2	5;5;5;5;5;5;5;5;5;5;5;5;5	1;1;1;1;1;1;1;1;1;1;1;1;1	1;1;1;1;1;1;1;1;1;1;1;1;1	Histone H2A type 1-H;Histone H2A type 1-K;Histone H2A type 1-F;Histone H2A type 3	Hist1h2ah;Hist1h2ak;Hist1h2af;Hist3h2a	sp|C0HKE9|H2A1P_MOUSE Histone H2A type 1-P OS=Mus musculus OX=10090 GN=Hist1h2ap PE=1 SV=1;sp|C0HKE8|H2A1O_MOUSE Histone H2A type 1-O OS=Mus musculus OX=10090 GN=Hist1h2ao PE=1 SV=1;sp|C0HKE7|H2A1N_MOUSE Histone H2A type 1-N OS=Mus musculus OX=10090 GN=His	13	5	1	1	5	5	4	5	5	5	5	5	5	1	1	0	1	1	1	1	1	1	1	1	0	1	1	1	1	1	1	37.7	5.4	5.4	14.135	130	130;130;130;130;130;130;130;130;130;128;130;130;130	0.0012438	3.1735	By matching	By MS/MS	By matching
CON__H-INV:HIT000292931	CON__H-INV:HIT000292931	8	1	1				1	8	1	1	5	6	6	6	6	6	5	7	7	0	0	0	0	0	1	0	0	0	0	0	0	0	0	1	0	0	0	21.2	2.3	2.3	49.448	443	443	1	-2	By matching	By matching	By matching
CON__P00761	CON__P00761	7	7	7				1	7	7	7	6	7	6	7	7	7	7	6	7	6	7	6	7	7	7	7	6	7	6	7	6	7	7	7	7	6	7	45.5	45.5	45.5	24.409	231	231	0	83.498	By MS/MS	By MS/MS	By MS/MS
CON__P01966	CON__P01966	3	1	1				1	3	1	1	3	3	3	3	3	3	3	3	3	1	1	1	1	1	1	1	1	1	1	1	1	1	1	1	1	1	1	16.9	10.6	10.6	15.184	142	142	0	5.8619	By MS/MS	By MS/MS	By MS/MS
CON__P02768-1	CON__P02768-1	29	26	22				1	29	26	22	28	23	23	23	17	18	20	16	16	26	20	21	20	14	15	17	14	13	22	17	18	16	11	12	14	12	10	57.5	53.9	47.6	69.366	609	609	0	120.47	By MS/MS	By MS/MS	By MS/MS
CON__P02769	CON__P02769	10	5	5				1	10	5	5	8	7	7	9	8	7	8	6	7	3	3	3	4	4	3	4	3	3	3	3	3	4	4	3	4	3	3	18.8	10.2	10.2	69.293	607	607	0	38.841	By MS/MS	By MS/MS	By MS/MS
CON__P04258	CON__P04258	1	1	1				1	1	1	1	1	1	1	1	0	1	1	1	1	1	1	1	1	0	1	1	1	1	1	1	1	1	0	1	1	1	1	1.2	1.2	1.2	138.44	1466	1466	0.0016097	2.9383	By MS/MS	By MS/MS	By MS/MS
CON__P04264;CON__ENSEMBL:ENSBTAP00000038253	CON__P04264	11;4	10;3	6;1				2	11	10	6	9	11	6	11	10	10	6	8	6	8	10	5	10	9	9	5	7	5	4	6	3	6	5	6	3	4	2	19.9	18.6	11.8	66.017	644	644;606	0	47.517	By MS/MS	By MS/MS	By MS/MS
P05784;CON__P05784;CON__Q2M2I5;CON__Q14532;CON__Q99456;CON__Q7Z3Y7;CON__REFSEQ:XP_986630;CON__O76014;CON__O76013;CON__Q148H6;CON__O76015;CON__Q497I4;CON__Q14525;B1ATJ5;CON__Q92764;CON__A2AB72;CON__Q9UE12;CON__A2A5Y0;CON__Q15323;Q6IFX3;Q497I4;A6BLY7;B1AQ75;Q61765;Q62168;Q61897	P05784;CON__P05784	21;21;1;1;1;1;1;1;1;1;1;1;1;1;1;1;1;1;1;1;1;1;1;1;1;1	18;18;0;0;0;0;0;0;0;0;0;0;0;0;0;0;0;0;0;0;0;0;0;0;0;0	18;18;0;0;0;0;0;0;0;0;0;0;0;0;0;0;0;0;0;0;0;0;0;0;0;0	Keratin, type I cytoskeletal 18	Krt18	sp|P05784|K1C18_MOUSE Keratin, type I cytoskeletal 18 OS=Mus musculus OX=10090 GN=Krt18 PE=1 SV=5;	26	21	18	18	20	18	18	19	18	20	16	19	19	17	15	15	16	15	17	13	16	16	17	15	15	16	15	17	13	16	16	48.7	43.3	43.3	47.538	423	423;423;525;448;494;486;476;471;467;464;456;455;404;453;425;453;416;416;416;439;455;462;473;416;407;404	0	73.616	By MS/MS	By MS/MS	By MS/MS
CON__P08727	CON__P08727	9	1	1				1	9	1	1	7	8	7	8	8	7	8	7	8	1	1	1	1	1	1	1	1	1	1	1	1	1	1	1	1	1	1	17.2	2.2	2.2	44.091	400	400	0.00041929	3.2705	By MS/MS	By MS/MS	By MS/MS
CON__P13645;A2A513;CON__P02535-1;P02535	CON__P13645;A2A513;CON__P02535-1;P02535	8;4;4;4	6;3;3;3	6;3;3;3	Keratin, type I cytoskeletal 10	Krt10	;tr|A2A513|A2A513_MOUSE Keratin, type I cytoskeletal 10 OS=Mus musculus OX=10090 GN=Krt10 PE=1 SV=1;;sp|P02535|K1C10_MOUSE Keratin, type I cytoskeletal 10 OS=Mus musculus OX=10090 GN=Krt10 PE=1 SV=3	4	8	6	6	5	6	2	5	3	5	3	5	5	3	4	0	3	1	3	1	3	3	3	4	0	3	1	3	1	3	3	14	11.6	11.6	59.51	593	593;561;570;570	0	13.106	By MS/MS	By MS/MS	By matching
P19001;CON__P19001;Q61414;CON__A2A4G1;B1AQ77;CON__Q04695;Q9QWL7;CON__Q9QWL7;Q61781;Q9Z2K1;CON__Q9Z2K1;CON__Q3ZAW8;CON__P35900;CON__Q61782;CON__Q9D312;Q9D312;CON__Q8N1A0	P19001;CON__P19001	29;29;6;6;6;6;5;5;4;2;2;2;1;1;1;1;1	29;29;6;6;6;6;5;5;4;2;2;2;1;1;1;1;1	21;21;0;0;0;1;0;0;0;0;0;0;0;0;0;0;0	Keratin, type I cytoskeletal 19	Krt19	sp|P19001|K1C19_MOUSE Keratin, type I cytoskeletal 19 OS=Mus musculus OX=10090 GN=Krt19 PE=1 SV=1;	17	29	29	21	22	27	23	24	26	24	24	24	24	22	27	23	24	26	24	24	24	24	16	20	17	17	19	18	17	18	17	74.4	74.4	59.6	44.541	403	403;403;452;456;456;432;433;433;484;469;469;474;424;93;431;431;295	0	152.31	By MS/MS	By MS/MS	By MS/MS
CON__P19012;CON__P02533;CON__P08779;CON__Q6IFX2;Q6IFX2	CON__P19012;CON__P02533;CON__P08779;CON__Q6IFX2;Q6IFX2	7;6;6;5;5	2;1;1;1;1	0;0;0;0;0	Keratin, type I cytoskeletal 42	Krt42	;;;;sp|Q6IFX2|K1C42_MOUSE Keratin, type I cytoskeletal 42 OS=Mus musculus OX=10090 GN=Krt42 PE=1 SV=1	5	7	2	0	5	7	5	6	7	6	6	5	6	1	2	1	2	2	2	2	1	2	0	0	0	0	0	0	0	0	0	11.8	4.6	0	49.167	456	456;472;473;452;452	0	3.4951	By matching	By MS/MS	By MS/MS
CON__P35527	CON__P35527	3	2	2				1	3	2	2	1	2	1	3	3	3	1	2	1	0	1	0	2	2	2	0	1	0	0	1	0	2	2	2	0	1	0	4.7	3.5	3.5	62.129	623	623	0	4.148	By matching	By matching	By matching
CON__P67983;A0A1D5RLN7;P02798	CON__P67983;A0A1D5RLN7;P02798	2;1;1	2;1;1	1;0;1	Metallothionein-2	Mt2	;tr|A0A1D5RLN7|A0A1D5RLN7_MOUSE Metallothionein-1 OS=Mus musculus OX=10090 GN=Mt1 PE=1 SV=1;sp|P02798|MT2_MOUSE Metallothionein-2 OS=Mus musculus OX=10090 GN=Mt2 PE=1 SV=2	3	2	2	1	0	0	0	2	2	2	2	2	2	0	0	0	2	2	2	2	2	2	0	0	0	1	1	1	1	1	1	32.8	32.8	19.7	5.9511	61	61;132;61	0	11.544
Q9DCV7;CON__Q9DCV7;D3Z6N5;CON__Q3KNV1;CON__P08729;CON__Q6ISB0;CON__Q9NSB2;P07744;CON__P07744;CON__Q3SY84;Q6IFZ8;CON__P19013;CON__Q6IME9;CON__Q32MB2;CON__Q7RTS7;CON__Q14CN4-1;Q6IME9	Q9DCV7;CON__Q9DCV7	30;30;10;6;6;3;3;2;2;2;1;1;1;1;1;1;1	26;26;10;2;2;0;0;0;0;1;0;0;0;0;0;0;0	21;21;6;1;1;0;0;0;0;0;0;0;0;0;0;0;0	Keratin, type II cytoskeletal 7	Krt7	sp|Q9DCV7|K2C7_MOUSE Keratin, type II cytoskeletal 7 OS=Mus musculus OX=10090 GN=Krt7 PE=1 SV=1;	17	30	26	21	24	28	28	28	26	26	25	24	26	20	24	24	24	22	22	21	20	22	16	19	19	19	18	17	18	17	18	64.6	59.5	52.5	50.708	457	457;457;115;469;469;600;600;525;525;523;552;594;520;540;529;511;520	0	129.59	By MS/MS	By MS/MS	By MS/MS
D3YTQ3;F6VQH5;Q9Z130	D3YTQ3;F6VQH5;Q9Z130	3;3;3	2;2;2	2;2;2	Heterogeneous nuclear ribonucleoprotein D-like	Hnrnpdl	tr|D3YTQ3|D3YTQ3_MOUSE Heterogeneous nuclear ribonucleoprotein D-like OS=Mus musculus OX=10090 GN=Hnrnpdl PE=1 SV=1;tr|F6VQH5|F6VQH5_MOUSE Heterogeneous nuclear ribonucleoprotein D-like (Fragment) OS=Mus musculus OX=10090 GN=Hnrnpdl PE=1 SV=1;sp|Q9Z130|HNR	3	3	2	2	2	3	2	3	3	3	3	3	3	1	2	1	2	2	2	2	2	2	1	2	1	2	2	2	2	2	2	7.6	5.7	5.7	46.27	420	420;323;301	0	3.9197	By MS/MS	By matching	By matching
D3YWT0;D3Z569;D3YTS1;Q9R0P6	D3YWT0;D3Z569;D3YTS1;Q9R0P6	2;2;2;2	2;2;2;2	2;2;2;2	Signal peptidase complex catalytic subunit SEC11;Signal peptidase complex catalytic subunit SEC11A	Sec11a	tr|D3YWT0|D3YWT0_MOUSE Signal peptidase complex catalytic subunit SEC11 OS=Mus musculus OX=10090 GN=Sec11a PE=1 SV=1;tr|D3Z569|D3Z569_MOUSE Signal peptidase complex catalytic subunit SEC11 OS=Mus musculus OX=10090 GN=Sec11a PE=1 SV=1;tr|D3YTS1|D3YTS1_MOUSE	4	2	2	2	2	2	2	1	2	2	1	1	2	2	2	2	1	2	2	1	1	2	2	2	2	1	2	2	1	1	2	10	10	10	19.569	170	170;190;247;179	0	3.8341	By MS/MS	By MS/MS	By MS/MS
Q8VCM8;D3YU17;F6S731	Q8VCM8;D3YU17;F6S731	2;2;1	2;2;1	2;2;1	Nicalin	Ncln	sp|Q8VCM8|NCLN_MOUSE Nicalin OS=Mus musculus OX=10090 GN=Ncln PE=1 SV=2;tr|D3YU17|D3YU17_MOUSE Nicalin OS=Mus musculus OX=10090 GN=Ncln PE=1 SV=1;tr|F6S731|F6S731_MOUSE Nicalin (Fragment) OS=Mus musculus OX=10090 GN=Ncln PE=1 SV=1	3	2	2	2	2	1	1	1	2	1	1	1	2	2	1	1	1	2	1	1	1	2	2	1	1	1	2	1	1	1	2	3.9	3.9	3.9	62.907	563	563;562;64	0	4.0045	By matching	By MS/MS	By matching
D3YU80;K4DI65;P60824	D3YU80;K4DI65;P60824	2;2;2	2;2;2	2;2;2	Cold-inducible RNA-binding protein	Cirbp	tr|D3YU80|D3YU80_MOUSE Cold-inducible RNA-binding protein (Fragment) OS=Mus musculus OX=10090 GN=Cirbp PE=1 SV=1;tr|K4DI65|K4DI65_MOUSE Cold-inducible RNA-binding protein OS=Mus musculus OX=10090 GN=Cirbp PE=1 SV=1;sp|P60824|CIRBP_MOUSE Cold-inducible RNA-	3	2	2	2	2	2	2	2	2	2	2	2	2	2	2	2	2	2	2	2	2	2	2	2	2	2	2	2	2	2	2	23.1	23.1	23.1	11.782	108	108;168;172	0	6.5262	By MS/MS	By MS/MS	By MS/MS
D3YUK4;Q9DCS9	D3YUK4;Q9DCS9	3;3	3;3	3;3	NADH dehydrogenase [ubiquinone] 1 beta subcomplex subunit 10	Ndufb10	tr|D3YUK4|D3YUK4_MOUSE NADH dehydrogenase [ubiquinone] 1 beta subcomplex subunit 10 (Fragment) OS=Mus musculus OX=10090 GN=Ndufb10 PE=1 SV=1;sp|Q9DCS9|NDUBA_MOUSE NADH dehydrogenase [ubiquinone] 1 beta subcomplex subunit 10 OS=Mus musculus OX=10090 GN=Nduf	2	3	3	3	3	3	3	3	3	3	3	3	2	3	3	3	3	3	3	3	3	2	3	3	3	3	3	3	3	3	2	20.1	20.1	20.1	17.74	149	149;176	0	6.3308	By MS/MS	By MS/MS	By MS/MS
D3YUM1;Q91YT0;D3Z1U9;D3Z0K1;A0A494BAS8;D3YXX5;D6RG60	D3YUM1;Q91YT0;D3Z1U9;D3Z0K1;A0A494BAS8	9;9;7;6;5;4;2	9;9;7;6;5;4;2	9;9;7;6;5;4;2	NADH dehydrogenase [ubiquinone] flavoprotein 1, mitochondrial	Ndufv1	tr|D3YUM1|D3YUM1_MOUSE NADH dehydrogenase [ubiquinone] flavoprotein 1, mitochondrial OS=Mus musculus OX=10090 GN=Ndufv1 PE=1 SV=1;sp|Q91YT0|NDUV1_MOUSE NADH dehydrogenase [ubiquinone] flavoprotein 1, mitochondrial OS=Mus musculus OX=10090 GN=Ndufv1 PE=1 SV	7	9	9	9	5	7	8	6	8	7	6	6	6	5	7	8	6	8	7	6	6	6	5	7	8	6	8	7	6	6	6	24.6	24.6	24.6	49.913	455	455;464;385;146;128;115;120	0	27.092	By MS/MS	By MS/MS	By MS/MS
D3YUV1;Q99J45;A0A0J9YUZ6;A0A0J9YTX8;A0A0J9YUQ4	D3YUV1;Q99J45;A0A0J9YUZ6;A0A0J9YTX8;A0A0J9YUQ4	2;2;1;1;1	2;2;1;1;1	2;2;1;1;1	Nuclear receptor-binding protein	Nrbp1	tr|D3YUV1|D3YUV1_MOUSE Nuclear receptor-binding protein OS=Mus musculus OX=10090 GN=Nrbp1 PE=1 SV=1;sp|Q99J45|NRBP_MOUSE Nuclear receptor-binding protein OS=Mus musculus OX=10090 GN=Nrbp1 PE=1 SV=1;tr|A0A0J9YUZ6|A0A0J9YUZ6_MOUSE Nuclear receptor-binding pr	5	2	2	2	1	2	2	2	2	2	2	1	2	1	2	2	2	2	2	2	1	2	1	2	2	2	2	2	2	1	2	5.7	5.7	5.7	60.85	543	543;535;62;88;188	0	3.7882	By matching	By matching	By matching
D3YUV5;Q66JT1;Q8R502	D3YUV5;Q66JT1;Q8R502	1;1;1	1;1;1	1;1;1	Volume-regulated anion channel subunit LRRC8E;Volume-regulated anion channel subunit LRRC8C	Lrrc8c;Lrrc8e	tr|D3YUV5|D3YUV5_MOUSE Volume-regulated anion channel subunit LRRC8C (Fragment) OS=Mus musculus OX=10090 GN=Lrrc8c PE=1 SV=8;sp|Q66JT1|LRC8E_MOUSE Volume-regulated anion channel subunit LRRC8E OS=Mus musculus OX=10090 GN=Lrrc8e PE=1 SV=2;sp|Q8R502|LRC8C_MO	3	1	1	1	1	1	1	1	1	1	1	1	1	1	1	1	1	1	1	1	1	1	1	1	1	1	1	1	1	1	1	5.9	5.9	5.9	19.63	170	170;795;803	0.0037064	2.3512	By MS/MS	By MS/MS	By MS/MS
D3YVA2;Q91X97;D3Z2Z8;D3Z1M0	D3YVA2;Q91X97;D3Z2Z8;D3Z1M0	4;4;3;2	3;3;2;1	2;2;2;1	Neurocalcin-delta	Ncald	tr|D3YVA2|D3YVA2_MOUSE Neurocalcin-delta (Fragment) OS=Mus musculus OX=10090 GN=Ncald PE=1 SV=2;sp|Q91X97|NCALD_MOUSE Neurocalcin-delta OS=Mus musculus OX=10090 GN=Ncald PE=1 SV=4;tr|D3Z2Z8|D3Z2Z8_MOUSE Neurocalcin-delta (Fragment) OS=Mus musculus OX=10090	4	4	3	2	3	4	2	4	4	4	3	4	4	2	3	2	3	3	3	3	3	3	1	2	1	2	2	2	2	2	2	21.4	17.6	13.4	21.667	187	187;193;161;88	0	10.914	By MS/MS	By MS/MS	By MS/MS
H3BIV5;D3YVF0	H3BIV5;D3YVF0	15;15	15;15	15;15	A-kinase anchor protein 5	Akap5	tr|H3BIV5|H3BIV5_MOUSE A-kinase anchor protein 5 OS=Mus musculus OX=10090 GN=Akap5 PE=1 SV=1;sp|D3YVF0|AKAP5_MOUSE A-kinase anchor protein 5 OS=Mus musculus OX=10090 GN=Akap5 PE=1 SV=2	2	15	15	15	14	12	12	9	10	9	10	11	10	14	12	12	9	10	9	10	11	10	14	12	12	9	10	9	10	11	10	40.3	40.3	40.3	80.202	752	752;745	0	105.24	By MS/MS	By MS/MS	By MS/MS
D3Z0S0;D3YVI6;D3Z440;Q9CZ04	D3Z0S0;D3YVI6;D3Z440;Q9CZ04	2;2;2;2	2;2;2;2	2;2;2;2	COP9 signalosome complex subunit 7a	Cops7a	tr|D3Z0S0|D3Z0S0_MOUSE COP9 signalosome complex subunit 7a (Fragment) OS=Mus musculus OX=10090 GN=Cops7a PE=1 SV=1;tr|D3YVI6|D3YVI6_MOUSE COP9 signalosome complex subunit 7a (Fragment) OS=Mus musculus OX=10090 GN=Cops7a PE=1 SV=1;tr|D3Z440|D3Z440_MOUSE COP	4	2	2	2	2	2	2	2	2	2	2	2	2	2	2	2	2	2	2	2	2	2	2	2	2	2	2	2	2	2	2	32.9	32.9	32.9	8.6438	79	79;176;226;275	0	4.8135	By MS/MS	By MS/MS	By MS/MS
D3YVS7;Q8K353	D3YVS7;Q8K353	1;1	1;1	1;1	Cysteine-rich and transmembrane domain-containing protein 1	Cystm1	tr|D3YVS7|D3YVS7_MOUSE Cysteine-rich and transmembrane domain-containing protein 1 (Fragment) OS=Mus musculus OX=10090 GN=Cystm1 PE=1 SV=1;sp|Q8K353|CYTM1_MOUSE Cysteine-rich and transmembrane domain-containing protein 1 OS=Mus musculus OX=10090 GN=Cystm1	2	1	1	1	1	1	1	1	1	1	1	1	1	1	1	1	1	1	1	1	1	1	1	1	1	1	1	1	1	1	1	11.9	11.9	11.9	9.1651	84	84;104	0.0033632	2.3966	By matching	By MS/MS	By matching
D3YVU0;P62069;Q9D9M2	D3YVU0;P62069;Q9D9M2	1;1;1	1;1;1	1;1;1	Ubiquitin carboxyl-terminal hydrolase 46;Ubiquitin carboxyl-terminal hydrolase 12	Usp46;Usp12	tr|D3YVU0|D3YVU0_MOUSE Ubiquitin carboxyl-terminal hydrolase 46 OS=Mus musculus OX=10090 GN=Usp46 PE=1 SV=1;sp|P62069|UBP46_MOUSE Ubiquitin carboxyl-terminal hydrolase 46 OS=Mus musculus OX=10090 GN=Usp46 PE=1 SV=1;sp|Q9D9M2|UBP12_MOUSE Ubiquitin carboxyl-	3	1	1	1	1	1	1	1	1	1	1	1	1	1	1	1	1	1	1	1	1	1	1	1	1	1	1	1	1	1	1	2.4	2.4	2.4	39.499	339	339;366;370	0.0087997	2.0163	By MS/MS	By MS/MS	By MS/MS
D3YVV1;Q8VEK0;Q8BHG3	D3YVV1;Q8VEK0;Q8BHG3	2;2;1	2;2;1	2;2;1	Cell cycle control protein 50A;Cell cycle control protein 50B	Tmem30a;Tmem30b	tr|D3YVV1|D3YVV1_MOUSE Cell cycle control protein OS=Mus musculus OX=10090 GN=Tmem30a PE=1 SV=1;sp|Q8VEK0|CC50A_MOUSE Cell cycle control protein 50A OS=Mus musculus OX=10090 GN=Tmem30a PE=1 SV=1;sp|Q8BHG3|CC50B_MOUSE Cell cycle control protein 50B OS=Mus m	3	2	2	2	1	2	2	2	2	2	2	2	1	1	2	2	2	2	2	2	2	1	1	2	2	2	2	2	2	2	1	7.3	7.3	7.3	37.178	328	328;364;353	0	4.3555	By MS/MS	By MS/MS	By MS/MS
H3BLI9;D3YW86;D3Z0V7;E9QLZ1;P62500;F6VXN4;B1AVF2;D3YZZ4;A0A0G2JFZ4;E9Q7M2;Q9Z2S7;Q9EQN3	H3BLI9;D3YW86;D3Z0V7;E9QLZ1;P62500;F6VXN4;B1AVF2;D3YZZ4;A0A0G2JFZ4;E9Q7M2;Q9Z2S7;Q9EQN3	2;2;2;2;2;1;1;1;1;1;1;1	2;2;2;2;2;1;1;1;1;1;1;1	2;2;2;2;2;1;1;1;1;1;1;1	TSC22 domain family protein 1;TSC22 domain family protein 3;TSC22 domain family protein 4	Tsc22d1;Tsc22d4;Tsc22d3;Tsc22d2	tr|H3BLI9|H3BLI9_MOUSE TSC22 domain family protein 1 OS=Mus musculus OX=10090 GN=Tsc22d1 PE=1 SV=1;tr|D3YW86|D3YW86_MOUSE TSC22 domain family protein 1 OS=Mus musculus OX=10090 GN=Tsc22d1 PE=1 SV=1;tr|D3Z0V7|D3Z0V7_MOUSE TSC22 domain family protein 1 OS=Mu	12	2	2	2	1	1	1	2	1	2	1	2	2	1	1	1	2	1	2	1	2	2	1	1	1	2	1	2	1	2	2	22.1	22.1	22.1	9.3584	86	86;107;995;1077;1077;96;113;168;745;769;137;387	0	4.1488	By MS/MS	By matching	By MS/MS
D3YWJ4;Q8K2I1	D3YWJ4;Q8K2I1	1;1	1;1	1;1	Protein farnesyltransferase subunit beta	Fntb	tr|D3YWJ4|D3YWJ4_MOUSE Protein farnesyltransferase subunit beta OS=Mus musculus OX=10090 GN=Fntb PE=1 SV=1;sp|Q8K2I1|FNTB_MOUSE Protein farnesyltransferase subunit beta OS=Mus musculus OX=10090 GN=Fntb PE=1 SV=1	2	1	1	1	0	1	1	1	1	1	1	1	1	0	1	1	1	1	1	1	1	1	0	1	1	1	1	1	1	1	1	1.9	1.9	1.9	52.784	471	471;437	0.0015949	2.8537		By matching	By matching
D3YWS3;Q9JJV2	D3YWS3;Q9JJV2	1;1	1;1	1;1	Profilin;Profilin-2	Pfn2	tr|D3YWS3|D3YWS3_MOUSE Profilin OS=Mus musculus OX=10090 GN=Pfn2 PE=1 SV=1;sp|Q9JJV2|PROF2_MOUSE Profilin-2 OS=Mus musculus OX=10090 GN=Pfn2 PE=1 SV=3	2	1	1	1	0	0	1	1	1	1	0	0	1	0	0	1	1	1	1	0	0	1	0	0	1	1	1	1	0	0	1	12.7	12.7	12.7	11.776	110	110;140	0.0019554	2.7036			By MS/MS
D3YWT1;D3Z3N4	D3YWT1;D3Z3N4	2;2	2;2	2;2		Hnrnph3	tr|D3YWT1|D3YWT1_MOUSE Heterogeneous nuclear ribonucleoprotein H3 OS=Mus musculus OX=10090 GN=Hnrnph3 PE=1 SV=1;tr|D3Z3N4|D3Z3N4_MOUSE Heterogeneous nuclear ribonucleoprotein H3 OS=Mus musculus OX=10090 GN=Hnrnph3 PE=1 SV=1	2	2	2	2	1	1	1	1	1	1	0	0	2	1	1	1	1	1	1	0	0	2	1	1	1	1	1	1	0	0	2	8.8	8.8	8.8	35.181	331	331;346	0	12.431	By MS/MS	By MS/MS	By MS/MS
D3YWY6;D3Z5S0;E9Q0V4;P63030	D3YWY6;D3Z5S0;E9Q0V4;P63030	1;1;1;1	1;1;1;1	1;1;1;1	Mitochondrial pyruvate carrier 1	Mpc1	tr|D3YWY6|D3YWY6_MOUSE Mitochondrial pyruvate carrier OS=Mus musculus OX=10090 GN=Mpc1 PE=1 SV=1;tr|D3Z5S0|D3Z5S0_MOUSE Mitochondrial pyruvate carrier OS=Mus musculus OX=10090 GN=Mpc1 PE=1 SV=1;tr|E9Q0V4|E9Q0V4_MOUSE Mitochondrial pyruvate carrier OS=Mus m	4	1	1	1	1	1	1	1	1	1	1	1	1	1	1	1	1	1	1	1	1	1	1	1	1	1	1	1	1	1	1	9.4	9.4	9.4	9.7384	85	85;86;167;109	0.0094505	1.9832	By MS/MS	By MS/MS	By MS/MS
D3Z568;F6Y6V5;D3YX99;D3Z6W9;Q9CQH3	D3Z568;F6Y6V5;D3YX99;D3Z6W9;Q9CQH3	2;2;2;2;2	2;2;2;2;2	2;2;2;2;2	NADH dehydrogenase [ubiquinone] 1 beta subcomplex subunit 5, mitochondrial	Ndufb5	tr|D3Z568|D3Z568_MOUSE NADH dehydrogenase [ubiquinone] 1 beta subcomplex subunit 5, mitochondrial OS=Mus musculus OX=10090 GN=Ndufb5 PE=1 SV=1;tr|F6Y6V5|F6Y6V5_MOUSE NADH dehydrogenase [ubiquinone] 1 beta subcomplex subunit 5, mitochondrial (Fragment) OS=M	5	2	2	2	2	2	2	2	2	2	2	2	2	2	2	2	2	2	2	2	2	2	2	2	2	2	2	2	2	2	2	16	16	16	14.038	119	119;135;172;181;189	0	3.8886	By MS/MS	By MS/MS	By MS/MS
D3YXF5	D3YXF5	2	2	2		C7	tr|D3YXF5|D3YXF5_MOUSE Complement component 7 OS=Mus musculus OX=10090 GN=C7 PE=1 SV=2	1	2	2	2	1	1	1	1	1	2	1	1	1	1	1	1	1	1	2	1	1	1	1	1	1	1	1	2	1	1	1	2.4	2.4	2.4	93.337	845	845	0.0026871	2.5698	By matching	By matching	By MS/MS
D3YXG2;Q9D997;Q9QZ08	D3YXG2;Q9D997;Q9QZ08	2;2;2	2;2;2	2;2;2	N-acetyl-D-glucosamine kinase	Nagk	tr|D3YXG2|D3YXG2_MOUSE N-acetyl-D-glucosamine kinase OS=Mus musculus OX=10090 GN=Nagk PE=1 SV=1;tr|Q9D997|Q9D997_MOUSE N-acetyl-D-glucosamine kinase OS=Mus musculus OX=10090 GN=Nagk PE=1 SV=1;sp|Q9QZ08|NAGK_MOUSE N-acetyl-D-glucosamine kinase OS=Mus muscul	3	2	2	2	2	2	2	2	2	2	2	2	1	2	2	2	2	2	2	2	2	1	2	2	2	2	2	2	2	2	1	4.7	4.7	4.7	36.198	337	337;361;343	0	4.4826	By MS/MS	By MS/MS	By MS/MS
S4R1M2;D3YXK2;Q80YR5	S4R1M2;D3YXK2;Q80YR5	2;2;1	2;2;1	2;2;1	Scaffold attachment factor B1;Scaffold attachment factor B2	Safb;Safb2	tr|S4R1M2|S4R1M2_MOUSE Scaffold attachment factor B1 OS=Mus musculus OX=10090 GN=Safb PE=1 SV=1;sp|D3YXK2|SAFB1_MOUSE Scaffold attachment factor B1 OS=Mus musculus OX=10090 GN=Safb PE=1 SV=2;sp|Q80YR5|SAFB2_MOUSE Scaffold attachment factor B2 OS=Mus muscul	3	2	2	2	2	2	2	2	2	2	2	2	2	2	2	2	2	2	2	2	2	2	2	2	2	2	2	2	2	2	2	1.8	1.8	1.8	105.32	939	939;937;991	0	4.6473	By MS/MS	By MS/MS	By MS/MS
F6T9K1;D3YY09;Q9D6N5;D3YYC2;G3UXH5	F6T9K1;D3YY09;Q9D6N5;D3YYC2;G3UXH5	2;2;2;1;1	2;2;2;1;1	2;2;2;1;1	Dr1-associated corepressor	Drap1	tr|F6T9K1|F6T9K1_MOUSE Dr1-associated corepressor OS=Mus musculus OX=10090 GN=Drap1 PE=1 SV=2;tr|D3YY09|D3YY09_MOUSE Dr1-associated corepressor OS=Mus musculus OX=10090 GN=Drap1 PE=1 SV=1;sp|Q9D6N5|NC2A_MOUSE Dr1-associated corepressor OS=Mus musculus OX=1	5	2	2	2	2	2	2	1	2	2	2	2	2	2	2	2	1	2	2	2	2	2	2	2	2	1	2	2	2	2	2	11.5	11.5	11.5	19.971	182	182;212;205;162;185	0	3.4527	By matching	By MS/MS	By MS/MS
D3YY16;Q9ERL7	D3YY16;Q9ERL7	2;2	1;1	1;1	Glia maturation factor gamma	Gmfg	tr|D3YY16|D3YY16_MOUSE Glia maturation factor OS=Mus musculus OX=10090 GN=Gmfg PE=1 SV=1;sp|Q9ERL7|GMFG_MOUSE Glia maturation factor gamma OS=Mus musculus OX=10090 GN=Gmfg PE=1 SV=1	2	2	1	1	1	1	1	1	1	1	1	2	1	0	0	0	0	0	0	0	1	0	0	0	0	0	0	0	0	1	0	19.8	10.9	10.9	11.912	101	101;142	0.009477	1.9933	By matching	By matching	By matching
Q9DBD0;D3YY36;F6W4D3	Q9DBD0;D3YY36	3;3;1	2;2;1	2;2;1	Inhibitor of carbonic anhydrase	Ica;1300017J02Rik	sp|Q9DBD0|ICA_MOUSE Inhibitor of carbonic anhydrase OS=Mus musculus OX=10090 GN=Ica PE=1 SV=1;tr|D3YY36|D3YY36_MOUSE Inhibitor of carbonic anhydrase OS=Mus musculus OX=10090 GN=Inhca PE=1 SV=1	3	3	2	2	2	1	2	2	3	1	2	2	2	1	0	1	1	2	1	1	1	1	1	0	1	1	2	1	1	1	1	4.6	3.4	3.4	76.765	700	700;622;242	0	4.4146	By matching	By matching	By matching
D3YY41;P42337	D3YY41;P42337	1;1	1;1	1;1	Phosphatidylinositol 4,5-bisphosphate 3-kinase catalytic subunit alpha isoform	Pik3ca	tr|D3YY41|D3YY41_MOUSE Phosphatidylinositol 4,5-bisphosphate 3-kinase catalytic subunit alpha isoform OS=Mus musculus OX=10090 GN=Pik3ca PE=1 SV=1;sp|P42337|PK3CA_MOUSE Phosphatidylinositol 4,5-bisphosphate 3-kinase catalytic subunit alpha isoform OS=Mus m	2	1	1	1	1	1	1	1	1	1	1	1	1	1	1	1	1	1	1	1	1	1	1	1	1	1	1	1	1	1	1	1	1	1	110.14	946	946;1068	0.0094704	1.9901	By MS/MS	By MS/MS	By MS/MS
D3YYD5;D3Z645;Q9QZ88;D3YW98	D3YYD5;D3Z645;Q9QZ88;D3YW98	4;4;4;2	4;4;4;2	4;4;4;2	Vacuolar protein sorting-associated protein 29	Vps29	tr|D3YYD5|D3YYD5_MOUSE Vacuolar protein sorting-associated protein 29 (Fragment) OS=Mus musculus OX=10090 GN=Vps29 PE=1 SV=1;tr|D3Z645|D3Z645_MOUSE Vacuolar protein sorting-associated protein 29 OS=Mus musculus OX=10090 GN=Vps29 PE=1 SV=1;sp|Q9QZ88|VPS29_M	4	4	4	4	3	3	3	4	2	3	3	2	4	3	3	3	4	2	3	3	2	4	3	3	3	4	2	3	3	2	4	30.6	30.6	30.6	13.723	124	124;144;182;91	0	6.1779	By MS/MS	By MS/MS	By MS/MS
D3YYE1;D3Z7M9;O35381;F6UFG6;Q64G17	D3YYE1;D3Z7M9;O35381;F6UFG6	10;10;10;8;3	10;10;10;8;3	8;8;8;6;2	Acidic leucine-rich nuclear phosphoprotein 32 family member A	Anp32a	tr|D3YYE1|D3YYE1_MOUSE Acidic leucine-rich nuclear phosphoprotein 32 family member A (Fragment) OS=Mus musculus OX=10090 GN=Anp32a PE=1 SV=1;tr|D3Z7M9|D3Z7M9_MOUSE Acidic leucine-rich nuclear phosphoprotein 32 family member A OS=Mus musculus OX=10090 GN=An	5	10	10	8	8	8	7	8	9	8	8	6	8	8	8	7	8	9	8	8	6	8	7	7	6	7	7	7	7	5	7	39.9	39.9	31.8	22.954	198	198;233;247;138;123	0	169.91	By MS/MS	By MS/MS	By MS/MS
D3YYK8;E9Q6X0;Q8R001;Q3TG90	D3YYK8;E9Q6X0;Q8R001;Q3TG90	4;4;4;3	4;4;4;3	4;4;4;3	Microtubule-associated protein RP/EB family member 2	Mapre2	tr|D3YYK8|D3YYK8_MOUSE Microtubule-associated protein RP/EB family member 2 (Fragment) OS=Mus musculus OX=10090 GN=Mapre2 PE=1 SV=1;tr|E9Q6X0|E9Q6X0_MOUSE Microtubule-associated protein RP/EB family member 2 OS=Mus musculus OX=10090 GN=Mapre2 PE=1 SV=1;sp|	4	4	4	4	3	3	3	3	2	3	2	3	3	3	3	3	3	2	3	2	3	3	3	3	3	3	2	3	2	3	3	14.2	14.2	14.2	29.425	260	260;284;326;171	0	5.3397	By MS/MS	By MS/MS	By MS/MS
G3X9K3;D3YYK9;F6YCJ0	G3X9K3;D3YYK9;F6YCJ0	2;2;1	2;2;1	1;1;0	Brefeldin A-inhibited guanine nucleotide-exchange protein 1	Arfgef1;Arfgef2	sp|G3X9K3|BIG1_MOUSE Brefeldin A-inhibited guanine nucleotide-exchange protein 1 OS=Mus musculus OX=10090 GN=Arfgef1 PE=1 SV=1;tr|D3YYK9|D3YYK9_MOUSE Brefeldin A-inhibited guanine nucleotide-exchange protein 1 OS=Mus musculus OX=10090 GN=Arfgef1 PE=1 SV=1;	3	2	2	1	1	2	2	2	2	2	2	2	2	1	2	2	2	2	2	2	2	2	1	1	1	1	1	1	1	1	1	0.8	0.8	0.4	208.5	1846	1846;1054;283	0	3.3911	By MS/MS	By MS/MS	By MS/MS
D3YYN7;Q6PIE5;A0A0G2JGX4;Q8VCE0;Q6PIC6;Q9WV27;Q91WH7;Q64436	D3YYN7;Q6PIE5;A0A0G2JGX4;Q8VCE0;Q6PIC6	16;16;11;11;11;6;3;3	3;3;0;0;0;0;0;0	3;3;0;0;0;0;0;0	Sodium/potassium-transporting ATPase subunit alpha-2;Sodium/potassium-transporting ATPase subunit alpha-3	Atp1a2;Atp1a3	tr|D3YYN7|D3YYN7_MOUSE Sodium/potassium-transporting ATPase subunit alpha OS=Mus musculus OX=10090 GN=Atp1a2 PE=1 SV=1;sp|Q6PIE5|AT1A2_MOUSE Sodium/potassium-transporting ATPase subunit alpha-2 OS=Mus musculus OX=10090 GN=Atp1a2 PE=1 SV=1;tr|A0A0G2JGX4|A0A	8	16	3	3	13	10	14	10	11	10	14	11	13	2	1	2	1	0	1	2	0	2	2	1	2	1	0	1	2	0	2	20.2	3.6	3.6	103.58	947	947;1020;1026;1053;1013;1032;1025;1034	0	6.4577	By MS/MS	By MS/MS	By MS/MS
F7ABZ6;D3YYQ8	F7ABZ6;D3YYQ8	2;2	2;2	2;2		Dnah10	tr|F7ABZ6|F7ABZ6_MOUSE Dynein, axonemal, heavy chain 10 OS=Mus musculus OX=10090 GN=Dnah10 PE=1 SV=2;tr|D3YYQ8|D3YYQ8_MOUSE Dynein, axonemal, heavy chain 10 OS=Mus musculus OX=10090 GN=Dnah10 PE=1 SV=2	2	2	2	2	2	2	1	1	1	1	1	1	2	2	2	1	1	1	1	1	1	2	2	2	1	1	1	1	1	1	2	0.4	0.4	0.4	522.69	4534	4534;4591	0.006155	2.1739	By MS/MS	By MS/MS	By MS/MS
E9Q3B9;D3YYS6;O35678;Q3UFN1	E9Q3B9;D3YYS6;O35678;Q3UFN1	2;2;2;1	2;2;2;1	2;2;2;1	Monoglyceride lipase	Mgll	tr|E9Q3B9|E9Q3B9_MOUSE Monoglyceride lipase OS=Mus musculus OX=10090 GN=Mgll PE=1 SV=1;tr|D3YYS6|D3YYS6_MOUSE Monoglyceride lipase OS=Mus musculus OX=10090 GN=Mgll PE=1 SV=1;sp|O35678|MGLL_MOUSE Monoglyceride lipase OS=Mus musculus OX=10090 GN=Mgll PE=1 SV	4	2	2	2	1	2	2	2	2	2	2	2	2	1	2	2	2	2	2	2	2	2	1	2	2	2	2	2	2	2	2	8.5	8.5	8.5	35.256	319	319;331;303;258	0	7.1777	By MS/MS	By MS/MS	By MS/MS
D3Z478;D3YYS7;Q9D0L8	D3Z478;D3YYS7;Q9D0L8	1;1;1	1;1;1	1;1;1	mRNA cap guanine-N7 methyltransferase	Rnmt	tr|D3Z478|D3Z478_MOUSE mRNA (guanine-N(7))-methyltransferase (Fragment) OS=Mus musculus OX=10090 GN=Rnmt PE=1 SV=1;tr|D3YYS7|D3YYS7_MOUSE mRNA (guanine-N(7))-methyltransferase (Fragment) OS=Mus musculus OX=10090 GN=Rnmt PE=1 SV=1;sp|Q9D0L8|MCES_MOUSE mRNA	3	1	1	1	1	1	1	1	1	1	1	0	1	1	1	1	1	1	1	1	0	1	1	1	1	1	1	1	1	0	1	5.4	5.4	5.4	22.889	205	205;240;465	0.0077601	2.0352	By MS/MS	By MS/MS	By MS/MS
D3YYT1;Q922P9	D3YYT1;Q922P9	2;2	2;2	2;2	Putative oxidoreductase GLYR1	Glyr1	tr|D3YYT1|D3YYT1_MOUSE Putative oxidoreductase GLYR1 OS=Mus musculus OX=10090 GN=Glyr1 PE=1 SV=1;sp|Q922P9|GLYR1_MOUSE Cytokine-like nuclear factor N-PAC OS=Mus musculus OX=10090 GN=Glyr1 PE=1 SV=1	2	2	2	2	2	1	1	1	2	2	1	2	2	2	1	1	1	2	2	1	2	2	2	1	1	1	2	2	1	2	2	4.3	4.3	4.3	60.435	552	552;546	0	3.3187	By matching	By matching	By MS/MS
D3YZA1;D3Z7T7;E9PW20;Q9CY57	D3YZA1;D3Z7T7;E9PW20;Q9CY57	1;1;1;1	1;1;1;1	1;1;1;1	Chromatin target of PRMT1 protein	Chtop	tr|D3YZA1|D3YZA1_MOUSE Chromatin target of PRMT1 protein (Fragment) OS=Mus musculus OX=10090 GN=Chtop PE=1 SV=8;tr|D3Z7T7|D3Z7T7_MOUSE Chromatin target of PRMT1 protein (Fragment) OS=Mus musculus OX=10090 GN=Chtop PE=1 SV=1;tr|E9PW20|E9PW20_MOUSE Chromatin	4	1	1	1	0	1	1	1	1	1	1	1	0	0	1	1	1	1	1	1	1	0	0	1	1	1	1	1	1	1	0	10.6	10.6	10.6	13.447	123	123;195;203;249	0.0016367	3.0784		By MS/MS	By MS/MS
E9Q4Q2;D3YZC9;D3YZD0;Q64213;D3YVH4;F8WHF9;D6RDB7	E9Q4Q2;D3YZC9;D3YZD0;Q64213;D3YVH4;F8WHF9	4;4;4;4;3;2;1	4;4;4;4;3;2;1	4;4;4;4;3;2;1	Splicing factor 1	Sf1	tr|E9Q4Q2|E9Q4Q2_MOUSE Splicing factor 1 OS=Mus musculus OX=10090 GN=Sf1 PE=1 SV=1;tr|D3YZC9|D3YZC9_MOUSE Splicing factor 1 OS=Mus musculus OX=10090 GN=Sf1 PE=1 SV=1;tr|D3YZD0|D3YZD0_MOUSE Splicing factor 1 OS=Mus musculus OX=10090 GN=Sf1 PE=1 SV=1;sp|Q642	7	4	4	4	3	3	3	3	4	3	4	2	2	3	3	3	3	4	3	4	2	2	3	3	3	3	4	3	4	2	2	9.7	9.7	9.7	59.698	548	548;571;638;653;267;110;84	0	11.64	By MS/MS	By MS/MS	By MS/MS
E9Q7G1;D3YZZ5	E9Q7G1;D3YZZ5	3;3	3;3	3;3		Tmed7	tr|E9Q7G1|E9Q7G1_MOUSE Transmembrane p24-trafficking protein 7 OS=Mus musculus OX=10090 GN=Tmed7 PE=1 SV=1;tr|D3YZZ5|D3YZZ5_MOUSE Transmembrane p24-trafficking protein 7 OS=Mus musculus OX=10090 GN=Tmed7 PE=1 SV=1	2	3	3	3	3	3	3	3	3	3	3	3	3	3	3	3	3	3	3	3	3	3	3	3	3	3	3	3	3	3	3	21.8	21.8	21.8	21.276	188	188;224	0	11.458	By MS/MS	By MS/MS	By MS/MS
F7AI27;D3Z030;Q6EDY6	F7AI27;D3Z030;Q6EDY6	5;5;5	5;5;5	5;5;5	Leucine-rich repeat-containing protein 16A	Lrrc16a	tr|F7AI27|F7AI27_MOUSE F-actin-uncapping protein LRRC16A (Fragment) OS=Mus musculus OX=10090 GN=Carmil1 PE=1 SV=1;tr|D3Z030|D3Z030_MOUSE F-actin-uncapping protein LRRC16A OS=Mus musculus OX=10090 GN=Carmil1 PE=1 SV=2;sp|Q6EDY6|CARL1_MOUSE F-actin-uncapping	3	5	5	5	2	2	3	3	1	2	1	2	4	2	2	3	3	1	2	1	2	4	2	2	3	3	1	2	1	2	4	5.6	5.6	5.6	102.6	932	932;1332;1374	0	9.6706	By MS/MS	By MS/MS	By MS/MS
D3Z041;P41216;F6WNZ2;D3YVF6;D3Z457	D3Z041;P41216	15;15;2;1;1	15;15;2;1;1	13;13;1;1;1	Long-chain-fatty-acid--CoA ligase 1	Acsl1	tr|D3Z041|D3Z041_MOUSE Long-chain-fatty-acid--CoA ligase OS=Mus musculus OX=10090 GN=Acsl1 PE=1 SV=1;sp|P41216|ACSL1_MOUSE Long-chain-fatty-acid--CoA ligase 1 OS=Mus musculus OX=10090 GN=Acsl1 PE=1 SV=2	5	15	15	13	11	13	13	12	14	12	12	12	10	11	13	13	12	14	12	12	12	10	9	11	11	10	12	10	10	10	8	24.2	24.2	21.3	78.034	699	699;699;95;86;136	0	44.15	By MS/MS	By MS/MS	By MS/MS
F6XC54;D3Z074;E9PXV7;E9PV41;O08808	F6XC54;D3Z074;E9PXV7;E9PV41;O08808	9;9;9;9;9	9;9;9;9;9	9;9;9;9;9	Protein diaphanous homolog 1	Diap1;Diaph1	tr|F6XC54|F6XC54_MOUSE Protein diaphanous homolog 1 OS=Mus musculus OX=10090 GN=Diaph1 PE=1 SV=1;tr|D3Z074|D3Z074_MOUSE Protein diaphanous homolog 1 OS=Mus musculus OX=10090 GN=Diaph1 PE=1 SV=2;tr|E9PXV7|E9PXV7_MOUSE Protein diaphanous homolog 1 OS=Mus mus	5	9	9	9	6	7	8	8	7	9	7	6	8	6	7	8	8	7	9	7	6	8	6	7	8	8	7	9	7	6	8	8.1	8.1	8.1	135.84	1220	1220;1220;1255;1264;1255	0	21.994	By MS/MS	By MS/MS	By MS/MS
O88545;D3Z0F5;F6QK86	O88545;D3Z0F5	6;6;2	6;6;2	6;6;2	COP9 signalosome complex subunit 6	Cops6	sp|O88545|CSN6_MOUSE COP9 signalosome complex subunit 6 OS=Mus musculus OX=10090 GN=Cops6 PE=1 SV=1;tr|D3Z0F5|D3Z0F5_MOUSE COP9 signalosome complex subunit 6 OS=Mus musculus OX=10090 GN=Cops6 PE=1 SV=1	3	6	6	6	5	5	5	5	6	3	5	3	4	5	5	5	5	6	3	5	3	4	5	5	5	5	6	3	5	3	4	19.8	19.8	19.8	35.88	324	324;297;122	0	13.588	By MS/MS	By MS/MS	By MS/MS
D3Z0J2;P51637	D3Z0J2	5;2	1;0	1;0	Caveolin	Cav1	tr|D3Z0J2|D3Z0J2_MOUSE Caveolin (Fragment) OS=Mus musculus OX=10090 GN=Cav1 PE=1 SV=1	2	5	1	1	5	5	5	5	5	5	5	5	5	1	1	1	1	1	1	1	1	1	1	1	1	1	1	1	1	1	1	70.2	14.9	14.9	5.3828	47	47;151	0.0044346	2.3293	By MS/MS	By MS/MS	By MS/MS
Q9D9P1;D3Z0L4;Q9CRB9;S4R238;F6QFL0	Q9D9P1;D3Z0L4;Q9CRB9;S4R238	5;5;5;3;1	5;5;5;3;1	5;5;5;3;1	MICOS complex subunit Mic19	Chchd3	tr|Q9D9P1|Q9D9P1_MOUSE MICOS complex subunit Mic19 OS=Mus musculus OX=10090 GN=Chchd3 PE=1 SV=1;tr|D3Z0L4|D3Z0L4_MOUSE MICOS complex subunit Mic19 (Fragment) OS=Mus musculus OX=10090 GN=Chchd3 PE=1 SV=1;sp|Q9CRB9|MIC19_MOUSE MICOS complex subunit Mic19 OS=	5	5	5	5	5	5	4	5	5	5	5	5	4	5	5	4	5	5	5	5	5	4	5	5	4	5	5	5	5	5	4	28	28	28	20.375	175	175;192;227;84;89	0	13.54	By MS/MS	By MS/MS	By MS/MS
D3Z0Z6;D3Z136;Q8BHI7	D3Z0Z6;D3Z136;Q8BHI7	1;1;1	1;1;1	1;1;1	Elongation of very long chain fatty acids protein;Elongation of very long chain fatty acids protein 5	Elovl5	tr|D3Z0Z6|D3Z0Z6_MOUSE Elongation of very long chain fatty acids protein (Fragment) OS=Mus musculus OX=10090 GN=Elovl5 PE=1 SV=1;tr|D3Z136|D3Z136_MOUSE Elongation of very long chain fatty acids protein (Fragment) OS=Mus musculus OX=10090 GN=Elovl5 PE=1 SV=	3	1	1	1	0	1	0	0	0	0	0	0	0	0	1	0	0	0	0	0	0	0	0	1	0	0	0	0	0	0	0	18.3	18.3	18.3	8.3538	71	71;180;299	0.0016234	3.0142		By MS/MS
D3Z135	D3Z135	2	1	1		Myo5b	tr|D3Z135|D3Z135_MOUSE Unconventional myosin-Vb (Fragment) OS=Mus musculus OX=10090 GN=Myo5b PE=1 SV=1	1	2	1	1	1	1	2	1	2	2	1	2	1	1	1	1	1	1	1	1	1	1	1	1	1	1	1	1	1	1	1	11.5	3.8	3.8	20.601	183	183	0.0061594	2.1824	By matching	By MS/MS	By MS/MS
D3Z158;Q8BML9;A0A140LJK5;A0A140LHB3;A0A140LIS6;A0A140LHZ5;F6TDS3;A0A140LHJ3;A0A140LII8;A0A140LJH1;A0A140LIZ4;A0A140LJH2;A0A140LID3;A0A140LIN2	D3Z158;Q8BML9	11;11;4;4;4;4;3;3;1;1;1;1;1;1	11;11;4;4;4;4;3;3;1;1;1;1;1;1	11;11;4;4;4;4;3;3;1;1;1;1;1;1		Qars	tr|D3Z158|D3Z158_MOUSE Glutamine--tRNA ligase OS=Mus musculus OX=10090 GN=Qars PE=1 SV=2;sp|Q8BML9|SYQ_MOUSE Glutamine--tRNA ligase OS=Mus musculus OX=10090 GN=Qars1 PE=1 SV=1	14	11	11	11	5	9	7	9	8	8	8	8	11	5	9	7	9	8	8	8	8	11	5	9	7	9	8	8	8	8	11	17.2	17.2	17.2	85.054	751	751;775;182;246;273;341;154;173;79;100;117;134;153;160	0	22.742	By MS/MS	By MS/MS	By MS/MS
Q80XR8;J3QK07;D3Z1I2;E9PVA6;Q9JLQ2;F6U8T2;F7BIK4;F6SLJ2	Q80XR8;J3QK07;D3Z1I2;E9PVA6;Q9JLQ2;F6U8T2;F7BIK4	4;4;4;4;4;3;3;1	2;2;2;2;2;2;1;1	2;2;2;2;2;2;1;1	ARF GTPase-activating protein GIT2	Git2	tr|Q80XR8|Q80XR8_MOUSE ARF GTPase-activating protein GIT2 OS=Mus musculus OX=10090 GN=Git2 PE=1 SV=2;tr|J3QK07|J3QK07_MOUSE ARF GTPase-activating protein GIT2 OS=Mus musculus OX=10090 GN=Git2 PE=1 SV=1;tr|D3Z1I2|D3Z1I2_MOUSE ARF GTPase-activating protein G	8	4	2	2	2	3	3	3	3	3	3	3	2	1	2	1	2	2	2	1	1	2	1	2	1	2	2	2	1	1	2	5.3	2.9	2.9	75.632	679	679;680;681;759;708;311;631;251	0	4.7956	By matching	By matching	By MS/MS
D3Z1Z8;D3Z5N2;P54227	D3Z1Z8;D3Z5N2;P54227	2;2;2	2;2;2	2;2;2	Stathmin	Stmn1	tr|D3Z1Z8|D3Z1Z8_MOUSE Stathmin (Fragment) OS=Mus musculus OX=10090 GN=Stmn1 PE=1 SV=1;tr|D3Z5N2|D3Z5N2_MOUSE Stathmin OS=Mus musculus OX=10090 GN=Stmn1 PE=1 SV=1;sp|P54227|STMN1_MOUSE Stathmin OS=Mus musculus OX=10090 GN=Stmn1 PE=1 SV=2	3	2	2	2	1	2	2	2	2	2	2	1	2	1	2	2	2	2	2	2	1	2	1	2	2	2	2	2	2	1	2	20.6	20.6	20.6	11.729	102	102;147;149	0.0087966	2.0161	By MS/MS	By MS/MS	By MS/MS
D3Z2E3;F6R6F1;E9Q632;O54916;F6YT69;B9EI38;Q80XA6	D3Z2E3;F6R6F1;E9Q632;O54916;F6YT69;B9EI38;Q80XA6	2;2;2;2;1;1;1	2;2;2;2;1;1;1	2;2;2;2;1;1;1	RalBP1-associated Eps domain-containing protein 1;RalBP1-associated Eps domain-containing protein 2	Reps1;Reps2	tr|D3Z2E3|D3Z2E3_MOUSE RalBP1-associated Eps domain-containing protein 1 OS=Mus musculus OX=10090 GN=Reps1 PE=1 SV=1;tr|F6R6F1|F6R6F1_MOUSE RalBP1-associated Eps domain-containing protein 1 (Fragment) OS=Mus musculus OX=10090 GN=Reps1 PE=1 SV=1;tr|E9Q632|E	7	2	2	2	2	2	2	2	2	2	2	2	2	2	2	2	2	2	2	2	2	2	2	2	2	2	2	2	2	2	2	3.1	3.1	3.1	76.826	705	705;755;768;795;210;648;647	0	6.5545	By MS/MS	By MS/MS	By MS/MS
D3Z2E8;Q8VEC4	D3Z2E8;Q8VEC4	1;1	1;1	1;1	Calcium homeostasis modulator protein 2	Calhm2	tr|D3Z2E8|D3Z2E8_MOUSE Calcium homeostasis modulator protein 2 OS=Mus musculus OX=10090 GN=Calhm2 PE=1 SV=1;sp|Q8VEC4|CAHM2_MOUSE Calcium homeostasis modulator protein 2 OS=Mus musculus OX=10090 GN=Calhm2 PE=2 SV=1	2	1	1	1	1	1	1	1	1	1	1	1	1	1	1	1	1	1	1	1	1	1	1	1	1	1	1	1	1	1	1	2.8	2.8	2.8	35.763	322	322;323	0.0016522	3.1502	By MS/MS	By MS/MS	By MS/MS
D3Z2H9	D3Z2H9	23	19	0		Tpm3-rs7	tr|D3Z2H9|D3Z2H9_MOUSE Tropomyosin 3, related sequence 7 OS=Mus musculus OX=10090 GN=Tpm3-rs7 PE=3 SV=1	1	23	19	0	23	21	23	23	22	23	22	22	23	19	18	19	19	18	19	18	18	19	0	0	0	0	0	0	0	0	0	61.3	52.8	0	28.991	248	248	0	102.26	By MS/MS	By MS/MS	By MS/MS
D3Z2N6;Q3TAW3;E9Q296;Q8C178;Q9EPL9	D3Z2N6;Q3TAW3;E9Q296;Q8C178;Q9EPL9	1;1;1;1;1	1;1;1;1;1	1;1;1;1;1	Acyl-coenzyme A oxidase;Peroxisomal acyl-coenzyme A oxidase 3	Acox3	tr|D3Z2N6|D3Z2N6_MOUSE Peroxisomal acyl-coenzyme A oxidase 3 (Fragment) OS=Mus musculus OX=10090 GN=Acox3 PE=1 SV=1;tr|Q3TAW3|Q3TAW3_MOUSE Acyl-coenzyme A oxidase OS=Mus musculus OX=10090 GN=Acox3 PE=1 SV=1;tr|E9Q296|E9Q296_MOUSE Acyl-coenzyme A oxidase OS	5	1	1	1	0	1	1	1	1	1	1	1	1	0	1	1	1	1	1	1	1	1	0	1	1	1	1	1	1	1	1	16.9	16.9	16.9	9.4506	83	83;673;685;697;700	0.0023175	2.6133		By MS/MS	By matching
D3Z7P7;D3Z326;F6VJ22;D3Z6A5;F6QWT6;F6U9F5;F6Q346;Q62347;F6W4F5;E9PWV9;D3Z7M6;F6QKL8;D3Z2U7;P81269;Q01147	D3Z7P7;D3Z326;F6VJ22;D3Z6A5;F6QWT6;F6U9F5;F6Q346;Q62347;F6W4F5;E9PWV9;D3Z7M6;F6QKL8;D3Z2U7;P81269;Q01147	1;1;1;1;1;1;1;1;1;1;1;1;1;1;1	1;1;1;1;1;1;1;1;1;1;1;1;1;1;1	1;1;1;1;1;1;1;1;1;1;1;1;1;1;1	Cyclic AMP-dependent transcription factor ATF-1;Cyclic AMP-responsive element-binding protein 1	Crem;Creb1;Atf1	tr|D3Z7P7|D3Z7P7_MOUSE cAMP-responsive element modulator OS=Mus musculus OX=10090 GN=Crem PE=1 SV=1;tr|D3Z326|D3Z326_MOUSE cAMP-responsive element modulator OS=Mus musculus OX=10090 GN=Crem PE=1 SV=1;tr|F6VJ22|F6VJ22_MOUSE cAMP-responsive element modulator	15	1	1	1	1	1	1	1	1	1	1	1	1	1	1	1	1	1	1	1	1	1	1	1	1	1	1	1	1	1	1	9.5	9.5	9.5	10.92	95	95;102;113;119;125;223;284;287;298;304;329;335;341;269;327	0.0019755	2.7742	By matching	By MS/MS	By MS/MS
D3Z2X5;D3Z7E6;Q61205	D3Z2X5;D3Z7E6;Q61205	1;1;1	1;1;1	1;1;1	Platelet-activating factor acetylhydrolase IB subunit gamma	Pafah1b3	tr|D3Z2X5|D3Z2X5_MOUSE Platelet-activating factor acetylhydrolase IB subunit alpha1 (Fragment) OS=Mus musculus OX=10090 GN=Pafah1b3 PE=1 SV=1;tr|D3Z7E6|D3Z7E6_MOUSE Platelet-activating factor acetylhydrolase IB subunit alpha1 OS=Mus musculus OX=10090 GN=Pa	3	1	1	1	1	1	1	1	1	1	1	1	1	1	1	1	1	1	1	1	1	1	1	1	1	1	1	1	1	1	1	6.3	6.3	6.3	15.893	143	143;180;232	0.0037286	2.382	By MS/MS	By MS/MS	By matching
D3Z2Z1;F8WIA1;Q922J3;Q8C0S5;D3Z3M7;F6RCU2;F6RAY2;Q9Z0H8	D3Z2Z1;F8WIA1;Q922J3;Q8C0S5;D3Z3M7	8;8;8;6;6;3;1;1	8;8;8;6;6;3;1;1	8;8;8;6;6;3;1;1	CAP-Gly domain-containing linker protein 1	Clip1	tr|D3Z2Z1|D3Z2Z1_MOUSE CAP-Gly domain-containing linker protein 1 OS=Mus musculus OX=10090 GN=Clip1 PE=1 SV=1;tr|F8WIA1|F8WIA1_MOUSE CAP-Gly domain-containing linker protein 1 OS=Mus musculus OX=10090 GN=Clip1 PE=1 SV=1;sp|Q922J3|CLIP1_MOUSE CAP-Gly domain	8	8	8	8	5	6	5	6	5	7	6	5	4	5	6	5	6	5	7	6	5	4	5	6	5	6	5	7	6	5	4	5.6	5.6	5.6	160.01	1426	1426;1437;1391;840;1320;1066;172;1047	0	13.921	By MS/MS	By MS/MS	By MS/MS
D3Z315;O89079;F6YFR7;E9Q6I5;F6XIG5	D3Z315;O89079;F6YFR7	3;3;2;1;1	3;3;2;1;1	3;3;2;1;1	Coatomer subunit epsilon	Cope	tr|D3Z315|D3Z315_MOUSE Coatomer subunit epsilon (Fragment) OS=Mus musculus OX=10090 GN=Cope PE=1 SV=1;sp|O89079|COPE_MOUSE Coatomer subunit epsilon OS=Mus musculus OX=10090 GN=Cope PE=1 SV=3;tr|F6YFR7|F6YFR7_MOUSE Coatomer subunit epsilon (Fragment) OS=Mus	5	3	3	3	2	2	1	3	3	2	2	2	2	2	2	1	3	3	2	2	2	2	2	2	1	3	3	2	2	2	2	19.8	19.8	19.8	25.37	227	227;308;234;112;116	0	12.878	By MS/MS	By MS/MS	By MS/MS
D3Z368;Q91YS8	D3Z368;Q91YS8	1;1	1;1	1;1	Calcium/calmodulin-dependent protein kinase type 1	Camk1	tr|D3Z368|D3Z368_MOUSE Calcium/calmodulin-dependent protein kinase type 1 (Fragment) OS=Mus musculus OX=10090 GN=Camk1 PE=1 SV=1;sp|Q91YS8|KCC1A_MOUSE Calcium/calmodulin-dependent protein kinase type 1 OS=Mus musculus OX=10090 GN=Camk1 PE=1 SV=1	2	1	1	1	1	1	1	1	1	1	1	1	1	1	1	1	1	1	1	1	1	1	1	1	1	1	1	1	1	1	1	6.2	6.2	6.2	18.142	162	162;374	0.0019524	2.6909	By MS/MS	By MS/MS	By MS/MS
D3Z390;Q921C5	D3Z390;Q921C5	2;2	2;2	2;2	Protein bicaudal D homolog 2	Bicd2	tr|D3Z390|D3Z390_MOUSE Protein bicaudal D homolog 2 OS=Mus musculus OX=10090 GN=Bicd2 PE=1 SV=2;sp|Q921C5|BICD2_MOUSE Protein bicaudal D homolog 2 OS=Mus musculus OX=10090 GN=Bicd2 PE=1 SV=1	2	2	2	2	1	1	2	1	1	2	1	2	1	1	1	2	1	1	2	1	2	1	1	1	2	1	1	2	1	2	1	2.8	2.8	2.8	84.702	746	746;820	0.001632	3.0639	By MS/MS	By MS/MS	By MS/MS
D3Z3A0;Q9DCL8	D3Z3A0;Q9DCL8	3;3	3;3	3;3	Protein phosphatase inhibitor 2	Ppp1r2	tr|D3Z3A0|D3Z3A0_MOUSE Protein phosphatase inhibitor 2 OS=Mus musculus OX=10090 GN=Ppp1r2 PE=1 SV=1;sp|Q9DCL8|IPP2_MOUSE Protein phosphatase inhibitor 2 OS=Mus musculus OX=10090 GN=Ppp1r2 PE=1 SV=3	2	3	3	3	0	0	0	2	1	2	1	2	2	0	0	0	2	1	2	1	2	2	0	0	0	2	1	2	1	2	2	23.6	23.6	23.6	21.919	195	195;206	0	8.6586
D3Z3E2;Q9JL56	D3Z3E2;Q9JL56	1;1	1;1	1;1	Glycerophosphodiester phosphodiesterase 1	Gde1	tr|D3Z3E2|D3Z3E2_MOUSE Glycerophosphodiester phosphodiesterase 1 (Fragment) OS=Mus musculus OX=10090 GN=Gde1 PE=1 SV=8;sp|Q9JL56|GDE1_MOUSE Glycerophosphodiester phosphodiesterase 1 OS=Mus musculus OX=10090 GN=Gde1 PE=1 SV=1	2	1	1	1	1	1	1	1	1	1	1	1	1	1	1	1	1	1	1	1	1	1	1	1	1	1	1	1	1	1	1	5.4	5.4	5.4	21.572	186	186;331	0.0064586	2.1233	By matching	By MS/MS	By MS/MS
D3Z3J6;F6Y616;Q8VE62;G3UZ67;G3UYE5	D3Z3J6;F6Y616;Q8VE62;G3UZ67;G3UYE5	3;3;3;2;2	3;3;3;2;2	3;3;3;2;2	Polyadenylate-binding protein-interacting protein 1	Paip1	tr|D3Z3J6|D3Z3J6_MOUSE Polyadenylate-binding protein-interacting protein 1 OS=Mus musculus OX=10090 GN=Paip1 PE=1 SV=1;tr|F6Y616|F6Y616_MOUSE Polyadenylate-binding protein-interacting protein 1 OS=Mus musculus OX=10090 GN=Paip1 PE=1 SV=2;sp|Q8VE62|PAIP1_MO	5	3	3	3	2	2	2	1	2	2	2	3	1	2	2	2	1	2	2	2	3	1	2	2	2	1	2	2	2	3	1	8.2	8.2	8.2	42.06	367	367;484;400;189;410	0	5.0345	By MS/MS	By MS/MS	By MS/MS
D3Z3Q3;Q921U8;D3Z525;D3YZ10	D3Z3Q3;Q921U8	5;5;2;2	5;5;2;2	5;5;2;2	Smoothelin	Smtn	tr|D3Z3Q3|D3Z3Q3_MOUSE Smoothelin OS=Mus musculus OX=10090 GN=Smtn PE=1 SV=1;sp|Q921U8|SMTN_MOUSE Smoothelin OS=Mus musculus OX=10090 GN=Smtn PE=1 SV=2	4	5	5	5	3	5	3	0	1	2	3	1	3	3	5	3	0	1	2	3	1	3	3	5	3	0	1	2	3	1	3	5.9	5.9	5.9	103.04	946	946;923;122;140	0	9.1973	By MS/MS	By MS/MS	By MS/MS
D3Z3X4;Q9CQB5	D3Z3X4;Q9CQB5	3;3	3;3	3;3	CDGSH iron-sulfur domain-containing protein 2	Cisd2	tr|D3Z3X4|D3Z3X4_MOUSE CDGSH iron-sulfur domain-containing protein 2 OS=Mus musculus OX=10090 GN=Cisd2 PE=1 SV=1;sp|Q9CQB5|CISD2_MOUSE CDGSH iron-sulfur domain-containing protein 2 OS=Mus musculus OX=10090 GN=Cisd2 PE=1 SV=1	2	3	3	3	3	2	0	3	3	1	3	2	3	3	2	0	3	3	1	3	2	3	3	2	0	3	3	1	3	2	3	32.4	32.4	32.4	12.354	108	108;135	0	5.5965	By MS/MS	By MS/MS
D3Z3Y3;Q8R2K3;Q9CYR0	D3Z3Y3;Q8R2K3;Q9CYR0	1;1;1	1;1;1	1;1;1	Single-stranded DNA-binding protein;Single-stranded DNA-binding protein, mitochondrial	Ssbp1	tr|D3Z3Y3|D3Z3Y3_MOUSE Single-stranded DNA-binding protein, mitochondrial (Fragment) OS=Mus musculus OX=10090 GN=Ssbp1 PE=1 SV=1;tr|Q8R2K3|Q8R2K3_MOUSE Single-stranded DNA-binding protein OS=Mus musculus OX=10090 GN=Ssbp1 PE=1 SV=1;sp|Q9CYR0|SSBP_MOUSE Sin	3	1	1	1	1	1	1	1	1	1	1	1	1	1	1	1	1	1	1	1	1	1	1	1	1	1	1	1	1	1	1	19.7	19.7	19.7	8.794	76	76;148;152	0	3.6377	By MS/MS	By MS/MS	By MS/MS
D3Z7J6;D3Z487;Q99LD9	D3Z7J6;D3Z487;Q99LD9	2;2;2	2;2;2	2;2;2	Translation initiation factor eIF-2B subunit beta	Eif2b2	tr|D3Z7J6|D3Z7J6_MOUSE Translation initiation factor eIF-2B subunit beta (Fragment) OS=Mus musculus OX=10090 GN=Eif2b2 PE=1 SV=1;tr|D3Z487|D3Z487_MOUSE Translation initiation factor eIF-2B subunit beta (Fragment) OS=Mus musculus OX=10090 GN=Eif2b2 PE=1 SV=	3	2	2	2	2	2	2	2	2	2	2	2	2	2	2	2	2	2	2	2	2	2	2	2	2	2	2	2	2	2	2	7	7	7	25.369	228	228;302;351	0.0019685	2.7521	By matching	By MS/MS	By MS/MS
G5E895;D3Z494;S4R2G9	G5E895;D3Z494	4;4;1	4;4;1	2;2;1		Akr1b10	tr|G5E895|G5E895_MOUSE Aldo-keto reductase family 1, member B10 (aldose reductase) OS=Mus musculus OX=10090 GN=Akr1b10 PE=1 SV=1;tr|D3Z494|D3Z494_MOUSE Aldo-keto reductase family 1, member B10 (aldose reductase) OS=Mus musculus OX=10090 GN=Akr1b10 PE=1 SV=	3	4	4	2	3	4	3	4	4	4	4	4	4	3	4	3	4	4	4	4	4	4	2	2	2	2	2	2	2	2	2	12	12	5.1	35.848	316	316;288;145	0	8.6931	By MS/MS	By MS/MS	By MS/MS
D3Z4B0;Q3UIX4;F6RDI8;E9Q6E5;F6TN80;D6RE22	D3Z4B0;Q3UIX4;F6RDI8;E9Q6E5;F6TN80;D6RE22	2;2;2;2;1;1	2;2;2;2;1;1	2;2;2;2;1;1		Srsf11	tr|D3Z4B0|D3Z4B0_MOUSE Serine and arginine-rich-splicing factor 11 (Fragment) OS=Mus musculus OX=10090 GN=Srsf11 PE=1 SV=1;tr|Q3UIX4|Q3UIX4_MOUSE Serine and arginine-rich-splicing factor 11 OS=Mus musculus OX=10090 GN=Srsf11 PE=1 SV=1;tr|F6RDI8|F6RDI8_MOUS	6	2	2	2	2	2	2	2	2	2	2	2	2	2	2	2	2	2	2	2	2	2	2	2	2	2	2	2	2	2	2	13	13	13	19.354	192	192;476;500;511;101;112	0.003043	2.4899	By MS/MS	By MS/MS	By MS/MS
Q91V88;D3Z4D3;D3YTX1	Q91V88;D3Z4D3;D3YTX1	3;3;2	3;3;2	3;3;2	Nephronectin	Npnt	sp|Q91V88|NPNT_MOUSE Nephronectin OS=Mus musculus OX=10090 GN=Npnt PE=1 SV=1;tr|D3Z4D3|D3Z4D3_MOUSE Nephronectin OS=Mus musculus OX=10090 GN=Npnt PE=1 SV=1;tr|D3YTX1|D3YTX1_MOUSE Nephronectin OS=Mus musculus OX=10090 GN=Npnt PE=1 SV=1	3	3	3	3	2	1	3	1	2	2	0	2	2	2	1	3	1	2	2	0	2	2	2	1	3	1	2	2	0	2	2	6.2	6.2	6.2	61.49	561	561;532;457	0	7.7159	By MS/MS	By matching	By MS/MS
D3Z4J1;Q3UGB5;Q9JII5	D3Z4J1;Q3UGB5;Q9JII5	2;2;2	2;2;2	2;2;2	DAZ-associated protein 1	Dazap1	tr|D3Z4J1|D3Z4J1_MOUSE DAZ-associated protein 1 (Fragment) OS=Mus musculus OX=10090 GN=Dazap1 PE=1 SV=1;tr|Q3UGB5|Q3UGB5_MOUSE DAZ-associated protein 1 OS=Mus musculus OX=10090 GN=Dazap1 PE=1 SV=1;sp|Q9JII5|DAZP1_MOUSE DAZ-associated protein 1 OS=Mus muscu	3	2	2	2	2	2	2	2	2	2	2	2	2	2	2	2	2	2	2	2	2	2	2	2	2	2	2	2	2	2	2	18.7	18.7	18.7	19.364	171	171;406;406	0	28.692	By MS/MS	By MS/MS	By MS/MS
Q9D1H7;D3Z4J5;D3Z7S0	Q9D1H7;D3Z4J5;D3Z7S0	2;2;1	2;2;1	2;2;1	Golgi to ER traffic protein 4 homolog	Get4	sp|Q9D1H7|GET4_MOUSE Golgi to ER traffic protein 4 homolog OS=Mus musculus OX=10090 GN=Get4 PE=1 SV=2;tr|D3Z4J5|D3Z4J5_MOUSE Golgi to ER traffic protein 4 homolog (Fragment) OS=Mus musculus OX=10090 GN=Get4 PE=1 SV=1;tr|D3Z7S0|D3Z7S0_MOUSE Golgi to ER traf	3	2	2	2	1	0	1	1	1	0	2	1	1	1	0	1	1	1	0	2	1	1	1	0	1	1	1	0	2	1	1	8.6	8.6	8.6	36.525	327	327;246;197	0	7.1829	By matching		By matching
D6RII3;D3Z4J9;Q05BC3	D6RII3;D3Z4J9;Q05BC3	4;4;4	3;3;3	3;3;3	Echinoderm microtubule-associated protein-like 1	Eml1	tr|D6RII3|D6RII3_MOUSE Echinoderm microtubule-associated protein-like 1 OS=Mus musculus OX=10090 GN=Eml1 PE=1 SV=1;tr|D3Z4J9|D3Z4J9_MOUSE Echinoderm microtubule-associated protein-like 1 OS=Mus musculus OX=10090 GN=Eml1 PE=1 SV=1;sp|Q05BC3|EMAL1_MOUSE Echi	3	4	3	3	3	3	3	3	3	3	3	3	3	2	2	2	2	2	2	2	2	2	2	2	2	2	2	2	2	2	2	6.3	5.2	5.2	76.762	699	699;800;814	0	6.7868	By MS/MS	By MS/MS	By MS/MS
D3Z5I1;Q3UPF5;G3X9X5	D3Z5I1;Q3UPF5;G3X9X5	5;4;3	5;4;3	5;4;3	Zinc finger CCCH-type antiviral protein 1	Zc3hav1	tr|D3Z5I1|D3Z5I1_MOUSE Zinc finger CCCH-type antiviral protein 1 OS=Mus musculus OX=10090 GN=Zc3hav1 PE=1 SV=1;sp|Q3UPF5|ZCCHV_MOUSE Zinc finger CCCH-type antiviral protein 1 OS=Mus musculus OX=10090 GN=Zc3hav1 PE=1 SV=1;tr|G3X9X5|G3X9X5_MOUSE Zinc finger	3	5	5	5	3	3	3	4	3	4	3	4	4	3	3	3	4	3	4	3	4	4	3	3	3	4	3	4	3	4	4	4.9	4.9	4.9	112.53	996	996;946;673	0	8.6229	By MS/MS	By matching	By MS/MS
D3Z624;E0CZ22	D3Z624;E0CZ22	1;1	1;1	1;1		Mroh1	tr|D3Z624|D3Z624_MOUSE Maestro heat-like repeat family member 1 OS=Mus musculus OX=10090 GN=Mroh1 PE=1 SV=2;tr|E0CZ22|E0CZ22_MOUSE Maestro heat-like repeat family member 1 OS=Mus musculus OX=10090 GN=Mroh1 PE=1 SV=1	2	1	1	1	1	1	1	1	1	1	1	1	0	1	1	1	1	1	1	1	1	0	1	1	1	1	1	1	1	1	0	0.7	0.7	0.7	122.19	1094	1094;1640	0.0091453	2.0069	By MS/MS	By matching	By matching
Q6PER3;D3Z6G3;A0A0J9YVB9	Q6PER3;D3Z6G3;A0A0J9YVB9	5;5;4	4;4;3	4;4;3	Microtubule-associated protein RP/EB family member 3	Mapre3	sp|Q6PER3|MARE3_MOUSE Microtubule-associated protein RP/EB family member 3 OS=Mus musculus OX=10090 GN=Mapre3 PE=1 SV=1;tr|D3Z6G3|D3Z6G3_MOUSE Microtubule-associated protein RP/EB family member 3 OS=Mus musculus OX=10090 GN=Mapre3 PE=1 SV=1;tr|A0A0J9YVB9|A	3	5	4	4	4	4	5	4	5	4	4	4	4	3	3	4	3	4	3	3	3	3	3	3	4	3	4	3	3	3	3	18.1	14.9	14.9	31.966	281	281;266;140	0	8.6931	By MS/MS	By MS/MS	By MS/MS
E9QAS9;E9QAT0;D3Z6U8;E9QNF5;Q6AXB7;E9QAS8;P35922	E9QAS9;E9QAT0;D3Z6U8;E9QNF5;Q6AXB7;E9QAS8;P35922	1;1;1;1;1;1;1	1;1;1;1;1;1;1	1;1;1;1;1;1;1	Fragile X mental retardation protein 1 homolog	Fmr1	tr|E9QAS9|E9QAS9_MOUSE Synaptic functional regulator FMR1 OS=Mus musculus OX=10090 GN=Fmr1 PE=1 SV=1;tr|E9QAT0|E9QAT0_MOUSE Synaptic functional regulator FMR1 OS=Mus musculus OX=10090 GN=Fmr1 PE=1 SV=1;tr|D3Z6U8|D3Z6U8_MOUSE Synaptic functional regulator F	7	1	1	1	0	0	0	0	0	0	1	0	0	0	0	0	0	0	0	1	0	0	0	0	0	0	0	0	1	0	0	2.4	2.4	2.4	65.918	585	585;589;591;593;614;631;614	0.0016227	3.0136
D3Z783;P31750	D3Z783;P31750	2;2	2;2	2;2	RAC-alpha serine/threonine-protein kinase	Akt1	tr|D3Z783|D3Z783_MOUSE Non-specific serine/threonine protein kinase OS=Mus musculus OX=10090 GN=Akt1 PE=1 SV=2;sp|P31750|AKT1_MOUSE RAC-alpha serine/threonine-protein kinase OS=Mus musculus OX=10090 GN=Akt1 PE=1 SV=2	2	2	2	2	2	1	2	2	2	1	2	2	2	2	1	2	2	2	1	2	2	2	2	1	2	2	2	1	2	2	2	5.7	5.7	5.7	50.98	437	437;480	0	4.3892	By MS/MS	By MS/MS	By MS/MS
H7BWX9;D3Z794;P61957;G3UZX6	H7BWX9;D3Z794;P61957;G3UZX6	2;2;2;1	2;2;2;1	1;1;1;0	Small ubiquitin-related modifier 2	Sumo2;Sumo3	tr|H7BWX9|H7BWX9_MOUSE Small ubiquitin-related modifier 2 OS=Mus musculus OX=10090 GN=Sumo2 PE=1 SV=1;tr|D3Z794|D3Z794_MOUSE Small ubiquitin-related modifier 2 OS=Mus musculus OX=10090 GN=Sumo2 PE=1 SV=1;sp|P61957|SUMO2_MOUSE Small ubiquitin-related modifi	4	2	2	1	2	2	1	2	2	2	2	2	2	2	2	1	2	2	2	2	2	2	1	1	0	1	1	1	1	1	1	41.5	41.5	18.9	6.0139	53	53;71;95;47	0	8.2422	By MS/MS	By matching	By MS/MS
D3Z7F1;Q9DBX6	D3Z7F1;Q9DBX6	4;4	4;4	4;4	Cytochrome P450 2S1	Cyp2s1	tr|D3Z7F1|D3Z7F1_MOUSE Cytochrome P450 OS=Mus musculus OX=10090 GN=Cyp2s1 PE=1 SV=1;sp|Q9DBX6|CP2S1_MOUSE Cytochrome P450 2S1 OS=Mus musculus OX=10090 GN=Cyp2s1 PE=1 SV=1	2	4	4	4	4	4	4	3	3	4	4	4	2	4	4	4	3	3	4	4	4	2	4	4	4	3	3	4	4	4	2	8.5	8.5	8.5	49.791	448	448;501	0	9.6462	By MS/MS	By MS/MS	By MS/MS
D3Z7P3;D3Z7P4;F6U529	D3Z7P3;D3Z7P4;F6U529	3;3;2	3;3;2	3;3;2	Glutaminase kidney isoform, mitochondrial	Gls	sp|D3Z7P3|GLSK_MOUSE Glutaminase kidney isoform, mitochondrial OS=Mus musculus OX=10090 GN=Gls PE=1 SV=1;tr|D3Z7P4|D3Z7P4_MOUSE Glutaminase OS=Mus musculus OX=10090 GN=Gls PE=1 SV=1;tr|F6U529|F6U529_MOUSE Glutaminase (Fragment) OS=Mus musculus OX=10090 GN=	3	3	3	3	2	3	3	3	2	3	3	3	3	2	3	3	3	2	3	3	3	3	2	3	3	3	2	3	3	3	3	4.9	4.9	4.9	73.963	674	674;491;235	0	3.8385	By MS/MS	By MS/MS	By matching
D3Z7Q5;P56812	D3Z7Q5;P56812	2;2	2;2	2;2	Programmed cell death protein 5	Pdcd5	tr|D3Z7Q5|D3Z7Q5_MOUSE Programmed cell death protein 5 OS=Mus musculus OX=10090 GN=Pdcd5 PE=1 SV=1;sp|P56812|PDCD5_MOUSE Programmed cell death protein 5 OS=Mus musculus OX=10090 GN=Pdcd5 PE=1 SV=3	2	2	2	2	2	2	2	2	2	2	1	2	2	2	2	2	2	2	2	1	2	2	2	2	2	2	2	2	1	2	2	12.2	12.2	12.2	21.985	205	205;126	0	6.7674	By MS/MS	By MS/MS	By MS/MS
D3Z7U4	D3Z7U4	3	1	1		Mecp2	tr|D3Z7U4|D3Z7U4_MOUSE Methyl-CpG-binding protein 2 OS=Mus musculus OX=10090 GN=Mecp2 PE=1 SV=1	1	3	1	1	2	2	2	3	2	1	2	1	2	1	1	1	1	1	0	1	0	1	1	1	1	1	1	0	1	0	1	24.9	14.8	14.8	20.33	189	189	0	9.8921	By MS/MS	By matching	By matching
F6UV57;F6YCM8;F8WIH0;D3Z7V3;H7BX64;Q3URD3	F6UV57;F6YCM8;F8WIH0;D3Z7V3;H7BX64;Q3URD3	2;2;2;2;2;2	2;2;2;2;2;2	2;2;2;2;2;2	Sarcolemmal membrane-associated protein	Slmap	tr|F6UV57|F6UV57_MOUSE Sarcolemmal membrane-associated protein (Fragment) OS=Mus musculus OX=10090 GN=Slmap PE=1 SV=1;tr|F6YCM8|F6YCM8_MOUSE Sarcolemmal membrane-associated protein (Fragment) OS=Mus musculus OX=10090 GN=Slmap PE=1 SV=1;tr|F8WIH0|F8WIH0_MOU	6	2	2	2	2	2	2	2	2	2	2	2	2	2	2	2	2	2	2	2	2	2	2	2	2	2	2	2	2	2	2	5.1	5.1	5.1	50.103	433	433;477;690;790;828;845	0	5.7298	By MS/MS	By MS/MS	By MS/MS
D3Z7V9;Q3TDT0;Q9R1R2	D3Z7V9;Q3TDT0;Q9R1R2	2;2;2	2;2;2	2;2;2	Tripartite motif-containing protein 3	Trim3	tr|D3Z7V9|D3Z7V9_MOUSE Tripartite motif-containing protein 3 (Fragment) OS=Mus musculus OX=10090 GN=Trim3 PE=1 SV=8;tr|Q3TDT0|Q3TDT0_MOUSE Tripartite motif-containing protein 3 OS=Mus musculus OX=10090 GN=Trim3 PE=1 SV=1;sp|Q9R1R2|TRIM3_MOUSE Tripartite mo	3	2	2	2	1	1	2	1	1	1	1	1	1	1	1	2	1	1	1	1	1	1	1	1	2	1	1	1	1	1	1	7.3	7.3	7.3	31.818	287	287;717;744	0.001638	3.0895	By MS/MS	By MS/MS	By MS/MS
G3X922;D4AFX7	G3X922;D4AFX7	3;3	3;3	3;3		Dnajc13	tr|G3X922|G3X922_MOUSE DnaJ heat shock protein family (Hsp40) member C13 OS=Mus musculus OX=10090 GN=Dnajc13 PE=1 SV=1;tr|D4AFX7|D4AFX7_MOUSE DnaJ heat shock protein family (Hsp40) member C13 OS=Mus musculus OX=10090 GN=Dnajc13 PE=1 SV=1	2	3	3	3	2	3	3	3	3	3	2	3	3	2	3	3	3	3	3	2	3	3	2	3	3	3	3	3	2	3	3	1.1	1.1	1.1	254.44	2243	2243;2248	0	4.8944	By MS/MS	By MS/MS	By MS/MS
D6RFD9;Q9JJ59	D6RFD9;Q9JJ59	1;1	1;1	1;1	ATP-binding cassette sub-family B member 9	Abcb9	tr|D6RFD9|D6RFD9_MOUSE ABC-type oligopeptide transporter ABCB9 OS=Mus musculus OX=10090 GN=Abcb9 PE=1 SV=1;sp|Q9JJ59|ABCB9_MOUSE ABC-type oligopeptide transporter ABCB9 OS=Mus musculus OX=10090 GN=Abcb9 PE=2 SV=1	2	1	1	1	1	1	1	1	1	1	1	1	1	1	1	1	1	1	1	1	1	1	1	1	1	1	1	1	1	1	1	2.6	2.6	2.6	29.521	268	268;762	0.0074442	2.059	By MS/MS	By MS/MS	By MS/MS
E9PXK7;D6RFQ2;Q9Z210	E9PXK7;D6RFQ2;Q9Z210	1;1;1	1;1;1	1;1;1	Peroxisomal membrane protein 11B	Pex11b	tr|E9PXK7|E9PXK7_MOUSE Peroxisomal membrane protein 11B OS=Mus musculus OX=10090 GN=Pex11b PE=1 SV=1;tr|D6RFQ2|D6RFQ2_MOUSE Predicted gene 42957 OS=Mus musculus OX=10090 GN=Gm42957 PE=1 SV=1;sp|Q9Z210|PX11B_MOUSE Peroxisomal membrane protein 11B OS=Mus mus	3	1	1	1	1	1	1	0	1	0	1	1	0	1	1	1	0	1	0	1	1	0	1	1	1	0	1	0	1	1	0	4.9	4.9	4.9	27.003	245	245;366;259	0.0064609	2.1283	By matching	By matching	By matching
D6RFU2;Q99LR1	D6RFU2;Q99LR1	1;1	1;1	1;1	Monoacylglycerol lipase ABHD12	Abhd12	tr|D6RFU2|D6RFU2_MOUSE Lysophosphatidylserine lipase ABHD12 OS=Mus musculus OX=10090 GN=Abhd12 PE=1 SV=1;sp|Q99LR1|ABD12_MOUSE Lysophosphatidylserine lipase ABHD12 OS=Mus musculus OX=10090 GN=Abhd12 PE=1 SV=2	2	1	1	1	1	1	1	1	1	1	1	1	1	1	1	1	1	1	1	1	1	1	1	1	1	1	1	1	1	1	1	2.7	2.7	2.7	33.335	298	298;398	0.00041806	3.2594	By MS/MS	By MS/MS	By MS/MS
D6RFU9;O09117	D6RFU9;O09117	4;2	4;2	4;2	Synaptophysin-like protein 1	Sypl;Sypl1	tr|D6RFU9|D6RFU9_MOUSE Synaptophysin-like protein OS=Mus musculus OX=10090 GN=Sypl PE=1 SV=1;sp|O09117|SYPL1_MOUSE Synaptophysin-like protein 1 OS=Mus musculus OX=10090 GN=Sypl1 PE=1 SV=2	2	4	4	4	4	4	4	3	3	3	4	2	4	4	4	4	3	3	3	4	2	4	4	4	4	3	3	3	4	2	4	36.7	36.7	36.7	8.9142	79	79;261	0	15.582	By MS/MS	By MS/MS	By MS/MS
D6RGQ0;E9Q8I0;P06909;A0A0A6YVP8;E9Q8H9;A0A0A6YWP4;Q61405;Q4LDF6	D6RGQ0;E9Q8I0;P06909;A0A0A6YVP8;E9Q8H9	7;7;7;6;6;3;2;2	7;7;7;6;6;3;2;2	7;7;7;6;6;3;2;2	Complement factor H	Cfh	tr|D6RGQ0|D6RGQ0_MOUSE Complement factor H OS=Mus musculus OX=10090 GN=Cfh PE=1 SV=1;tr|E9Q8I0|E9Q8I0_MOUSE Complement factor H OS=Mus musculus OX=10090 GN=Cfh PE=1 SV=1;sp|P06909|CFAH_MOUSE Complement factor H OS=Mus musculus OX=10090 GN=Cfh PE=1 SV=2;tr|	8	7	7	7	3	3	4	4	6	3	4	5	7	3	3	4	4	6	3	4	5	7	3	3	4	4	6	3	4	5	7	7.2	7.2	7.2	125.05	1110	1110;1252;1234;707;1195;837;303;332	0	12.275	By MS/MS	By MS/MS	By MS/MS
D6RH99;D6RJK9;Q9D1X9	D6RH99;D6RJK9;Q9D1X9	1;1;1	1;1;1	1;1;1	Transmembrane protein 50B	Tmem50b	tr|D6RH99|D6RH99_MOUSE Transmembrane protein 50B OS=Mus musculus OX=10090 GN=Tmem50b PE=1 SV=1;tr|D6RJK9|D6RJK9_MOUSE Transmembrane protein 50B OS=Mus musculus OX=10090 GN=Tmem50b PE=1 SV=1;sp|Q9D1X9|TM50B_MOUSE Transmembrane protein 50B OS=Mus musculus OX	3	1	1	1	1	1	1	1	1	1	1	1	1	1	1	1	1	1	1	1	1	1	1	1	1	1	1	1	1	1	1	22.2	22.2	22.2	4.1147	36	36;44;158	0.0019881	2.8251	By MS/MS	By matching	By MS/MS
D9J2Z9;D9J300;D9J301;D9J302;Q8CI51;Q9CRA2;D9J303;F8WJI6;E9Q8P5;A0A0G2JGZ5;A0A0G2JEJ0	D9J2Z9;D9J300;D9J301;D9J302;Q8CI51	9;9;9;9;9;4;4;4;4;3;2	9;9;9;9;9;4;4;4;4;3;2	9;9;9;9;9;4;4;4;4;3;2	PDZ and LIM domain protein 5	Pdlim5	tr|D9J2Z9|D9J2Z9_MOUSE ENH isoform 1b OS=Mus musculus OX=10090 GN=Pdlim5 PE=1 SV=1;tr|D9J300|D9J300_MOUSE ENH isoform 1c OS=Mus musculus OX=10090 GN=Pdlim5 PE=1 SV=1;tr|D9J301|D9J301_MOUSE ENH isoform 1d OS=Mus musculus OX=10090 GN=Pdlim5 PE=1 SV=1;tr|D9J3	11	9	9	9	6	9	7	8	8	9	7	7	8	6	9	7	8	8	9	7	7	8	6	9	7	8	8	9	7	7	8	17.6	17.6	17.6	52.396	482	482;526;574;614;591;214;234;239;239;223;253	0	18.38	By MS/MS	By MS/MS	By MS/MS
E0CX19;Q8QZS1	E0CX19;Q8QZS1	4;4	4;4	4;4	3-hydroxyisobutyryl-CoA hydrolase, mitochondrial	Hibch	tr|E0CX19|E0CX19_MOUSE 3-hydroxyisobutyryl-CoA hydrolase, mitochondrial OS=Mus musculus OX=10090 GN=Hibch PE=1 SV=1;sp|Q8QZS1|HIBCH_MOUSE 3-hydroxyisobutyryl-CoA hydrolase, mitochondrial OS=Mus musculus OX=10090 GN=Hibch PE=1 SV=1	2	4	4	4	2	3	1	2	2	4	2	3	2	2	3	1	2	2	4	2	3	2	2	3	1	2	2	4	2	3	2	14.1	14.1	14.1	34.594	311	311;385	0	7.2052	By MS/MS	By MS/MS	By matching
E0CYJ0;E0CXA9;Q6PEB6	E0CYJ0;E0CXA9;Q6PEB6	1;1;1	1;1;1	1;1;1	MOB-like protein phocein	Mob4	tr|E0CYJ0|E0CYJ0_MOUSE MOB-like protein phocein (Fragment) OS=Mus musculus OX=10090 GN=Mob4 PE=1 SV=1;tr|E0CXA9|E0CXA9_MOUSE MOB-like protein phocein OS=Mus musculus OX=10090 GN=Mob4 PE=1 SV=1;sp|Q6PEB6|PHOCN_MOUSE MOB-like protein phocein OS=Mus musculus	3	1	1	1	1	1	1	1	1	1	1	1	1	1	1	1	1	1	1	1	1	1	1	1	1	1	1	1	1	1	1	7.5	7.5	7.5	21.658	186	186;204;225	0	3.3745	By MS/MS	By MS/MS	By MS/MS
E0CXB9;Q61301;Q8BS72;A0A494BBA4;A0A0N4SUZ7	E0CXB9;Q61301	9;9;4;1;1	1;1;1;0;0	1;1;1;0;0	Catenin alpha-2	Ctnna2	tr|E0CXB9|E0CXB9_MOUSE Catenin alpha-2 OS=Mus musculus OX=10090 GN=Ctnna2 PE=1 SV=1;sp|Q61301|CTNA2_MOUSE Catenin alpha-2 OS=Mus musculus OX=10090 GN=Ctnna2 PE=1 SV=3	5	9	1	1	8	8	8	9	8	7	7	8	8	1	1	1	1	1	1	1	1	1	1	1	1	1	1	1	1	1	1	11.1	1.9	1.9	106.73	966	966;953;356;62;243	0	30.393	By MS/MS	By MS/MS	By MS/MS
E0CXN5;P13707	E0CXN5;P13707	7;7	5;5	5;5	Glycerol-3-phosphate dehydrogenase [NAD(+)];Glycerol-3-phosphate dehydrogenase [NAD(+)], cytoplasmic	Gpd1	tr|E0CXN5|E0CXN5_MOUSE Glycerol-3-phosphate dehydrogenase [NAD(+)] OS=Mus musculus OX=10090 GN=Gpd1 PE=1 SV=1;sp|P13707|GPDA_MOUSE Glycerol-3-phosphate dehydrogenase [NAD(+)], cytoplasmic OS=Mus musculus OX=10090 GN=Gpd1 PE=1 SV=3	2	7	5	5	6	6	5	3	3	4	5	3	4	4	4	3	1	1	2	3	1	2	4	4	3	1	1	2	3	1	2	24.2	18.7	18.7	35.231	326	326;349	0	10.534	By MS/MS	By MS/MS	By MS/MS
E0CY07;Q9CR64	E0CY07;Q9CR64	2;2	2;2	2;2	Protein kish;Protein kish-A	Tmem167;Tmem167a	tr|E0CY07|E0CY07_MOUSE Protein kish OS=Mus musculus OX=10090 GN=Tmem167 PE=1 SV=1;sp|Q9CR64|KISHA_MOUSE Protein kish-A OS=Mus musculus OX=10090 GN=Tmem167a PE=1 SV=1	2	2	2	2	1	2	2	2	1	2	2	2	2	1	2	2	2	1	2	2	2	2	1	2	2	2	1	2	2	2	2	32.1	32.1	32.1	6.3586	56	56;72	0.0047584	2.2869	By MS/MS	By MS/MS	By MS/MS
Q91YI0;E0CY49;E0CYV3	Q91YI0;E0CY49	5;5;2	5;5;2	5;5;2	Argininosuccinate lyase	Asl	sp|Q91YI0|ARLY_MOUSE Argininosuccinate lyase OS=Mus musculus OX=10090 GN=Asl PE=1 SV=1;tr|E0CY49|E0CY49_MOUSE Argininosuccinate lyase (Fragment) OS=Mus musculus OX=10090 GN=Asl PE=1 SV=1	3	5	5	5	4	3	2	3	4	5	3	4	3	4	3	2	3	4	5	3	4	3	4	3	2	3	4	5	3	4	3	13.6	13.6	13.6	51.739	464	464;262;74	0	12.643	By MS/MS	By MS/MS	By MS/MS
E0CYE2;F7DEU6;P50096;E0CXK0	E0CYE2;F7DEU6;P50096;E0CXK0	4;4;4;2	3;3;3;1	3;3;3;1	Inosine-5-monophosphate dehydrogenase;Inosine-5-monophosphate dehydrogenase 1	Impdh1	tr|E0CYE2|E0CYE2_MOUSE Inosine-5-monophosphate dehydrogenase OS=Mus musculus OX=10090 GN=Impdh1 PE=1 SV=1;tr|F7DEU6|F7DEU6_MOUSE Inosine-5-monophosphate dehydrogenase OS=Mus musculus OX=10090 GN=Impdh1 PE=1 SV=2;sp|P50096|IMDH1_MOUSE Inosine-5-monophosp	4	4	3	3	3	3	3	4	3	4	3	3	3	3	3	3	3	3	3	3	3	3	3	3	3	3	3	3	3	3	3	8.2	6.5	6.5	52.47	489	489;538;514;231	0	6.5904	By MS/MS	By MS/MS	By MS/MS
E0CYT5;Q9D4H8	E0CYT5;Q9D4H8	2;1	2;1	2;1	Cullin-2	Cul2	tr|E0CYT5|E0CYT5_MOUSE Cullin-2 (Fragment) OS=Mus musculus OX=10090 GN=Cul2 PE=1 SV=1;sp|Q9D4H8|CUL2_MOUSE Cullin-2 OS=Mus musculus OX=10090 GN=Cul2 PE=1 SV=2	2	2	2	2	2	2	2	2	2	2	2	2	2	2	2	2	2	2	2	2	2	2	2	2	2	2	2	2	2	2	2	3.6	3.6	3.6	67.718	582	582;745	0	3.5693	By MS/MS	By MS/MS	By MS/MS
F7D432;E9PWE0;E0CYV0;P23506;F6V9F1	F7D432;E9PWE0;E0CYV0;P23506;F6V9F1	3;3;3;3;2	3;3;3;3;2	3;3;3;3;2	Protein-L-isoaspartate O-methyltransferase;Protein-L-isoaspartate(D-aspartate) O-methyltransferase	Pcmt1	tr|F7D432|F7D432_MOUSE Protein-L-isoaspartate O-methyltransferase (Fragment) OS=Mus musculus OX=10090 GN=Pcmt1 PE=1 SV=1;tr|E9PWE0|E9PWE0_MOUSE Protein-L-isoaspartate O-methyltransferase OS=Mus musculus OX=10090 GN=Pcmt1 PE=1 SV=1;tr|E0CYV0|E0CYV0_MOUSE Pr	5	3	3	3	2	3	2	1	3	1	3	2	2	2	3	2	1	3	1	3	2	2	2	3	2	1	3	1	3	2	2	17.3	17.3	17.3	29.167	271	271;285;286;227;177	0	30.61	By MS/MS	By MS/MS	By MS/MS
E0CYW2;E9PYM7;E9PZ88;F8WIE1;Q91W89;E0CZB0;E0CXM6;E0CXI0	E0CYW2;E9PYM7;E9PZ88;F8WIE1;Q91W89;E0CZB0;E0CXM6;E0CXI0	3;3;3;3;3;2;2;2	3;3;3;3;3;2;2;2	3;3;3;3;3;2;2;2	Alpha-mannosidase;Alpha-mannosidase 2C1	Man2c1	tr|E0CYW2|E0CYW2_MOUSE Alpha-mannosidase 2C1 OS=Mus musculus OX=10090 GN=Man2c1 PE=1 SV=1;tr|E9PYM7|E9PYM7_MOUSE Alpha-mannosidase 2C1 (Fragment) OS=Mus musculus OX=10090 GN=Man2c1 PE=1 SV=1;tr|E9PZ88|E9PZ88_MOUSE Alpha-mannosidase OS=Mus musculus OX=10090	8	3	3	3	2	2	2	1	1	1	1	2	1	2	2	2	1	1	1	1	2	1	2	2	2	1	1	1	1	2	1	13.5	13.5	13.5	23.365	208	208;866;940;1037;1039;76;80;89	0	4.2336	By MS/MS	By MS/MS	By MS/MS
F8VQ42;E0CZ72;P28740	F8VQ42;E0CZ72;P28740	2;2;2	2;2;2	2;2;2	Kinesin-like protein;Kinesin-like protein KIF2A	Kif2a	tr|F8VQ42|F8VQ42_MOUSE Kinesin-like protein (Fragment) OS=Mus musculus OX=10090 GN=Kif2a PE=1 SV=1;tr|E0CZ72|E0CZ72_MOUSE Kinesin-like protein OS=Mus musculus OX=10090 GN=Kif2a PE=1 SV=1;sp|P28740|KIF2A_MOUSE Kinesin-like protein KIF2A OS=Mus musculus OX=1	3	2	2	2	1	2	1	2	1	2	1	1	1	1	2	1	2	1	2	1	1	1	1	2	1	2	1	2	1	1	1	2.5	2.5	2.5	75.968	671	671;743;705	0	4.4586	By matching	By MS/MS	By matching
E0CZ73;Q61146	E0CZ73;Q61146	2;2	2;2	2;2	Occludin	Ocln	tr|E0CZ73|E0CZ73_MOUSE Occludin OS=Mus musculus OX=10090 GN=Ocln PE=1 SV=1;sp|Q61146|OCLN_MOUSE Occludin OS=Mus musculus OX=10090 GN=Ocln PE=1 SV=1	2	2	2	2	2	2	2	1	1	2	2	2	2	2	2	2	1	1	2	2	2	2	2	2	2	1	1	2	2	2	2	12.1	12.1	12.1	31.613	272	272;521	0	6.4261	By MS/MS	By MS/MS	By MS/MS
E0CZE0;Q8VBW6	E0CZE0;Q8VBW6	1;1	1;1	1;1	NEDD8-activating enzyme E1 regulatory subunit	Nae1	tr|E0CZE0|E0CZE0_MOUSE NEDD8-activating enzyme E1 regulatory subunit OS=Mus musculus OX=10090 GN=Nae1 PE=1 SV=1;sp|Q8VBW6|ULA1_MOUSE NEDD8-activating enzyme E1 regulatory subunit OS=Mus musculus OX=10090 GN=Nae1 PE=1 SV=1	2	1	1	1	0	1	0	1	0	1	0	1	0	0	1	0	1	0	1	0	1	0	0	1	0	1	0	1	0	1	0	2.9	2.9	2.9	57.619	510	510;534	0	6.3503		By MS/MS
E9PUQ9;F7AC58;E2JF22	E9PUQ9;F7AC58;E2JF22	2;2;2	2;2;2	2;2;2	Piezo-type mechanosensitive ion channel component;Piezo-type mechanosensitive ion channel component 1	Piezo1	tr|E9PUQ9|E9PUQ9_MOUSE Piezo-type mechanosensitive ion channel component OS=Mus musculus OX=10090 GN=Piezo1 PE=1 SV=1;tr|F7AC58|F7AC58_MOUSE Piezo-type mechanosensitive ion channel component OS=Mus musculus OX=10090 GN=Piezo1 PE=1 SV=2;sp|E2JF22|PIEZ1_MOUS	3	2	2	2	2	1	1	1	1	1	2	1	1	2	1	1	1	1	1	2	1	1	2	1	1	1	1	1	2	1	1	1.5	1.5	1.5	291.99	2546	2546;2547;2547	0.0074786	2.0776	By matching	By MS/MS	By matching
E9PUA7;D3Z637;D3Z125;D3Z7X7;F8WHQ1;Q62393;D3Z2U2	E9PUA7;D3Z637;D3Z125;D3Z7X7;F8WHQ1;Q62393;D3Z2U2	7;6;6;6;6;6;4	7;6;6;6;6;6;4	7;6;6;6;6;6;4	Tumor protein D52	Tpd52	tr|E9PUA7|E9PUA7_MOUSE Tumor protein D52 OS=Mus musculus OX=10090 GN=Tpd52 PE=1 SV=1;tr|D3Z637|D3Z637_MOUSE Tumor protein D52 OS=Mus musculus OX=10090 GN=Tpd52 PE=1 SV=1;tr|D3Z125|D3Z125_MOUSE Tumor protein D52 (Fragment) OS=Mus musculus OX=10090 GN=Tpd52	7	7	7	7	5	6	7	6	6	7	7	6	6	5	6	7	6	6	7	7	6	6	5	6	7	6	6	7	7	6	6	32	32	32	21.133	194	194;162;179;206;247;224;77	0	26.362	By MS/MS	By MS/MS	By MS/MS
E9PUB0;Q4LDD4	E9PUB0;Q4LDD4	3;3	3;3	3;3	Arf-GAP with Rho-GAP domain, ANK repeat and PH domain-containing protein 1	Arap1	tr|E9PUB0|E9PUB0_MOUSE Arf-GAP with Rho-GAP domain, ANK repeat and PH domain-containing protein 1 OS=Mus musculus OX=10090 GN=Arap1 PE=1 SV=1;sp|Q4LDD4|ARAP1_MOUSE Arf-GAP with Rho-GAP domain, ANK repeat and PH domain-containing protein 1 OS=Mus musculus O	2	3	3	3	3	3	3	3	3	2	3	3	2	3	3	3	3	3	2	3	3	2	3	3	3	3	3	2	3	3	2	5.8	5.8	5.8	83.2	727	727;1452	0	6.0249	By MS/MS	By MS/MS	By MS/MS
Q8K1M6;E9PUD2;A0A2U3TZ67	Q8K1M6;E9PUD2;A0A2U3TZ67	10;10;7	10;10;7	10;10;7	Dynamin-1-like protein	Dnm1l	sp|Q8K1M6|DNM1L_MOUSE Dynamin-1-like protein OS=Mus musculus OX=10090 GN=Dnm1l PE=1 SV=2;tr|E9PUD2|E9PUD2_MOUSE Dynamin-1-like protein OS=Mus musculus OX=10090 GN=Dnm1l PE=1 SV=1;tr|A0A2U3TZ67|A0A2U3TZ67_MOUSE Dynamin-1-like protein OS=Mus musculus OX=1009	3	10	10	10	5	7	8	9	7	7	8	8	8	5	7	8	9	7	7	8	8	8	5	7	8	9	7	7	8	8	8	18.2	18.2	18.2	82.657	742	742;712;587	0	31.941	By MS/MS	By MS/MS	By MS/MS
E9PUF7;Q61210;F6ZN61;A0A0U1RPP2;A0A0U1RPN7	E9PUF7;Q61210;F6ZN61	9;9;5;1;1	9;9;5;1;1	9;9;5;1;1	Rho guanine nucleotide exchange factor 1	Arhgef1	tr|E9PUF7|E9PUF7_MOUSE Rho guanine nucleotide exchange factor 1 OS=Mus musculus OX=10090 GN=Arhgef1 PE=1 SV=1;sp|Q61210|ARHG1_MOUSE Rho guanine nucleotide exchange factor 1 OS=Mus musculus OX=10090 GN=Arhgef1 PE=1 SV=2;tr|F6ZN61|F6ZN61_MOUSE Rho guanine nu	5	9	9	9	6	7	7	7	7	9	5	6	6	6	7	7	7	7	9	5	6	6	6	7	7	7	7	9	5	6	6	12.1	12.1	12.1	108.69	976	976;920;616;192;233	0	23.958	By MS/MS	By MS/MS	By MS/MS
E9Q7A8;E9PYC6;E9Q858;E9PUY9;E9PYA9;E9PVM6;Q3TCD4;Q9WUR2	E9Q7A8;E9PYC6;E9Q858;E9PUY9;E9PYA9;E9PVM6;Q3TCD4;Q9WUR2	1;1;1;1;1;1;1;1	1;1;1;1;1;1;1;1	1;1;1;1;1;1;1;1	Enoyl-CoA delta isomerase 2, mitochondrial	Eci2	tr|E9Q7A8|E9Q7A8_MOUSE Enoyl-CoA delta isomerase 2 (Fragment) OS=Mus musculus OX=10090 GN=Eci2 PE=1 SV=1;tr|E9PYC6|E9PYC6_MOUSE Enoyl-CoA delta isomerase 2 (Fragment) OS=Mus musculus OX=10090 GN=Eci2 PE=1 SV=1;tr|E9Q858|E9Q858_MOUSE Enoyl-CoA delta isomera	8	1	1	1	1	0	0	1	0	0	0	0	0	1	0	0	1	0	0	0	0	0	1	0	0	1	0	0	0	0	0	11.8	11.8	11.8	13.159	119	119;170;199;202;216;229;378;391	0.0044134	2.3134	By matching
Q505F5;E9PV22;F6Z4L9	Q505F5;E9PV22	5;5;1	5;5;1	5;5;1	Leucine-rich repeat-containing protein 47	Lrrc47	sp|Q505F5|LRC47_MOUSE Leucine-rich repeat-containing protein 47 OS=Mus musculus OX=10090 GN=Lrrc47 PE=1 SV=1;tr|E9PV22|E9PV22_MOUSE Leucine-rich repeat-containing protein 47 OS=Mus musculus OX=10090 GN=Lrrc47 PE=1 SV=1	3	5	5	5	4	4	4	4	4	4	5	4	5	4	4	4	4	4	4	5	4	5	4	4	4	4	4	4	5	4	5	10.3	10.3	10.3	63.589	581	581;603;123	0	11.661	By MS/MS	By MS/MS	By MS/MS
E9PV24	E9PV24	20	20	20	Fibrinogen alpha chain;Fibrinopeptide A;Fibrinogen alpha chain	Fga	sp|E9PV24|FIBA_MOUSE Fibrinogen alpha chain OS=Mus musculus OX=10090 GN=Fga PE=1 SV=1	1	20	20	20	16	15	16	20	18	20	18	17	19	16	15	16	20	18	20	18	17	19	16	15	16	20	18	20	18	17	19	31.7	31.7	31.7	87.428	789	789	0	105.18	By MS/MS	By MS/MS	By MS/MS
Q6PDB7;E9PV38;Q149K3;Q08ED5;Q8BK48;Q91WG0	Q6PDB7;E9PV38;Q149K3;Q08ED5;Q8BK48;Q91WG0	2;2;1;1;1;1	2;2;1;1;1;1	2;2;1;1;1;1	Carboxylic ester hydrolase;Pyrethroid hydrolase Ces2e;Acylcarnitine hydrolase	Ces2b;Ces2g;Ces2f;Ces2e;Ces2c	tr|Q6PDB7|Q6PDB7_MOUSE Carboxylic ester hydrolase OS=Mus musculus OX=10090 GN=Ces2b PE=1 SV=1;tr|E9PV38|E9PV38_MOUSE Carboxylic ester hydrolase OS=Mus musculus OX=10090 GN=Ces2g PE=1 SV=1;tr|Q149K3|Q149K3_MOUSE 2310038E17Rik protein OS=Mus musculus OX=1009	6	2	2	2	2	1	2	1	2	2	2	1	2	2	1	2	1	2	2	2	1	2	2	1	2	1	2	2	2	1	2	5	5	5	61.926	556	556;560;430;561;559;561	0.0016247	3.0232	By MS/MS	By MS/MS	By MS/MS
E9PV44;O35143	E9PV44;O35143	2;2	2;2	2;2	ATPase inhibitor, mitochondrial	Atpif1	tr|E9PV44|E9PV44_MOUSE ATP synthase F1 subunit epsilon OS=Mus musculus OX=10090 GN=Atpif1 PE=1 SV=1;sp|O35143|ATIF1_MOUSE ATPase inhibitor, mitochondrial OS=Mus musculus OX=10090 GN=Atp5if1 PE=1 SV=2	2	2	2	2	1	1	2	2	2	1	2	2	0	1	1	2	2	2	1	2	2	0	1	1	2	2	2	1	2	2	0	12.2	12.2	12.2	8.7887	74	74;106	0.0012443	3.1764	By MS/MS	By MS/MS	By MS/MS
E9PVA8	E9PVA8	7	7	7		Gcn1l1	sp|E9PVA8|GCN1_MOUSE eIF-2-alpha kinase activator GCN1 OS=Mus musculus OX=10090 GN=Gcn1 PE=1 SV=1	1	7	7	7	6	5	5	5	6	7	6	6	5	6	5	5	5	6	7	6	6	5	6	5	5	5	6	7	6	6	5	2.6	2.6	2.6	293.02	2671	2671	0	12.491	By matching	By MS/MS	By MS/MS
E9PVG3;E9PZ62;Q9WU28;E9Q5Q8;E9Q093	E9PVG3;E9PZ62;Q9WU28;E9Q5Q8;E9Q093	2;2;2;1;1	2;2;2;1;1	2;2;2;1;1	Prefoldin subunit 5	Pfdn5	tr|E9PVG3|E9PVG3_MOUSE Prefoldin subunit 5 OS=Mus musculus OX=10090 GN=Pfdn5 PE=1 SV=1;tr|E9PZ62|E9PZ62_MOUSE Prefoldin subunit 5 OS=Mus musculus OX=10090 GN=Pfdn5 PE=1 SV=1;sp|Q9WU28|PFD5_MOUSE Prefoldin subunit 5 OS=Mus musculus OX=10090 GN=Pfdn5 PE=1 SV	5	2	2	2	2	1	2	2	2	2	2	2	2	2	1	2	2	2	2	2	2	2	2	1	2	2	2	2	2	2	2	27.1	27.1	27.1	9.6402	85	85;109;154;60;72	0.0030476	2.5013	By matching	By matching	By MS/MS
E9PVM7;P48774;E9PV63;E9Q024;E9Q5L9	E9PVM7;P48774;E9PV63	5;5;3;2;1	3;3;2;1;0	3;3;2;1;0	Glutathione S-transferase Mu 5	Gstm5	tr|E9PVM7|E9PVM7_MOUSE Glutathione S-transferase (Fragment) OS=Mus musculus OX=10090 GN=Gstm5 PE=1 SV=1;sp|P48774|GSTM5_MOUSE Glutathione S-transferase Mu 5 OS=Mus musculus OX=10090 GN=Gstm5 PE=1 SV=1;tr|E9PV63|E9PV63_MOUSE Glutathione transferase OS=Mus m	5	5	3	3	4	4	5	4	3	5	4	4	5	2	2	3	3	2	3	3	3	3	2	2	3	3	2	3	3	3	3	21.9	14.4	14.4	25.504	215	215;224;158;73;69	0	5.0848	By MS/MS	By MS/MS	By MS/MS
Q9D6K5;E9PVN6;E9PVQ9	Q9D6K5;E9PVN6;E9PVQ9	2;2;1	2;2;1	2;2;1	Synaptojanin-2-binding protein	Synj2bp;Gm20498	sp|Q9D6K5|SYJ2B_MOUSE Synaptojanin-2-binding protein OS=Mus musculus OX=10090 GN=Synj2bp PE=1 SV=1;tr|E9PVN6|E9PVN6_MOUSE Cytochrome c oxidase assembly protein COX16 homolog, mitochondrial OS=Mus musculus OX=10090 GN=Gm20498 PE=1 SV=1;tr|E9PVQ9|E9PVQ9_MOUS	3	2	2	2	1	2	1	1	1	1	0	1	1	1	2	1	1	1	1	0	1	1	1	2	1	1	1	1	0	1	1	17.9	17.9	17.9	15.815	145	145;182;40	0	3.5256	By matching	By MS/MS	By MS/MS
G3UYN6;G3UYM0;G3UY59;G3UW37;E9PVP0;Q9JMD3	G3UYN6;G3UYM0;G3UY59;G3UW37;E9PVP0;Q9JMD3	1;1;1;1;1;1	1;1;1;1;1;1	1;1;1;1;1;1	PCTP-like protein	Stard10	tr|G3UYN6|G3UYN6_MOUSE START domain-containing protein 10 (Fragment) OS=Mus musculus OX=10090 GN=Stard10 PE=1 SV=1;tr|G3UYM0|G3UYM0_MOUSE START domain-containing protein 10 (Fragment) OS=Mus musculus OX=10090 GN=Stard10 PE=1 SV=1;tr|G3UY59|G3UY59_MOUSE STA	6	1	1	1	0	1	0	0	0	0	0	0	0	0	1	0	0	0	0	0	0	0	0	1	0	0	0	0	0	0	0	13.8	13.8	13.8	9.5155	87	87;150;160;265;364;291	0.0030395	2.4847		By MS/MS
E9Q175;E9Q3L1;E9PVU0;E9Q174;V9GXM4;V9GX76;Q64331	E9Q175;E9Q3L1;E9PVU0;E9Q174;V9GXM4;V9GX76;Q64331	9;9;9;9;9;9;8	9;9;9;9;9;9;8	9;9;9;9;9;9;8	Unconventional myosin-VI	Myo6	tr|E9Q175|E9Q175_MOUSE Unconventional myosin-VI OS=Mus musculus OX=10090 GN=Myo6 PE=1 SV=1;tr|E9Q3L1|E9Q3L1_MOUSE Unconventional myosin-VI OS=Mus musculus OX=10090 GN=Myo6 PE=1 SV=1;tr|E9PVU0|E9PVU0_MOUSE Unconventional myosin-VI OS=Mus musculus OX=10090 G	7	9	9	9	7	6	8	4	5	5	6	6	7	7	6	8	4	5	5	6	6	7	7	6	8	4	5	5	6	6	7	6.9	6.9	6.9	144.77	1253	1253;1262;1266;1284;1285;1294;1265	0	19.511	By MS/MS	By MS/MS	By MS/MS
E9PW47;F7C9N6;Q9D071	E9PW47;F7C9N6;Q9D071	2;2;2	2;2;2	2;2;2	MMS19 nucleotide excision repair protein homolog	Mms19	tr|E9PW47|E9PW47_MOUSE MMS19 nucleotide excision repair protein OS=Mus musculus OX=10090 GN=Mms19 PE=1 SV=1;tr|F7C9N6|F7C9N6_MOUSE MMS19 nucleotide excision repair protein (Fragment) OS=Mus musculus OX=10090 GN=Mms19 PE=1 SV=1;sp|Q9D071|MMS19_MOUSE MMS19 n	3	2	2	2	1	1	1	1	1	2	1	1	1	1	1	1	1	1	2	1	1	1	1	1	1	1	1	2	1	1	1	4.2	4.2	4.2	39.11	357	357;885;1031	0.0016026	2.9011	By MS/MS	By MS/MS	By MS/MS
H7BXB1;E9Q4G7;E9PWB2;Q8BK63;F6YBC9;E9Q2U6;E9Q3W1	H7BXB1;E9Q4G7;E9PWB2;Q8BK63;F6YBC9;E9Q2U6;E9Q3W1	2;2;2;2;1;1;1	2;2;2;2;1;1;1	2;2;2;2;1;1;1	Casein kinase I isoform alpha	Csnk1a1	tr|H7BXB1|H7BXB1_MOUSE Casein kinase I isoform alpha OS=Mus musculus OX=10090 GN=Csnk1a1 PE=1 SV=1;tr|E9Q4G7|E9Q4G7_MOUSE Casein kinase I isoform alpha OS=Mus musculus OX=10090 GN=Csnk1a1 PE=1 SV=1;tr|E9PWB2|E9PWB2_MOUSE Casein kinase I isoform alpha OS=Mu	7	2	2	2	2	2	1	2	2	2	1	2	1	2	2	1	2	2	2	1	2	1	2	2	1	2	2	2	1	2	1	6.3	6.3	6.3	38.559	334	334;336;374;337;159;353;365	0	5.0901	By MS/MS	By MS/MS	By MS/MS
E9PWE8;Q3TT92;Q62188	E9PWE8;Q3TT92;Q62188	19;16;16	15;12;12	14;11;11	Dihydropyrimidinase-related protein 3	Dpysl3	tr|E9PWE8|E9PWE8_MOUSE Dihydropyrimidinase-related protein 3 OS=Mus musculus OX=10090 GN=Dpysl3 PE=1 SV=1;tr|Q3TT92|Q3TT92_MOUSE Dihydropyrimidinase-related protein 3 OS=Mus musculus OX=10090 GN=Dpysl3 PE=1 SV=1;sp|Q62188|DPYL3_MOUSE Dihydropyrimidinase-re	3	19	15	14	16	18	17	18	18	17	16	17	18	12	14	13	14	14	13	12	13	14	11	13	12	13	13	12	11	12	13	39.2	31.8	30.7	73.884	683	683;568;570	0	52.418	By MS/MS	By MS/MS	By MS/MS
G3UW40;E9PWI3	G3UW40;E9PWI3	1;1	1;1	1;1		Mcc	tr|G3UW40|G3UW40_MOUSE Mutated in colorectal cancers OS=Mus musculus OX=10090 GN=Mcc PE=1 SV=1;tr|E9PWI3|E9PWI3_MOUSE Mutated in colorectal cancers OS=Mus musculus OX=10090 GN=Mcc PE=1 SV=1	2	1	1	1	1	0	1	1	1	1	1	1	1	1	0	1	1	1	1	1	1	1	1	0	1	1	1	1	1	1	1	1.1	1.1	1.1	92.813	828	828;1003	0.0047532	2.2695	By MS/MS		By MS/MS
G3UZI3;E9PWV3;Q505N6;F6RQA2;F6Q8A4;P18653	G3UZI3;E9PWV3;Q505N6;F6RQA2;F6Q8A4;P18653	3;3;3;3;3;3	2;2;2;2;2;2	2;2;2;2;2;2	Ribosomal protein S6 kinase;Ribosomal protein S6 kinase alpha-1	Rps6ka1	tr|G3UZI3|G3UZI3_MOUSE Non-specific serine/threonine protein kinase OS=Mus musculus OX=10090 GN=Rps6ka1 PE=1 SV=1;tr|E9PWV3|E9PWV3_MOUSE Ribosomal protein S6 kinase OS=Mus musculus OX=10090 GN=Rps6ka1 PE=1 SV=1;tr|Q505N6|Q505N6_MOUSE Ribosomal protein S6 k	6	3	2	2	1	0	1	2	3	2	2	2	2	0	0	1	2	2	2	2	2	2	0	0	1	2	2	2	2	2	2	6.7	5.1	5.1	70.648	625	625;719;735;736;741;724	0	5.534	By matching		By matching
E9PWW2;Q921T2;D3YZP0;D3YZJ9;J3QQ40;Q3UE61	E9PWW2;Q921T2	5;5;1;1;1;1	5;5;1;1;1;1	5;5;1;1;1;1	Torsin-1A-interacting protein 1	Tor1aip1	tr|E9PWW2|E9PWW2_MOUSE Torsin-1A-interacting protein 1 OS=Mus musculus OX=10090 GN=Tor1aip1 PE=1 SV=1;sp|Q921T2|TOIP1_MOUSE Torsin-1A-interacting protein 1 OS=Mus musculus OX=10090 GN=Tor1aip1 PE=1 SV=3	6	5	5	5	3	3	4	4	4	4	4	4	5	3	3	4	4	4	4	4	4	5	3	3	4	4	4	4	4	4	5	14.8	14.8	14.8	44.042	391	391;595;176;190;291;324	0	10.978	By MS/MS	By MS/MS	By MS/MS
Q8C0C7;E9PWY9;D6RIJ2	Q8C0C7;E9PWY9	4;4;1	4;4;1	4;4;1	Phenylalanine--tRNA ligase alpha subunit	Farsa	sp|Q8C0C7|SYFA_MOUSE Phenylalanine--tRNA ligase alpha subunit OS=Mus musculus OX=10090 GN=Farsa PE=1 SV=1;tr|E9PWY9|E9PWY9_MOUSE Phenylalanine--tRNA ligase alpha subunit OS=Mus musculus OX=10090 GN=Farsa PE=1 SV=1	3	4	4	4	3	2	3	4	4	2	3	3	2	3	2	3	4	4	2	3	3	2	3	2	3	4	4	2	3	3	2	7.9	7.9	7.9	57.598	508	508;507;105	0	13.86	By MS/MS	By MS/MS	By MS/MS
E9PX70;Q60847	E9PX70;Q60847	3;3	3;3	3;3	Collagen alpha-1(XII) chain	Col12a1	tr|E9PX70|E9PX70_MOUSE Collagen alpha-1(XII) chain OS=Mus musculus OX=10090 GN=Col12a1 PE=1 SV=1;sp|Q60847|COCA1_MOUSE Collagen alpha-1(XII) chain OS=Mus musculus OX=10090 GN=Col12a1 PE=2 SV=3	2	3	3	3	2	2	2	1	1	0	0	1	2	2	2	2	1	1	0	0	1	2	2	2	2	1	1	0	0	1	2	1.1	1.1	1.1	333.73	3064	3064;3120	0	5.7364	By MS/MS	By MS/MS	By MS/MS
Q8VDU4;E9PXI0;P27870;Q9R0C8	Q8VDU4;E9PXI0;P27870;Q9R0C8	2;2;2;1	2;2;2;1	2;2;2;1	Proto-oncogene vav;Guanine nucleotide exchange factor VAV3	Vav1;Vav3	tr|Q8VDU4|Q8VDU4_MOUSE Proto-oncogene vav OS=Mus musculus OX=10090 GN=Vav1 PE=1 SV=1;tr|E9PXI0|E9PXI0_MOUSE Proto-oncogene vav OS=Mus musculus OX=10090 GN=Vav1 PE=1 SV=1;sp|P27870|VAV_MOUSE Proto-oncogene vav OS=Mus musculus OX=10090 GN=Vav1 PE=1 SV=1;sp|Q	4	2	2	2	1	1	1	2	2	1	1	1	2	1	1	1	2	2	1	1	1	2	1	1	1	2	2	1	1	1	2	2.6	2.6	2.6	93.868	806	806;821;845;847	0	4.4715	By matching	By MS/MS	By matching
Q91W90;E9PXX7;A0A0R4J1Y7	Q91W90;E9PXX7;A0A0R4J1Y7	9;9;8	9;9;8	9;9;8	Thioredoxin domain-containing protein 5	Txndc5	sp|Q91W90|TXND5_MOUSE Thioredoxin domain-containing protein 5 OS=Mus musculus OX=10090 GN=Txndc5 PE=1 SV=2;tr|E9PXX7|E9PXX7_MOUSE Protein disulfide-isomerase OS=Mus musculus OX=10090 GN=Txndc5 PE=1 SV=1;tr|A0A0R4J1Y7|A0A0R4J1Y7_MOUSE Protein disulfide-isom	3	9	9	9	7	7	8	7	6	7	8	8	8	7	7	8	7	6	7	8	8	8	7	7	8	7	6	7	8	8	8	25.9	25.9	25.9	46.415	417	417;344;323	0	39.032	By MS/MS	By MS/MS	By MS/MS
E9PXY8;F8VPX1;Q6A4J8	E9PXY8;F8VPX1;Q6A4J8	3;3;3	3;3;3	3;3;3	Ubiquitin carboxyl-terminal hydrolase;Ubiquitin carboxyl-terminal hydrolase 7	Usp7	tr|E9PXY8|E9PXY8_MOUSE Ubiquitin carboxyl-terminal hydrolase 7 OS=Mus musculus OX=10090 GN=Usp7 PE=1 SV=1;tr|F8VPX1|F8VPX1_MOUSE Ubiquitin carboxyl-terminal hydrolase 7 OS=Mus musculus OX=10090 GN=Usp7 PE=1 SV=1;sp|Q6A4J8|UBP7_MOUSE Ubiquitin carboxyl-term	3	3	3	3	2	3	2	2	3	0	2	2	2	2	3	2	2	3	0	2	2	2	2	3	2	2	3	0	2	2	2	2.6	2.6	2.6	132.85	1143	1143;1103;1103	0	5.7164	By MS/MS	By MS/MS	By MS/MS
E9PY61	E9PY61	2	2	2		Gpr179	tr|E9PY61|E9PY61_MOUSE G protein-coupled receptor 179 OS=Mus musculus OX=10090 GN=Gpr179 PE=3 SV=1	1	2	2	2	0	2	1	1	1	2	1	1	1	0	2	1	1	1	2	1	1	1	0	2	1	1	1	2	1	1	1	1.7	1.7	1.7	248.71	2293	2293	0.0058013	2.192		By MS/MS	By MS/MS
E9PYD5;P10711;B7ZCS4;F6XMY4;Q9QVN7	E9PYD5;P10711	3;3;1;1;1	3;3;1;1;1	3;3;1;1;1	Transcription elongation factor A protein 1	Tcea1	tr|E9PYD5|E9PYD5_MOUSE Transcription elongation factor OS=Mus musculus OX=10090 GN=Tcea1 PE=1 SV=1;sp|P10711|TCEA1_MOUSE Transcription elongation factor A protein 1 OS=Mus musculus OX=10090 GN=Tcea1 PE=1 SV=2	5	3	3	3	2	3	3	3	3	3	3	2	1	2	3	3	3	3	3	3	2	1	2	3	3	3	3	3	3	2	1	11.5	11.5	11.5	35.031	312	312;301;292;297;299	0	9.2951	By MS/MS	By MS/MS	By MS/MS
E9PYH2;Q91V12	E9PYH2;Q91V12	6;6	6;6	6;6	Cytosolic acyl coenzyme A thioester hydrolase	Acot7	tr|E9PYH2|E9PYH2_MOUSE Cytosolic acyl coenzyme A thioester hydrolase OS=Mus musculus OX=10090 GN=Acot7 PE=1 SV=1;sp|Q91V12|BACH_MOUSE Cytosolic acyl coenzyme A thioester hydrolase OS=Mus musculus OX=10090 GN=Acot7 PE=1 SV=2	2	6	6	6	4	4	4	5	3	4	4	4	6	4	4	4	5	3	4	4	4	6	4	4	4	5	3	4	4	4	6	22.4	22.4	22.4	42.826	384	384;381	0	22.769	By MS/MS	By MS/MS	By MS/MS
E9PYI8;Q9JMA1	E9PYI8;Q9JMA1	5;5	5;5	5;5	Ubiquitin carboxyl-terminal hydrolase;Ubiquitin carboxyl-terminal hydrolase 14	Usp14	tr|E9PYI8|E9PYI8_MOUSE Ubiquitin carboxyl-terminal hydrolase OS=Mus musculus OX=10090 GN=Usp14 PE=1 SV=1;sp|Q9JMA1|UBP14_MOUSE Ubiquitin carboxyl-terminal hydrolase 14 OS=Mus musculus OX=10090 GN=Usp14 PE=1 SV=3	2	5	5	5	5	4	3	4	4	4	5	5	4	5	4	3	4	4	4	5	5	4	5	4	3	4	4	4	5	5	4	11.4	11.4	11.4	52.318	458	458;493	0	10.202	By MS/MS	By MS/MS	By MS/MS
E9PYJ7;Q6ZPQ6	E9PYJ7;Q6ZPQ6	2;2	2;2	2;2	Membrane-associated phosphatidylinositol transfer protein 2	Pitpnm2	tr|E9PYJ7|E9PYJ7_MOUSE Membrane-associated phosphatidylinositol transfer protein 2 OS=Mus musculus OX=10090 GN=Pitpnm2 PE=1 SV=1;sp|Q6ZPQ6|PITM2_MOUSE Membrane-associated phosphatidylinositol transfer protein 2 OS=Mus musculus OX=10090 GN=Pitpnm2 PE=1 SV=2	2	2	2	2	2	2	2	2	2	2	2	2	2	2	2	2	2	2	2	2	2	2	2	2	2	2	2	2	2	2	2	1.4	1.4	1.4	147.62	1331	1331;1335	0	3.9355	By MS/MS	By MS/MS	By MS/MS
E9PYN1;Q8R5M8	E9PYN1;Q8R5M8	1;1	1;1	1;1	Cell adhesion molecule 1	Cadm1	tr|E9PYN1|E9PYN1_MOUSE Cell adhesion molecule 1 OS=Mus musculus OX=10090 GN=Cadm1 PE=1 SV=1;sp|Q8R5M8|CADM1_MOUSE Cell adhesion molecule 1 OS=Mus musculus OX=10090 GN=Cadm1 PE=1 SV=2	2	1	1	1	1	1	1	0	1	1	1	1	1	1	1	1	0	1	1	1	1	1	1	1	1	0	1	1	1	1	1	1.9	1.9	1.9	51.688	474	474;456	0.0074153	2.0383	By MS/MS	By MS/MS	By MS/MS
E9PYP2	E9PYP2	1	1	1		Nbeal1	tr|E9PYP2|E9PYP2_MOUSE Neurobeachin-like 1 OS=Mus musculus OX=10090 GN=Nbeal1 PE=1 SV=1	1	1	1	1	0	0	0	0	0	1	0	0	0	0	0	0	0	0	1	0	0	0	0	0	0	0	0	1	0	0	0	0.6	0.6	0.6	306.17	2688	2688	0.0019592	2.718
E9PYT3;Q91YH5;A0A494BAU1;A0A494BAX8;A0A494BAW9;A0A494B9P1;Q8BH66	E9PYT3;Q91YH5	8;8;3;3;2;1;1	8;8;3;3;2;1;1	8;8;3;3;2;1;1	Atlastin-3	Atl3	tr|E9PYT3|E9PYT3_MOUSE Atlastin-3 OS=Mus musculus OX=10090 GN=Atl3 PE=1 SV=1;sp|Q91YH5|ATLA3_MOUSE Atlastin-3 OS=Mus musculus OX=10090 GN=Atl3 PE=1 SV=1	7	8	8	8	6	8	7	7	7	7	7	6	7	6	8	7	7	7	7	7	6	7	6	8	7	7	7	7	7	6	7	20.5	20.5	20.5	60.231	536	536;541;232;323;100;58;558	0	71.562	By MS/MS	By MS/MS	By MS/MS
E9PZ00;Q8BFQ1;K3W4L3;J3QPG5;Q61207	E9PZ00;Q8BFQ1;K3W4L3;J3QPG5;Q61207	8;8;8;8;8	8;8;8;8;8	8;8;8;8;8	Prosaposin	Psap	tr|E9PZ00|E9PZ00_MOUSE Prosaposin OS=Mus musculus OX=10090 GN=Psap PE=1 SV=1;tr|Q8BFQ1|Q8BFQ1_MOUSE Prosaposin OS=Mus musculus OX=10090 GN=Psap PE=1 SV=1;tr|K3W4L3|K3W4L3_MOUSE Prosaposin OS=Mus musculus OX=10090 GN=Psap PE=1 SV=1;tr|J3QPG5|J3QPG5_MOUSE Pr	5	8	8	8	6	7	7	8	8	8	7	7	8	6	7	7	8	8	8	7	7	8	6	7	7	8	8	8	7	7	8	15.6	15.6	15.6	60.672	551	551;554;556;557;557	0	18.813	By MS/MS	By MS/MS	By MS/MS
E9PZ21;Q91W59;G3UZJ9;A0A6I8MX12;Q8BWL5	E9PZ21;Q91W59;G3UZJ9;A0A6I8MX12;Q8BWL5	2;2;1;1;1	2;2;1;1;1	2;2;1;1;1	RNA-binding motif, single-stranded-interacting protein 1;RNA-binding motif, single-stranded-interacting protein 3	Rbms1;Rbms3	tr|E9PZ21|E9PZ21_MOUSE RNA-binding motif, single-stranded-interacting protein 1 OS=Mus musculus OX=10090 GN=Rbms1 PE=1 SV=1;sp|Q91W59|RBMS1_MOUSE RNA-binding motif, single-stranded-interacting protein 1 OS=Mus musculus OX=10090 GN=Rbms1 PE=1 SV=1;tr|G3UZJ9	5	2	2	2	1	2	0	2	1	1	2	1	2	1	2	0	2	1	1	2	1	2	1	2	0	2	1	1	2	1	2	7.2	7.2	7.2	45.02	417	417;403;206;541;431	0	9.609	By MS/MS	By MS/MS
G3X9T8;G3X8Q5;E9PZD8;Q61147;G3UXG1;G3UZ53;G3UWP5	G3X9T8;G3X8Q5;E9PZD8;Q61147	15;15;15;15;3;2;2	15;15;15;15;3;2;2	15;15;15;15;3;2;2	Ceruloplasmin	Cp	tr|G3X9T8|G3X9T8_MOUSE Ceruloplasmin OS=Mus musculus OX=10090 GN=Cp PE=1 SV=1;tr|G3X8Q5|G3X8Q5_MOUSE Ceruloplasmin OS=Mus musculus OX=10090 GN=Cp PE=1 SV=1;tr|E9PZD8|E9PZD8_MOUSE Ceruloplasmin OS=Mus musculus OX=10090 GN=Cp PE=1 SV=1;sp|Q61147|CERU_MOUSE C	7	15	15	15	7	10	10	14	14	13	13	12	13	7	10	10	14	14	13	13	12	13	7	10	10	14	14	13	13	12	13	17	17	17	121.08	1060	1060;1085;1086;1061;120;58;197	0	41.631	By MS/MS	By MS/MS	By MS/MS
E9PZF0;Q01768;Q5NC79	E9PZF0;Q01768	12;8;5	12;8;5	4;4;0	Nucleoside diphosphate kinase;Nucleoside diphosphate kinase B	Gm20390;Nme2	tr|E9PZF0|E9PZF0_MOUSE Nucleoside diphosphate kinase OS=Mus musculus OX=10090 GN=Gm20390 PE=3 SV=1;sp|Q01768|NDKB_MOUSE Nucleoside diphosphate kinase B OS=Mus musculus OX=10090 GN=Nme2 PE=1 SV=1	3	12	12	4	10	10	10	12	12	12	11	10	10	10	10	10	12	12	12	11	10	10	3	3	3	4	4	4	3	3	4	69.7	69.7	18	30.2	267	267;152;117	0	50.392	By MS/MS	By MS/MS	By MS/MS
E9Q5H2;E9PZF5;P97822	E9Q5H2;E9PZF5;P97822	3;3;3	3;3;3	3;3;3	Acidic leucine-rich nuclear phosphoprotein 32 family member E	Anp32e	tr|E9Q5H2|E9Q5H2_MOUSE Acidic leucine-rich nuclear phosphoprotein 32 family member E (Fragment) OS=Mus musculus OX=10090 GN=Anp32e PE=1 SV=1;tr|E9PZF5|E9PZF5_MOUSE Acidic leucine-rich nuclear phosphoprotein 32 family member E (Fragment) OS=Mus musculus OX=	3	3	3	3	1	1	1	3	2	3	3	2	3	1	1	1	3	2	3	3	2	3	1	1	1	3	2	3	3	2	3	30.8	30.8	30.8	12.078	107	107;171;260	0	13.435	By MS/MS	By MS/MS	By MS/MS
E9PZW0;E9Q557	E9PZW0;E9Q557	2;2	2;2	2;2	Desmoplakin	Dsp	tr|E9PZW0|E9PZW0_MOUSE Desmoplakin OS=Mus musculus OX=10090 GN=Dsp PE=1 SV=1;sp|E9Q557|DESP_MOUSE Desmoplakin OS=Mus musculus OX=10090 GN=Dsp PE=1 SV=1	2	2	2	2	1	2	1	0	0	0	0	0	0	1	2	1	0	0	0	0	0	0	1	2	1	0	0	0	0	0	0	1.2	1.2	1.2	261.42	2284	2284;2883	0	11.364	By MS/MS	By MS/MS	By MS/MS
F6Z247;E9Q4Y9;E9Q020;E9Q5D5;Q924H7	F6Z247;E9Q4Y9;E9Q020;E9Q5D5;Q924H7	1;1;1;1;1	1;1;1;1;1	1;1;1;1;1	WW domain-containing adapter protein with coiled-coil	Wac	tr|F6Z247|F6Z247_MOUSE WW domain-containing adapter protein with coiled-coil (Fragment) OS=Mus musculus OX=10090 GN=Wac PE=1 SV=8;tr|E9Q4Y9|E9Q4Y9_MOUSE WW domain-containing adapter protein with coiled-coil OS=Mus musculus OX=10090 GN=Wac PE=1 SV=1;tr|E9Q0	5	1	1	1	1	1	1	1	1	1	1	1	1	1	1	1	1	1	1	1	1	1	1	1	1	1	1	1	1	1	1	4.1	4.1	4.1	32.299	295	295;494;495;597;646	1	-2	By MS/MS	By MS/MS	By MS/MS
F7B276;Q3V1J8;E9Q092;E9QM92;Q8K0D2	F7B276;Q3V1J8;E9Q092;E9QM92;Q8K0D2	1;1;1;1;1	1;1;1;1;1	1;1;1;1;1	Hyaluronan-binding protein 2;Hyaluronan-binding protein 2 50 kDa heavy chain;Hyaluronan-binding protein 2 50 kDa heavy chain alternate form;Hyaluronan-binding protein 2 27 kDa light chain;Hyaluronan-binding protein 2 27 kDa light chain alternate form	Habp2	tr|F7B276|F7B276_MOUSE Hyaluronan-binding protein 2 (Fragment) OS=Mus musculus OX=10090 GN=Habp2 PE=1 SV=1;tr|Q3V1J8|Q3V1J8_MOUSE Hyaluronan-binding protein 2 OS=Mus musculus OX=10090 GN=Habp2 PE=1 SV=1;tr|E9Q092|E9Q092_MOUSE Hyaluronan-binding protein 2 O	5	1	1	1	1	1	1	1	1	1	1	1	1	1	1	1	1	1	1	1	1	1	1	1	1	1	1	1	1	1	1	4.1	4.1	4.1	24.514	220	220;517;549;554;558	0.0033657	2.4016	By MS/MS	By MS/MS	By MS/MS
E9Q0C1;Q8R550	E9Q0C1;Q8R550	1;1	1;1	1;1	SH3 domain-containing kinase-binding protein 1	Sh3kbp1	tr|E9Q0C1|E9Q0C1_MOUSE SH3 domain-containing kinase-binding protein 1 OS=Mus musculus OX=10090 GN=Sh3kbp1 PE=1 SV=1;sp|Q8R550|SH3K1_MOUSE SH3 domain-containing kinase-binding protein 1 OS=Mus musculus OX=10090 GN=Sh3kbp1 PE=1 SV=1	2	1	1	1	1	0	0	1	1	1	1	1	1	1	0	0	1	1	1	1	1	1	1	0	0	1	1	1	1	1	1	3.6	3.6	3.6	49.383	447	447;709	0.0012474	3.2136	By matching
F8WGN6;E9Q0J5;Q9QXL2	F8WGN6;E9Q0J5;Q9QXL2	1;1;1	1;1;1	1;1;1	Kinesin-like protein;Kinesin-like protein KIF21A	Kif21a	tr|F8WGN6|F8WGN6_MOUSE Kinesin-like protein KIF21A OS=Mus musculus OX=10090 GN=Kif21a PE=1 SV=1;tr|E9Q0J5|E9Q0J5_MOUSE Kinesin-like protein KIF21A OS=Mus musculus OX=10090 GN=Kif21a PE=1 SV=2;sp|Q9QXL2|KI21A_MOUSE Kinesin-like protein KIF21A OS=Mus musculu	3	1	1	1	1	1	1	1	1	1	1	0	1	1	1	1	1	1	1	1	0	1	1	1	1	1	1	1	1	0	1	0.6	0.6	0.6	181.37	1628	1628;1672;1672	1	-2	By MS/MS	By MS/MS	By MS/MS
E9Q0U7;Q61699;D3Z3I9;A0A0J9YTZ7	E9Q0U7;Q61699;D3Z3I9	3;3;2;1	3;3;2;1	3;3;2;1	Heat shock protein 105 kDa	Hsph1	tr|E9Q0U7|E9Q0U7_MOUSE Heat shock protein 105 kDa OS=Mus musculus OX=10090 GN=Hsph1 PE=1 SV=1;sp|Q61699|HS105_MOUSE Heat shock protein 105 kDa OS=Mus musculus OX=10090 GN=Hsph1 PE=1 SV=2;tr|D3Z3I9|D3Z3I9_MOUSE Heat shock protein 105 kDa (Fragment) OS=Mus m	4	3	3	3	1	3	2	3	2	3	2	2	3	1	3	2	3	2	3	2	2	3	1	3	2	3	2	3	2	2	3	4.5	4.5	4.5	91.677	817	817;858;144;94	0	7.3238	By MS/MS	By MS/MS	By matching
E9Q0W8;E9Q4F4;P62305	E9Q0W8;E9Q4F4;P62305	1;1;1	1;1;1	1;1;1	Small nuclear ribonucleoprotein E	Snrpe	tr|E9Q0W8|E9Q0W8_MOUSE Small nuclear ribonucleoprotein E OS=Mus musculus OX=10090 GN=Snrpe PE=1 SV=1;tr|E9Q4F4|E9Q4F4_MOUSE Small nuclear ribonucleoprotein E OS=Mus musculus OX=10090 GN=Snrpe PE=1 SV=1;sp|P62305|RUXE_MOUSE Small nuclear ribonucleoprotein E	3	1	1	1	1	1	1	1	1	1	1	1	1	1	1	1	1	1	1	1	1	1	1	1	1	1	1	1	1	1	1	21.2	21.2	21.2	6.1593	52	52;91;92	0	3.3934	By MS/MS	By MS/MS	By MS/MS
E9Q133;P80318;Q3U0I3;F6Q609;F6ZVG8	E9Q133;P80318;Q3U0I3	20;20;18;9;2	20;20;18;9;2	20;20;18;9;2	T-complex protein 1 subunit gamma	Cct3	tr|E9Q133|E9Q133_MOUSE T-complex protein 1 subunit gamma OS=Mus musculus OX=10090 GN=Cct3 PE=1 SV=1;sp|P80318|TCPG_MOUSE T-complex protein 1 subunit gamma OS=Mus musculus OX=10090 GN=Cct3 PE=1 SV=1;tr|Q3U0I3|Q3U0I3_MOUSE T-complex protein 1 subunit gamma O	5	20	20	20	20	17	18	18	18	18	19	17	17	20	17	18	18	18	18	19	17	17	20	17	18	18	18	18	19	17	17	44.4	44.4	44.4	56.526	507	507;545;521;306;85	0	69.446	By MS/MS	By MS/MS	By MS/MS
E9Q1D5;Q62219	E9Q1D5;Q62219	6;6	6;6	6;6	Transforming growth factor beta-1-induced transcript 1 protein	Tgfb1i1	tr|E9Q1D5|E9Q1D5_MOUSE Transforming growth factor beta-1-induced transcript 1 protein OS=Mus musculus OX=10090 GN=Tgfb1i1 PE=1 SV=1;sp|Q62219|TGFI1_MOUSE Transforming growth factor beta-1-induced transcript 1 protein OS=Mus musculus OX=10090 GN=Tgfb1i1 PE=	2	6	6	6	5	5	5	6	6	5	5	5	4	5	5	5	6	6	5	5	5	4	5	5	5	6	6	5	5	5	4	15.6	15.6	15.6	46.005	422	422;461	0	22.069	By MS/MS	By MS/MS	By MS/MS
E9Q1F5;A0A1L1SUF0;G5E8G6;D3YZ62;G3X9Y9;D3Z4J3;P21271;Q99104	E9Q1F5;A0A1L1SUF0	3;2;1;1;1;1;1;1	3;2;1;1;1;1;1;1	2;1;0;0;0;0;0;0		Myo5c	tr|E9Q1F5|E9Q1F5_MOUSE Myosin VC OS=Mus musculus OX=10090 GN=Myo5c PE=1 SV=1;tr|A0A1L1SUF0|A0A1L1SUF0_MOUSE Myosin VC OS=Mus musculus OX=10090 GN=Myo5c PE=1 SV=1	8	3	3	2	2	2	3	2	3	3	2	3	2	2	2	3	2	3	3	2	3	2	2	2	2	2	2	2	2	2	2	2.1	2.1	1.3	202.7	1742	1742;269;1818;1828;1844;1855;1818;1853	0	6.9079	By MS/MS	By MS/MS	By MS/MS
E9Q9F5;E9Q1G8;O55131;S4R2P6;Q9DA97	E9Q9F5;E9Q1G8;O55131	13;13;13;1;1	13;13;13;1;1	12;12;12;0;0	Septin-7	Sept7	tr|E9Q9F5|E9Q9F5_MOUSE Septin OS=Mus musculus OX=10090 GN=Septin7 PE=1 SV=2;tr|E9Q1G8|E9Q1G8_MOUSE Septin OS=Mus musculus OX=10090 GN=Septin7 PE=1 SV=2;sp|O55131|SEPT7_MOUSE Septin-7 OS=Mus musculus OX=10090 GN=Septin7 PE=1 SV=1	5	13	13	12	12	13	9	12	11	12	11	11	11	12	13	9	12	11	12	11	11	11	11	12	8	11	10	11	10	10	10	33.6	33.6	31.6	50.68	437	437;437;436;429;430	0	190.73	By MS/MS	By MS/MS	By MS/MS
E9Q1S3;Q01405	E9Q1S3;Q01405	4;4	4;4	3;3	Protein transport protein Sec23A	Sec23a	tr|E9Q1S3|E9Q1S3_MOUSE Protein transport protein SEC23 OS=Mus musculus OX=10090 GN=Sec23a PE=1 SV=1;sp|Q01405|SC23A_MOUSE Protein transport protein Sec23A OS=Mus musculus OX=10090 GN=Sec23a PE=1 SV=2	2	4	4	3	3	3	3	3	3	3	2	3	2	3	3	3	3	3	3	2	3	2	2	3	3	3	3	3	2	3	2	6	6	4.1	82.955	736	736;765	0	8.1329	By MS/MS	By MS/MS	By MS/MS
O08532;E9Q1X8;Q8C6Y3	O08532;E9Q1X8;Q8C6Y3	2;2;1	2;2;1	2;2;1	Voltage-dependent calcium channel subunit alpha-2/delta-1;Voltage-dependent calcium channel subunit alpha-2-1;Voltage-dependent calcium channel subunit delta-1	Cacna2d1	sp|O08532|CA2D1_MOUSE Voltage-dependent calcium channel subunit alpha-2/delta-1 OS=Mus musculus OX=10090 GN=Cacna2d1 PE=1 SV=1;tr|E9Q1X8|E9Q1X8_MOUSE Voltage-dependent calcium channel subunit alpha-2/delta-1 OS=Mus musculus OX=10090 GN=Cacna2d1 PE=1 SV=2;t	3	2	2	2	1	0	1	1	1	0	0	1	1	1	0	1	1	1	0	0	1	1	1	0	1	1	1	0	0	1	1	2.4	2.4	2.4	124.63	1103	1103;1091;100	0	3.9176	By MS/MS		By MS/MS
E9Q1Y3;E9Q414	E9Q1Y3;E9Q414	1;1	1;1	1;1	Apolipoprotein B-100;Apolipoprotein B-48	Apob	tr|E9Q1Y3|E9Q1Y3_MOUSE Apolipoprotein B-100 (Fragment) OS=Mus musculus OX=10090 GN=Apob PE=1 SV=1;sp|E9Q414|APOB_MOUSE Apolipoprotein B-100 OS=Mus musculus OX=10090 GN=Apob PE=1 SV=1	2	1	1	1	0	0	0	1	1	0	1	1	1	0	0	0	1	1	0	1	1	1	0	0	0	1	1	0	1	1	1	0.3	0.3	0.3	503.9	4456	4456;4505	0.0071327	2.0853
E9Q2G7;P32037	E9Q2G7;P32037	1;1	1;1	1;1	Solute carrier family 2, facilitated glucose transporter member 3	Slc2a3	tr|E9Q2G7|E9Q2G7_MOUSE Solute carrier family 2, facilitated glucose transporter member 3 (Fragment) OS=Mus musculus OX=10090 GN=Slc2a3 PE=1 SV=1;sp|P32037|GTR3_MOUSE Solute carrier family 2, facilitated glucose transporter member 3 OS=Mus musculus OX=10090	2	1	1	1	1	0	0	0	0	1	1	0	1	1	0	0	0	0	1	1	0	1	1	0	0	0	0	1	1	0	1	7.4	7.4	7.4	17.449	163	163;493	0.004748	2.2663	By matching
E9Q317;O55128;D3YY73;D3Z2N9;D3YY55	E9Q317;O55128;D3YY73;D3Z2N9	4;4;3;3;1	4;4;3;3;1	4;4;3;3;1	Histone deacetylase complex subunit SAP18	Gm10094;Sap18	tr|E9Q317|E9Q317_MOUSE Histone deacetylase complex subunit SAP18 OS=Mus musculus OX=10090 GN=Sap18 PE=1 SV=1;sp|O55128|SAP18_MOUSE Histone deacetylase complex subunit SAP18 OS=Mus musculus OX=10090 GN=Sap18 PE=1 SV=1;tr|D3YY73|D3YY73_MOUSE Histone deacetyl	5	4	4	4	3	2	2	3	3	2	4	3	3	3	2	2	3	3	2	4	3	3	3	2	2	3	3	2	4	3	3	17.4	17.4	17.4	19.586	172	172;153;92;111;107	0	4.5212	By MS/MS	By MS/MS	By MS/MS
E9Q586;E9Q3M3;O08788;D3YX34;D3Z2M9;D3YYG9	E9Q586;E9Q3M3;O08788;D3YX34	12;12;12;10;2;2	12;12;12;10;2;2	12;12;12;10;2;2	Dynactin subunit 1	Dctn1	tr|E9Q586|E9Q586_MOUSE Dynactin subunit 1 OS=Mus musculus OX=10090 GN=Dctn1 PE=1 SV=1;tr|E9Q3M3|E9Q3M3_MOUSE Dynactin subunit 1 OS=Mus musculus OX=10090 GN=Dctn1 PE=1 SV=1;sp|O08788|DCTN1_MOUSE Dynactin subunit 1 OS=Mus musculus OX=10090 GN=Dctn1 PE=1 SV=3	6	12	12	12	8	8	10	11	9	11	10	11	11	8	8	10	11	9	11	10	11	11	8	8	10	11	9	11	10	11	11	12.7	12.7	12.7	136.85	1239	1239;1264;1281;1142;159;189	0	62.575	By MS/MS	By MS/MS	By MS/MS
E9Q4G8;E9Q3Q6;Q61490;F6QH25;Q5MPX5	E9Q4G8;E9Q3Q6;Q61490	15;15;15;7;4	15;15;15;7;4	15;15;15;7;4	CD166 antigen	Alcam	tr|E9Q4G8|E9Q4G8_MOUSE CD166 antigen OS=Mus musculus OX=10090 GN=Alcam PE=1 SV=1;tr|E9Q3Q6|E9Q3Q6_MOUSE CD166 antigen OS=Mus musculus OX=10090 GN=Alcam PE=1 SV=1;sp|Q61490|CD166_MOUSE CD166 antigen OS=Mus musculus OX=10090 GN=Alcam PE=1 SV=3	5	15	15	15	14	14	14	12	13	13	14	13	11	14	14	14	12	13	13	14	13	11	14	14	14	12	13	13	14	13	11	41.6	41.6	41.6	61.9	555	555;570;583;345;133	0	68.114	By MS/MS	By MS/MS	By MS/MS
E9Q3Z4;E9Q8S8;Q3TRM8;D6RFA3	E9Q3Z4;E9Q8S8;Q3TRM8	12;12;12;1	12;12;12;1	12;12;12;1	Hexokinase;Hexokinase-3	Hk3	tr|E9Q3Z4|E9Q3Z4_MOUSE Hexokinase OS=Mus musculus OX=10090 GN=Hk3 PE=1 SV=1;tr|E9Q8S8|E9Q8S8_MOUSE Hexokinase OS=Mus musculus OX=10090 GN=Hk3 PE=1 SV=1;sp|Q3TRM8|HXK3_MOUSE Hexokinase-3 OS=Mus musculus OX=10090 GN=Hk3 PE=1 SV=2	4	12	12	12	1	0	2	8	8	9	10	8	9	1	0	2	8	8	9	10	8	9	1	0	2	8	8	9	10	8	9	18	18	18	94.23	867	867;877;922;167	0	28.309	By matching		By matching
E9Q411	E9Q411	1	1	1		Nbas	tr|E9Q411|E9Q411_MOUSE Neuroblastoma-amplified sequence OS=Mus musculus OX=10090 GN=Nbas PE=1 SV=1	1	1	1	1	1	1	1	1	1	1	1	1	1	1	1	1	1	1	1	1	1	1	1	1	1	1	1	1	1	1	1	0.4	0.4	0.4	265.77	2356	2356	0.0044199	2.3184	By MS/MS	By matching	By matching
E9Q456;E9Q453;S4R261	E9Q456;E9Q453	21;19;2	4;4;2	0;0;0		Tpm1	tr|E9Q456|E9Q456_MOUSE Tropomyosin alpha-1 chain OS=Mus musculus OX=10090 GN=Tpm1 PE=1 SV=1;tr|E9Q453|E9Q453_MOUSE Tropomyosin alpha-1 chain OS=Mus musculus OX=10090 GN=Tpm1 PE=1 SV=1	3	21	4	0	19	18	19	18	20	19	18	19	20	3	3	3	3	3	3	3	3	4	0	0	0	0	0	0	0	0	0	67.3	14.5	0	28.668	248	248;245;49	0	30.842	By MS/MS	By MS/MS	By MS/MS
E9Q481;Q6P2K6	E9Q481;Q6P2K6	2;2	2;2	2;2	Serine/threonine-protein phosphatase 4 regulatory subunit 3A	Smek1	tr|E9Q481|E9Q481_MOUSE Serine/threonine-protein phosphatase 4 regulatory subunit 3A OS=Mus musculus OX=10090 GN=Ppp4r3a PE=1 SV=1;sp|Q6P2K6|P4R3A_MOUSE Serine/threonine-protein phosphatase 4 regulatory subunit 3A OS=Mus musculus OX=10090 GN=Ppp4r3a PE=1 SV	2	2	2	2	1	1	1	1	0	1	1	1	2	1	1	1	1	0	1	1	1	2	1	1	1	1	0	1	1	1	2	2.2	2.2	2.2	95.313	833	833;820	0.0061372	2.1607	By MS/MS	By matching	By matching
H3BLN2;H3BJL4;E9Q4D0;F6XJP7	H3BLN2;H3BJL4;E9Q4D0;F6XJP7	1;1;1;1	1;1;1;1	1;1;1;1		Pcsk6	tr|H3BLN2|H3BLN2_MOUSE Proprotein convertase subtilisin/kexin type 6 (Fragment) OS=Mus musculus OX=10090 GN=Pcsk6 PE=1 SV=1;tr|H3BJL4|H3BJL4_MOUSE Proprotein convertase subtilisin/kexin type 6 (Fragment) OS=Mus musculus OX=10090 GN=Pcsk6 PE=1 SV=1;tr|E9Q4D	4	1	1	1	0	0	1	1	0	1	1	0	1	0	0	1	1	0	1	1	0	1	0	0	1	1	0	1	1	0	1	8.5	8.5	8.5	18.571	164	164;798;946;959	1	-2			By matching
E9Q4M2;P54310	E9Q4M2;P54310	1;1	1;1	1;1	Hormone-sensitive lipase	Lipe	tr|E9Q4M2|E9Q4M2_MOUSE Hormone-sensitive lipase OS=Mus musculus OX=10090 GN=Lipe PE=1 SV=1;sp|P54310|LIPS_MOUSE Hormone-sensitive lipase OS=Mus musculus OX=10090 GN=Lipe PE=1 SV=2	2	1	1	1	0	0	0	0	0	0	0	1	1	0	0	0	0	0	0	0	1	1	0	0	0	0	0	0	0	1	1	0.8	0.8	0.8	117.28	1072	1072;759	0.0094307	1.961
E9Q4Q8;E9Q8R1;Q6P0X1;E9Q6U4;Q3UWL8	E9Q4Q8;E9Q8R1;Q6P0X1;E9Q6U4;Q3UWL8	1;1;1;1;1	1;1;1;1;1	1;1;1;1;1	Prefoldin subunit 4	Pfdn4	tr|E9Q4Q8|E9Q4Q8_MOUSE Prefoldin 4 (Fragment) OS=Mus musculus OX=10090 GN=Pfdn4 PE=1 SV=1;tr|E9Q8R1|E9Q8R1_MOUSE Prefoldin 4 (Fragment) OS=Mus musculus OX=10090 GN=Pfdn4 PE=1 SV=1;tr|Q6P0X1|Q6P0X1_MOUSE Prefoldin 4 OS=Mus musculus OX=10090 GN=Pfdn4 PE=1 SV	5	1	1	1	1	0	1	0	0	0	1	0	0	1	0	1	0	0	0	1	0	0	1	0	1	0	0	0	1	0	0	25.5	25.5	25.5	5.43	47	47;49;77;130;134	0.0034026	2.4533	By MS/MS		By MS/MS
E9Q4U7;Q6W4W7;O70566	E9Q4U7;Q6W4W7;O70566	2;2;2	2;2;2	2;2;2	Protein diaphanous homolog 2	Diap2;Diaph2	tr|E9Q4U7|E9Q4U7_MOUSE Protein diaphanous homolog 2 OS=Mus musculus OX=10090 GN=Diaph2 PE=1 SV=1;tr|Q6W4W7|Q6W4W7_MOUSE DIA3 OS=Mus musculus OX=10090 GN=Diaph2 PE=1 SV=1;sp|O70566|DIAP2_MOUSE Protein diaphanous homolog 2 OS=Mus musculus OX=10090 GN=Diaph2	3	2	2	2	2	2	2	2	2	2	2	1	1	2	2	2	2	2	2	2	1	1	2	2	2	2	2	2	2	1	1	1.5	1.5	1.5	125.41	1102	1102;1102;1098	0	3.4436	By MS/MS	By MS/MS	By MS/MS
E9Q4Z2;D3Z0B3;V9GWS0	E9Q4Z2	4;1;1	1;0;0	1;0;0	Acetyl-CoA carboxylase 2;Biotin carboxylase	Acacb	sp|E9Q4Z2|ACACB_MOUSE Acetyl-CoA carboxylase 2 OS=Mus musculus OX=10090 GN=Acacb PE=1 SV=1	3	4	1	1	2	1	4	2	1	2	1	1	2	1	0	1	1	0	1	0	0	1	1	0	1	1	0	1	0	0	1	1.8	0.4	0.4	275.75	2448	2448;146;312	0.0064702	2.1352	By MS/MS	By matching	By MS/MS
E9QNH6;E9Q580;D3YV80;A0A0J9YUC4;E9PWM9;Q9D6A1	E9QNH6;E9Q580	39;39;8;1;1;1	39;39;8;1;1;1	1;1;0;0;0;0		Myo1b	tr|E9QNH6|E9QNH6_MOUSE Unconventional myosin-Ib OS=Mus musculus OX=10090 GN=Myo1b PE=1 SV=1;tr|E9Q580|E9Q580_MOUSE Unconventional myosin-Ib OS=Mus musculus OX=10090 GN=Myo1b PE=1 SV=1	6	39	39	1	34	34	33	35	34	37	36	35	39	34	34	33	35	34	37	36	35	39	1	0	0	1	1	1	1	1	1	38.8	38.8	1.5	125.03	1078	1078;1084;299;1022;1038;958	0	166.16	By MS/MS	By MS/MS	By MS/MS
E9Q5B5;O08528	E9Q5B5;O08528	4;4	2;2	1;1	Hexokinase;Hexokinase-2	Hk2	tr|E9Q5B5|E9Q5B5_MOUSE Hexokinase OS=Mus musculus OX=10090 GN=Hk2 PE=1 SV=1;sp|O08528|HXK2_MOUSE Hexokinase-2 OS=Mus musculus OX=10090 GN=Hk2 PE=1 SV=1	2	4	2	1	3	4	4	4	3	4	4	4	4	1	2	2	2	2	2	2	2	2	1	1	1	1	1	1	1	1	1	4.9	2.8	1.6	99.213	889	889;917	0	5.8075	By MS/MS	By MS/MS	By matching
E9Q5F4;G3UZ07;E9Q606;E9Q2D1;F6WX90	E9Q5F4;G3UZ07;E9Q606	16;11;8;5;3	1;0;0;0;0	1;0;0;0;0		Actb;Actg1	tr|E9Q5F4|E9Q5F4_MOUSE Actin, cytoplasmic 1 (Fragment) OS=Mus musculus OX=10090 GN=Actb PE=1 SV=1;tr|G3UZ07|G3UZ07_MOUSE Actin, cytoplasmic 2 (Fragment) OS=Mus musculus OX=10090 GN=Actg1 PE=1 SV=1;tr|E9Q606|E9Q606_MOUSE Actin, cytoplasmic 1 (Fragment) OS=M	5	16	1	1	16	16	15	16	16	16	15	16	15	1	1	1	1	1	1	1	1	1	1	1	1	1	1	1	1	1	1	70.9	3.4	3.4	29.442	265	265;268;150;108;43	1	-2	By matching	By MS/MS	By MS/MS
E9Q5I9;Q9WVJ2;E9Q0U1;F6ZQQ3;E9PY93;F6PXS6	E9Q5I9;Q9WVJ2;E9Q0U1	8;8;4;2;1;1	8;8;4;2;1;1	8;8;4;2;1;1	26S proteasome non-ATPase regulatory subunit 13	Psmd13	tr|E9Q5I9|E9Q5I9_MOUSE 26S proteasome non-ATPase regulatory subunit 13 OS=Mus musculus OX=10090 GN=Psmd13 PE=1 SV=1;sp|Q9WVJ2|PSD13_MOUSE 26S proteasome non-ATPase regulatory subunit 13 OS=Mus musculus OX=10090 GN=Psmd13 PE=1 SV=1;tr|E9Q0U1|E9Q0U1_MOUSE 26	6	8	8	8	6	7	7	6	7	8	8	6	8	6	7	7	6	7	8	8	6	8	6	7	7	6	7	8	8	6	8	24.1	24.1	24.1	39.694	349	349;376;241;206;72;96	0	18.028	By MS/MS	By MS/MS	By MS/MS
E9Q616;A0A494BBD5;G5E8K8;A0A494B8Y7	E9Q616	189;15;4;4	189;15;4;4	189;15;4;4		Ahnak	tr|E9Q616|E9Q616_MOUSE AHNAK nucleoprotein (desmoyokin) OS=Mus musculus OX=10090 GN=Ahnak PE=1 SV=1	4	189	189	189	168	177	173	173	169	175	174	163	177	168	177	173	173	169	175	174	163	177	168	177	173	173	169	175	174	163	177	66.9	66.9	66.9	604.25	5656	5656;311;150;176	0	323.31	By MS/MS	By MS/MS	By MS/MS
E9Q634	E9Q634	6	3	3	Unconventional myosin-Ie	Myo1e	sp|E9Q634|MYO1E_MOUSE Unconventional myosin-Ie OS=Mus musculus OX=10090 GN=Myo1e PE=1 SV=1	1	6	3	3	4	3	3	6	4	4	5	4	5	2	2	2	3	2	2	2	1	3	2	2	2	3	2	2	2	1	3	5.7	2.3	2.3	126.82	1107	1107	0	4.1943	By MS/MS	By MS/MS	By MS/MS
E9Q672;P70426	E9Q672;P70426	1;1	1;1	1;1	GTP-binding protein Rit1	Rit1	tr|E9Q672|E9Q672_MOUSE GTP-binding protein Rit1 OS=Mus musculus OX=10090 GN=Rit1 PE=1 SV=1;sp|P70426|RIT1_MOUSE GTP-binding protein Rit1 OS=Mus musculus OX=10090 GN=Rit1 PE=1 SV=1	2	1	1	1	1	1	1	0	1	1	1	1	1	1	1	1	0	1	1	1	1	1	1	1	1	0	1	1	1	1	1	6.6	6.6	6.6	21.661	183	183;219	0.0074813	2.0781	By matching	By matching	By matching
E9Q6H6;P48999	E9Q6H6;P48999	1;1	1;1	1;1	Arachidonate 5-lipoxygenase	Alox5	tr|E9Q6H6|E9Q6H6_MOUSE Polyunsaturated fatty acid 5-lipoxygenase OS=Mus musculus OX=10090 GN=Alox5 PE=1 SV=1;sp|P48999|LOX5_MOUSE Polyunsaturated fatty acid 5-lipoxygenase OS=Mus musculus OX=10090 GN=Alox5 PE=1 SV=3	2	1	1	1	0	0	0	0	0	0	0	0	1	0	0	0	0	0	0	0	0	1	0	0	0	0	0	0	0	0	1	2.3	2.3	2.3	74.635	642	642;674	0.0019455	2.6595
E9Q6R3;O08547;A0A0G2JF08;D6RES2	E9Q6R3;O08547;A0A0G2JF08	4;4;2;1	4;4;2;1	4;4;2;1	Vesicle-trafficking protein SEC22b	Sec22b	tr|E9Q6R3|E9Q6R3_MOUSE Vesicle-trafficking protein SEC22b OS=Mus musculus OX=10090 GN=Sec22b PE=1 SV=1;sp|O08547|SC22B_MOUSE Vesicle-trafficking protein SEC22b OS=Mus musculus OX=10090 GN=Sec22b PE=1 SV=3;tr|A0A0G2JF08|A0A0G2JF08_MOUSE Vesicle-trafficking	4	4	4	4	4	3	4	3	3	3	3	4	3	4	3	4	3	3	3	3	4	3	4	3	4	3	3	3	3	4	3	26.5	26.5	26.5	18.922	166	166;215;62;42	0	16.99	By MS/MS	By MS/MS	By MS/MS
E9Q6R7;A0A1W2P7C0;Q61636;A0A1W2P8G5;A0A1W2P8A5;A0A1W2P6L4	E9Q6R7	39;12;12;6;6;2	39;12;12;6;6;2	38;12;12;5;5;1		Utrn	tr|E9Q6R7|E9Q6R7_MOUSE Utrophin OS=Mus musculus OX=10090 GN=Utrn PE=1 SV=1	6	39	39	38	32	33	32	31	27	29	29	27	30	32	33	32	31	27	29	29	27	30	31	32	31	30	26	28	28	26	29	13.6	13.6	13.4	392.7	3430	3430;956;987;730;732;186	0	102.91	By MS/MS	By MS/MS	By MS/MS
E9Q715;Q05CX5;Q7TNC4	E9Q715;Q05CX5;Q7TNC4	4;4;4	4;4;4	4;4;4	Putative RNA-binding protein Luc7-like 2	Luc7l2	tr|E9Q715|E9Q715_MOUSE Putative RNA-binding protein Luc7-like 2 OS=Mus musculus OX=10090 GN=Luc7l2 PE=1 SV=1;tr|Q05CX5|Q05CX5_MOUSE Luc7l2 protein OS=Mus musculus OX=10090 GN=Luc7l2 PE=1 SV=1;sp|Q7TNC4|LC7L2_MOUSE Putative RNA-binding protein Luc7-like 2 O	3	4	4	4	3	3	3	4	4	4	3	4	4	3	3	3	4	4	4	3	4	4	3	3	3	4	4	4	3	4	4	16.9	16.9	16.9	32.646	272	272;339;392	0	16.012	By MS/MS	By MS/MS	By MS/MS
G3X9Y5;E9Q735;E9Q442;Q8VDS1	G3X9Y5;E9Q735;E9Q442	3;3;2;1	3;3;2;1	3;3;2;1	Ubiquitin conjugation factor E4 A	Ube4a	tr|G3X9Y5|G3X9Y5_MOUSE Ubiquitin conjugation factor E4 A OS=Mus musculus OX=10090 GN=Ube4a PE=1 SV=1;sp|E9Q735|UBE4A_MOUSE Ubiquitin conjugation factor E4 A OS=Mus musculus OX=10090 GN=Ube4a PE=1 SV=1;tr|E9Q442|E9Q442_MOUSE Ubiquitin conjugation factor E4	4	3	3	3	2	3	3	3	2	2	1	2	2	2	3	3	3	2	2	1	2	2	2	3	3	3	2	2	1	2	2	3	3	3	124.46	1085	1085;1028;547;406	0	6.2698	By MS/MS	By MS/MS	By MS/MS
E9Q7B0;Q60715	E9Q7B0;Q60715	3;3	3;3	3;3	Prolyl 4-hydroxylase subunit alpha-1	P4ha1	tr|E9Q7B0|E9Q7B0_MOUSE Procollagen-proline 4-dioxygenase OS=Mus musculus OX=10090 GN=P4ha1 PE=1 SV=1;sp|Q60715|P4HA1_MOUSE Prolyl 4-hydroxylase subunit alpha-1 OS=Mus musculus OX=10090 GN=P4ha1 PE=1 SV=2	2	3	3	3	1	1	2	2	2	2	0	2	2	1	1	2	2	2	2	0	2	2	1	1	2	2	2	2	0	2	2	7.7	7.7	7.7	51.753	454	454;534	0	4.1749	By MS/MS	By matching	By MS/MS
E9Q7G0;F6ZQA3;A0A1B0GSW3;A0A1B0GT61;A0A1B0GT38;A0A1B0GSH2	E9Q7G0;F6ZQA3	14;7;6;3;1;1	14;7;6;3;1;1	14;7;6;3;1;1		Numa1	sp|E9Q7G0|NUMA1_MOUSE Nuclear mitotic apparatus protein 1 OS=Mus musculus OX=10090 GN=Numa1 PE=1 SV=1;tr|F6ZQA3|F6ZQA3_MOUSE Nuclear mitotic apparatus protein 1 (Fragment) OS=Mus musculus OX=10090 GN=Numa1 PE=1 SV=1	6	14	14	14	10	10	7	6	8	6	11	8	7	10	10	7	6	8	6	11	8	7	10	10	7	6	8	6	11	8	7	7.1	7.1	7.1	235.63	2094	2094;741;1082;875;207;218	0	29.552	By MS/MS	By MS/MS	By MS/MS
Q64520;E9Q7K1;G3UYV3	Q64520;E9Q7K1	3;3;1	3;3;1	3;3;1	Guanylate kinase	Guk1	sp|Q64520|KGUA_MOUSE Guanylate kinase OS=Mus musculus OX=10090 GN=Guk1 PE=1 SV=2;tr|E9Q7K1|E9Q7K1_MOUSE Guanylate kinase OS=Mus musculus OX=10090 GN=Guk1 PE=1 SV=1	3	3	3	3	3	3	3	3	3	3	3	3	2	3	3	3	3	3	3	3	3	2	3	3	3	3	3	3	3	3	2	17.2	17.2	17.2	21.918	198	198;207;31	0	6.3287	By MS/MS	By MS/MS	By MS/MS
E9Q7Q3;D3Z6I8	E9Q7Q3;D3Z6I8	22;20	4;2	2;2		Tpm3	tr|E9Q7Q3|E9Q7Q3_MOUSE Tropomyosin alpha-3 chain OS=Mus musculus OX=10090 GN=Tpm3 PE=1 SV=1;tr|D3Z6I8|D3Z6I8_MOUSE Tropomyosin alpha-3 chain OS=Mus musculus OX=10090 GN=Tpm3 PE=1 SV=1	2	22	4	2	20	19	19	20	19	21	18	18	21	2	3	1	2	2	3	1	1	3	1	2	1	2	2	2	1	1	2	66.1	17.3	5.6	28.734	248	248;247	0	35.575	By MS/MS	By MS/MS	By MS/MS
F7AAP4;E9Q828;Q6Q477	F7AAP4;E9Q828;Q6Q477	9;9;9	2;2;2	2;2;2	Calcium-transporting ATPase	Atp2b4	tr|F7AAP4|F7AAP4_MOUSE Calcium-transporting ATPase OS=Mus musculus OX=10090 GN=Atp2b4 PE=1 SV=1;tr|E9Q828|E9Q828_MOUSE Calcium-transporting ATPase OS=Mus musculus OX=10090 GN=Atp2b4 PE=1 SV=1;sp|Q6Q477|AT2B4_MOUSE Plasma membrane calcium-transporting ATPas	3	9	2	2	6	7	8	8	7	9	7	8	7	1	0	2	2	1	2	2	2	1	1	0	2	2	1	2	2	2	1	9.7	2.1	2.1	128.56	1166	1166;1172;1205	0	5.6393	By MS/MS	By matching	By MS/MS
E9Q855;Q3UXS0;O35609	E9Q855;Q3UXS0;O35609	3;3;3	3;3;3	3;3;3	Secretory carrier-associated membrane protein 3	Scamp3	tr|E9Q855|E9Q855_MOUSE Secretory carrier-associated membrane protein OS=Mus musculus OX=10090 GN=Scamp3 PE=1 SV=1;tr|Q3UXS0|Q3UXS0_MOUSE Secretory carrier-associated membrane protein OS=Mus musculus OX=10090 GN=Scamp3 PE=1 SV=1;sp|O35609|SCAM3_MOUSE Secret	3	3	3	3	2	3	2	3	2	3	2	2	3	2	3	2	3	2	3	2	2	3	2	3	2	3	2	3	2	2	3	16.5	16.5	16.5	34.515	315	315;350;349	0	24.543	By MS/MS	By MS/MS	By MS/MS
E9Q8P0;P19123	E9Q8P0;P19123	1;1	1;1	1;1	Troponin C, slow skeletal and cardiac muscles	Tnnc1	tr|E9Q8P0|E9Q8P0_MOUSE Troponin C, slow skeletal and cardiac muscles OS=Mus musculus OX=10090 GN=Tnnc1 PE=1 SV=1;sp|P19123|TNNC1_MOUSE Troponin C, slow skeletal and cardiac muscles OS=Mus musculus OX=10090 GN=Tnnc1 PE=1 SV=1	2	1	1	1	1	1	1	1	1	1	1	0	1	1	1	1	1	1	1	1	0	1	1	1	1	1	1	1	1	0	1	14.2	14.2	14.2	12.104	106	106;161	0	8.226	By matching	By MS/MS	By MS/MS
E9Q8X5	E9Q8X5	1	1	1		Zbtb10	tr|E9Q8X5|E9Q8X5_MOUSE Zinc finger and BTB domain-containing 10 OS=Mus musculus OX=10090 GN=Zbtb10 PE=1 SV=1	1	1	1	1	1	1	1	1	1	1	1	1	1	1	1	1	1	1	1	1	1	1	1	1	1	1	1	1	1	1	1	1.3	1.3	1.3	94.044	861	861	0.007476	2.0755	By MS/MS	By MS/MS	By MS/MS
P30999;E9Q8Z8;E9Q8Z6;G3X9V2;E9Q8Z5;E9Q986;E9Q904;E9Q901;D3Z2H2;E9Q8Z9;E9Q8Z4;E9Q905;E9Q907;D3Z7H6;E9Q903;E9Q906;D3Z2H7	P30999;E9Q8Z8;E9Q8Z6;G3X9V2;E9Q8Z5;E9Q986;E9Q904;E9Q901;D3Z2H2;E9Q8Z9;E9Q8Z4;E9Q905;E9Q907;D3Z7H6;E9Q903;E9Q906;D3Z2H7	26;26;26;26;25;23;23;23;23;23;23;23;23;23;22;22;20	26;26;26;26;25;23;23;23;23;23;23;23;23;23;22;22;20	26;26;26;26;25;23;23;23;23;23;23;23;23;23;22;22;20	Catenin delta-1	Ctnnd1	sp|P30999|CTND1_MOUSE Catenin delta-1 OS=Mus musculus OX=10090 GN=Ctnnd1 PE=1 SV=2;tr|E9Q8Z8|E9Q8Z8_MOUSE Catenin delta-1 OS=Mus musculus OX=10090 GN=Ctnnd1 PE=1 SV=1;tr|E9Q8Z6|E9Q8Z6_MOUSE Catenin delta-1 OS=Mus musculus OX=10090 GN=Ctnnd1 PE=1 SV=1;tr|G3	17	26	26	26	18	19	19	18	17	20	20	21	19	18	19	19	18	17	20	20	21	19	18	19	19	18	17	20	20	21	19	32.7	32.7	32.7	104.92	938	938;967;961;932;940;830;913;907;884;878;868;866;860;837;892;839;609	0	88.772	By MS/MS	By MS/MS	By MS/MS
E9Q912;A0A0G2JGC8;A0A0G2JF70	E9Q912;A0A0G2JGC8	5;4;1	5;4;1	5;4;1		Rap1gds1	sp|E9Q912|GDS1_MOUSE Rap1 GTPase-GDP dissociation stimulator 1 OS=Mus musculus OX=10090 GN=Rap1gds1 PE=2 SV=1;tr|A0A0G2JGC8|A0A0G2JGC8_MOUSE Rap1 GTPase-GDP dissociation stimulator 1 OS=Mus musculus OX=10090 GN=Rap1gds1 PE=1 SV=1	3	5	5	5	5	5	4	5	5	4	4	5	4	5	5	4	5	5	4	4	5	4	5	5	4	5	5	4	4	5	4	7.9	7.9	7.9	66.076	607	607;544;101	0	7.6726	By MS/MS	By MS/MS	By MS/MS
E9Q919;Q9Z0Y1	E9Q919;Q9Z0Y1	2;2	2;2	2;2	Dynactin subunit 3	Dctn3	tr|E9Q919|E9Q919_MOUSE Dynactin subunit 3 OS=Mus musculus OX=10090 GN=Dctn3 PE=1 SV=1;sp|Q9Z0Y1|DCTN3_MOUSE Dynactin subunit 3 OS=Mus musculus OX=10090 GN=Dctn3 PE=1 SV=2	2	2	2	2	2	2	2	2	2	2	2	2	2	2	2	2	2	2	2	2	2	2	2	2	2	2	2	2	2	2	2	11.9	11.9	11.9	17.982	159	159;186	0	4.2427	By matching	By matching	By matching
E9Q9C7;E9Q9C4;E9Q9C0;E9Q9C1;E9Q9C2;E9QK41;Q8K4G5;E9Q9Q7;E9Q9D1;E9Q9D2;E9Q030;F6YHE5	E9Q9C7;E9Q9C4;E9Q9C0;E9Q9C1;E9Q9C2;E9QK41;Q8K4G5;E9Q9Q7;E9Q9D1;E9Q9D2;E9Q030	6;6;6;6;6;6;6;4;4;4;4;2	6;6;6;6;6;6;6;4;4;4;4;2	6;6;6;6;6;6;6;4;4;4;4;2	Actin-binding LIM protein 1	Ablim1	tr|E9Q9C7|E9Q9C7_MOUSE Actin-binding LIM protein 1 OS=Mus musculus OX=10090 GN=Ablim1 PE=1 SV=1;tr|E9Q9C4|E9Q9C4_MOUSE Actin-binding LIM protein 1 OS=Mus musculus OX=10090 GN=Ablim1 PE=1 SV=1;tr|E9Q9C0|E9Q9C0_MOUSE Actin-binding LIM protein 1 OS=Mus muscul	12	6	6	6	4	4	4	4	5	4	4	3	5	4	4	4	4	5	4	4	3	5	4	4	4	4	5	4	4	3	5	9.9	9.9	9.9	75.292	668	668;682;714;744;777;861;861;400;426;454;545;292	0	14.708	By MS/MS	By MS/MS	By MS/MS
E9Q9C3;Q9QZQ1;E9PYX7;E9Q852;F7C3I9;A0A668KLE6;D3Z7L2;D3YUD2	E9Q9C3;Q9QZQ1;E9PYX7;E9Q852	18;18;17;17;3;2;1;1	18;18;17;17;3;2;1;1	18;18;17;17;3;2;1;1	Afadin	Mllt4	tr|E9Q9C3|E9Q9C3_MOUSE Afadin OS=Mus musculus OX=10090 GN=Afdn PE=1 SV=1;sp|Q9QZQ1|AFAD_MOUSE Afadin OS=Mus musculus OX=10090 GN=Afdn PE=1 SV=3;tr|E9PYX7|E9PYX7_MOUSE Afadin OS=Mus musculus OX=10090 GN=Afdn PE=1 SV=1;tr|E9Q852|E9Q852_MOUSE Afadin OS=Mus mu	8	18	18	18	13	15	16	11	13	14	13	13	12	13	15	16	11	13	14	13	13	12	13	15	16	11	13	14	13	13	12	11.5	11.5	11.5	207.31	1827	1827;1820;1663;1805;380;87;221;229	0	38.836	By MS/MS	By MS/MS	By MS/MS
E9Q9C5;P63082	E9Q9C5;P63082	1;1	1;1	1;1	V-type proton ATPase 16 kDa proteolipid subunit	Atp6v0c	tr|E9Q9C5|E9Q9C5_MOUSE V-type proton ATPase proteolipid subunit (Fragment) OS=Mus musculus OX=10090 GN=Atp6v0c PE=1 SV=1;sp|P63082|VATL_MOUSE V-type proton ATPase 16 kDa proteolipid subunit c OS=Mus musculus OX=10090 GN=Atp6v0c PE=1 SV=1	2	1	1	1	1	1	1	1	1	1	1	1	1	1	1	1	1	1	1	1	1	1	1	1	1	1	1	1	1	1	1	12	12	12	15.265	150	150;155	0	5.6315	By MS/MS	By MS/MS	By MS/MS
E9Q9E0;Q8VCX5	E9Q9E0;Q8VCX5	1;1	1;1	1;1	Calcium uptake protein 1, mitochondrial	Micu1	tr|E9Q9E0|E9Q9E0_MOUSE Calcium uptake protein 1, mitochondrial (Fragment) OS=Mus musculus OX=10090 GN=Micu1 PE=1 SV=1;sp|Q8VCX5|MICU1_MOUSE Calcium uptake protein 1, mitochondrial OS=Mus musculus OX=10090 GN=Micu1 PE=1 SV=1	2	1	1	1	0	0	0	0	0	0	0	0	1	0	0	0	0	0	0	0	0	1	0	0	0	0	0	0	0	0	1	5.6	5.6	5.6	26.718	234	234;477	0.0067979	2.1074
S4R2T8;H7BWY4;E9Q9H0;Q811D0;D3Z3B8	S4R2T8;H7BWY4;E9Q9H0;Q811D0	3;3;3;3;1	3;3;3;3;1	3;3;3;3;1	Disks large homolog 1	Dlg1	tr|S4R2T8|S4R2T8_MOUSE Disks large homolog 1 OS=Mus musculus OX=10090 GN=Dlg1 PE=1 SV=1;tr|H7BWY4|H7BWY4_MOUSE Disks large homolog 1 OS=Mus musculus OX=10090 GN=Dlg1 PE=1 SV=1;tr|E9Q9H0|E9Q9H0_MOUSE Disks large homolog 1 OS=Mus musculus OX=10090 GN=Dlg1 PE	5	3	3	3	1	1	1	3	0	1	0	0	2	1	1	1	3	0	1	0	0	2	1	1	1	3	0	1	0	0	2	5	5	5	60.715	558	558;872;912;905;834	0	5.7537	By MS/MS	By MS/MS	By MS/MS
Q3TF37;E9Q9T8;Q3UIK0;O70468	Q3TF37;E9Q9T8;Q3UIK0;O70468	2;2;2;2	2;2;2;2	2;2;2;2	Myosin-binding protein C, cardiac-type	Mybpc3	tr|Q3TF37|Q3TF37_MOUSE Myosin-binding protein C, cardiac-type OS=Mus musculus OX=10090 GN=Mybpc3 PE=1 SV=1;tr|E9Q9T8|E9Q9T8_MOUSE Myosin-binding protein C, cardiac-type OS=Mus musculus OX=10090 GN=Mybpc3 PE=1 SV=1;tr|Q3UIK0|Q3UIK0_MOUSE Myosin-binding prot	4	2	2	2	0	2	1	0	0	0	0	1	0	0	2	1	0	0	0	0	1	0	0	2	1	0	0	0	0	1	0	2.2	2.2	2.2	124.14	1113	1113;1277;1278;1270	0	3.8014		By MS/MS	By matching
E9Q9X1;S4R1P5;Q91ZU6;A0A571BGG5;A0A087WRB8	E9Q9X1;S4R1P5;Q91ZU6;A0A571BGG5;A0A087WRB8	2;2;2;1;1	1;1;1;1;1	1;1;1;1;1	Dystonin	Dst	tr|E9Q9X1|E9Q9X1_MOUSE Dystonin OS=Mus musculus OX=10090 GN=Dst PE=1 SV=2;tr|S4R1P5|S4R1P5_MOUSE Dystonin OS=Mus musculus OX=10090 GN=Dst PE=1 SV=1;sp|Q91ZU6|DYST_MOUSE Dystonin OS=Mus musculus OX=10090 GN=Dst PE=1 SV=2;tr|A0A571BGG5|A0A571BGG5_MOUSE Dysto	5	2	1	1	2	2	1	1	2	2	2	2	2	1	1	1	1	1	1	1	1	1	1	1	1	1	1	1	1	1	1	0.4	0.2	0.2	835.68	7406	7406;7717;7393;386;1471	0	4.7255	By MS/MS	By matching	By MS/MS
Q8VCQ8;E9QA16;E9Q0M9;S4R1T7;D3Z6I7;E9QA15;E9Q9F3;F6ZAW1;F6QLP8;F6RGN9;F6T2Z7;REV__F7CYX4;REV__Q8BSS9;REV__B8QI34	Q8VCQ8;E9QA16;E9Q0M9;S4R1T7;D3Z6I7;E9QA15	16;16;15;14;14;14;6;5;5;3;3;1;1;1	16;16;15;14;14;14;6;5;5;3;3;1;1;1	15;15;14;13;13;13;5;5;5;3;3;0;0;0		Cald1	tr|Q8VCQ8|Q8VCQ8_MOUSE Caldesmon 1 OS=Mus musculus OX=10090 GN=Cald1 PE=1 SV=1;tr|E9QA16|E9QA16_MOUSE Caldesmon 1 OS=Mus musculus OX=10090 GN=Cald1 PE=1 SV=1;tr|E9Q0M9|E9Q0M9_MOUSE Caldesmon 1 OS=Mus musculus OX=10090 GN=Cald1 PE=1 SV=1;tr|S4R1T7|S4R1T7_MO	14	16	16	15	15	16	15	15	15	14	12	14	15	15	16	15	15	15	14	12	14	15	14	15	14	14	14	13	11	13	14	32.3	32.3	30.9	60.452	530	530;536;534;534;554;768;253;211;274;137;354;1256;1257;1257	0	43.528	By MS/MS	By MS/MS	By MS/MS
[truncated: 2,127 more rows]
[truncated: 71 more columns]
