# Supplementary material for: Insulin reverses impaired alveolar fluid clearance in ARDS by inhibiting LPS-induced autophagy and inflammatory
Source: Front Immunol. 2023 Aug 15;14:1162159. doi: 10.3389/fimmu.2023.1162159 (PMC10466042; doi:10.3389/fimmu.2023.1162159)
Supplement: Supplementary file 1 [file DataSheet_1.zip › significant proteins--LPS+Insulin--Control--.csv]

ENTREZID	Majority.protein.IDs	Gene.names	Number.of.proteins	Unique.peptides	Sequence.coverage....	MS.MS.count	Q.value	Score	LFQ.intensity.C1	LFQ.intensity.C2	LFQ.intensity.C3	LFQ.intensity.I1	LFQ.intensity.I2	LFQ.intensity.I3	iBAQ	Symbol	Control.1	Control.2	Control.3	LPS+Insulin.1	LPS+Insulin.2	LPS+Insulin.3	im..Control.1	im..Control.2	im..Control.3	im..LPS+Insulin.1	im..LPS+Insulin.2	im..LPS+Insulin.3	LPS+Insulin	Control	cv..LPS+Insulin	cv..Control	pv..LPS+Insulin--Control	qv..LPS+Insulin--Control	fc..LPS+Insulin--Control	Alias	preferred_name	protein_size	annotation	SubPPI	STRING_id
14555	E0CXN5;P13707	Gpd1	2	5	24.2	8	0	10.534	6318400	6421000	15371000	0	0	0	4188600	Gpd1	6318400.00000001	6421000	15371000	874028.077337906	805060.953711788	1234283.06941562	FALSE	FALSE	FALSE	TRUE	TRUE	TRUE	971124.033488436	9370133.33333333	23.7350190480408	55.4651250405986	0.00149409312022238	0.0861655309484535	0.103640364436839	Gpd1	Gpd1	349	Glycerol-3-phosphate dehydrogenase 1 (soluble)	3	10090.ENSMUSP00000023760
13808	P21550;Q5SX59;Q5SX60	Eno3	4	2	12.2	9	0	3.5668	0	6774200	8599300	0	0	0	6085000	Eno3	1386659.41136641	6774200	8599300.00000001	862304.361896198	1341781.3621625	686058.187159247	TRUE	FALSE	FALSE	TRUE	TRUE	TRUE	963381.303739314	5586719.8037888	35.2244626984134	67.1249652945704	0.013724808895066	0.139058709283679	0.172441313968524	Eno3	Eno3	434	Beta-enolase; Appears to have a function in striated muscle development and regeneration	3	10090.ENSMUSP00000072620
17528	A0A5F8MPM4;E9QK82;P27573	Mpz	3	4	13.1	13	0	8.1594	5119400	18812000	26636000	3423800	3673800	3475300	15072000	Mpz	5119399.99999999	18812000	26636000	3423800	3673800	3475300	FALSE	FALSE	FALSE	FALSE	FALSE	FALSE	3524300	16855800	3.74561270667783	64.6120052679199	0.012404447533009	0.13650518801143	0.209085300015425	Mpz	Mpz	248	Is an adhesion molecule necessary for normal myelination in the peripheral nervous system. It mediates adhesion between adjacent myelin wraps and ultimately drives myelin compaction.	18	10090.ENSMUSP00000066701
67916	Q99JY8	Ppap2b	1	3	11.2	8	0	4.9205	7480200	5802300	7317700	0	0	0	6364600	Ppap2b	7480200	5802300	7317700.00000001	1587043.37704983	1060141.38565648	1981187.13799486	FALSE	FALSE	FALSE	TRUE	TRUE	TRUE	1542790.63356706	6866733.33333333	29.9531736029446	13.4765693164724	0.00173731758165393	0.0861655309484535	0.224676066285821	Plpp3	Ppap2b	312	Phospholipid phosphatase 3; Catalyzes the conversion of phosphatidic acid (PA) to diacylglycerol (DG). In addition it hydrolyzes lysophosphatidic acid (LPA), ceramide-1-phosphate (C-1-P) and sphingosine-1- phosphate (S-1-P) (By similarity). Essential to the formation of the chorioallantoic placenta and extraembryonic vasculature. Also mediates gastrulation and axis formation, probably by regulati…	3	10090.ENSMUSP00000065719
216344	P35282;A0A1W2P6Z4	Rab21	2	4	21.2	12	0	12.236	8127800	7377700	7467500	0	0	0	13808000	Rab21	8127800.00000001	7377700.00000001	7467500	1977105.20548323	1648300.63020276	1674505.36655149	FALSE	FALSE	FALSE	TRUE	TRUE	TRUE	1766637.06741249	7657666.66666667	10.3440076502001	5.34909287437726	0.000312717164697707	0.0861655309484535	0.230701745624754	Rab21	Rab21	222	Ras-related protein Rab-21; Regulates integrin internalization and recycling, but does not influence the traffic of endosomally translocated receptors in general. As a result, may regulate cell adhesion and migration. During the mitosis of adherent cells, controls the endosomal trafficking of integrins which is required for the successful completion of cytokinesis. Involved in neurite growth (By …	3	10090.ENSMUSP00000020343
20389	Q6P8P8;P21841	Sftpc	2	2	13.5	7	0	9.4485	6800000	5734300	6548000	0	0	0	5469000	Sftpc	6800000	5734300.00000001	6548000	1623726.07719664	1451612.90634819	1388116.26453085	FALSE	FALSE	FALSE	TRUE	TRUE	TRUE	1487818.41602523	6360766.66666667	8.19362183392144	8.75641601300035	0.000416956219596942	0.0861655309484535	0.233905517053797	Sftpc	Sftpc	193	Pulmonary surfactant associated proteins promote alveolar stability by lowering the surface tension at the air-liquid interface in the peripheral air spaces	6	10090.ENSMUSP00000022692
12716	P30275;A2ARP5	Ckmt1	4	2	9.1	9	0.0019342	2.6213	4421700	7352800	4541000	0	0	0	3007800	Ckmt1	4421700	7352800	4541000	1213794.26238136	1846664.23753033	1166963.82488167	FALSE	FALSE	FALSE	TRUE	TRUE	TRUE	1409140.77493112	5438500	26.940476347119	30.5029917856461	0.00264072272411397	0.0878141061579265	0.259104674989633	Ckmt1	Ckmt1	418	Creatine kinase U-type, mitochondrial; Reversibly catalyzes the transfer of phosphate between ATP and various phosphogens (e.g. creatine phosphate). Creatine kinase isoenzymes play a central role in energy transduction in tissues with large, fluctuating energy demands, such as skeletal muscle, heart, brain and spermatozoa; Belongs to the ATP:guanido phosphotransferase family	3	10090.ENSMUSP00000000317
228801	Q61114	Bpifb1	1	4	10.1	7	0	9.2695	5078500	10757000	9556800	0	3718200	0	2335600	Bpifb1	5078500	10757000	9556800.00000001	808691.112047574	3718200	2210562.41313225	FALSE	FALSE	FALSE	TRUE	FALSE	TRUE	2245817.84172661	8464100.00000001	64.790419884097	35.3587182940388	0.0100069492703266	0.126421702285747	0.265334511847285	Bpifb1	Bpifb1	474	BPI fold-containing family B member 1; May play a role in innate immunity in mouth, nose and lungs. Binds bacterial lipopolysaccharide (LPS) and modulates the cellular responses to LPS. May be involved in formation of the left-right axis in the node of the developing embryo	2	10090.ENSMUSP00000080501
225341	Q91XD2	Lims2	1	2	10.6	5	0.0058118	2.1995	13834000	14113000	9991800	0	7569100	0	12473000	Lims2	13834000	14113000	9991800.00000001	832538.854477893	7569100.00000001	2134326.59608884	FALSE	FALSE	FALSE	TRUE	FALSE	TRUE	3511988.48352225	12646266.6666667	101.746994355741	18.2114166190441	0.012821403752606	0.1377298436165	0.277709507168565	Lims2	Lims2	341	LIM and senescent cell antigen-like-containing domain protein 2; Adapter protein in a cytoplasmic complex linking beta- integrins to the actin cytoskeleton, bridges the complex to cell surface receptor tyrosine kinases and growth factor receptors	2	10090.ENSMUSP00000025254
241226	A2ARA8;G3UYN5	Itga8	3	4	4	12	0	6.7826	11405000	10649000	8247100	7043800	0	0	2834000	Itga8	11405000	10649000	8247100	7043800	1129443.83895709	1211026.76129364	FALSE	FALSE	FALSE	FALSE	TRUE	TRUE	3128090.20008358	10100366.6666667	108.415975059385	16.3250322056615	0.0136553161917999	0.139058709283679	0.309700657740172	Itga8	Itga8	1062	Integrin alpha-8; Integrin alpha-8/beta-1 functions in the genesis of kidney and probably of other organs by regulating the recruitment of mesenchymal cells into epithelial structures. It recognizes the sequence R-G-D in a wide array of ligands including TNC, FN1, SPP1 TGFB1, TGFB3 and VTN. NPNT is probably its functional ligand in kidney genesis. Neuronal receptor for TNC it mediates cell-cell i…	2	10090.ENSMUSP00000028106
15469	A0A171KXD3;Q9JIF0;A0A140LHF7;A0A140LJF4;A0A140LJ70	Prmt1	8	6	25.5	15	0	12.585	4298500	0	4789700	0	0	0	3557600	Prmt1	4298500	2481444.01897595	4789699.99999999	1072532.6922637	913248.190159345	1837010.06575701	FALSE	TRUE	FALSE	TRUE	TRUE	TRUE	1274263.64939335	3856548.00632531	38.7531504623487	31.5291529479105	0.00667129951355108	0.111125503704102	0.33041560673	Prmt1	Prmt1	371	Protein arginine N-methyltransferase 1; Arginine methyltransferase that methylates (mono and asymmetric dimethylation) the guanidino nitrogens of arginyl residues present in proteins such as ESR1, histone H2, H3 and H4, PIAS1, HNRNPA1, HNRNPD, NFATC2IP, SUPT5H, TAF15, EWS, HABP4 and SERBP1. Constitutes the main enzyme that mediates monomethylation and asymmetric dimethylation of histone H4 'Arg-4…	5	10090.ENSMUSP00000103474
245877	A2AJI1;A8Y5P4;A2AJI0;F6WF36	Map7d1	4	4	6.1	6	0	8.0429	6977100	4531800	0	0	0	0	3699300	Map7d1	6977100	4531800	2238845.58204949	1519057.29265551	2294537.27665005	821365.814750119	FALSE	FALSE	TRUE	TRUE	TRUE	TRUE	1544986.79468523	4582581.86068316	47.6980091772573	51.7074311760325	0.0200486448922863	0.15312732855774	0.337143305161799	Map7d1	Map7d1	846	MAP7 domain containing 1; Belongs to the MAP7 family	14	10090.ENSMUSP00000054338
14467	Q7TMG8;O55126	Gbas	2	2	7.1	15	0	5.3356	20316000	19568000	15276000	14778000	0	0	12245000	Gbas	20316000	19568000	15276000	14778000	1704178.41678376	2326888.83982879	FALSE	FALSE	FALSE	FALSE	TRUE	TRUE	6269689.08553751	18386666.6666667	117.629256880457	14.7919900857664	0.0185198054204309	0.148967061131105	0.340991067016181	Nipsnap2	Gbas	281	May act as a positive regulator of L-type calcium channels.	20	10090.ENSMUSP00000083211
105559	A0A2K6EDM5;Q8C181;A0A0A6YXP3;A0A0A6YXE3;A0A0A6YWB0;G3X9Q0;A0A0A6YVV8;Q9JKP5;S4R267;Q8R003	Mbnl2;Mbnl1;Mbnl3	11	4	8.3	12	0	7.2453	12763000	12157000	14176000	0	11138000	0	16630000	Mbnl2	12763000	12157000	14176000	779142.469877047	11138000	1661182.13621618	FALSE	FALSE	FALSE	TRUE	FALSE	TRUE	4526108.20203108	13032000	126.886598821644	7.94990308610669	0.0217164697706741	0.157898469844718	0.347307259210488	Mbnl1;Mbnl2;Mbnl3	Mbnl2	373	Muscleblind-like protein 2; Mediates pre-mRNA alternative splicing regulation. Acts either as activator or repressor of splicing on specific pre-mRNA targets. Inhibits cardiac troponin-T (TNNT2) pre-mRNA exon inclusion but induces insulin receptor (IR) pre-mRNA exon inclusion in muscle. Antagonizes the alternative splicing activity pattern of CELF proteins. RNA-binding protein that binds to 5'ACA…	5	10090.ENSMUSP00000085763
13731	O88662	Emp2	1	2	5.2	24	0	97.123	322300000	179210000	177420000	98344000	96532000	51432000	831120000	Emp2	322300000	179210000	177420000	98344000	96532000	51431999.9999999	FALSE	FALSE	FALSE	FALSE	FALSE	FALSE	82102666.6666666	226310000	32.3704754540596	36.7348311113905	0.00865184155663655	0.119975916687127	0.362788505442387	Emp2	Emp2	172	Epithelial membrane protein 2; Functions as a key regulator of cell membrane composition by regulating proteins surface expression. Also, plays a role in regulation of processes including cell migration, cell proliferation, cell contraction and cell adhesion. Negatively regulates caveolae formation by reducing CAV1 expression and CAV1 amount by increasing lysosomal degradation. Facilitates surfac…	7	10090.ENSMUSP00000077466
15446	Q8VCC1	Hpgd	1	7	30.9	40	0	23.04	50318000	50665000	46211000	15873000	14341000	25913000	39600000	Hpgd	50318000	50665000	46211000	15873000	14341000	25913000	FALSE	FALSE	FALSE	FALSE	FALSE	FALSE	18709000	49064666.6666667	33.5971751908999	5.04931707343166	0.00403057678943711	0.0958723417818303	0.381313097001236	Hpgd	Hpgd	269	15-hydroxyprostaglandin dehydrogenase [NAD(+)]; Prostaglandin inactivation. Contributes to the regulation of events that are under the control of prostaglandin levels. Catalyzes the NAD-dependent dehydrogenation of lipoxin A4 to form 15-oxo-lipoxin A4 (By similarity)	1	10090.ENSMUSP00000034026
77951	Q8BKE6	Cyp20a1	1	2	3.5	6	0.0030384	2.4761	7043300	7133500	6891200	0	5983700	0	5073100	Cyp20a1	7043300	7133500	6891199.99999999	1068470.29609848	5983699.99999999	1291221.97455965	FALSE	FALSE	FALSE	TRUE	FALSE	TRUE	2781130.75688604	7022666.66666667	99.8062272671807	1.74379202362829	0.0205698401667825	0.154966069690458	0.396022036769419	Cyp20a1	Cyp20a1	462	Cytochrome P450, family 20, subfamily a, polypeptide 1	3	10090.ENSMUSP00000050823
105847	Q8C3X8	Lmf2	1	2	2.6	9	0	5.6079	5416300	4449700	5192800	0	3448000	0	4084700	Lmf2	5416300	4449700	5192800	1506960.51593319	3448000	1044913.12086356	FALSE	FALSE	FALSE	TRUE	FALSE	TRUE	1999957.87893225	5019600	63.7585274251922	10.0813028011778	0.0124391938846421	0.13650518801143	0.398429731239989	Lmf2	Lmf2	702	Lipase maturation factor 2; Involved in the maturation of specific proteins in the endoplasmic reticulum. May be required for maturation and transport of active lipoprotein lipase (LPL) through the secretory pathway (By similarity)	9	10090.ENSMUSP00000023283
66592	Q99JB2;A2AG41;A2AG39;F6WI02	Stoml2	4	2	7.1	14	0	6.0655	6167600	5875000	6279100	0	0	5714100	4730100	Stoml2	6167599.99999999	5874999.99999999	6279100	1217763.40339225	606447.354911571	5714100	FALSE	FALSE	FALSE	TRUE	TRUE	FALSE	2512770.25276794	6107233.33333333	111.00223915778	3.41732260371252	0.0296733842946491	0.168692132788069	0.41144166525507	Stoml2	Stoml2	353	Stomatin-like protein 2, mitochondrial; Mitochondrial protein that probably regulates the biogenesis and the activity of mitochondria. Stimulates cardiolipin biosynthesis, binds cardiolipin-enriched membranes where it recruits and stabilizes some proteins including prohibitin and may therefore act in the organization of functional microdomains in mitochondrial membranes. Through regulation of the…	7	10090.ENSMUSP00000030169
19139	Q9D7G0;G3UXL2	Prps1;Prps1l3	3	3	30.2	5	0	5.2314	11494000	9164300	10128000	0	0	10222000	8936100	Prps1	11494000	9164299.99999999	10128000	2280679.42907094	596433.171847503	10222000	FALSE	FALSE	FALSE	TRUE	TRUE	FALSE	4366370.86697282	10262100	117.730965263322	11.4072644846694	0.0426685198054204	0.188948700008394	0.425485121658609	Prps1;Prps1l3	Prps1	318	Ribose-phosphate pyrophosphokinase 1; Catalyzes the synthesis of phosphoribosylpyrophosphate (PRPP) that is essential for nucleotide synthesis	3	10090.ENSMUSP00000033809
76303	Q3B7Z2	Osbp	1	4	5.6	9	0	7.4053	2547200	0	2553100	0	0	0	934350	Osbp	2547200	1419918.37853802	2553100	1388358.12732701	685002.446481079	805903.950056465	FALSE	TRUE	FALSE	TRUE	TRUE	TRUE	959754.841288186	2173406.12617934	39.1841354277773	30.0241262404622	0.0160528144544823	0.144026008910907	0.441590197859317	Osbp	Osbp	805	Oxysterol-binding protein 1; Lipid transporter involved in lipid countertransport between the Golgi complex and membranes of the endoplasmic reticulum: specifically exchanges sterol with phosphatidylinositol 4-phosphate (PI4P), delivering sterol to the Golgi in exchange for PI4P, which is degraded by the SAC1/SACM1L phosphatase in the endoplasmic reticulum. Binds cholesterol and a range of oxyste…	4	10090.ENSMUSP00000025590
18186	P97333	Nrp1	1	6	9.2	20	0	12.861	8910700	7904500	8460100	3799700	3965000	3481400	3730300	Nrp1	8910699.99999999	7904500	8460100	3799700	3965000	3481400	FALSE	FALSE	FALSE	FALSE	FALSE	FALSE	3748700	8425100	6.55695873129109	5.98227037964652	0.0019457956914524	0.0861655309484535	0.444944273658473	Nrp1	Nrp1	923	Neuropilin-1; Receptor involved in the development of the cardiovascular system, in angiogenesis, in the formation of certain neuronal circuits and in organogenesis outside the nervous system. Mediates the chemorepulsant activity of semaphorins. Binds to semaphorin 3A, the PLGF-2 isoform of PGF, the VEGF165 isoform of VEGFA and VEGFB. Coexpression with KDR results in increased VEGF165 binding to …	2	10090.ENSMUSP00000026917
233335	Q70IV5;A0A140LJ79;A0A140LJ61	Synm	4	8	5.3	14	0	15.121	5046800	6425100	6923000	3863500	0	3362700	2218600	Synm	5046800	6425100.00000001	6923000	3863500	1069680.21224501	3362700	FALSE	FALSE	FALSE	FALSE	TRUE	FALSE	2765293.40408167	6131633.33333334	53.8691590836757	15.8508743980131	0.0285962473940236	0.167066110406874	0.450988057137848	Synm	Synm	1561	Synemin; Type-VI intermediate filament (IF) which plays an important cytoskeletal role within the muscle cell cytoskeleton. It forms heteropolymeric IFs with desmin and/or vimentin, and via its interaction with cytoskeletal proteins alpha-dystrobrevin, dystrophin, talin-1, utrophin and vinculin, is able to link these heteropolymeric IFs to adherens-type junctions, such as to the costameres, neuro…	3	10090.ENSMUSP00000073855
21956	K3W4R6;K3W4R7;Q6P3Z7;J3QQ13;P50752	Tnnt2	5	3	11.2	10	0	8.4921	19914000	25630000	21498000	10396000	10939000	9508600	24067000	Tnnt2	19914000	25630000	21498000	10396000	10939000	9508599.99999999	FALSE	FALSE	FALSE	FALSE	FALSE	FALSE	10281200	22347333.3333333	7.02327634223126	13.205752666321	0.00302293259207783	0.0882518634169391	0.460063840577548	Tnnt2	Tnnt2	301	Troponin T, cardiac muscle; Troponin T is the tropomyosin-binding subunit of troponin, the thin filament regulatory complex which confers calcium-sensitivity to striated muscle actomyosin ATPase activity	2	10090.ENSMUSP00000107717
12995	Q60737	Csnk2a1	2	3	10.5	10	0	6.6898	2945500	2172600	3418100	0	0	0	2712100	Csnk2a1	2945500	2172600	3418100	929975.977258399	1490577.47227376	1626651.23224765	FALSE	FALSE	FALSE	TRUE	TRUE	TRUE	1349068.22725994	2845400	27.3719667148715	22.097236849576	0.0115705350938151	0.132864701958054	0.474122523110964	Csnk2a1	Csnk2a1	391	Casein kinase 2, alpha 1 polypeptide; Catalytic subunit of a constitutively active serine/threonine-protein kinase complex that phosphorylates a large number of substrates containing acidic residues C-terminal to the phosphorylated serine or threonine. Regulates numerous cellular processes, such as cell cycle progression, apoptosis and transcription, as well as viral infection. May act as a regul…	4	10090.ENSMUSP00000096829
66411	Q9D1E6	Tbcb	1	3	11.9	11	0	5.7241	5754000	5170100	4760200	0	0	4532900	8179800	Tbcb	5754000	5170100	4760200	1582123.65251088	1367199.55289464	4532900	FALSE	FALSE	FALSE	TRUE	TRUE	FALSE	2494074.40180184	5228100	70.9257872165053	9.55284496667526	0.0255733148019458	0.166249596648341	0.477051778237187	Tbcb	Tbcb	244	Tubulin-folding cofactor B; Binds to alpha-tubulin folding intermediates after their interaction with cytosolic chaperonin in the pathway leading from newly synthesized tubulin to properly folded heterodimer (By similarity). Involved in regulation of tubulin heterodimer dissociation. May function as a negative regulator of axonal growth; Belongs to the TBCB family	3	10090.ENSMUSP00000006254
30926	Q9CQM9;A0A1B0GS58;A0A1B0GT04	Glrx3	3	3	9.5	9	0	6.3902	6928200	5919100	7459600	0	0	6372600	10397000	Glrx3	6928200.00000001	5919100	7459600	939307.559655418	2406709.72093977	6372600	FALSE	FALSE	FALSE	TRUE	TRUE	FALSE	3239539.09353173	6768966.66666667	86.7641861577333	11.5600653026352	0.0462126476719944	0.192565136526304	0.478586947323087	Glrx3	Glrx3	337	Glutaredoxin-3; Together with BOLA2, acts as a cytosolic iron-sulfur (Fe-S) cluster assembly factor that facilitates [2Fe-2S] cluster insertion into a subset of cytosolic proteins (By similarity). Acts as a critical negative regulator of cardiac hypertrophy and a positive inotropic regulator. Required for hemoglobin maturation. Does not possess any thyoredoxin activity since it lacks the conserve…	3	10090.ENSMUSP00000066621
330177	Q8BYC6;A0A0R4J1T3;Q5F2E8	Taok3;Taok1	6	4	4.7	16	0	10.115	6789000	3878900	5710300	0	5049400	0	2533600	Taok3	6789000	3878900	5710300	1779629.37970797	5049400	1033039.70051146	FALSE	FALSE	FALSE	TRUE	FALSE	TRUE	2620689.69340648	5459400	81.5126605512629	26.9477309630554	0.0456914523974983	0.192565136526304	0.480032548156662	Taok3;Taok1	Taok3	898	Serine/threonine-protein kinase TAO3; Serine/threonine-protein kinase that acts as a regulator of the p38/MAPK14 stress-activated MAPK cascade and of the MAPK8/JNK cascade. Acts as an activator of the p38/MAPK14 stress- activated MAPK cascade. In response to DNA damage, involved in the G2/M transition DNA damage checkpoint by activating the p38/MAPK14 stress-activated MAPK cascade, probably by me…	23	10090.ENSMUSP00000107609
12350	P16015	Ca3	1	6	33.5	28	0	28.923	17198000	29183000	38758000	8524600	16219000	16570000	23111000	Ca3	17198000	29183000	38758000	8524600	16219000	16570000	FALSE	FALSE	FALSE	FALSE	FALSE	FALSE	13771200	28379666.6666667	33.0187417536636	38.0639637742181	0.0375260597637248	0.183820992124294	0.485248828386521	Ca3	Car3	260	Carbonic anhydrase 3; Reversible hydration of carbon dioxide	3	10090.ENSMUSP00000029076
66864	Q8VCP9	Clec14a	1	5	9.6	15	0	9.8759	11588000	7403400	6983900	0	5462200	5452000	7468800	Clec14a	11588000	7403399.99999999	6983900	1806143.07812314	5462200	5452000	FALSE	FALSE	FALSE	TRUE	FALSE	FALSE	4240114.35937438	8658433.33333333	49.7129782992588	29.4017948531985	0.0431897150799166	0.189657861389841	0.489709188272057	Clec14a	Clec14a	459	C-type lectin domain family 14, member a	2	10090.ENSMUSP00000054451
252870	E9PXY8;F8VPX1;Q6A4J8	Usp7	3	3	2.6	13	0	5.7164	9958800	9031800	8186700	0	10949000	0	1658700	Usp7	9958800.00000001	9031800.00000001	8186700	1310717.01513788	10949000	1089254.89327035	FALSE	FALSE	FALSE	TRUE	FALSE	TRUE	4449657.30280274	9059100.00000001	126.519518207233	9.78425418074441	0.0475330090340514	0.192565136526304	0.491180945436383	Usp7	Usp7	1103	Hydrolase that deubiquitinates target proteins such as FOXO4, p53/TP53, MDM2, ERCC6, DNMT1, UHRF1, PTEN, KMT2E and DAXX . Together with DAXX, prevents MDM2 self-ubiquitination and enhances the E3 ligase activity of MDM2 towards p53/TP53, thereby promoting p53/TP53 ubiquitination and proteasomal degradation. Deubiquitinates p53/TP53, preventing degradation of p53/TP53, and enhances p53/TP53-depend…	4	10090.ENSMUSP00000124093
16779	Q61292	Lamb2	2	13	7.1	36	0	25.449	233960000	147180000	179040000	87290000	92265000	98820000	10432000	Lamb2	233960000	147180000	179040000	87290000.0000001	92265000.0000001	98820000	FALSE	FALSE	FALSE	FALSE	FALSE	FALSE	92791666.6666667	186726666.666667	6.2322564604523	23.5090542890122	0.00767894371091035	0.117720311723117	0.496938484058695	Lamb2	Lamb2	1799	Laminin subunit beta-2; Binding to cells via a high affinity receptor, laminin is thought to mediate the attachment, migration and organization of cells into tissues during embryonic development by interacting with other extracellular matrix components	2	10090.ENSMUSP00000069087
29856	D3Z3Q3;Q921U8	Smtn	4	5	5.9	7	0	9.1973	3714700	3491200	3170100	0	0	2797300	1481300	Smtn	3714700	3491200	3170100	1492652.08213088	942527.271139279	2797300	FALSE	FALSE	FALSE	TRUE	TRUE	FALSE	1744159.78442338	3458666.66666667	54.6177835584867	7.91500754213831	0.0252605976372481	0.166249596648341	0.504286753399205	Smtn	Smtn	921	Smoothelin; Structural protein of the cytoskeleton	2	10090.ENSMUSP00000020721
18537	F7D432;E9PWE0;E0CYV0;P23506;F6V9F1	Pcmt1	5	3	17.3	14	0	30.61	6636000	7805000	7782100	0	7382200	0	5773900	Pcmt1	6635999.99999999	7805000	7782100	2211979.05720428	7382199.99999999	1617667.74345636	FALSE	FALSE	FALSE	TRUE	FALSE	TRUE	3737282.26688688	7407700	84.8356403176978	9.02317698792145	0.0419041000694927	0.188948700008394	0.504513177759207	Pcmt1	Pcmt1	285	Protein-L-isoaspartate(D-aspartate) O-methyltransferase; Catalyzes the methyl esterification of L-isoaspartyl and D-aspartyl residues in peptides and proteins that result from spontaneous decomposition of normal L-aspartyl and L-asparaginyl residues. It plays a role in the repair and/or degradation of damaged proteins. Acts on EIF4EBP2, microtubule-associated protein 2, calreticulin, clathrin lig…	25	10090.ENSMUSP00000124932
19221	Q9WV91	Ptgfrn	1	4	5.9	17	0	13.608	7052300	7855000	8187800	5527800	0	4282500	2221700	Ptgfrn	7052300	7854999.99999999	8187800.00000001	5527800	1937256.92956889	4282500	FALSE	FALSE	FALSE	FALSE	TRUE	FALSE	3915852.3098563	7698366.66666667	46.5578188801476	7.58251583955609	0.0278318276580959	0.167066110406874	0.508660145639936	Ptgfrn	Ptgfrn	879	Prostaglandin F2 receptor negative regulator; Inhibits the binding of prostaglandin F2-alpha (PGF2- alpha) to its specific FP receptor, by decreasing the receptor number rather than the affinity constant. Functional coupling with the prostaglandin F2-alpha receptor seems to occur (By similarity)	2	10090.ENSMUSP00000099755
13107	P33267;A0A0U1RPL9	Cyp2f2	2	24	48.1	191	0	146.2	102050000	57654000	104420000	47705000	40371000	47448000	139060000	Cyp2f2	102050000	57654000.0000001	104420000	47705000.0000001	40371000	47448000	FALSE	FALSE	FALSE	FALSE	FALSE	FALSE	45174666.6666667	88041333.3333333	9.21330869175744	29.9210245553188	0.0180681028492008	0.147880466634043	0.513107479820085	Cyp2f2	Cyp2f2	491	Cytochrome P450 2F2; Involved in the regio- and stereoselective transformation of naphthalene to trans-1R-hydroxy-2R-glutathionyl- 1,2-dihydronaphthalene in the presence of glutathione and glutathione S-transferases. It specifically catalyzes the production of a very reactive and potentially toxic intermediate, the 2R,2S arene oxide, that is associated with necrosis of the unciliated bronchiolar …	3	10090.ENSMUSP00000003100
16776	Q61001	Lama5	1	2	0.6	3	0	4.7996	2725300	2361600	0	0	0	0	130420	Lama5	2725300	2361600	1619468.7191971	1177297.62679849	1255738.62867395	1105548.40218101	FALSE	FALSE	TRUE	TRUE	TRUE	TRUE	1179528.21921782	2235456.23973237	6.36864418475938	25.2120513498205	0.0125086865879083	0.13650518801143	0.527645407793369	Lama5	Lama5	3718	Laminin subunit alpha-5; Binding to cells via a high affinity receptor, laminin is thought to mediate the attachment, migration and organization of cells into tissues during embryonic development by interacting with other extracellular matrix components. Alpha-5 may be the major laminin alpha chain of adult epithelial and/or endothelial basal laminae	2	10090.ENSMUSP00000015791
12834	Q02788;D3Z7D5	Col6a2	2	10	11.4	45	0	29.991	20404000	15232000	17921000	8863000	10885000	9094100	11748000	Col6a2	20404000	15232000	17921000	8863000.00000001	10885000	9094100	FALSE	FALSE	FALSE	FALSE	FALSE	FALSE	9614033.33333334	17852333.3333333	11.5116929892239	14.4893309302752	0.00691452397498263	0.112337862817679	0.538530910992028	Col6a2	Col6a2	1034	Collagen alpha-2(VI) chain; Collagen VI acts as a cell-binding protein	2	10090.ENSMUSP00000001181
14262	P97501	Fmo3	4	8	18.9	21	0	27.293	7865100	6127100	7087900	3992700	3959700	3458800	6418800	Fmo3	7865100	6127100	7087900	3992700	3959700	3458800	FALSE	FALSE	FALSE	FALSE	FALSE	FALSE	3803733.33333333	7026700	7.86533515209289	12.3900945151592	0.00542043085476025	0.108737637334606	0.541325705286028	Fmo3	Fmo3	534	Dimethylaniline monooxygenase [N-oxide-forming] 3; Involved in the oxidative metabolism of a variety of xenobiotics such as drugs and pesticides. It N-oxygenates primary aliphatic alkylamines as well as secondary and tertiary amines. Acts on TMA to produce TMA-N-oxide; Belongs to the FMO family	3	10090.ENSMUSP00000028010
79059	Q9WV85	Nme3	1	2	10.1	8	0	4.0801	5294700	4644800	6285500	2837700	3071800	3073500	6502500	Nme3	5294700	4644800	6285500	2837700	3071800	3073500	FALSE	FALSE	FALSE	FALSE	FALSE	FALSE	2994333.33333333	5408333.33333333	4.53026078773407	15.2770080593223	0.00642807505211953	0.111125503704102	0.553651771956856	Nme3	Nme3	169	Nucleoside diphosphate kinase 3; Major role in the synthesis of nucleoside triphosphates other than ATP. The ATP gamma phosphate is transferred to the NDP beta phosphate via a ping-pong mechanism, using a phosphorylated active-site intermediate. Probably has a role in normal hematopoiesis by inhibition of granulocyte differentiation and induction of apoptosis (By similarity)	3	10090.ENSMUSP00000024978
22371	E9QPU1;Q8CIZ8	Vwf	4	21	7.9	69	0	50.193	12548000	10319000	10140000	6720500	5999300	6286500	6376800	Vwf	12548000	10319000	10140000	6720499.99999999	5999300	6286499.99999999	FALSE	FALSE	FALSE	FALSE	FALSE	FALSE	6335433.33333333	11002333.3333333	5.73096634123055	12.1935527415504	0.00611535788742182	0.110677216149939	0.575826339867301	Vwf	Vwf	2816	Von Willebrand factor; Important in the maintenance of hemostasis, it promotes adhesion of platelets to the sites of vascular injury by forming a molecular bridge between sub-endothelial collagen matrix and platelet-surface receptor complex GPIb-IX-V. Also acts as a chaperone for coagulation factor VIII, delivering it to the site of injury, stabilizing its heterodimeric structure and protecting i…	2	10090.ENSMUSP00000107873
14118	Q61554	Fbn1	2	24	8.7	72	0	51.193	25825000	20585000	23310000	11458000	14891000	14198000	9742400	Fbn1	25825000	20585000	23310000	11458000	14891000	14198000	FALSE	FALSE	FALSE	FALSE	FALSE	FALSE	13515666.6666667	23240000	13.4315736412997	11.2766834855175	0.00934676858929812	0.121583795511306	0.581569133677568	Fbn1	Fbn1	2873	Fibrillin-1; Fibrillin-1: Structural component of the 10-12 nm diameter microfibrils of the extracellular matrix, which conveys both structural and regulatory properties to load-bearing connective tissues. Fibrillin-1-containing microfibrils provide long-term force bearing structural support. In tissues such as the lung, blood vessels and skin, microfibrils form the periphery of the elastic fiber…	2	10090.ENSMUSP00000028633
18260	E0CZ73;Q61146	Ocln	2	2	12.1	9	0	6.4261	3996700	4002700	3893600	0	0	3434700	3672400	Ocln	3996700	4002700	3893600	1748857.47580136	1804292.85410883	3434700	FALSE	FALSE	FALSE	TRUE	TRUE	FALSE	2329283.4433034	3964333.33333333	41.1165073111127	1.54705156111497	0.0300555941626129	0.168692132788069	0.587559936930143	Ocln	Ocln	521	Occludin; May play a role in the formation and regulation of the tight junction (TJ) paracellular permeability barrier; Belongs to the ELL/occludin family	2	10090.ENSMUSP00000065284
18295	Q62000	Ogn	1	8	30.9	52	0	46.493	92352000	109120000	100740000	60584000	59043000	61655000	148400000	Ogn	92352000.0000001	109120000	100740000	60584000	59043000	61655000.0000001	FALSE	FALSE	FALSE	FALSE	FALSE	FALSE	60427333.3333333	100737333.333333	2.17290523135905	8.32263475778542	0.00528144544822794	0.107947096350232	0.599850436117692	Ogn	Ogn	298	Mimecan; Induces bone formation in conjunction with TGF-beta-1 or TGF-beta-2	2	10090.ENSMUSP00000021822
76722	Q6P8J7	Ckmt2	1	5	19.8	22	0	25.706	6245300	10167000	10072000	4949600	5904300	5140600	10198000	Ckmt2	6245300	10167000	10072000	4949600	5904300	5140600	FALSE	FALSE	FALSE	FALSE	FALSE	FALSE	5331500	8828100	9.47516491533245	25.3426525576933	0.034051424600417	0.178608452825372	0.603923834120593	Ckmt2	Ckmt2	419	Creatine kinase S-type, mitochondrial; Reversibly catalyzes the transfer of phosphate between ATP and various phosphogens (e.g. creatine phosphate). Creatine kinase isoenzymes play a central role in energy transduction in tissues with large, fluctuating energy demands, such as skeletal muscle, heart, brain and spermatozoa (By similarity)	3	10090.ENSMUSP00000022122
80877	A0A1D5RM41;A0A0A6YXX3;A0A0A6YXL6;E9Q3Y4;Q9ESE1	Lrba	5	2	0.9	8	0	3.6427	3768500	3301100	3807500	2273400	2089800	2206100	487430	Lrba	3768500	3301100	3807500	2273400	2089800	2206100	FALSE	FALSE	FALSE	FALSE	FALSE	FALSE	2189766.66666667	3625700	4.2417024189328	7.77194380791901	0.00562890896455872	0.108980789475336	0.603956937051237	Lrba	Lrba	2854	May be involved in coupling signal transduction and vesicle trafficking to enable polarized secretion and/or membrane deposition of immune effector molecules	2	10090.ENSMUSP00000103261
93689	F8VPR1;Q8BVA4	Lmod1	2	3	5	17	0	6.2763	1773500	2217600	1996000	1140100	1264700	1220000	1296200	Lmod1	1773500	2217600	1996000	1140100	1264700	1220000	FALSE	FALSE	FALSE	FALSE	FALSE	FALSE	1208266.66666667	1995700	5.22428044990376	11.1264294228963	0.00799166087560806	0.117720311723117	0.605435018623373	Lmod1	Lmod1	595	Mediates nucleation of actin filaments.	2	10090.ENSMUSP00000061597
13179	P28654	Dcn	1	8	22.3	49	0	21.832	27632000	36392000	37229000	17269000	23775000	20571000	50944000	Dcn	27632000	36392000	37229000	17269000	23775000	20571000	FALSE	FALSE	FALSE	FALSE	FALSE	FALSE	20538333.3333333	33751000	15.8392745873275	15.7497824592407	0.0188672689367616	0.150144903077866	0.608525179500854	Dcn	Dcn	354	Decorin; May affect the rate of fibrils formation; Belongs to the small leucine-rich proteoglycan (SLRP) family. SLRP class I subfamily	2	10090.ENSMUSP00000100924
12797	Q08091;A0A1L1SRV0;A0A1L1SUB2	Cnn1	4	11	44.8	58	0	59.303	29492000	50553000	38350000	24560000	26049000	21601000	101100000	Cnn1	29492000	50552999.9999999	38350000	24560000	26049000	21601000	FALSE	FALSE	FALSE	FALSE	FALSE	FALSE	24070000	39465000	9.40640867201343	26.7950832811255	0.0348505906879778	0.178902367224185	0.60990751298619	Cnn1	Cnn1	297	Calponin-1; Thin filament-associated protein that is implicated in the regulation and modulation of smooth muscle contraction. It is capable of binding to actin, calmodulin, troponin C and tropomyosin. The interaction of calponin with actin inhibits the actomyosin Mg-ATPase activity	2	10090.ENSMUSP00000001384
21824	P15306	Thbd	1	8	14.7	27	0	17.441	40477000	38261000	40179000	25390000	19330000	27894000	52818000	Thbd	40477000	38261000	40179000	25390000	19330000	27894000	FALSE	FALSE	FALSE	FALSE	FALSE	FALSE	24204666.6666667	39639000	18.192056440527	3.03400374227244	0.0134815844336345	0.139058709283679	0.610627580581414	Thbd	Thbd	577	Thrombomodulin; Thrombomodulin is a specific endothelial cell receptor that forms a 1:1 stoichiometric complex with thrombin. This complex is responsible for the conversion of protein C to the activated protein C (protein Ca). Once evolved, protein Ca scissions the activated cofactors of the coagulation mechanism, factor Va and factor VIIIa, and thereby reduces the amount of thrombin generated	2	10090.ENSMUSP00000096877
56275	Q8C2Q3;E9QL13	Rbm14	6	5	9	23	0	14.597	13419000	12930000	11665000	7232000	9020000	7093300	7660400	Rbm14	13419000	12930000	11665000	7231999.99999999	9019999.99999999	7093300	FALSE	FALSE	FALSE	FALSE	FALSE	FALSE	7781766.66666666	12671333.3333333	13.80896800202	7.14334952121353	0.0100416956219597	0.126421702285747	0.614123743883832	Rbm14	Rbm14	669	RNA-binding protein 14; May function as a nuclear receptor coactivator, enhancing transcription through other coactivators such as NCOA6 and CITED1 (By similarity). Regulates centriole biogenesis by suppressing the formation of aberrant centriolar protein complexes in the cytoplasm and thus preserving mitotic spindle integrity. Prevents the formation of the STIL-CENPJ complex (which can induce th…	5	10090.ENSMUSP00000006625
226041	Q8BZF8	Pgm5	1	4	8.1	9	0	8.4983	3184500	3364100	3794600	3011400	0	0	3532900	Pgm5	3184500	3364100	3794600	3011400	1835827.87825787	1551061.55215052	FALSE	FALSE	FALSE	FALSE	TRUE	TRUE	2132763.14346946	3447733.33333333	36.2969770325705	9.09381659717312	0.0394023627519111	0.18638191836407	0.618598637791824	Pgm5	Pgm5	567	Phosphoglucomutase-like protein 5; Component of adherens-type cell-cell and cell-matrix junctions. Lacks phosphoglucomutase activity (By similarity); Belongs to the phosphohexose mutase family	3	10090.ENSMUSP00000036025
11421	P09470;F6QCP8	Ace	3	27	23.4	185	0	109.62	75936000	72654000	72092000	46279000	45388000	48531000	58195000	Ace	75936000.0000001	72654000	72091999.9999999	46279000	45388000	48530999.9999999	FALSE	FALSE	FALSE	FALSE	FALSE	FALSE	46732666.6666666	73560666.6666667	3.46624345298221	2.82243584440171	0.00489923558026407	0.107549101357822	0.635294224268404	Ace	Ace	1312	Angiotensin-converting enzyme; Converts angiotensin I to angiotensin II by release of the terminal His-Leu, this results in an increase of the vasoconstrictor activity of angiotensin. Also able to inactivate bradykinin, a potent vasodilator. Has also a glycosidase activity which releases GPI-anchored proteins from the membrane by cleaving the mannose linkage in the GPI moiety. This GPIase activit…	2	10090.ENSMUSP00000001963
106393	Q7TQ48	Srl	1	5	13.8	25	0	12.099	6389400	8730700	7031000	4721500	4386600	4982000	4649100	Srl	6389400	8730700.00000001	7030999.99999999	4721500	4386600	4982000.00000001	FALSE	FALSE	FALSE	FALSE	FALSE	FALSE	4696700	7383700	6.35496698081174	16.3853178341168	0.0170952050034746	0.146722513818265	0.636090307027642	Srl	Srl	910	Sarcalumenin; May be involved in the regulation of calcium transport	3	10090.ENSMUSP00000023161
212111	Q7TNC9;Q3TZT4	Inpp5a	2	4	7.8	12	0	5.6142	10093000	9062300	9811700	5680600	4710100	8083700	9313400	Inpp5a	10093000	9062299.99999999	9811700.00000001	5680600	4710100	8083700	FALSE	FALSE	FALSE	FALSE	FALSE	FALSE	6158133.33333333	9655666.66666666	28.2026437068359	5.51770761624796	0.0329395413481584	0.176921262531765	0.637774018710947	Inpp5a	Inpp5a	422	Inositol polyphosphate-5-phosphatase A	8	10090.ENSMUSP00000026550
12183	P15327;D3Z223	Bpgm	4	8	34	43	0	17.706	37448000	54825000	39243000	25688000	27493000	31709000	60989000	Bpgm	37448000	54825000	39243000	25688000	27493000	31709000	FALSE	FALSE	FALSE	FALSE	FALSE	FALSE	28296666.6666667	43838666.6666667	10.9196826530137	21.7996609933729	0.03408617095205	0.178608452825372	0.645472794184738	Bpgm	Bpgm	259	Bisphosphoglycerate mutase; Plays a major role in regulating hemoglobin oxygen affinity by controlling the levels of its allosteric effector 2,3- bisphosphoglycerate (2,3-BPG). Also exhibits mutase (EC 5.4.2.1) activity; Belongs to the phosphoglycerate mutase family. BPG- dependent PGAM subfamily	3	10090.ENSMUSP00000047393
14164	P61148;D3Z192;D3Z6H1;D6RCX9;D3Z6E2;A0A494BBG9	Fgf1	6	3	19.4	14	0	8.8463	5740700	4167600	6361600	3432900	3233800	3837100	11043000	Fgf1	5740700	4167600	6361600	3432900	3233800	3837100	FALSE	FALSE	FALSE	FALSE	FALSE	FALSE	3501266.66666667	5423300	8.77984062577322	20.852872250589	0.035823488533704	0.18129931103644	0.645597084186136	Fgf1	Fgf1	155	Fibroblast growth factor 1; Plays an important role in the regulation of cell survival, cell division, angiogenesis, cell differentiation and cell migration. Functions as potent mitogen in vitro. Acts as a ligand for FGFR1 and integrins. Binds to FGFR1 in the presence of heparin leading to FGFR1 dimerization and activation via sequential autophosphorylation on tyrosine residues which act as docki…	2	10090.ENSMUSP00000045710
67041	Q3UJQ9;Q9D0K2	Oxct1	2	8	22	31	0	41.321	14306000	15780000	20762000	11843000	11804000	9350000	15072000	Oxct1	14306000	15780000	20762000	11843000	11804000	9350000	FALSE	FALSE	FALSE	FALSE	FALSE	FALSE	10999000	16949333.3333333	12.9848987936749	19.9601849755042	0.0351633078526755	0.179046627961216	0.648934078036501	Oxct1	Oxct1	520	Succinyl-CoA:3-ketoacid coenzyme A transferase 1, mitochondrial; Key enzyme for ketone body catabolism. Transfers the CoA moiety from succinate to acetoacetate. Formation of the enzyme-CoA intermediate proceeds via an unstable anhydride species formed between the carboxylate groups of the enzyme and substrate (By similarity)	3	10090.ENSMUSP00000106318
24052	A2ACH6;P82347	Sgcd	2	3	16.1	12	0	6.6705	8759400	8049500	10162000	5091900	5955200	6593200	11659000	Sgcd	8759400.00000001	8049500	10162000	5091900	5955199.99999999	6593200	FALSE	FALSE	FALSE	FALSE	FALSE	FALSE	5880099.99999999	8990300	12.8137666877918	11.9574620080864	0.020361362056984	0.154805678628983	0.654049364314872	Sgcd	Sgcd	289	Delta-sarcoglycan; Component of the sarcoglycan complex, a subcomplex of the dystrophin-glycoprotein complex which forms a link between the F-actin cytoskeleton and the extracellular matrix	3	10090.ENSMUSP00000076459
16480	Q02257	Jup	1	13	27.7	75	0	54.531	26134000	25910000	24649000	16323000	14691000	19407000	23077000	Jup	26134000	25910000	24649000	16323000	14691000	19407000	FALSE	FALSE	FALSE	FALSE	FALSE	FALSE	16807000	25564333.3333333	14.2498049497409	3.13160914956311	0.0154621264767199	0.144026008910907	0.657439401249136	Jup	Jup	745	Junction plakoglobin; Common junctional plaque protein. The membrane- associated plaques are architectural elements in an important strategic position to influence the arrangement and function of both the cytoskeleton and the cells within the tissue. The presence of plakoglobin in both the desmosomes and in the intermediate junctions suggests that it plays a central role in the structure and func…	2	10090.ENSMUSP00000001592
13482	P28843	Dpp4	1	9	12.8	44	0	21.968	18545000	14245000	20013000	11129000	12282000	11374000	16319000	Dpp4	18545000	14245000	20013000	11129000	12282000	11374000	FALSE	FALSE	FALSE	FALSE	FALSE	FALSE	11595000	17601000	5.23880732162474	17.0310421763751	0.0261292564280751	0.166249596648341	0.658769388102949	Dpp4	Dpp4	760	Dipeptidyl peptidase 4; Cell surface glycoprotein receptor involved in the costimulatory signal essential for T-cell receptor (TCR)-mediated T-cell activation. Acts as a positive regulator of T-cell coactivation, by binding at least ADA, CAV1, IGF2R, and PTPRC. Its binding to CAV1 and CARD11 induces T-cell proliferation and NF- kappa-B activation in a T-cell receptor/CD3-dependent manner. Its int…	2	10090.ENSMUSP00000044050
12833	Q04857	Col6a1	1	11	13.6	68	0	51.814	19636000	17608000	18342000	10632000	13571000	12580000	10475000	Col6a1	19636000	17608000	18342000	10632000	13571000	12580000	FALSE	FALSE	FALSE	FALSE	FALSE	FALSE	12261000	18528666.6666667	12.1951128753764	5.54171231181405	0.0154273801250869	0.144026008910907	0.661731371208578	Col6a1	Col6a1	1025	Collagen alpha-1(VI) chain; Collagen VI acts as a cell-binding protein; Belongs to the type VI collagen family	2	10090.ENSMUSP00000001147
15512	P17156	Hspa2	1	3	20.9	17	0	6.9841	4998100	6450600	4735300	3203700	3884500	3633700	2871000	Hspa2	4998100	6450600	4735300	3203700	3884500	3633700	FALSE	FALSE	FALSE	FALSE	FALSE	FALSE	3573966.66666666	5394666.66666667	9.63378630978697	17.1253830039184	0.0284572619874913	0.167066110406874	0.6625	Hspa2	Hspa2	633	Heat shock-related 70 kDa protein 2; Molecular chaperone implicated in a wide variety of cellular processes, including protection of the proteome from stress, folding and transport of newly synthesized polypeptides, activation of proteolysis of misfolded proteins and the formation and dissociation of protein complexes. Plays a pivotal role in the protein quality control system, ensuring the corre…	5	10090.ENSMUSP00000079306
14083	P34152;A0A5F8MPY3	Ptk2	3	7	6.4	19	0	11.696	6878500	5196200	6949100	4153900	4195900	4313500	3710000	Ptk2	6878500	5196200.00000001	6949099.99999999	4153900	4195900	4313500	FALSE	FALSE	FALSE	FALSE	FALSE	FALSE	4221100	6341266.66666667	1.95992526912625	15.6480552312778	0.0235232800555942	0.165815855880781	0.665655652393318	Ptk2	Ptk2	1052	Focal adhesion kinase 1; Non-receptor protein-tyrosine kinase that plays an essential role in regulating cell migration, adhesion, spreading, reorganization of the actin cytoskeleton, formation and disassembly of focal adhesions and cell protrusions, cell cycle progression, cell proliferation and apoptosis. Required for early embryonic development and placenta development. Required for embryonic …	2	10090.ENSMUSP00000105663
13346	P31001	Des	7	29	72.5	226	0	288.27	76857000	101710000	87206000	55967000	63533000	58117000	218380000	Des	76857000.0000001	101710000	87206000.0000001	55967000	63533000.0000001	58117000	FALSE	FALSE	FALSE	FALSE	FALSE	FALSE	59205666.6666667	88591000	6.585038352685	14.0920103861343	0.021230020847811	0.155721557724779	0.668303401775199	Des	Des	469	Desmin; Muscle-specific type III intermediate filament essential for proper muscular structure and function. Plays a crucial role in maintaining the structure of sarcomeres, inter-connecting the Z-disks and forming the myofibrils, linking them not only to the sarcolemmal cytoskeleton, but also to the nucleus and mitochondria, thus providing strength for the muscle fiber during activity (By simila…	3	10090.ENSMUSP00000027409
56443	Q9R0Q6;D3YVI5;A0A0G2JF52	Arpc1a	3	4	12.7	9	0	8.6117	5466000	4500500	4524300	3085200	3473700	3134800	4472700	Arpc1a	5466000	4500500	4524299.99999999	3085200	3473700	3134800	FALSE	FALSE	FALSE	FALSE	FALSE	FALSE	3231233.33333333	4830266.66666667	6.54368483511147	11.4008158311083	0.0163307852675469	0.144026008910907	0.668955475198057	Arpc1a	Arpc1a	370	Actin-related protein 2/3 complex subunit 1A; Probably functions as component of the Arp2/3 complex which is involved in regulation of actin polymerization and together with an activating nucleation-promoting factor (NPF) mediates the formation of branched actin networks	2	10090.ENSMUSP00000031625
67448	Q9DC11;B1AY85;B1AY86	Plxdc2	3	3	5.7	15	0	5.603	11894000	9750000	9104800	6528900	6061100	7985100	6492500	Plxdc2	11894000	9750000	9104799.99999999	6528900	6061100	7985100.00000001	FALSE	FALSE	FALSE	FALSE	FALSE	FALSE	6858366.66666667	10249600	14.6306227304608	14.2461598554346	0.0316191799861015	0.172613571834443	0.66913505567697	Plxdc2	Plxdc2	530	Plexin domain-containing protein 2; May play a role in tumor angiogenesis; Belongs to the plexin family	11	10090.ENSMUSP00000028081
12818	B7ZNH7;K3W4R4;Q80X19	Col14a1	4	9	5.8	15	0	21.408	4316700	4208500	4909400	2851000	3146500	3076900	1684400	Col14a1	4316700	4208500	4909400	2851000	3146500	3076900	FALSE	FALSE	FALSE	FALSE	FALSE	FALSE	3024800	4478200	5.10730708120942	8.42589932006275	0.0129603891591383	0.138267419832828	0.675449957572239	Col14a1	Col14a1	1798	Collagen alpha-1(XIV) chain; Plays an adhesive role by integrating collagen bundles. It is probably associated with the surface of interstitial collagen fibrils via COL1. The COL2 domain may then serve as a rigid arm which sticks out from the fibril and protrudes the large N-terminal globular domain into the extracellular space, where it might interact with other matrix molecules or cell surface …	2	10090.ENSMUSP00000105846
110821	Q91ZA3	Pcca	6	9	13.3	21	0	16.438	9220100	9327700	9067100	7907000	4662400	6160100	6720800	Pcca	9220099.99999999	9327700	9067100.00000001	7906999.99999999	4662400	6160100	FALSE	FALSE	FALSE	FALSE	FALSE	FALSE	6243166.66666666	9204966.66666667	26.010745469913	1.42268248546926	0.0485406532314107	0.19335415572606	0.678238921741523	Pcca	Pcca	724	Propionyl-CoA carboxylase alpha chain, mitochondrial; propionyl-Coenzyme A carboxylase, alpha polypeptide	3	10090.ENSMUSP00000038763
12835	J3QQ16;A0A087WS16;E9PWQ3;D3YWD1	Col6a3	4	58	25.1	315	0	323.31	31500000	26697000	28594000	18758000	21031000	19417000	25387000	Col6a3	31500000	26697000	28594000	18758000	21031000	19417000	FALSE	FALSE	FALSE	FALSE	FALSE	FALSE	19735333.3333333	28930333.3333333	5.92571187917408	8.36180993916969	0.0148019457956915	0.144026008910907	0.68216750584738	Col6a3	Col6a3	3284	Collagen, type VI, alpha 3	2	10090.ENSMUSP00000057131
13120	Q64462;F6X6A4	Cyp4b1	5	18	36.6	142	0	61.04	69852000	73965000	68270000	53128000	44145000	47876000	124520000	Cyp4b1	69852000	73965000	68270000	53128000	44145000	47876000	FALSE	FALSE	FALSE	FALSE	FALSE	FALSE	48383000	70695666.6666667	9.32747092647996	4.15830658516318	0.0147671994440584	0.144026008910907	0.684384238543617	Cyp4b1	Cyp4b1	511	Cytochrome P450 4B1; Responsible for mutagenic activation of 3-methoxy-4- aminoazobenzene (3-MeO-AAB); a potent procarcinogen. Also active on 2-aminofluorene and 2-aminoanthracene; Belongs to the cytochrome P450 family	3	10090.ENSMUSP00000099768
75599	Q8CFX3;F7BJK1	Pcdh1	3	5	6	23	0	11.256	6627600	5696800	5526600	4121700	3604600	4576600	4491700	Pcdh1	6627600	5696800	5526600	4121700	3604600	4576600	FALSE	FALSE	FALSE	FALSE	FALSE	FALSE	4100966.66666667	5950333.33333333	11.8589497816297	9.96030905463267	0.0270326615705351	0.166705227759849	0.68919948462271	Pcdh1	Pcdh1	1038	Protocadherin 1	2	10090.ENSMUSP00000055199
12491	Q08857	Cd36	2	12	26.9	150	0	94.204	318500000	308700000	316690000	224670000	214570000	214760000	677120000	Cd36	318500000	308700000	316690000	224670000	214570000	214760000	FALSE	FALSE	FALSE	FALSE	FALSE	FALSE	2.18e+08	314630000	2.650078251263	1.65739504231836	0.00788742182070883	0.117720311723117	0.692877347996058	Cd36	Cd36	472	Platelet glycoprotein 4; Multifunctional glycoprotein that acts as receptor for a broad range of ligands. Ligands can be of proteinaceous nature like thrombospondin, fibronectin, collagen or amyloid-beta as well as of lipidic nature such as oxidized low-density lipoprotein (oxLDL), anionic phospholipids, long-chain fatty acids and bacterial diacylated lipopeptides. They are generally multivalent …	6	10090.ENSMUSP00000131832
17920	E9Q175;E9Q3L1;E9PVU0;E9Q174;V9GXM4;V9GX76;Q64331	Myo6	7	9	6.9	16	0	19.511	13170000	9711800	12186000	7067100	8427000	8806900	5654700	Myo6	13170000	9711800.00000001	12186000	7067100	8426999.99999999	8806899.99999999	FALSE	FALSE	FALSE	FALSE	FALSE	FALSE	8100333.33333333	11689266.6666667	11.2926896927729	15.243124072451	0.0444753300903405	0.190429916022689	0.692971900147714	Myo6	Myo6	1262	Myosins are actin-based motor molecules with ATPase activity . Unconventional myosins serve in intracellular movements . Myosin 6 is a reverse-direction motor protein that moves towards the minus-end of actin filaments (By similarity). Has slow rate of actin-activated ADP release due to weak ATP binding (By similarity). Functions in a variety of intracellular processes such as vesicular membrane …	2	10090.ENSMUSP00000036181
54598	Q9R1W5	Calcrl	1	4	9.5	32	0	15.204	29007000	32292000	26720000	19995000	18552000	22677000	53640000	Calcrl	29007000	32292000	26720000	19995000	18552000	22677000	FALSE	FALSE	FALSE	FALSE	FALSE	FALSE	20408000	29339666.6666667	10.2571679168845	9.54631280907646	0.0255385684503127	0.166249596648341	0.69557709130983	Calcrl	Calcrl	463	Calcitonin gene-related peptide type 1 receptor; Receptor for calcitonin-gene-related peptide (CGRP) together with RAMP1 and receptor for adrenomedullin together with RAMP2 or RAMP3. The activity of this receptor is mediated by G proteins which activate adenylyl cyclase (By similarity)	19	10090.ENSMUSP00000073875
76238	Q91Z53;D6REG4	Grhpr	3	4	13.7	17	0	25.08	12390000	13163000	12781000	9580500	9030500	8153500	30496000	Grhpr	12390000	13163000	12781000	9580500	9030500.00000001	8153500.00000001	FALSE	FALSE	FALSE	FALSE	FALSE	FALSE	8921500.00000001	12778000	8.06722306354096	3.02479834178684	0.0151146629603892	0.144026008910907	0.698192205352951	Grhpr	Grhpr	328	Glyoxylate reductase/hydroxypyruvate reductase; Enzyme with hydroxy-pyruvate reductase, glyoxylate reductase and D-glycerate dehydrogenase enzymatic activities. Reduces hydroxypyruvate to D-glycerate, glyoxylate to glycolate oxidizes D-glycerate to hydroxypyruvate (By similarity); Belongs to the D-isomer specific 2-hydroxyacid dehydrogenase family	3	10090.ENSMUSP00000047218
12390	Q9WVC3	Cav2	1	2	17.3	21	0	11.016	10277000	8670200	11259000	7289900	6175600	7786900	15499000	Cav2	10277000	8670200.00000001	11259000	7289899.99999999	6175600	7786899.99999999	FALSE	FALSE	FALSE	FALSE	FALSE	FALSE	7084133.33333333	10068733.3333333	11.6474703893817	12.979842615428	0.0428075052119527	0.189061345359578	0.70357741125994	Cav2	Cav2	162	Caveolin-2; May act as a scaffolding protein within caveolar membranes. Interacts directly with G-protein alpha subunits and can functionally regulate their activity. Acts as an accessory protein in conjunction with CAV1 in targeting to lipid rafts and driving caveolae formation. The Ser-36 phosphorylated form has a role in modulating mitosis in endothelial cells. Positive regulator of cellular m…	2	10090.ENSMUSP00000000058
18952	A0A5F8MP96;P28661;Q5ND13;Q5ND09	Sept4	4	6	6	22	0	76.963	22804000	20960000	20846000	16796000	13509000	15546000	11069000	Sept4	22804000	20960000	20846000	16796000	13509000	15546000	FALSE	FALSE	FALSE	FALSE	FALSE	FALSE	15283666.6666667	21536666.6666667	10.8555637917624	5.10302734623564	0.0253300903405142	0.166249596648341	0.709657947686116	Septin4	Sept4	478	Septin-4; Filament-forming cytoskeletal GTPase. Forms a filamentous structure with SEPT12, SEPT6, SEPT2 and probably SEPT4 at the sperm annulus which is required for the structural integrity and motility of the sperm tail during postmeiotic differentiation (By similarity). May play a role in cytokinesis (Potential). May play a role in platelet secretion (By similarity)	2	10090.ENSMUSP00000018544
20411	E9QNA7;A0A668KL65;A0A286YCI8;Q62417;A0A286YCQ0;A0A286YDN0;E9Q6A3;D3Z5J3;A0A5F8MPJ2;E9PYX6	Sorbs1	13	11	20	38	0	35.249	4259100	4635800	4230300	3142000	2664000	3528700	4826800	Sorbs1	4259100	4635800	4230300	3142000	2664000	3528700	FALSE	FALSE	FALSE	FALSE	FALSE	FALSE	3111566.66666667	4375066.66666667	13.9207233225564	5.17158721414057	0.0349200833912439	0.178902367224185	0.711204400694846	Sorbs1	Sorbs1	938	annotation not available	2	10090.ENSMUSP00000097066
12409	P08074;F6YNX9	Cbr2	2	13	65.6	313	0	153.71	2939100000	2685800000	2701100000	2013600000	2077700000	1832400000	6662900000	Cbr2	2939100000	2685800000	2701100000	2013600000	2077700000	1832400000	FALSE	FALSE	FALSE	FALSE	FALSE	FALSE	1974566666.66667	2775333333.33333	6.44309084904793	5.11766496252902	0.0176164002779708	0.147880466634043	0.711470093682441	Cbr2	Cbr2	244	Carbonyl reductase [NADPH] 2; May function in the pulmonary metabolism of endogenous carbonyl compounds, such as aliphatic aldehydes and ketones derived from lipid peroxidation, 3-ketosteroids and fatty aldehydes, as well as in xenobiotic metabolism	3	10090.ENSMUSP00000026148
12554	Q9WTR5	Cdh13	1	4	6.2	22	0	8.9683	8639400	9533800	9129900	6657000	5757100	7039500	7222800	Cdh13	8639400	9533800	9129900	6657000.00000001	5757100.00000001	7039500.00000001	FALSE	FALSE	FALSE	FALSE	FALSE	FALSE	6484533.33333334	9101033.33333333	10.1528688065552	4.92139947230864	0.0245309242529534	0.166249596648341	0.712505173405218	Cdh13	Cdh13	714	Cadherin-13; Cadherins are calcium-dependent cell adhesion proteins. They preferentially interact with themselves in a homophilic manner in connecting cells; cadherins may thus contribute to the sorting of heterogeneous cell types. May act as a negative regulator of neural cell growth	2	10090.ENSMUSP00000113527
107589	B1B1A8;Q6PDN3	Mylk	2	28	15.8	138	0	72.131	31807000	33802000	30293000	22315000	21955000	24188000	29311000	Mylk	31807000	33802000	30293000	22315000	21955000	24188000	FALSE	FALSE	FALSE	FALSE	FALSE	FALSE	22819333.3333333	31967333.3333333	5.25383282523791	5.5055761822328	0.0168867268936762	0.145684164169103	0.713832871055869	Mylk	Mylk	1950	Calcium/calmodulin-dependent myosin light chain kinase implicated in smooth muscle contraction via phosphorylation of myosin light chains (MLC). Also regulates actin-myosin interaction through a non-kinase activity. Phosphorylates PTK2B/PYK2 and myosin light-chains. Involved in the inflammatory response (e.g. apoptosis, vascular permeability, leukocyte diapedesis), cell motility and morphology, a…	2	10090.ENSMUSP00000023538
11636	Q9R0Y5;Z4YN97	Ak1	3	5	30.9	30	0	16.021	20595000	17064000	21980000	13454000	14544000	14589000	36712000	Ak1	20595000	17064000	21980000	13454000	14544000	14589000	FALSE	FALSE	FALSE	FALSE	FALSE	FALSE	14195666.6666667	19879666.6666667	4.52741078634777	12.7510435470136	0.0363794301598332	0.182248784742668	0.714079712939519	Ak1	Ak1	210	Adenylate kinase isoenzyme 1; Catalyzes the reversible transfer of the terminal phosphate group between ATP and AMP. Also possesses broad nucleoside diphosphate kinase activity. Plays an important role in cellular energy homeostasis and in adenine nucleotide metabolism (By similarity). May provide a mechanism to buffer the adenylate energy charge for sperm motility	3	10090.ENSMUSP00000068479
84094	G3X924;Q91VC4	Plvap	2	11	27.6	71	0	56.919	39080000	35153000	40085000	29192000	26638000	25985000	60267000	Plvap	39080000	35153000	40085000	29192000	26638000	25985000	FALSE	FALSE	FALSE	FALSE	FALSE	FALSE	27271666.6666667	38106000	6.21452488602621	6.83953649522376	0.0207088255733148	0.154966069690458	0.715679070662538	Plvap	Plvap	438	Endothelial cell-specific membrane protein involved in the formation of the diaphragms that bridge endothelial fenestrae. It is also required for the formation of stomata of caveolae and transendothelial channels. Functions in microvascular permeability, endothelial fenestrae contributing to the passage of water and solutes and regulating transcellular versus paracellular flow in different organs…	2	10090.ENSMUSP00000035404
56357	Q9JHI5	Ivd	1	11	27.1	54	0	26.959	22177000	17642000	19929000	13560000	15091000	14282000	50281000	Ivd	22177000	17642000	19929000	13560000	15091000	14282000	FALSE	FALSE	FALSE	FALSE	FALSE	FALSE	14311000	19916000	5.35191024265493	11.3854586719779	0.0335649756775539	0.177969921813398	0.718567985539266	Ivd	Ivd	424	Isovaleryl-CoA dehydrogenase, mitochondrial; Isovaleryl coenzyme A dehydrogenase; Belongs to the acyl-CoA dehydrogenase family	3	10090.ENSMUSP00000028807
20657	O09164	Sod3	1	7	39.8	68	0	33.767	17831000	16927000	16796000	12803000	11062000	13243000	31631000	Sod3	17831000	16927000	16796000	12803000	11062000	13243000	FALSE	FALSE	FALSE	FALSE	FALSE	FALSE	12369333.3333333	17184666.6666667	9.32435420239571	3.27943752890019	0.0233842946490618	0.165684006652312	0.719788959149629	Sod3	Sod3	251	Extracellular superoxide dismutase [Cu-Zn]; Protect the extracellular space from toxic effect of reactive oxygen intermediates by converting superoxide radicals into hydrogen peroxide and oxygen	3	10090.ENSMUSP00000098768
77569	D3YU22;A0A571BG24;Q3UH68;D3Z589;A0A5F8MPN3;D3YU59	Limch1	9	22	25	93	0	92.883	22499000	19645000	20122000	15412000	14063000	15447000	22670000	Limch1	22499000	19645000	20122000	15412000	14063000	15447000	FALSE	FALSE	FALSE	FALSE	FALSE	FALSE	14974000	20755333.3333333	5.27008953031031	7.36571187652419	0.0220291869353718	0.159475806906958	0.721453120483089	Limch1	Limch1	1057	LIM and calponin homology domains 1	2	10090.ENSMUSP00000098723
15107	Q61425	Hadh	1	6	17.8	23	0	13.741	46451000	39461000	37540000	29529000	28712000	31221000	109920000	Hadh	46451000	39461000	37540000	29529000	28712000	31221000	FALSE	FALSE	FALSE	FALSE	FALSE	FALSE	29820666.6666667	41150666.6666666	4.29124092419215	11.3962640079479	0.0344336344683808	0.178608452825372	0.724670317208308	Hadh	Hadh	314	Hydroxyacyl-coenzyme A dehydrogenase, mitochondrial; Plays an essential role in the mitochondrial beta- oxidation of short chain fatty acids. Exerts it highest activity toward 3-hydroxybutyryl-CoA; Belongs to the 3-hydroxyacyl-CoA dehydrogenase family	3	10090.ENSMUSP00000029610
246277	Q9DBE0;A0A2R8VHX0	Csad	11	3	8.1	9	0	9.2788	5774800	7588700	6908400	4613800	5098900	4996400	3661500	Csad	5774800	7588700	6908400	4613800	5098900	4996400	FALSE	FALSE	FALSE	FALSE	FALSE	FALSE	4903033.33333333	6757300	5.21458108473689	13.5607636350086	0.0472550382209868	0.192565136526304	0.725590595849427	Csad	Csad	493	Catalyzes the decarboxylation of L-aspartate, 3-sulfino-L- alanine (cysteine sulfinic acid), and L-cysteate to beta-alanine, hypotaurine and taurine, respectively. The preferred substrate is 3- sulfino-L-alanine. Does not exhibit any decarboxylation activity toward glutamate	10	10090.ENSMUSP00000023805
70152	Q8C6B0;Q9D7S5;A0A2R8VI07;A0A2R8VK72;Q76I24;Q5I0W6	Mettl7a1;mCG_20149;UbiE2;Mettl7a2	10	12	52.5	171	0	86.128	143680000	130660000	145170000	107330000	91975000	105100000	354560000	Mettl7a1	143680000	130660000	145170000	107330000	91975000.0000001	105100000	FALSE	FALSE	FALSE	FALSE	FALSE	FALSE	101468333.333333	139836666.666667	8.17667100041566	5.708137700686	0.0268241834607366	0.166249596648341	0.725620366618197	Mettl7a1;Mettl7a2	Mettl7a1	244	Methyltransferase like 7A1	16	10090.ENSMUSP00000065271
226519	F8VQJ3;P02468	Lamc1	4	20	14.3	80	0	70.268	17958000	14976000	16328000	11647000	10916000	13183000	15342000	Lamc1	17958000	14976000	16328000	11647000	10916000	13183000	FALSE	FALSE	FALSE	FALSE	FALSE	FALSE	11915333.3333333	16420666.6666667	9.71081325063253	9.09316414833697	0.0379777623349548	0.183820992124294	0.725630303276359	Lamc1	Lamc1	1607	Binding to cells via a high affinity receptor, laminin is thought to mediate the attachment, migration and organization of cells into tissues during embryonic development by interacting with other extracellular matrix components	2	10090.ENSMUSP00000027752
17380	Q61391	Mme	5	11	16.8	23	0	26.496	46683000	40776000	44601000	36273000	27284000	32349000	17006000	Mme	46683000	40776000	44601000	36273000	27284000	32349000	FALSE	FALSE	FALSE	FALSE	FALSE	FALSE	31968666.6666667	44020000	14.0967813591624	6.80611745434972	0.0468380820013899	0.192565136526304	0.726230501287294	Mme	Mme	750	Neprilysin; Thermolysin-like specificity, but is almost confined on acting on polypeptides of up to 30 amino acids. Biologically important in the destruction of opioid peptides such as Met- and Leu-enkephalins by cleavage of a Gly-Phe bond. Able to cleave angiotensin-1, angiotensin-2 and angiotensin 1-9. Involved in the degradation of atrial natriuretic factor (ANF) (By similarity). Displays UV-i…	2	10090.ENSMUSP00000029400
26358	O35945	Aldh1a7	3	11	48.5	60	0	40.765	17436000	18965000	19988000	13048000	13099000	14832000	38476000	Aldh1a7	17436000	18965000	19988000	13048000	13099000	14832000	FALSE	FALSE	FALSE	FALSE	FALSE	FALSE	13659666.6666667	18796333.3333333	7.43495912114887	6.83289340037601	0.0273106323835997	0.166780576883953	0.726719750305911	Aldh1a7	Aldh1a7	501	Aldehyde dehydrogenase, cytosolic 1; Can oxidize benzaldehyde, propionaldehyde and acetaldehyde (By similarity). No detectable activity with retinal	3	10090.ENSMUSP00000025656
20779	P05480	Src	3	4	13.3	33	0	15.66	11436000	10830000	11274000	7982200	7400100	9018100	12054000	Src	11436000	10830000	11274000	7982200.00000001	7400100	9018099.99999999	FALSE	FALSE	FALSE	FALSE	FALSE	FALSE	8133466.66666667	11180000	10.0761192267279	2.80630697212839	0.0277623349548297	0.167066110406874	0.727501490757305	Src	Src	535	Neuronal proto-oncogene tyrosine-protein kinase Src; Non-receptor protein tyrosine kinase which is activated following engagement of many different classes of cellular receptors including immune response receptors, integrins and other adhesion receptors, receptor protein tyrosine kinases, G protein- coupled receptors as well as cytokine receptors. Participates in signaling pathways that control a…	2	10090.ENSMUSP00000029175
19285	O54724	Ptrf	1	21	52.8	228	0	257.03	363150000	353840000	368060000	277960000	236880000	274550000	581890000	Ptrf	363150000	353840000	368060000	277960000	236880000	274550000	FALSE	FALSE	FALSE	FALSE	FALSE	FALSE	263130000	361683333.333333	8.66378412020588	1.99693032946099	0.0237317581653926	0.165815855880781	0.72751486106631	Cavin1	Ptrf	392	Caveolae-associated protein 1; Plays an important role in caveolae formation and organization. Essential for the formation of caveolae in all tissues. Core component of the CAVIN complex which is essential for recruitment of the complex to the caveolae in presence of calveolin-1 (CAV1). Essential for normal oligomerization of CAV1. Promotes ribosomal transcriptional activity in response to metabo…	2	10090.ENSMUSP00000058321
110446	Q8QZT1	Acat1	1	8	28.1	68	0	102.88	61500000	74393000	62094000	45234000	44950000	54138000	50913000	Acat1	61500000	74393000.0000001	62094000	45234000	44950000	54138000	FALSE	FALSE	FALSE	FALSE	FALSE	FALSE	48107333.3333333	65995666.6666667	10.8603828807103	11.0285516509365	0.0478457261987491	0.19289335861131	0.728946850045709	Acat1	Acat1	424	Acetyl-CoA acetyltransferase, mitochondrial; Plays a major role in ketone body metabolism; Belongs to the thiolase family	3	10090.ENSMUSP00000034547
11739	P48962	Slc25a4	2	8	60.7	57	0	27.818	73742000	76890000	78909000	49868000	57772000	59840000	1.32e+08	Slc25a4	73742000	76890000.0000001	78909000	49868000	57772000	59840000	FALSE	FALSE	FALSE	FALSE	FALSE	FALSE	55826666.6666667	76513666.6666667	9.42726980377773	3.40328253476114	0.0284225156358582	0.167066110406874	0.729630000740608	Slc25a4	Slc25a4	298	ADP/ATP translocase 1; Involved in mitochondrial ADP/ATP transport. Catalyzes the exchange of cytoplasmic ADP with mitochondrial ATP across the mitochondrial inner membrane; Belongs to the mitochondrial carrier (TC 2.A.29) family	3	10090.ENSMUSP00000034049
23917	E0CYE2;F7DEU6;P50096;E0CXK0	Impdh1	4	3	8.2	23	0	6.5904	8404400	7538100	7361900	5116600	5474500	6424500	7217000	Impdh1	8404400	7538100.00000001	7361900	5116600	5474499.99999999	6424500.00000001	FALSE	FALSE	FALSE	FALSE	FALSE	FALSE	5671866.66666667	7768133.33333334	11.9170376949765	7.18347043961726	0.0412439193884642	0.188948700008394	0.730145380271537	Impdh1	Impdh1	514	Inosine-5'-monophosphate dehydrogenase 1; Catalyzes the conversion of inosine 5'-phosphate (IMP) to xanthosine 5'-phosphate (XMP), the first committed and rate- limiting step in the de novo synthesis of guanine nucleotides, and therefore plays an important role in the regulation of cell growth. Could also have a single-stranded nucleic acid-binding activity and could play a role in RNA and/or DNA…	3	10090.ENSMUSP00000077289
74134	D3Z7F1;Q9DBX6	Cyp2s1	2	4	8.5	16	0	9.6462	3726400	4004800	3722200	2491800	2968500	2903800	3423300	Cyp2s1	3726400	4004800	3722200	2491800	2968500	2903800	FALSE	FALSE	FALSE	FALSE	FALSE	FALSE	2788033.33333333	3817800	9.27453725853782	4.24224332133527	0.0293259207783183	0.168692132788069	0.730272233572563	Cyp2s1	Cyp2s1	501	Cytochrome P450 2S1; Has a potential importance for extrahepatic xenobiotic metabolism; Belongs to the cytochrome P450 family	3	10090.ENSMUSP00000041175
21345	P37804;A0A1L1STN8	Tagln	2	14	74.6	107	0	86.01	59737000	69738000	67798000	48588000	49683000	45818000	231100000	Tagln	59737000	69737999.9999999	67798000	48588000	49683000	45818000	FALSE	FALSE	FALSE	FALSE	FALSE	FALSE	48029666.6666667	65757666.6666666	4.14759047008184	8.06523476066457	0.0268589298123697	0.166249596648341	0.730404059349227	Tagln	Tagln	201	Transgelin; Actin cross-linking/gelling protein	2	10090.ENSMUSP00000034590
14114	Q08879	Fbln1	1	4	7.7	13	0	9.5409	3913300	4498400	3943900	3310500	2593900	3120800	2560900	Fbln1	3913300	4498400	3943900	3310500	2593900	3120800	FALSE	FALSE	FALSE	FALSE	FALSE	FALSE	3008400	4118533.33333333	12.3416844110853	7.99628781270831	0.0466643502432245	0.192565136526304	0.730454206999256	Fbln1	Fbln1	705	Fibulin-1; Incorporated into fibronectin-containing matrix fibers. May play a role in cell adhesion and migration along protein fibers within the extracellular matrix (ECM). Could be important for certain developmental processes and contribute to the supramolecular organization of ECM architecture, in particular to those of basement membranes	2	10090.ENSMUSP00000054583
14682	P21279	Gnaq	3	8	28.1	52	0	28.92	33454000	33461000	32197000	24366000	23910000	24121000	65218000	Gnaq	33454000	33461000	32197000	24366000	23910000	24121000	FALSE	FALSE	FALSE	FALSE	FALSE	FALSE	24132333.3333333	33037333.3333333	0.945665536673393	2.20283647978994	0.0110145934676859	0.130068920526951	0.730456453305352	Gnaq	Gnaq	359	Guanine nucleotide-binding protein G(q) subunit alpha; Guanine nucleotide-binding proteins (G proteins) are involved as modulators or transducers in various transmembrane signaling systems. Regulates B-cell selection and survival and is required to prevent B-cell-dependent autoimmunity. Regulates chemotaxis of BM-derived neutrophils and dendritic cells (in vitro); Belongs to the G-alpha family. G…	2	10090.ENSMUSP00000025541
18854	Q60953;D3Z3A6;D3YXR5	Pml	4	3	3.6	9	0	4.2824	1822800	1873800	1647600	1359000	1435000	0	695380	Pml	1822800	1873800	1647600	1359000	1435000	1114968.58885166	FALSE	FALSE	FALSE	FALSE	FALSE	TRUE	1302989.52961722	1781400	12.8325035000552	6.66031610014862	0.0466990965948575	0.192565136526304	0.731441298763454	Pml	Pml	885	Protein PML; Functions via its association with PML-nuclear bodies (PML-NBs) in a wide range of important cellular processes, including tumor suppression, transcriptional regulation, apoptosis, senescence, DNA damage response, and viral defense mechanisms. Acts as the scaffold of PML-NBs allowing other proteins to shuttle in and out, a process which is regulated by SUMO-mediated modifications and…	4	10090.ENSMUSP00000082816
56492	P56857	Cldn18	1	4	13.6	27	0	7.8194	62057000	54036000	48677000	40672000	40314000	39826000	145820000	Cldn18	62057000	54036000	48677000	40672000	40314000	39826000	FALSE	FALSE	FALSE	FALSE	FALSE	FALSE	40270666.6666667	54923333.3333333	1.05451801254523	12.2607087335056	0.0410006949270327	0.188584859763269	0.7332159980579	Cldn18	Cldn18	264	Claudin-18; Plays a major role in tight junction-specific obliteration of the intercellular space, through calcium- independent cell-adhesion activity	6	10090.ENSMUSP00000035048
27425	Q9CPQ8	Atp5l	2	3	34	37	0	12.711	16931000	21118000	18715000	13034000	13666000	14982000	23788000	Atp5l	16931000	21118000	18715000	13034000	13666000	14982000	FALSE	FALSE	FALSE	FALSE	FALSE	FALSE	13894000	18921333.3333333	7.15282035157005	11.1044614499387	0.0445100764419736	0.190429916022689	0.73430343175252	Atp5mg	Atp5l	103	ATP synthase, H+ transporting, mitochondrial F0 complex, subunit G	3	10090.ENSMUSP00000047960
27425	Q9CPQ8	Atp5l	2	3	34	37	0	12.711	16931000	21118000	18715000	13034000	13666000	14982000	23788000	Atp5l	16931000	21118000	18715000	13034000	13666000	14982000	FALSE	FALSE	FALSE	FALSE	FALSE	FALSE	13894000	18921333.3333333	7.15282035157005	11.1044614499387	0.0445100764419736	0.190429916022689	0.73430343175252	Atp5mg	Gm10221	103	ATP synthase subunit g, mitochondrial; Mitochondrial membrane ATP synthase (F(1)F(0) ATP synthase or Complex V) produces ATP from ADP in the presence of a proton gradient across the membrane which is generated by electron transport complexes of the respiratory chain. F-type ATPases consist of two structural domains, F(1) - containing the extramembraneous catalytic core, and F(0) - containing the …	3	10090.ENSMUSP00000136375
11826	Q02013	Aqp1	1	4	17.1	56	0	42.796	159270000	147040000	142200000	103270000	109650000	117040000	511260000	Aqp1	159270000	147040000	142200000	103270000	109650000	117040000	FALSE	FALSE	FALSE	FALSE	FALSE	FALSE	109986666.666667	149503333.333333	6.26546006738841	5.88453082886451	0.0261987491313412	0.166249596648341	0.735680363871486	Aqp1	Aqp1	269	Aquaporin-1; Forms a water-specific channel that provides the plasma membranes of red cells and kidney proximal tubules with high permeability to water, thereby permitting water to move in the direction of an osmotic gradient	6	10090.ENSMUSP00000004774
26364	E9QMJ5;E9QJS7;Q9Z0M6;Q9DC42;A0A0D9SEG8	Adgre5;Cd97	5	7	12.2	24	0	18.361	5712000	5726000	6221100	4304400	4480900	4222600	4656600	Adgre5	5712000	5726000	6221100	4304400	4480900	4222600	FALSE	FALSE	FALSE	FALSE	FALSE	FALSE	4335966.66666667	5886366.66666667	3.04457144563048	4.92616396137952	0.0191452397498263	0.151078453281794	0.736611718604006	Adgre5	Cd97	818	CD97 antigen; Receptor potentially involved in both adhesion and signaling processes early after leukocyte activation. Plays an essential role in leukocyte migration	2	10090.ENSMUSP00000075240
56428	Q791V5;A2AFW6;Q9D050	Mtch2	3	7	29.4	32	0	26.85	10729000	9217100	10211000	7196500	7859800	7165500	24938000	Mtch2	10729000	9217100	10211000	7196499.99999999	7859800	7165499.99999999	FALSE	FALSE	FALSE	FALSE	FALSE	FALSE	7407266.66666666	10052366.6666667	5.29495934101173	7.64329293789059	0.030090340514246	0.168692132788069	0.736867934914165	Mtch2	Mtch2	303	Mitochondrial carrier homolog 2; The substrate transported is not yet known. Induces mitochondrial depolarization (By similarity)	8	10090.ENSMUSP00000121851
22117	P52196	Tst	1	9	31.6	59	0	36.339	27550000	29126000	29142000	19791000	19637000	24014000	54130000	Tst	27550000	29126000	29142000	19791000	19637000	24014000	FALSE	FALSE	FALSE	FALSE	FALSE	FALSE	21147333.3333333	28606000	11.7452160013596	3.19708388678032	0.0388811674774149	0.185994805936789	0.739262159453727	Tst	Tst	297	Thiosulfate sulfurtransferase; Together with MRPL18, acts as a mitochondrial import factor for the cytosolic 5S rRNA. Only the nascent unfolded cytoplasmic form is able to bind to the 5S rRNA (By similarity). Formation of iron-sulfur complexes and cyanide detoxification	1	10090.ENSMUSP00000055743
13849	Q9D379;E9PWK1;F6YTS6	Ephx1	4	15	31.9	76	0	41.898	58360000	63089000	66657000	48021000	42992000	48086000	101270000	Ephx1	58360000.0000001	63089000	66657000	48021000	42992000	48086000.0000001	FALSE	FALSE	FALSE	FALSE	FALSE	FALSE	46366333.3333333	62702000	6.302933393191	6.63777266775015	0.0310979847116053	0.171079813262672	0.739471361891699	Ephx1	Ephx1	455	Epoxide hydrolase 1; Biotransformation enzyme that catalyzes the hydrolysis of arene and aliphatic epoxides to less reactive and more water soluble dihydrodiols by the trans addition of water. May play a role in the metabolism of endogenous lipids such as epoxide- containing fatty acids	3	10090.ENSMUSP00000047551
20130	P10833	Rras	2	6	40.8	34	0	71.379	58792000	58086000	63077000	48411000	44495000	40819000	109370000	Rras	58792000.0000001	58086000.0000001	63077000	48411000	44494999.9999999	40819000	FALSE	FALSE	FALSE	FALSE	FALSE	FALSE	44575000	59985000	8.51740256158109	4.50265534211643	0.0335997220291869	0.177969921813398	0.743102442277235	Rras	Rras	218	Ras-related protein R-Ras; Regulates the organization of the actin cytoskeleton. With OSPBL3, modulates integrin beta-1 (ITGB1) activity	2	10090.ENSMUSP00000042150
11830	Q9WTY4;A0A2R8VHL2	Aqp5	3	4	15.8	41	0	16.118	44965000	37357000	37596000	30757000	27732000	30950000	109730000	Aqp5	44965000	37357000	37596000	30757000	27732000	30950000	FALSE	FALSE	FALSE	FALSE	FALSE	FALSE	29813000	39972666.6666666	6.05366986242119	10.8202404535517	0.0484711605281445	0.19335415572606	0.745834653680015	Aqp5	Aqp5	265	Aquaporin-5; Forms a water-specific channel. Implicated in the generation of saliva, tears, and pulmonary secretions. Required for TRPV4 activation by hypotonicity. Together with TRPV4, controls regulatory volume decrease in salivary epithelial cells; Belongs to the MIP/aquaporin (TC 1.A.8) family	6	10090.ENSMUSP00000127611
110842	Q99LC5	Etfa	1	11	43.5	77	0	43.072	29043000	28514000	27496000	21877000	18910000	22658000	70871000	Etfa	29043000	28514000	27496000	21877000	18910000	22658000	FALSE	FALSE	FALSE	FALSE	FALSE	FALSE	21148333.3333333	28351000	9.35012376394148	2.77336036487639	0.036275191104934	0.182248784742668	0.745946645033097	Etfa	Etfa	333	Electron transfer flavoprotein subunit alpha, mitochondrial; Heterodimeric electron transfer flavoprotein that accepts electrons from several mitochondrial dehydrogenases, including acyl-CoA dehydrogenases, glutaryl-CoA and sarcosine dehydrogenase. It transfers the electrons to the main mitochondrial respiratory chain via ETF-ubiquinone oxidoreductase (ETF dehydrogenase). Required for normal mito…	3	10090.ENSMUSP00000034866
14859	P30115	Gsta3	2	7	42.5	97	0	63.843	133850000	1.3e+08	126620000	102190000	96057000	93957000	500780000	Gsta3	133850000	1.3e+08	126620000	102190000	96057000	93956999.9999999	FALSE	FALSE	FALSE	FALSE	FALSE	FALSE	97401333.3333333	130156666.666667	4.39210248138755	2.77937757691615	0.0207435719249479	0.154966069690458	0.748339180987015	Gsta3	Gsta3	221	Glutathione S-transferase A3; Conjugation of reduced glutathione to a wide number of exogenous and endogenous hydrophobic electrophiles. This GST has a high catalytic activity for aflatoxin B1-8,9 epoxide	3	10090.ENSMUSP00000027067
57278	Q9R069	Bcam	2	18	36.2	135	0	135.2	66381000	59484000	63327000	47610000	45629000	48559000	96796000	Bcam	66381000	59483999.9999999	63327000	47610000	45629000	48559000	FALSE	FALSE	FALSE	FALSE	FALSE	FALSE	47266000	63064000	3.16291614776396	5.48016848730648	0.0253648366921473	0.166249596648341	0.749492578967398	Bcam	Bcam	622	Basal cell adhesion molecule; Laminin alpha-5 receptor. May mediate intracellular signaling (By similarity)	2	10090.ENSMUSP00000003061
15441	Z4YKB8;Q3TEA8;Z4YKA3;A2AM65	Hp1bp3	8	15	26.4	79	0	36.872	26442000	26174000	25953000	19561000	19172000	20235000	59299000	Hp1bp3	26442000	26174000	25953000	19561000	19172000	20235000	FALSE	FALSE	FALSE	FALSE	FALSE	FALSE	19656000	26189666.6666667	2.73621234615299	0.935010599003905	0.0160180681028492	0.144026008910907	0.750525016227775	Hp1bp3	Hp1bp3	554	Heterochromatin protein 1-binding protein 3; Component of heterochromatin that maintains heterochromatin integrity during G1/S progression and regulates the duration of G1 phase to critically influence cell proliferative capacity. May play a role in hypoxia-induced oncogenesis	1	10090.ENSMUSP00000101453
24059	Q9EPT5	Slco2a1	1	12	17	62	0	29.122	46889000	41603000	41988000	32753000	31757000	33561000	85410000	Slco2a1	46889000	41603000	41988000	32753000	31757000	33561000	FALSE	FALSE	FALSE	FALSE	FALSE	FALSE	32690333.3333333	43493333.3333333	2.76421529260976	6.77581400753081	0.0298471160528145	0.168692132788069	0.751617106069896	Slco2a1	Slco2a1	643	Solute carrier organic anion transporter family member 2A1; May mediate the release of newly synthesized prostaglandins from cells, the transepithelial transport of prostaglandins, and the clearance of prostaglandins from the circulation. Transports PGD2, as well as PGE1, PGE2 and PGF2A; Belongs to the organo anion transporter (TC 2.A.60) family	1	10090.ENSMUSP00000035148
13088	Q9WUD0;G3X8Q9;P12791	Cyp2b10	7	19	36.9	141	0	84.402	34004000	37341000	36285000	27781000	24901000	28215000	85018000	Cyp2b10	34004000	37341000	36285000	27781000	24901000	28215000	FALSE	FALSE	FALSE	FALSE	FALSE	FALSE	26965666.6666667	35876666.6666667	6.67950599388784	4.75396105586518	0.0336692147324531	0.177969921813398	0.751621295177924	Cyp2b10	Cyp2b10	491	Cytochromes P450 are a group of heme-thiolate monooxygenases. In liver microsomes, this enzyme is involved in an NADPH-dependent electron transport pathway. It oxidizes a variety of structurally unrelated compounds, including steroids, fatty acids, and xenobiotics	3	10090.ENSMUSP00000072264
67834	A0A1L1STE6;Q9D6R2	Idh3a	2	12	33.9	66	0	40.642	36101000	36399000	34400000	28565000	25815000	26161000	58253000	Idh3a	36101000	36399000	34400000	28565000	25815000	26161000	FALSE	FALSE	FALSE	FALSE	FALSE	FALSE	26847000	35633333.3333333	5.57922971208425	3.02649399997699	0.0265809589993051	0.166249596648341	0.753423760523854	Idh3a	Idh3a	366	Isocitrate dehydrogenase [NAD] subunit alpha, mitochondrial; Catalytic subunit of the enzyme which catalyzes the decarboxylation of isocitrate (ICT) into alpha-ketoglutarate. The heterodimer composed of the alpha (IDH3A) and beta (IDH3B) subunits and the heterodimer composed of the alpha (IDH3A) and gamma (IDH3G) subunits, have considerable basal activity but the full activity of the heterotetram…	3	10090.ENSMUSP00000127526
15108	Q99N15;A2AFQ2;O08756	Hsd17b10	3	13	76.6	102	0	107.27	22625000	25521000	24481000	17375000	17820000	19527000	75740000	Hsd17b10	22625000	25521000	24481000	17375000	17820000	19527000	FALSE	FALSE	FALSE	FALSE	FALSE	FALSE	18240666.6666667	24209000	6.22784335393593	6.05987486157128	0.0366226546212648	0.182542320340649	0.753466341718645	Hsd17b10	Hsd17b10	261	Mitochondrial dehydrogenase that catalyzes the beta-oxidation at position 17 of androgens and estrogens and has 3-alpha- hydroxysteroid dehydrogenase activity with androsterone (By similarity). Catalyzes the third step in the beta-oxidation of fatty acids (By similarity). Carries out oxidative conversions of 7-alpha-OH and 7-beta-OH bile acids (By similarity). Also exhibits 20-beta-OH and 21-OH d…	3	10090.ENSMUSP00000026289
18563	G5E8R3;E9QPD7;Q05920	Pcx;Pc	6	27	27.1	105	0	72.666	20723000	22166000	22591000	17690000	14467000	17214000	29106000	Pcx	20723000	22166000	22591000	17690000	14467000	17214000	FALSE	FALSE	FALSE	FALSE	FALSE	FALSE	16457000	21826666.6666667	10.571470016777	4.48598324487957	0.0493050729673384	0.194077600660088	0.75398594990837	Pcx;Pc	Pcx	1179	Pyruvate carboxylase catalyzes a 2-step reaction, involving the ATP-dependent carboxylation of the covalently attached biotin in the first step and the transfer of the carboxyl group to pyruvate in the second. Catalyzes in a tissue specific manner, the initial reactions of glucose (liver, kidney) and lipid (adipose tissue, liver, brain) synthesis from pyruvate	3	10090.ENSMUSP00000063825
60596	Q9ERL9	Gucy1a3	1	19	31.5	115	0	65.074	15747000	14697000	15986000	11393000	10954000	12686000	23362000	Gucy1a3	15747000	14697000	15986000	11393000	10954000	12686000	FALSE	FALSE	FALSE	FALSE	FALSE	FALSE	11677666.6666667	15476666.6666667	7.71050232580565	4.43056812948152	0.0374565670604587	0.183820992124294	0.75453370665518	Gucy1a1	Gucy1a3	691	Guanylate cyclase 1, soluble, alpha 3; Belongs to the adenylyl cyclase class-4/guanylyl cyclase family	3	10090.ENSMUSP00000048918
14057	Q99JR1	Sfxn1	1	2	13	11	0	6.9481	2660000	2822700	2848200	2049400	2154200	2135500	4239900	Sfxn1	2660000	2822700	2848200	2049400	2154200	2135500	FALSE	FALSE	FALSE	FALSE	FALSE	FALSE	2113033.33333333	2776966.66666667	2.6452799365448	3.67650664094919	0.0240097289784573	0.166249596648341	0.760914186942587	Sfxn1	Sfxn1	322	Sideroflexin-1; Might be involved in the transport of a component required for iron utilization into or out of the mitochondria	3	10090.ENSMUSP00000021930
109700	Q3V3R4	Itga1	1	19	17.1	133	0	68.455	30431000	27113000	26558000	20834000	21044000	22205000	36180000	Itga1	30431000	27113000	26558000	20834000	21044000	22205000	FALSE	FALSE	FALSE	FALSE	FALSE	FALSE	21361000	28034000	3.45690153668977	7.47067407702117	0.0399235580264072	0.187382675676077	0.761967610758365	Itga1	Itga1	1179	Integrin alpha-1; Integrin alpha-1/beta-1 is a receptor for laminin and collagen. It recognizes the proline-hydroxylated sequence G-F-P-G- E-R in collagen. Involved in anchorage-dependent, negative regulation of EGF-stimulated cell growth	2	10090.ENSMUSP00000077132
21916	P49813	Tmod1	1	7	23.7	42	0	40.093	9971700	8877400	9685600	7033300	7008300	7725800	15639000	Tmod1	9971700.00000001	8877399.99999999	9685600.00000001	7033300	7008300	7725800	FALSE	FALSE	FALSE	FALSE	FALSE	FALSE	7255800	9511566.66666667	5.61239053997631	5.9667215521433	0.0404100069492703	0.187382675676077	0.762839630344808	Tmod1	Tmod1	359	Tropomodulin-1; Blocks the elongation and depolymerization of the actin filaments at the pointed end. The Tmod/TM complex contributes to the formation of the short actin protofilament, which in turn defines the geometry of the membrane skeleton (By similarity); Belongs to the tropomodulin family	5	10090.ENSMUSP00000103402
11487	O35598	Adam10	2	3	4.1	24	0	11.043	5e+06	5552500	5593600	4082300	3959300	4295100	3722800	Adam10	5e+06	5552500	5593600.00000001	4082300	3959300	4295100	FALSE	FALSE	FALSE	FALSE	FALSE	FALSE	4112233.33333333	5382033.33333333	4.13131749201881	6.15916223786025	0.0382557331480195	0.184629719668307	0.764066864444045	Adam10	Adam10	749	Disintegrin and metalloproteinase domain-containing protein 10; Cleaves the membrane-bound precursor of TNF-alpha to its mature soluble form. Responsible for the proteolytical release of soluble JAM3 from endothelial cells surface (By similarity). Responsible for the proteolytic release of several other cell- surface proteins, including heparin-binding epidermal growth-like factor, ephrin-A2, CD4…	2	10090.ENSMUSP00000063839
11938	O55143	Atp2a2	1	21	34.9	220	0	189.5	46116000	53338000	49545000	37418000	37677000	38941000	102230000	Atp2a2	46116000	53338000	49545000	37418000	37677000	38941000	FALSE	FALSE	FALSE	FALSE	FALSE	FALSE	38012000	49666333.3333333	2.14377892387113	7.27359617889813	0.0398888116747741	0.187382675676077	0.76534741843905	Atp2a2	Atp2a2	1044	Sarcoplasmic/endoplasmic reticulum calcium ATPase 2; This magnesium-dependent enzyme catalyzes the hydrolysis of ATP coupled with the translocation of calcium from the cytosol to the sarcoplasmic reticulum lumen. Isoform SERCA2A is involved in the regulation of the contraction/relaxation cycle. Acts as a regulator of TNFSF11-mediated Ca(2+) signaling pathways via its interaction with TMEM64 which…	2	10090.ENSMUSP00000031423
11773	Q3TWV4;P84091	Ap2m1	4	13	30.5	41	0	29.516	25483000	26055000	24061000	19561000	18581000	19766000	52096000	Ap2m1	25483000	26055000	24061000	19561000	18581000	19766000	FALSE	FALSE	FALSE	FALSE	FALSE	FALSE	19302666.6666667	25199666.6666667	3.2810551582532	4.07446207892347	0.0295343988881167	0.168692132788069	0.765988968108043	Ap2m1	Ap2m1	435	AP-2 complex subunit mu; Component of the adaptor protein complex 2 (AP-2). Adaptor protein complexes function in protein transport via transport vesicles in different membrane traffic pathways. Adaptor protein complexes are vesicle coat components and appear to be involved in cargo selection and vesicle formation. AP-2 is involved in clathrin-dependent endocytosis in which cargo proteins are inc…	1	10090.ENSMUSP00000007216
11534	P55264;A0A286YCD7;A0A286YCN3	Adk	3	10	25.5	52	0	60.004	31608000	28422000	29324000	22226000	21857000	24435000	66303000	Adk	31608000	28422000	29324000	22226000	21857000	24435000	FALSE	FALSE	FALSE	FALSE	FALSE	FALSE	22839333.3333333	29784666.6666667	6.10416258391714	5.51356345513107	0.0425642807505212	0.188948700008394	0.766815139781095	Adk	Adk	361	Adenosine kinase; ATP dependent phosphorylation of adenosine and other related nucleoside analogs to monophosphate derivatives. Serves as a potential regulator of concentrations of extracellular adenosine and intracellular adenine nucleotides; Belongs to the carbohydrate kinase PfkB family	3	10090.ENSMUSP00000047665
16832	A0A6I8MX27;P16125;D3Z7F0	Ldhb	4	10	39	101	0	58.677	65562000	63943000	73059000	54203000	48790000	52584000	167450000	Ldhb	65562000	63943000	73059000	54203000	48790000	52584000	FALSE	FALSE	FALSE	FALSE	FALSE	FALSE	51859000	67521333.3333333	5.35755376105246	7.20305671626129	0.0482626824183461	0.19335415572606	0.768038743310757	Ldhb	Ldhb	334	Lactate dehydrogenase B; Belongs to the LDH/MDH superfamily. LDH family	3	10090.ENSMUSP00000032373
14194	P97807	Fh	2	14	32.5	79	0	47.202	30880000	32257000	34180000	25052000	24741000	24977000	66596000	Fh	30880000	32257000	34180000	25052000	24741000	24977000	FALSE	FALSE	FALSE	FALSE	FALSE	FALSE	24923333.3333333	32439000	0.65118517890652	5.1096244826775	0.0307157748436414	0.170476451421255	0.768313860887615	Fh	Fh1	507	Fumarate hydratase, mitochondrial; Fumarate hydratase 1	3	10090.ENSMUSP00000027810
170718	Q91VA7;A0A668KL51	Idh3b	3	9	29.2	39	0	23.872	34128000	32696000	29822000	24999000	25839000	23810000	32915000	Idh3b	34128000	32696000	29822000	24999000	25839000	23810000	FALSE	FALSE	FALSE	FALSE	FALSE	FALSE	24882666.6666667	32215333.3333334	4.09719040869069	6.80692132103207	0.0470465601111883	0.192565136526304	0.772385820416778	Idh3b	Idh3b	384	Isocitrate dehydrogenase [NAD] subunit, mitochondrial; Isocitrate dehydrogenase 3 (NAD+) beta	3	10090.ENSMUSP00000028892
66922	P62071;A0A1B0GRT5	Rras2	2	3	28.9	12	0	18	8460600	8399000	8110300	6814200	5917000	6578400	8989500	Rras2	8460600.00000001	8399000	8110300	6814200	5917000	6578400.00000001	FALSE	FALSE	FALSE	FALSE	FALSE	FALSE	6436533.33333333	8323300	7.22624946949214	2.24691029737055	0.0447185545517721	0.190429916022689	0.7733150713459	Rras2	Rras2	204	Ras-related protein R-Ras2; It is a plasma membrane-associated GTP-binding protein with GTPase activity. Might transduce growth inhibitory signals across the cell membrane, exerting its effect through an effector shared with the Ras proteins but in an antagonistic fashion	2	10090.ENSMUSP00000069752
19684	P26043;A0A5F8MPB9;Q7TSG6	Rdx	3	10	38.3	39	0	30.454	47030000	45185000	45681000	35207000	34727000	36766000	53633000	Rdx	47030000	45185000	45681000	35207000	34727000	36766000	FALSE	FALSE	FALSE	FALSE	FALSE	FALSE	35566666.6666667	45965333.3333333	2.99724684360898	2.07721452964375	0.0267546907574705	0.166249596648341	0.773771537970644	Rdx	Rdx	583	Radixin; Probably plays a crucial role in the binding of the barbed end of actin filaments to the plasma membrane	2	10090.ENSMUSP00000000590
212647	Q8CHT0	Aldh4a1	1	7	13.3	28	0	18.84	21001000	19190000	20411000	15951000	15334000	16154000	22503000	Aldh4a1	21001000	19190000	20411000	15951000	15334000	16154000	FALSE	FALSE	FALSE	FALSE	FALSE	FALSE	15813000	20200666.6666667	2.70070971459564	4.57232296224207	0.0408964558721334	0.188584859763269	0.782795947328471	Aldh4a1	Aldh4a1	562	Delta-1-pyrroline-5-carboxylate dehydrogenase, mitochondrial; Irreversible conversion of delta-1-pyrroline-5- carboxylate (P5C), derived either from proline or ornithine, to glutamate. This is a necessary step in the pathway interconnecting the urea and tricarboxylic acid cycles. The preferred substrate is glutamic gamma-semialdehyde, other substrates include succinic, glutaric and adipic semiald…	3	10090.ENSMUSP00000043821
20410	Q8K0M3;A0A2I3BS41;Q9R1Z8	Sorbs3	3	5	9	32	0	12.441	11875000	11951000	12123000	9588200	9359800	9499200	8038400	Sorbs3	11875000	11951000	12123000	9588200.00000001	9359800	9499200	FALSE	FALSE	FALSE	FALSE	FALSE	FALSE	9482400	11983000	1.21407095869641	1.06032747554164	0.0279708130646282	0.167066110406874	0.791321038137361	Sorbs3	Sorbs3	733	Vinexin; Promotes up-regulation of actin stress fiber formation	2	10090.ENSMUSP00000022682
109905	P62835;A0A0G2JDL9;A0A0G2JE52	Rap1a	4	2	50	101	0	50.064	181350000	187720000	180230000	143880000	140430000	153250000	524180000	Rap1a	181350000	187720000	180230000	143880000	140430000	153250000	FALSE	FALSE	FALSE	FALSE	FALSE	FALSE	145853333.333333	183100000	4.54833644124985	2.20646484355113	0.0497220291869354	0.194797818991601	0.79657746222465	Rap1a	Rap1a	184	Ras-related protein Rap-1A; Induces morphological reversion of a cell line transformed by a Ras oncogene. Counteracts the mitogenic function of Ras, at least partly because it can interact with Ras GAPs and RAF in a competitive manner. Together with ITGB1BP1, regulates KRIT1 localization to microtubules and membranes (By similarity). Plays a role in nerve growth factor (NGF)-induced neurite outgr…	2	10090.ENSMUSP00000088174
20116	P62242	Rps8	1	10	50	81	0	82.608	39623000	40777000	40572000	49150000	49035000	51602000	252150000	Rps8	39623000	40777000	40572000	49150000	49035000	51602000	FALSE	FALSE	FALSE	FALSE	FALSE	FALSE	49929000	40324000	2.90412592778231	1.52682286276843	0.0495135510771369	0.194438559139915	1.23819561551433	Rps8	Rps8	208	Ribosomal protein S8; Belongs to the eukaryotic ribosomal protein eS8 family	5	10090.ENSMUSP00000099757
18103	E9PZF0;Q01768	Gm20390;Nme2	3	4	69.7	140	0	50.392	80410000	84409000	80011000	102940000	98634000	104320000	197990000	Gm20390	80410000.0000001	84409000	80011000	102940000	98634000	104320000	FALSE	FALSE	FALSE	FALSE	FALSE	FALSE	101964666.666667	81610000	2.90867706747205	2.98027307338889	0.0484016678248784	0.19335415572606	1.24941387901809	Gm20390;Nme2	Nme2	152	Nucleoside diphosphate kinase B; Major role in the synthesis of nucleoside triphosphates other than ATP. The ATP gamma phosphate is transferred to the NDP beta phosphate via a ping-pong mechanism, using a phosphorylated active-site intermediate. Negatively regulates Rho activity by interacting with AKAP13/LBC. Exhibits histidine protein kinase activity (By similarity)	3	10090.ENSMUSP00000021217
20115	P62082	Rps7	1	8	42.8	68	0	47.229	50593000	50865000	51823000	61875000	65992000	63935000	171490000	Rps7	50593000	50864999.9999999	51823000	61874999.9999999	65992000	63934999.9999999	FALSE	FALSE	FALSE	FALSE	FALSE	FALSE	63934000	51093666.6666667	3.21972687798593	1.26453441706695	0.0432939541348158	0.189657861389841	1.25130968613201	Rps7	Rps7	194	40S ribosomal protein S7; Required for rRNA maturation; Belongs to the eukaryotic ribosomal protein eS7 family	5	10090.ENSMUSP00000073880
66335	Q9Z1G3;A0A2I3BPD0	Atp6v1c1	3	5	13.4	27	0	11.405	2407800	2463900	2279700	3061800	2955700	2945500	3595700	Atp6v1c1	2407800	2463900	2279700	3061800	2955700	2945500	FALSE	FALSE	FALSE	FALSE	FALSE	FALSE	2987666.66666667	2383800	2.15564868486086	3.96074139101358	0.0480889506601807	0.19335415572606	1.25332102805045	Atp6v1c1	Atp6v1c1	382	V-type proton ATPase subunit C 1; Subunit of the peripheral V1 complex of vacuolar ATPase. Subunit C is necessary for the assembly of the catalytic sector of the enzyme and is likely to have a specific function in its catalytic activity. V-ATPase is responsible for acidifying a variety of intracellular compartments in eukaryotic cells	3	10090.ENSMUSP00000022904
269261	P35979	Rpl12	1	7	52.1	56	0	72.586	39692000	43348000	40854000	52531000	51911000	51297000	191740000	Rpl12	39692000	43348000	40854000	52531000	51911000	51297000	FALSE	FALSE	FALSE	FALSE	FALSE	FALSE	51913000	41298000	1.18853164161872	4.52322924109802	0.0464906184850591	0.192565136526304	1.25703423894619	Rpl12	Gm9396	165	Binds directly to 26S ribosomal RNA	5	10090.ENSMUSP00000084807
269261	P35979	Rpl12	1	7	52.1	56	0	72.586	39692000	43348000	40854000	52531000	51911000	51297000	191740000	Rpl12	39692000	43348000	40854000	52531000	51911000	51297000	FALSE	FALSE	FALSE	FALSE	FALSE	FALSE	51913000	41298000	1.18853164161872	4.52322924109802	0.0464906184850591	0.192565136526304	1.25703423894619	Rpl12	Rpl12	165	60S ribosomal protein L12; Binds directly to 26S ribosomal RNA	5	10090.ENSMUSP00000117461
26941	P70441	Slc9a3r1	1	9	26.2	31	0	21.232	8346000	7615600	8071500	10339000	9982200	10145000	20538000	Slc9a3r1	8346000.00000001	7615600.00000001	8071500	10339000	9982200.00000001	10145000	FALSE	FALSE	FALSE	FALSE	FALSE	FALSE	10155400	8011033.33333334	1.75893819616614	4.60533883499487	0.0426337734537874	0.188948700008394	1.26767666260283	Slc9a3r1	Slc9a3r1	355	Na(+)/H(+) exchange regulatory cofactor NHE-RF1; Scaffold protein that connects plasma membrane proteins with members of the ezrin/moesin/radixin family and thereby helps to link them to the actin cytoskeleton and to regulate their surface expression. Necessary for recycling of internalized ADRB2. Was first known to play a role in the regulation of the activity and subcellular location of SLC9A3.…	2	10090.ENSMUSP00000021077
104303	P61211;F8WIB1	Arl1	3	3	18.8	21	0	7.9826	4506600	4636900	4881500	5900400	5743300	6377800	13069000	Arl1	4506600	4636900	4881500	5900399.99999999	5743300.00000001	6377799.99999999	FALSE	FALSE	FALSE	FALSE	FALSE	FALSE	6007166.66666666	4675000	5.50092190995414	4.07126934314811	0.0450312717164698	0.190888830346284	1.28495543672014	Arl1	Arl1	181	ADP-ribosylation factor-like protein 1; GTP-binding protein. Can activate phospholipase D with very low efficiency. Important for normal function of the Golgi apparatus (By similarity)	3	10090.ENSMUSP00000111942
67186	P99027;A0A5F8MPY2	Rplp2	2	5	76.5	40	0	43.478	21670000	24433000	23481000	30753000	29995000	28957000	132340000	Rplp2	21670000	24433000	23481000	30753000	29995000	28957000	FALSE	FALSE	FALSE	FALSE	FALSE	FALSE	29901666.6666667	23194666.6666667	3.01531812647073	6.05129801242075	0.0422863099374566	0.188948700008394	1.28916130144861	Rplp2;Rplp2-ps1	Rplp2	115	60S acidic ribosomal protein P2; Plays an important role in the elongation step of protein synthesis	5	10090.ENSMUSP00000081474
15384	Q99020;Q20BD0;Q80XR6	Hnrnpab	3	6	26.3	57	0	29.62	31372000	29994000	31461000	42104000	39224000	39205000	91821000	Hnrnpab	31372000	29994000	31461000	42104000	39224000	39205000	FALSE	FALSE	FALSE	FALSE	FALSE	FALSE	40177666.6666667	30942333.3333334	4.15225868064888	2.65812358752647	0.0304378040305768	0.169498673684172	1.29846919538496	Hnrnpab	Hnrnpab	332	Heterogeneous nuclear ribonucleoprotein A/B	5	10090.ENSMUSP00000104731
27041	P97855	G3bp1	1	3	6.2	9	0	5.7788	3474700	3558700	4039300	4590300	5036300	4784900	2218900	G3bp1	3474700	3558700	4039300	4590300	5036300	4784900	FALSE	FALSE	FALSE	FALSE	FALSE	FALSE	4803833.33333333	3690900	4.65465768877343	8.25360844928853	0.0492008339124392	0.194077600660088	1.30153440443614	G3bp1	G3bp1	465	Ras GTPase-activating protein-binding protein 1; May be a regulated effector of stress granule assembly. Phosphorylation-dependent sequence-specific endoribonuclease in vitro. Cleaves exclusively between cytosine and adenine and cleaves MYC mRNA preferentially at the 3'-UTR. ATP- and magnesium- dependent helicase. Unwinds preferentially partial DNA and RNA duplexes having a 17 bp annealed portion…	5	10090.ENSMUSP00000018727
11565	J3QN31;P28650	Adssl1	2	3	11	18	0	12.867	2104300	2225700	2280500	2935600	3103500	2624900	3669200	Adssl1	2104300	2225700	2280500	2935600	3103500	2624900	FALSE	FALSE	FALSE	FALSE	FALSE	FALSE	2888000	2203500	8.40805570174798	4.0922799426205	0.047776233495483	0.19289335861131	1.31064216019968	Adss1;Adssl1	Adssl1	480	Adenylosuccinate synthetase isozyme 1; Component of the purine nucleotide cycle (PNC), which interconverts IMP and AMP to regulate the nucleotide levels in various tissues, and which contributes to glycolysis and ammoniagenesis. Catalyzes the first committed step in the biosynthesis of AMP from IMP; Belongs to the adenylosuccinate synthetase family	3	10090.ENSMUSP00000136572
14645	P15105	Glul	2	5	15.5	18	0	22.83	9690000	7945000	8923700	11812000	11476000	11555000	13081000	Glul	9689999.99999999	7945000.00000001	8923699.99999999	11812000	11476000	11555000	FALSE	FALSE	FALSE	FALSE	FALSE	FALSE	11614333.3333333	8852900	1.51263506642735	9.87983346048235	0.047324530924253	0.192565136526304	1.31192415291411	Glul	Glul	373	Glutamine synthetase; Essential for proliferation of fetal skin fibroblasts. This enzyme has 2 functions: it catalyzes the production of glutamine and 4-aminobutanoate (gamma-aminobutyric acid, GABA), the latter in a pyridoxal phosphate-independent manner (By similarity); Belongs to the glutamine synthetase family	3	10090.ENSMUSP00000083375
59027	Q99KQ4	Nampt	1	12	27.5	41	0	34.707	10238000	10145000	9995600	12864000	13007000	14273000	25719000	Nampt	10238000	10145000	9995599.99999999	12864000	13007000	14273000	FALSE	FALSE	FALSE	FALSE	FALSE	FALSE	13381333.3333333	10126200	5.79545446475325	1.20764625292834	0.0273453787352328	0.166780576883953	1.32145655165149	Nampt	Nampt	491	Nicotinamide phosphoribosyltransferase; The secreted form behaves both as a cytokine with immunomodulating properties and an adipokine with anti-diabetic properties, it has no enzymatic activity, partly because of lack of activation by ATP, which has a low level in extracellular space and plasma (By similarity). Catalyzes the condensation of nicotinamide with 5-phosphoribosyl-1-pyrophosphate to y…	3	10090.ENSMUSP00000020886
12631	P18760;F8WGL3;A0A494B9A7	Cfl1	3	13	78.9	197	0	199.49	120960000	108510000	121170000	152910000	150430000	162690000	796340000	Cfl1	120960000	108510000	121170000	152910000	150430000	162690000	FALSE	FALSE	FALSE	FALSE	FALSE	FALSE	155343333.333333	116880000	4.17276272582759	6.20242392029813	0.0310284920083391	0.171079813262672	1.32908396075747	Cfl1	Cfl1	227	Cofilin-1; Binds to F-actin and exhibits pH-sensitive F-actin depolymerizing activity. Regulates actin cytoskeleton dynamics. Important for normal progress through mitosis and normal cytokinesis. Plays a role in the regulation of cell morphology and cytoskeletal organization. Required for the up-regulation of atypical chemokine receptor ACKR2 from endosomal compartment to cell membrane, increasin…	2	10090.ENSMUSP00000112259
18458	P29341;Q9D4E6	Pabpc1;Pabpc6	11	15	24.8	124	0	67.978	13864000	14063000	14622000	18111000	20207000	18293000	36569000	Pabpc1	13864000	14063000	14622000	18111000	20207000	18293000	FALSE	FALSE	FALSE	FALSE	FALSE	FALSE	18870333.3333333	14183000	6.15335509062571	2.77085117218604	0.0276928422515636	0.167066110406874	1.33048955322099	Pabpc1;Pabpc6	Pabpc1	636	Polyadenylate-binding protein 1; Binds the poly(A) tail of mRNA, including that of its own transcript. May be involved in cytoplasmic regulatory processes of mRNA metabolism such as pre-mRNA splicing. Its function in translational initiation regulation can either be enhanced by PAIP1 or repressed by PAIP2. Can probably bind to cytoplasmic RNA sequences other than poly(A) in vivo. Involved in tran…	5	10090.ENSMUSP00000001809
68135	Q91WK2	Eif3h	1	5	16.5	16	0	10.474	6252600	5492400	5458600	8068700	7870300	7021300	8657800	Eif3h	6252599.99999999	5492400	5458600	8068699.99999999	7870299.99999999	7021300.00000001	FALSE	FALSE	FALSE	FALSE	FALSE	FALSE	7653433.33333333	5734533.33333333	7.2694008158721	7.82935678107176	0.0422515635858235	0.188948700008394	1.3346218233393	Eif3h	Eif3h	352	Eukaryotic translation initiation factor 3 subunit H; Component of the eukaryotic translation initiation factor 3 (eIF-3) complex, which is required for several steps in the initiation of protein synthesis. The eIF-3 complex associates with the 40S ribosome and facilitates the recruitment of eIF-1, eIF-1A, eIF-2:GTP:methionyl-tRNAi and eIF-5 to form the 43S pre- initiation complex (43S PIC). The …	5	10090.ENSMUSP00000022925
18648	Q9DBJ1	Pgam1	1	7	53.9	100	0	56.629	31515000	31443000	37527000	46098000	44466000	43717000	128280000	Pgam1	31515000	31443000	37527000	46098000	44466000	43717000	FALSE	FALSE	FALSE	FALSE	FALSE	FALSE	44760333.3333334	33495000	2.7200038403977	10.4254366323332	0.0393328700486449	0.18638191836407	1.33632880529432	Pgam1	Pgam1	254	Phosphoglycerate mutase 1; Interconversion of 3- and 2-phosphoglycerate with 2,3- bisphosphoglycerate as the primer of the reaction. Can also catalyze the reaction of EC 5.4.2.4 (synthase), but with a reduced activity	3	10090.ENSMUSP00000011896
21881	P40142;A0A286YE28	Tkt	3	27	53	257	0	180.89	83660000	85584000	76711000	111910000	114260000	102620000	334580000	Tkt	83659999.9999999	85584000	76711000.0000001	111910000	114260000	102620000	FALSE	FALSE	FALSE	FALSE	FALSE	FALSE	109596666.666667	81985000	5.61619557559333	5.69327070112722	0.0312717164697707	0.171278287552612	1.33678925006607	Tkt	Tkt	623	Transketolase; Catalyzes the transfer of a two-carbon ketol group from a ketose donor to an aldose acceptor, via a covalent intermediate with the cofactor thiamine pyrophosphate	3	10090.ENSMUSP00000022529
21351	A0A1B0GR11;Q93092	Taldo1	2	14	33.5	107	0	41.497	82606000	79083000	83518000	116010000	103760000	108630000	347630000	Taldo1	82606000.0000001	79083000.0000001	83518000	116010000	103760000	108630000	FALSE	FALSE	FALSE	FALSE	FALSE	FALSE	109466666.666667	81735666.6666667	5.63432605444374	2.86545233361081	0.0238012508686588	0.165815855880781	1.33927661118973	Taldo1	Taldo1	337	Transaldolase; Transaldolase is important for the balance of metabolites in the pentose-phosphate pathway	3	10090.ENSMUSP00000026576
13207	Q8BTS0;Q61656;S4R1I6	Ddx5	6	13	32.2	115	0	67.022	22546000	22477000	22143000	31474000	30217000	28721000	70566000	Ddx5	22546000	22477000	22143000	31474000	30217000	28721000	FALSE	FALSE	FALSE	FALSE	FALSE	FALSE	30137333.3333333	22388666.6666667	4.57315832598917	0.96268650866728	0.0184155663655316	0.148847668233424	1.34609772801715	Ddx5	Ddx5	615	Involved in the alternative regulation of pre-mRNA splicing; its RNA helicase activity is necessary for increasing tau exon 10 inclusion and occurs in a RBM4-dependent manner. Binds to the tau pre- mRNA in the stem-loop region downstream of exon 10. The rate of ATP hydrolysis is highly stimulated by single-stranded RNA. Involved in transcriptional regulation; the function is independent of the RN…	5	10090.ENSMUSP00000021062
223697	Q8BJS4	Sun2	1	8	13.8	40	0	20.653	5174600	4046000	4653600	6046500	6552000	6237200	7374100	Sun2	5174600	4046000	4653600	6046500.00000001	6552000.00000001	6237200	FALSE	FALSE	FALSE	FALSE	FALSE	FALSE	6278566.66666667	4624733.33333333	4.06583640201981	12.213752422337	0.0418346073662265	0.188948700008394	1.35760620432169	Sun2	Sun2	699	SUN domain-containing protein 2; As a component of the LINC (LInker of Nucleoskeleton and Cytoskeleton) complex, involved in the connection between the nuclear lamina and the cytoskeleton. The nucleocytoplasmic interactions established by the LINC complex play an important role in the transmission of mechanical forces across the nuclear envelope and in nuclear movement and positioning. Specifical…	3	10090.ENSMUSP00000086724
19186	G3UXZ5;P97371;G3UXY0;G3X9K9;G3UWN9	Psme1	6	14	54.6	112	0	48.103	46741000	39516000	47599000	61170000	62629000	57933000	174550000	Psme1	46741000	39516000	47599000	61170000	62629000	57933000	FALSE	FALSE	FALSE	FALSE	FALSE	FALSE	60577333.3333334	44618666.6666667	3.96756366186685	9.95057473487363	0.0351285615010424	0.179046627961216	1.35766794166866	Psme1	Psme1	249	Proteasome activator complex subunit 1; Implicated in immunoproteasome assembly and required for efficient antigen processing. The PA28 activator complex enhances the generation of class I binding peptides by altering the cleavage pattern of the proteasome	4	10090.ENSMUSP00000134735
19933	Q9CQM8;O09167	Rpl21	2	4	25.6	30	0	14.974	16489000	20526000	17654000	23425000	25489000	25880000	108950000	Rpl21	16489000	20526000	17654000	23425000	25489000	25880000	FALSE	FALSE	FALSE	FALSE	FALSE	FALSE	24931333.3333333	18223000	5.29089521422966	11.4019556651892	0.037178596247394	0.183690739779471	1.36812453127001	Rpl21	Rpl21	160	Component of the large ribosomal subunit.	5	10090.ENSMUSP00000041652
67628	Q9EST5	Anp32b	1	3	21	21	0	14.743	4987100	4201800	4239600	6058600	6196700	6172600	13302000	Anp32b	4987100	4201800	4239600	6058600	6196699.99999999	6172600	FALSE	FALSE	FALSE	FALSE	FALSE	FALSE	6142633.33333333	4476166.66666667	1.20088347043357	9.89428543602679	0.0259555246699097	0.166249596648341	1.3722977249879	Anp32b	Anp32b	272	Acidic leucine-rich nuclear phosphoprotein 32 family member B; Multifunctional protein working as a cell cycle progression factor as well as a cell survival factor. Required for the progression from the G1 to the S phase. Anti-apoptotic protein which functions as a caspase-3 inhibitor. Has no phosphatase 2A (PP2A) inhibitor activity. Exhibits histone chaperone properties, stimulating core histone…	3	10090.ENSMUSP00000099990
110954	I7HLV2;Q6ZWV3;P86048	Rpl10;Rpl10l	4	8	48.3	40	0	37.713	21060000	20761000	20739000	25707000	28560000	32671000	95339000	Rpl10	21060000	20761000	20739000	25707000	28560000	32671000	FALSE	FALSE	FALSE	FALSE	FALSE	FALSE	28979333.3333333	20853333.3333333	12.0806306372417	0.859892714721738	0.0325573314801946	0.175434295766941	1.38967391304348	Rpl10;Rpl10l	Rpl10	214	Ribosomal protein L10; Component of the large ribosomal subunit. Plays a role in the formation of actively translating ribosomes. May play a role in the embryonic brain development	5	10090.ENSMUSP00000008826
13681	P60843	Eif4a1	1	5	37.7	111	0	54.279	43368000	47765000	41013000	62133000	62859000	59274000	131480000	Eif4a1	43368000	47765000	41013000	62133000.0000001	62859000	59274000	FALSE	FALSE	FALSE	FALSE	FALSE	FALSE	61422000	44048666.6666666	3.08571718537566	7.7802058416692	0.0189367616400278	0.150144903077866	1.39441224100616	Eif4a1	Eif4a1	406	Eukaryotic initiation factor 4A-I; ATP-dependent RNA helicase which is a subunit of the eIF4F complex involved in cap recognition and is required for mRNA binding to ribosome. In the current model of translation initiation, eIF4A unwinds RNA secondary structures in the 5'-UTR of mRNAs which is necessary to allow efficient binding of the small ribosomal subunit, and subsequent scanning for the ini…	5	10090.ENSMUSP00000127034
56334	Q9R0Q3;F6V6T4;Q8BPI2	Tmed2	3	3	16.9	24	0	9.5899	3572200	3754300	3620000	5243400	4534000	5521900	14739000	Tmed2	3572200	3754300	3620000	5243400	4534000	5521900	FALSE	FALSE	FALSE	FALSE	FALSE	FALSE	5099766.66666667	3648833.33333333	9.988136876333	2.58745682820799	0.0246351633078527	0.166249596648341	1.39764308226374	Tmed2	Tmed2	201	Transmembrane emp24 domain-containing protein 2; Involved in vesicular protein trafficking. Mainly functions in the early secretory pathway but also in post-Golgi membranes. Thought to act as cargo receptor at the lumenal side for incorporation of secretory cargo molecules into transport vesicles and to be involved in vesicle coat formation at the cytoplasmic side. In COPII vesicle-mediated anter…	1	10090.ENSMUSP00000054834
192662	Q99PT1	Arhgdia	1	11	65.7	84	0	173.89	47386000	45899000	50806000	72559000	60676000	68506000	168350000	Arhgdia	47386000	45899000	50806000	72559000	60676000	68506000	FALSE	FALSE	FALSE	FALSE	FALSE	FALSE	67247000	48030333.3333333	8.98287597966315	5.23867917374394	0.0237665045170257	0.165815855880781	1.40009438479849	Arhgdia	Arhgdia	204	Rho GDP-dissociation inhibitor 1; Controls Rho proteins homeostasis. Regulates the GDP/GTP exchange reaction of the Rho proteins by inhibiting the dissociation of GDP from them, and the subsequent binding of GTP to them. Retains Rho proteins such as CDC42, RAC1 and RHOA in an inactive cytosolic pool, regulating their stability and protecting them from degradation. Actively involved in the recycli…	2	10090.ENSMUSP00000063714
20195	P50543	S100a11	1	3	27.6	35	0	18.439	87589000	86316000	93408000	119750000	143050000	112870000	663550000	S100a11	87588999.9999999	86316000	93407999.9999999	119750000	143050000	112870000	FALSE	FALSE	FALSE	FALSE	FALSE	FALSE	125223333.333333	89104333.3333333	12.6309983324787	4.24338937722653	0.0318971507991661	0.173561998053313	1.40535626774605	S100a11	S100a11	98	Protein S100-A11; Facilitates the differentiation and the cornification of keratinocytes	4	10090.ENSMUSP00000029515
29876	Q9QYB1	Clic4	1	15	74.7	126	0	154.57	64519000	67881000	64192000	84706000	91422000	100270000	148350000	Clic4	64518999.9999999	67881000	64192000	84705999.9999999	91422000.0000001	100270000	FALSE	FALSE	FALSE	FALSE	FALSE	FALSE	92132666.6666667	65530666.6666666	8.47288982190206	3.11610516560917	0.0194927032661571	0.151663988953129	1.40594734271995	Clic4	Clic4	253	Chloride intracellular channel protein 4; Can insert into membranes and form poorly selective ion channels that may also transport chloride ions. Channel activity depends on the pH. Membrane insertion seems to be redox-regulated and may occur only under oxydizing conditions. Promotes cell- surface expression of HRH3 (By similarity). May play a role in angiogenesis	2	10090.ENSMUSP00000041453
18746	P52480	Pkm	8	36	69.7	330	0	323.31	122830000	121370000	121660000	165660000	170270000	181070000	3.69e+08	Pkm	122830000	121370000	121660000	165660000	170270000	181070000	FALSE	FALSE	FALSE	FALSE	FALSE	FALSE	172333333.333333	121953333.333333	4.58964608152091	0.633798270433208	0.0107018763029882	0.128194473382303	1.41310883944678	Pkm	Pkm	531	Pyruvate kinase PKM; Glycolytic enzyme that catalyzes the transfer of a phosphoryl group from phosphoenolpyruvate (PEP) to ADP, generating ATP. Stimulates POU5F1-mediated transcriptional activation (By similarity)	3	10090.ENSMUSP00000034834
16993	P24527	Lta4h	1	20	39.6	115	0	117.66	22323000	21670000	23974000	31391000	33526000	31792000	70012000	Lta4h	22323000	21670000	23974000	31391000	33526000	31792000	FALSE	FALSE	FALSE	FALSE	FALSE	FALSE	32236333.3333333	22655666.6666667	3.52005915292147	5.24141777693434	0.0123002084781098	0.13650518801143	1.42288169258611	Lta4h	Lta4h	611	Leukotriene A-4 hydrolase; Epoxide hydrolase that catalyzes the final step in the biosynthesis of the proinflammatory mediator leukotriene B4. Has also aminopeptidase activity	3	10090.ENSMUSP00000016033
66480	Q9CZM2	Rpl15	2	5	23	42	0	14.161	18495000	16070000	16420000	20994000	28620000	22956000	74204000	Rpl15	18495000	16070000	16420000	20994000	28620000	22956000	FALSE	FALSE	FALSE	FALSE	FALSE	FALSE	24190000	16995000	16.3701066028875	7.71269592757771	0.0443015983321751	0.190429916022689	1.42335981170933	Rpl15	Rpl15	204	Ribosomal protein L15; Belongs to the eukaryotic ribosomal protein eL15 family	5	10090.ENSMUSP00000079163
14751	P06745	Gpi	5	15	28.5	131	0	89.644	54581000	63412000	59272000	83542000	89222000	80510000	198280000	Gpi	54581000	63412000.0000001	59272000	83542000	89221999.9999999	80510000	FALSE	FALSE	FALSE	FALSE	FALSE	FALSE	84424666.6666666	59088333.3333333	5.23847227464063	7.47755730966474	0.0162612925642808	0.144026008910907	1.42878740868192	Gpi	Gpi1	558	Glucose-6-phosphate isomerase; Besides it's role as a glycolytic enzyme, mammalian GPI can function as a tumor-secreted cytokine and an angiogenic factor (AMF) that stimulates endothelial cell motility. GPI is also a neurotrophic factor (Neuroleukin) for spinal and sensory neurons	3	10090.ENSMUSP00000049355
105387	Q91WT7	Akr1c14	10	11	38.4	47	0	46.512	18666000	20647000	19194000	28873000	25742000	29690000	46453000	Akr1c14	18666000	20647000	19194000	28873000	25742000	29690000	FALSE	FALSE	FALSE	FALSE	FALSE	FALSE	28101666.6666667	19502333.3333333	7.41579051845903	5.26020006957907	0.0155663655316192	0.144026008910907	1.44093869109679	Akr1c14	Akr1c14	323	Aldo-keto reductase family 1, member C14	24	10090.ENSMUSP00000112664
21354	P21958;Q3TBA3	Tap1	3	8	12.7	16	0	24.038	3667900	3473900	4273000	5023500	6419800	5116100	6874300	Tap1	3667900	3473900	4273000	5023500	6419800	5116100	FALSE	FALSE	FALSE	FALSE	FALSE	FALSE	5519800	3804933.33333334	14.1453826255978	10.9542490993005	0.0343988881167477	0.178608452825372	1.45069558818376	Tap1	Tap1	724	Antigen peptide transporter 1; Involved in the transport of antigens from the cytoplasm to the endoplasmic reticulum for association with MHC class I molecules. Also acts as a molecular scaffold for the final stage of MHC class I folding, namely the binding of peptide. Nascent MHC class I molecules associate with TAP via tapasin (By similarity); Belongs to the ABC transporter superfamily. ABCB fa…	4	10090.ENSMUSP00000128401
55948	O70456	Sfn	1	9	48.4	61	0	23.73	272240000	359740000	233410000	409920000	437880000	408940000	3.47e+08	Sfn	272240000	359740000	233410000	409920000	437880000	408940000	FALSE	FALSE	FALSE	FALSE	FALSE	FALSE	418913333.333333	288463333.333333	3.92274987020819	22.4322064808678	0.0431549687282835	0.189657861389841	1.45222385282936	Sfn	Sfn	248	14-3-3 protein sigma; Adapter protein implicated in the regulation of a large spectrum of both general and specialized signaling pathways. Binds to a large number of partners, usually by recognition of a phosphoserine or phosphothreonine motif. Binding generally results in the modulation of the activity of the binding partner. When bound to KRT17, regulates protein synthesis and epithelial cell g…	2	10090.ENSMUSP00000050374
22169	Q3U5Q7	Cmpk2	1	11	34	47	0	48.782	3890300	4065700	4490600	5811100	5893400	6403700	14080000	Cmpk2	3890300	4065700	4490600	5811100	5893400	6403700.00000001	FALSE	FALSE	FALSE	FALSE	FALSE	FALSE	6036066.66666667	4148866.66666666	5.31849779382414	7.43987771422713	0.0138637943015983	0.139058709283679	1.4548712098083	Cmpk2	Cmpk2	447	UMP-CMP kinase 2, mitochondrial; May participate in dUTP and dCTP synthesis in mitochondria. Is able to phosphorylate dUMP, dCMP, CMP, UMP and monophosphates of the pyrimidine nucleoside analogs ddC, dFdC, araC, BVDU and FdUrd with ATP as phosphate donor. Also displays broad nucleoside diphosphate kinase activity (By similarity)	4	10090.ENSMUSP00000020969
27984	Q8C845;Q9D8Y0	Efhd2	3	8	38.3	51	0	34.05	16568000	15716000	16736000	21163000	26897000	23480000	56779000	Efhd2	16568000	15716000	16736000	21163000	26897000	23480000	FALSE	FALSE	FALSE	FALSE	FALSE	FALSE	23846666.6666667	16340000	12.0961625476696	3.34693626392341	0.0198749131341209	0.152499942990008	1.4594043247654	Efhd2	Efhd2	240	May regulate B-cell receptor (BCR)-induced immature and primary B-cell apoptosis. Plays a role as negative regulator of the canonical NF-kappa-B-activating branch. Controls spontaneous apoptosis through the regulation of BCL2L1 abundance.	2	10090.ENSMUSP00000044502
14268	B7ZNJ1;A0A087WS56;B9EHT6;A0A087WSN6;Q3UHL6;A0A087WR50;P11276	Fn1	10	21	11.8	100	0	71.347	7119400	7475200	7210400	10281000	12830000	8911000	8779400	Fn1	7119400	7475200	7210400	10281000	12830000	8911000	FALSE	FALSE	FALSE	FALSE	FALSE	FALSE	10674000	7268333.33333334	18.6325473394595	2.54307854816078	0.0370048644892286	0.183376515800376	1.46856225636322	Fn1	Fn1	2477	Fibronectin; Fibronectins bind cell surfaces and various compounds including collagen, fibrin, heparin, DNA, and actin. Fibronectins are involved in cell adhesion, cell motility, opsonization, wound healing, and maintenance of cell shape healing, and maintenance of cell shape. Involved in osteoblast compaction through the fibronectin fibrillogenesis cell-mediated matrix assembly process, essentia…	2	10090.ENSMUSP00000054499
13205	Q62167;P16381	Ddx3x;D1Pas1	2	2	24.5	69	0	42.339	13170000	12568000	11303000	17361000	17861000	19281000	38185000	Ddx3x	13170000	12568000	11303000	17361000	17861000	19281000	FALSE	FALSE	FALSE	FALSE	FALSE	FALSE	18167666.6666667	12347000	5.48259123645029	7.7178112066533	0.0131688672689368	0.138267419832828	1.47142355767933	D1Pas1;Ddx3x	Ddx3x	662	ATP-dependent RNA helicase DDX3X; Multifunctional ATP-dependent RNA helicase. The ATPase activity can be stimulated by various ribo- and deoxynucleic acids indicative for a relaxed substrate specificity. In vitro can unwind partially double-stranded DNA with a preference for 5'- single-stranded DNA overhangs. Is involved in several steps of gene expression, such as transcription, mRNA maturation,…	5	10090.ENSMUSP00000000804
19188	P97372;G3X9V0;E0CZ90	Psme2	3	8	37.2	43	0	42.09	19867000	19032000	20774000	29714000	30541000	27616000	46074000	Psme2	19867000	19032000	20774000	29714000	30541000	27616000	FALSE	FALSE	FALSE	FALSE	FALSE	FALSE	29290333.3333333	19891000	5.14784758801026	4.38011138465264	0.00976372480889507	0.12602305285008	1.47254202067937	Psme2	Psme2	239	Proteasome activator complex subunit 2; Implicated in immunoproteasome assembly and required for efficient antigen processing. The PA28 activator complex enhances the generation of class I binding peptides by altering the cleavage pattern of the proteasome	4	10090.ENSMUSP00000123798
19188	P97372;G3X9V0;E0CZ90	Psme2	3	8	37.2	43	0	42.09	19867000	19032000	20774000	29714000	30541000	27616000	46074000	Psme2	19867000	19032000	20774000	29714000	30541000	27616000	FALSE	FALSE	FALSE	FALSE	FALSE	FALSE	29290333.3333333	19891000	5.14784758801026	4.38011138465264	0.00976372480889507	0.12602305285008	1.47254202067937	Psme2	Psme2b	239	Protease (prosome, macropain) activator subunit 2B	4	10090.ENSMUSP00000100564
53382	A0A494B955;A0A498WGD8;Q8CDN6;A0A494BBI1	Txnl1	5	5	20.5	30	0	12.892	8314000	11378000	9636800	14726000	15174000	13423000	25192000	Txnl1	8314000	11378000	9636799.99999999	14726000	15174000	13423000	FALSE	FALSE	FALSE	FALSE	FALSE	FALSE	14441000	9776266.66666667	6.29891106721791	15.7192294679635	0.0246004169562196	0.166249596648341	1.47714874116909	Txnl1	Txnl1	289	Thioredoxin-like protein 1; Active thioredoxin with a redox potential of about -250 mV	3	10090.ENSMUSP00000025476
72042	Q9CQI6;A0A1D5RLP1	Cotl1	2	8	62.7	43	0	30.197	52936000	41916000	42728000	68870000	73064000	61820000	321670000	Cotl1	52936000	41916000	42728000	68870000	73064000	61820000	FALSE	FALSE	FALSE	FALSE	FALSE	FALSE	67918000	45860000	8.366163518215	13.3916930925956	0.0216122307157748	0.157829770159592	1.48098560837331	Cotl1	Cotl1	142	Coactosin-like protein; Binds to F-actin in a calcium-independent manner. Has no direct effect on actin depolymerization. Acts as a chaperone for ALOX5 (5LO), influencing both its stability and activity in leukotrienes synthesis (By similarity)	2	10090.ENSMUSP00000034285
16784	P17047	Lamp2	1	4	9.2	25	0	8.3774	13301000	10162000	10296000	15720000	14228000	20169000	23959000	Lamp2	13301000	10162000	10296000	15720000	14228000	20169000	FALSE	FALSE	FALSE	FALSE	FALSE	FALSE	16705666.6666667	11253000	18.5010026256256	15.7725501350884	0.0461779013203614	0.192565136526304	1.48455226754347	Lamp2	Lamp2	415	Lysosome-associated membrane glycoprotein 2; Plays an important role in chaperone-mediated autophagy, a process that mediates lysosomal degradation of proteins in response to various stresses and as part of the normal turnover of proteins with a long biological half-live. Functions by binding target proteins, such as GAPDH and MLLT11, and targeting them for lysosomal degradation (By similarity). …	2	10090.ENSMUSP00000052283
13629	P58252	Eef2	1	37	48.5	288	0	237.44	102710000	108570000	102110000	155780000	159140000	150410000	348810000	Eef2	102710000	108570000	102110000	155780000	159140000	150410000	FALSE	FALSE	FALSE	FALSE	FALSE	FALSE	155110000	104463333.333333	2.83888622036226	3.41661335582118	0.00747046560111188	0.11624869028493	1.48482721209994	Eef2	Eef2	858	Elongation factor 2; Catalyzes the GTP-dependent ribosomal translocation step during translation elongation. During this step, the ribosome changes from the pre-translocational (PRE) to the post- translocational (POST) state as the newly formed A-site-bound peptidyl-tRNA and P-site-bound deacylated tRNA move to the P and E sites, respectively. Catalyzes the coordinated movement of the two tRNA mo…	3	10090.ENSMUSP00000046101
11847	O08691	Arg2	1	2	8.8	10	0	4.953	0	0	0	1603700	1282400	1269700	1571200	Arg2	1089288.08631598	816268.901955294	881637.108302209	1603700	1282400	1269700	TRUE	TRUE	TRUE	FALSE	FALSE	FALSE	1385266.66666667	929064.698857828	13.6634604969995	15.3439158161688	0.0320361362056984	0.1737504475626	1.49103358288145	Arg2	Arg2	354	Arginase-2, mitochondrial; May play a role in the regulation of extra-urea cycle arginine metabolism and also in down-regulation of nitric oxide synthesis. Extrahepatic arginase functions to regulate L-arginine bioavailability to nitric oxid synthase (NOS). Arginine metabolism is a critical regulator of innate and adaptive immune responses. Seems to be involved in negative regulation of the survi…	3	10090.ENSMUSP00000021550
75608	Q9D8B3	Chmp4b	2	6	26.3	25	0	31.833	9140900	7293000	8659300	12900000	11790000	12820000	31672000	Chmp4b	9140900	7293000	8659299.99999999	12900000	11790000	12820000	FALSE	FALSE	FALSE	FALSE	FALSE	FALSE	12503333.3333333	8364400	4.95114709262157	11.4604388679438	0.0156358582348853	0.144026008910907	1.49482728388568	Chmp4b	Chmp4b	224	Charged multivesicular body protein 4b; Probable core component of the endosomal sorting required for transport complex III (ESCRT-III) which is involved in multivesicular bodies (MVBs) formation and sorting of endosomal cargo proteins into MVBs. MVBs contain intraluminal vesicles (ILVs) that are generated by invagination and scission from the limiting membrane of the endosome and mostly are deli…	4	10090.ENSMUSP00000036206
13014	Q62426	Cstb	1	3	39.8	21	0	9.2148	16790000	16832000	15635000	25927000	26122000	21766000	85872000	Cstb	16790000	16832000	15635000	25927000	26122000	21766000	FALSE	FALSE	FALSE	FALSE	FALSE	FALSE	24605000	16419000	10.0003194086346	4.1372105393852	0.0137943015983322	0.139058709283679	1.49856873134783	Cstb	Cstb	98	Cystatin-B; This is an intracellular thiol proteinase inhibitor	4	10090.ENSMUSP00000005185
12628	D6RGQ0;E9Q8I0;P06909;A0A0A6YVP8;E9Q8H9	Cfh	8	7	7.2	14	0	12.275	6037500	6494200	5564100	9623300	8785100	8728700	5817800	Cfh	6037500	6494200	5564100	9623300.00000001	8785100	8728700	FALSE	FALSE	FALSE	FALSE	FALSE	FALSE	9045700.00000001	6031933.33333333	5.53865968152068	7.71021430583812	0.0109103544127867	0.129758255687477	1.49963527448358	Cfh	Cfh	1252	Complement factor H; Factor H functions as a cofactor in the inactivation of C3b by factor I and also increases the rate of dissociation of the C3bBb complex (C3 convertase) and the (C3b)NBB complex (C5 convertase) in the alternative complement pathway	2	10090.ENSMUSP00000107607
13030	P10605	Ctsb	1	6	23.3	31	0	32.769	12901000	12185000	15229000	22380000	18394000	19772000	19014000	Ctsb	12901000	12185000	15229000	22380000	18394000	19772000	FALSE	FALSE	FALSE	FALSE	FALSE	FALSE	20182000	13438333.3333333	10.0306331134078	11.8433537141427	0.0194232105628909	0.151663988953129	1.50182314275084	Ctsb	Ctsb	339	Cathepsin B; Thiol protease which is believed to participate in intracellular degradation and turnover of proteins. Has also been implicated in tumor invasion and metastasis; Belongs to the peptidase C1 family	2	10090.ENSMUSP00000006235
23999	Q9Z0P5;A0A1L1SU53;A0A1L1STC8	Twf2	4	8	35.2	23	0	35.219	6516300	5351900	7294800	11580000	9306300	7940200	8401100	Twf2	6516299.99999999	5351900	7294800.00000001	11580000	9306300.00000001	7940199.99999999	FALSE	FALSE	FALSE	FALSE	FALSE	FALSE	9608833.33333333	6387666.66666667	19.1351303276371	15.3078815422479	0.0451702571230021	0.190888830346284	1.50427907947607	Twf2	Twf2	349	Twinfilin-2; Actin-binding protein involved in motile and morphological processes. Inhibits actin polymerization, likely by sequestering G-actin. By capping the barbed ends of filaments, it also regulates motility. Seems to play an important role in clathrin-mediated endocytosis and distribution of endocytic organelles. May play a role in regulating the mature length of the middle and short rows …	3	10090.ENSMUSP00000024047
56193	Q9JHK5;Q8CAG6	Plek	3	5	17.1	20	0	22.733	2772800	3001500	3069400	4182100	3700400	5425600	5854400	Plek	2772800	3001500	3069400	4182100	3700400	5425600.00000001	FALSE	FALSE	FALSE	FALSE	FALSE	FALSE	4436033.33333334	2947900	20.0672792093319	5.27138006004235	0.0343293954134816	0.178608452825372	1.50481133462239	Plek	Plek	350	Pleckstrin; Major protein kinase C substrate of platelets	2	10090.ENSMUSP00000099945
15894	P13597	Icam1	1	15	28.7	136	0	153.08	54705000	59081000	56641000	89063000	85875000	83292000	175810000	Icam1	54705000	59081000	56640999.9999999	89063000	85875000	83292000.0000001	FALSE	FALSE	FALSE	FALSE	FALSE	FALSE	86076666.6666667	56809000	3.35837885810248	3.86000802497156	0.00674079221681723	0.111125503704102	1.51519418871423	Icam1	Icam1	537	Intercellular adhesion molecule 1; ICAM proteins are ligands for the leukocyte adhesion protein LFA-1 (integrin alpha-L/beta-2). During leukocyte trans- endothelial migration, ICAM1 engagement promotes the assembly of endothelial apical cups through ARHGEF26/SGEF and RHOG activation (By similarity)	2	10090.ENSMUSP00000083587
17938	Q60817;P70670	Naca	2	4	25.6	39	0	47.664	8274200	8550500	8341700	12837000	12533000	12984000	53510000	Naca	8274199.99999999	8550500.00000001	8341700	12837000	12533000	12984000	FALSE	FALSE	FALSE	FALSE	FALSE	FALSE	12784666.6666667	8388800	1.79910377089962	1.71712199808165	0.00482974287699791	0.107549101357822	1.52401614851548	Naca	Naca	2187	Nascent polypeptide-associated complex subunit alpha, muscle-specific form; Cardiac- and muscle-specific transcription factor. May act to regulate the expression of genes involved in the development of myotubes. Plays a critical role in ventricular cardiomyocyte expansion and regulates postnatal skeletal muscle growth and regeneration. Involved in the organized assembly of thick and thin filament…	5	10090.ENSMUSP00000089680
17158	P27046	Man2a1	2	8	7.6	28	0	16.068	1702600	1597300	1528400	2194900	2766500	2448200	1484700	Man2a1	1702600	1597300	1528400	2194900	2766500	2448200	FALSE	FALSE	FALSE	FALSE	FALSE	FALSE	2469866.66666667	1609433.33333333	11.5963870670555	5.45108265445965	0.0136205698401668	0.139058709283679	1.5346188099331	Man2a1	Man2a1	1150	Alpha-mannosidase 2; Catalyzes the first committed step in the biosynthesis of complex N-glycans. It controls conversion of high mannose to complex N-glycans; the final hydrolytic step in the N-glycan maturation pathway; Belongs to the glycosyl hydrolase 38 family	21	10090.ENSMUSP00000083928
14544	Q9R111;D3YU09;A0A494B982	Gda	3	12	33.3	43	0	40.284	6019200	7078400	5600000	9188100	10580000	9003400	17703000	Gda	6019200	7078400.00000001	5599999.99999999	9188100.00000001	10580000	9003400	FALSE	FALSE	FALSE	FALSE	FALSE	FALSE	9590500	6232533.33333333	8.9869554955047	12.225178101161	0.0151841556636553	0.144026008910907	1.53878037823036	Gda	Gda	454	Guanine deaminase; Catalyzes the hydrolytic deamination of guanine, producing xanthine and ammonia; Belongs to the metallo-dependent hydrolases superfamily. ATZ/TRZ family	3	10090.ENSMUSP00000084882
110208	Q9DCD0	Pgd	1	16	37.7	121	0	82.414	58109000	69440000	52468000	98405000	93638000	86606000	209110000	Pgd	58108999.9999999	69440000	52468000	98405000.0000001	93638000.0000001	86606000	FALSE	FALSE	FALSE	FALSE	FALSE	FALSE	92883000.0000001	60005666.6666666	6.39042976887658	14.4044837159965	0.0150104239054899	0.144026008910907	1.5479038090847	Pgd	Pgd	483	6-phosphogluconate dehydrogenase, decarboxylating; Catalyzes the oxidative decarboxylation of 6- phosphogluconate to ribulose 5-phosphate and CO(2), with concomitant reduction of NADP to NADPH	3	10090.ENSMUSP00000081141
16978	Q3UZ39;E9Q9T1;A0A087WPK3;A0A087WSF5;G5E8E1;A0A087WNU6	Lrrfip1	7	4	6.6	5	0	7.3585	0	0	0	2608900	2701600	2645400	1699900	Lrrfip1	1789520.17496095	2177058.15237939	1158579.82442241	2608900	2701600	2645400	TRUE	TRUE	TRUE	FALSE	FALSE	FALSE	2651966.66666667	1708386.05058758	1.76086576373392	30.0906106799015	0.0446143154968728	0.190429916022689	1.55232282876259	Lrrfip1	Lrrfip1	729	Leucine-rich repeat flightless-interacting protein 1; Transcriptional repressor which preferentially binds to the GC-rich consensus sequence (5'-AGCCCCCGGCG-3') and may regulate expression of TNF, EGFR and PDGFA. May control smooth muscle cells proliferation following artery injury through PDGFA repression. May also bind double-stranded RNA (By similarity). Positively regulates Toll-like receptor…	5	10090.ENSMUSP00000095254
26451	P14115	Rpl27a	1	4	27.7	34	0	12.393	46680000	42404000	46237000	79051000	69538000	62239000	197070000	Rpl27a	46680000	42404000	46237000	79051000	69537999.9999999	62239000	FALSE	FALSE	FALSE	FALSE	FALSE	FALSE	70276000	45107000	11.9959333137483	5.21276701882347	0.0121612230715775	0.13650518801143	1.55798434832731	Rpl27a	Gm7536	148	Predicted gene 7536	5	10090.ENSMUSP00000076607
26451	P14115	Rpl27a	1	4	27.7	34	0	12.393	46680000	42404000	46237000	79051000	69538000	62239000	197070000	Rpl27a	46680000	42404000	46237000	79051000	69537999.9999999	62239000	FALSE	FALSE	FALSE	FALSE	FALSE	FALSE	70276000	45107000	11.9959333137483	5.21276701882347	0.0121612230715775	0.13650518801143	1.55798434832731	Rpl27a	Rpl27a	148	Ribosomal protein L27A	5	10090.ENSMUSP00000123410
20198	A0A0G2JGD2;P07091	S100a4	2	3	41	11	0	9.9245	7406400	8336600	9791700	12006000	16025000	11788000	42950000	S100a4	7406400	8336600	9791699.99999999	12006000	16025000	11788000	FALSE	FALSE	FALSE	FALSE	FALSE	FALSE	13273000	8511566.66666666	17.9747845966805	14.1247450467233	0.0272411396803336	0.166780576883953	1.55940739464337	S100a4	S100a4	101	S100 calcium binding protein A4; Belongs to the S-100 family	2	10090.ENSMUSP00000001046
21985	E9PUA7;D3Z637;D3Z125;D3Z7X7;F8WHQ1;Q62393;D3Z2U2	Tpd52	7	7	32	42	0	26.362	5239700	5015600	5445800	8868400	8117100	7595100	37443000	Tpd52	5239700.00000001	5015599.99999999	5445800	8868400	8117100.00000001	7595100	FALSE	FALSE	FALSE	FALSE	FALSE	FALSE	8193533.33333334	5233700	7.81203682320257	4.11110213334215	0.00802640722724114	0.117720311723117	1.56553362503264	Tpd52	Tpd52	247	Tumor protein D52; Belongs to the TPD52 family	22	10090.ENSMUSP00000091943
16854	Q8C253;P16110	Lgals3	2	6	21.6	37	0	16.949	19131000	30355000	20036000	38201000	37049000	33593000	85160000	Lgals3	19131000	30355000	20036000	38201000	37049000	33593000	FALSE	FALSE	FALSE	FALSE	FALSE	FALSE	36281000	23174000	6.60973851708883	26.9067447777188	0.0298818624044475	0.168692132788069	1.56559074825235	Lgals3	Lgals3	264	Galactose-specific lectin which binds IgE. May mediate with the alpha-3, beta-1 integrin the stimulation by CSPG4 of endothelial cells migration. Together with DMBT1, required for terminal differentiation of columnar epithelial cells during early embryogenesis. In the nucleus: acts as a pre-mRNA splicing factor. Involved in acute inflammatory responses including neutrophil activation and adhesion…	2	10090.ENSMUSP00000114350
11625	P29699;A0A338P703;A0A338P7G1;A0A338P7H5	Ahsg	5	5	23.2	45	0	96.005	29220000	25761000	30369000	51062000	50311000	33132000	53400000	Ahsg	29220000	25761000	30369000	51062000	50311000	33132000	FALSE	FALSE	FALSE	FALSE	FALSE	FALSE	44835000	28450000	22.6208296079471	8.43079153995032	0.0378387769284225	0.183820992124294	1.57592267135325	Ahsg	Ahsg	345	Alpha-2-HS-glycoprotein; Probably involved in differentiation; Belongs to the fetuin family	1	10090.ENSMUSP00000023583
20702	A0A0R4J0X5;A0A0A0MQA3;P07758;Q00896	Serpina1a;Serpina1c	5	5	34.9	70	0	122.74	76490000	70802000	79598000	152310000	119560000	87324000	107360000	Serpina1a	76490000	70802000	79598000	152310000	119560000	87324000	FALSE	FALSE	FALSE	FALSE	FALSE	FALSE	119731333.333333	75630000	27.1385425012865	5.89794657897781	0.0461084086170952	0.192565136526304	1.58311957336154	Serpina1a;Serpina1c	Serpina1c	413	Alpha-1-antitrypsin 1-3; Inhibitor of serine proteases. Can inhibit trypsin and chymotrypsin; relatively ineffective against elastase; Belongs to the serpin family	1	10090.ENSMUSP00000073695
54683	P99029;G3UZJ4;H3BJQ7;A0A494BAZ4	Prdx5	4	11	46.2	154	0	155.25	80293000	99004000	91564000	141030000	147470000	140320000	261770000	Prdx5	80293000	99003999.9999999	91564000.0000001	141030000	147470000	140320000	FALSE	FALSE	FALSE	FALSE	FALSE	FALSE	142940000	90287000	2.75578863030578	10.4341027547342	0.00868658790826963	0.119975916687127	1.58317365733716	Prdx5	Prdx5	210	Peroxiredoxin-5, mitochondrial; Thiol-specific peroxidase that catalyzes the reduction of hydrogen peroxide and organic hydroperoxides to water and alcohols, respectively. Plays a role in cell protection against oxidative stress by detoxifying peroxides and as sensor of hydrogen peroxide-mediated signaling events; Belongs to the peroxiredoxin family. Prx5 subfamily	3	10090.ENSMUSP00000025904
20846	Q8C3V4;A0A087WSP5;Q99K94;P42225	Stat1	7	14	22.7	54	0	49.044	5587500	4424900	5269900	7215600	9418700	7696700	13236000	Stat1	5587500	4424900	5269900	7215600.00000001	9418699.99999999	7696699.99999999	FALSE	FALSE	FALSE	FALSE	FALSE	FALSE	8110333.33333333	5094100	14.2821685157957	11.7961317636702	0.0164002779708131	0.144026008910907	1.59210328288281	Stat1	Stat1	749	Signal transducer and transcription activator that mediates cellular responses to interferons (IFNs), cytokine KITLG/SCF and other cytokines and other growth factors. Following type I IFN (IFN-alpha and IFN-beta) binding to cell surface receptors, signaling via protein kinases leads to activation of Jak kinases (TYK2 and JAK1) and to tyrosine phosphorylation of STAT1 and STAT2. The phosphorylated…	4	10090.ENSMUSP00000066743
67963	Q9Z0J0	Npc2	1	5	30.9	26	0	10.795	17406000	12992000	18699000	29060000	27859000	21262000	94598000	Npc2	17406000	12992000	18699000	29060000	27859000	21262000	FALSE	FALSE	FALSE	FALSE	FALSE	FALSE	26060333.3333333	16365666.6666667	16.1112402591676	18.2843390346562	0.0288047255038221	0.167111377916605	1.59237835305619	Npc2	Npc2	149	Epididymal secretory protein E1; Intracellular cholesterol transporter which acts in concert with NPC1 and plays an important role in the egress of cholesterol from the endosomal/lysosomal compartment. Both NPC1 and NPC2 function as the cellular 'tag team duo' (TTD) to catalyze the mobilization of cholesterol within the multivesicular environment of the late endosome (LE) to effect egress through…	4	10090.ENSMUSP00000021668
16985	A2A6J4;A2A6J7;P19973	Lsp1	4	7	29.5	38	0	32.506	3813800	3113700	3508800	6064600	6399100	4354900	13738000	Lsp1	3813800	3113700	3508800	6064600	6399100	4354900	FALSE	FALSE	FALSE	FALSE	FALSE	FALSE	5606200	3478766.66666667	19.558492035797	10.090212863594	0.0233148019457957	0.165684006652312	1.61154815403927	Lsp1	Lsp1	330	Lymphocyte-specific protein 1; May play a role in mediating neutrophil activation and chemotaxis	2	10090.ENSMUSP00000018963
11927	O08997	Atox1	1	4	58.8	30	0	25.598	32047000	29410000	39458000	50888000	59035000	53006000	194140000	Atox1	32047000	29410000	39458000	50888000	59035000.0000001	53006000	FALSE	FALSE	FALSE	FALSE	FALSE	FALSE	54309666.6666667	33638333.3333333	7.78326096527314	15.4870646156506	0.0125434329395413	0.13650518801143	1.61451716791359	Atox1	Atox1	68	Copper transport protein ATOX1; Binds and deliver cytosolic copper to the copper ATPase proteins. May be important in cellular antioxidant defense (By similarity)	3	10090.ENSMUSP00000104485
18816	Q61247;Q5ND35	Serpinf2	3	4	8.8	21	0	5.9036	1700200	1635100	1400600	2759100	3088700	1825800	2037400	Serpinf2	1700200	1635100	1400600	2759100	3088700	1825800	FALSE	FALSE	FALSE	FALSE	FALSE	FALSE	2557866.66666666	1578633.33333333	25.6095223287975	9.98204131969601	0.0400625434329395	0.187382675676077	1.62030448278046	Serpinf2	Serpinf2	491	Alpha-2-antiplasmin; Serine protease inhibitor. The major targets of this inhibitor are plasmin and trypsin, but it also inactivates matriptase-3/TMPRSS7 and chymotrypsin (By similarity)	1	10090.ENSMUSP00000048704
12870	G3X9T8;G3X8Q5;E9PZD8;Q61147	Cp	7	15	17	84	0	41.631	9081700	9898000	10042000	16385000	17002000	13949000	15790000	Cp	9081699.99999999	9898000.00000001	10042000	16385000	17002000	13949000	FALSE	FALSE	FALSE	FALSE	FALSE	FALSE	15778666.6666667	9673900	10.2308393613397	5.3534726685295	0.00813064628214038	0.117720311723117	1.6310553826964	Cp	Cp	1061	Ceruloplasmin; Ceruloplasmin is a blue, copper-binding (6-7 atoms per molecule) glycoprotein. It has ferroxidase activity oxidizing Fe(2+) to Fe(3+) without releasing radical oxygen species. It is involved in iron transport across the cell membrane. Provides Cu(2+) ions for the ascorbate-mediated deaminase degradation of the heparan sulfate chains of GPC1. May also play a role in fetal lung devel…	1	10090.ENSMUSP00000088857
14782	P47791	Gsr	1	8	21.2	60	0	48.816	10433000	12868000	10838000	20139000	18374000	17525000	36234000	Gsr	10433000	12868000	10838000	20139000	18374000	17525000	FALSE	FALSE	FALSE	FALSE	FALSE	FALSE	18679333.3333333	11379666.6666667	7.13880152864781	11.4655779064062	0.0085823488533704	0.119975916687127	1.6414657722839	Gsr	Gsr	500	Glutathione reductase, mitochondrial; Maintains high levels of reduced glutathione in the cytosol	3	10090.ENSMUSP00000033992
53895	O88696	Clpp	1	4	19.5	13	0	8.5047	0	0	0	2058400	1724100	1356600	2385100	Clpp	1424488.33081783	980558.745306315	716399.595897551	2058400	1724100	1356600	TRUE	TRUE	TRUE	FALSE	FALSE	FALSE	1713033.33333333	1040482.22400723	20.4917704321428	34.3905458738498	0.0498957609451008	0.195019584667103	1.64638404559752	Clpp	Clpp	272	ATP-dependent Clp protease proteolytic subunit, mitochondrial; Protease component of the Clp complex that cleaves peptides and various proteins in an ATP-dependent process. Has low peptidase activity in the absence of CLPX. The Clp complex can degrade CSN1S1, CSN2 and CSN3, as well as synthetic peptides (in vitro) and may be responsible for a fairly general and central housekeeping function rathe…	7	10090.ENSMUSP00000002735
76293	Q9D1H9	Mfap4	1	2	9.7	35	0	31.646	64067000	79276000	84592000	130360000	110220000	139710000	220040000	Mfap4	64067000	79275999.9999999	84592000	130360000	110220000	139710000	FALSE	FALSE	FALSE	FALSE	FALSE	FALSE	126763333.333333	75978333.3333333	11.8886133427863	14.0203890775524	0.011952744961779	0.136313532717671	1.66841424090201	Mfap4	Mfap4	257	Microfibril-associated glycoprotein 4; Could be involved in calcium-dependent cell adhesion or intercellular interactions. May contribute to the elastic fiber assembly and/or maintenance	2	10090.ENSMUSP00000070848
20703	Q00897	Serpina1d	1	4	32.4	31	0	70.106	18491000	16671000	21790000	38359000	33734000	23441000	28837000	Serpina1d	18491000	16671000	21790000	38359000	33734000	23441000	FALSE	FALSE	FALSE	FALSE	FALSE	FALSE	31844666.6666667	18984000	23.9800017929225	13.668697361526	0.0281097984711605	0.167066110406874	1.67744767523529	Serpina1d	Serpina1a	413	Alpha-1-antitrypsin 1-1; Inhibitor of serine proteases. Its primary target is elastase, but it also has a moderate affinity for plasmin and thrombin; Belongs to the serpin family	1	10090.ENSMUSP00000082132
20703	Q00897	Serpina1d	1	4	32.4	31	0	70.106	18491000	16671000	21790000	38359000	33734000	23441000	28837000	Serpina1d	18491000	16671000	21790000	38359000	33734000	23441000	FALSE	FALSE	FALSE	FALSE	FALSE	FALSE	31844666.6666667	18984000	23.9800017929225	13.668697361526	0.0281097984711605	0.167066110406874	1.67744767523529	Serpina1d	Serpina1d	413	Alpha-1-antitrypsin 1-4; Inhibitor of serine proteases. Can inhibit trypsin and chymotrypsin; relatively ineffective against elastase; Belongs to the serpin family	1	10090.ENSMUSP00000077909
234779	Q8CIH5	Plcg2	1	4	3.2	21	0	9.4657	1797300	1760400	1721700	3375700	2824600	2753700	1122000	Plcg2	1797300	1760400	1721700	3375700	2824600	2753700	FALSE	FALSE	FALSE	FALSE	FALSE	FALSE	2984666.66666667	1759800	11.4081494014244	2.14817429593528	0.00601111883252258	0.109986174590561	1.69602606356783	Plcg2	Plcg2	1265	1-phosphatidylinositol 4,5-bisphosphate phosphodiesterase gamma-2; The production of the second messenger molecules diacylglycerol (DAG) and inositol 1,4,5-trisphosphate (IP3) is mediated by activated phosphatidylinositol-specific phospholipase C enzymes. It is a crucial enzyme in transmembrane signaling (By similarity)	2	10090.ENSMUSP00000079991
50527	Q8R180;A0A2I3BPM1	Ero1l	2	5	15.1	21	0	15.189	2314900	3037800	2515600	4452800	4723100	4184700	2034700	Ero1l	2314900	3037800	2515600	4452800	4723100	4184700	FALSE	FALSE	FALSE	FALSE	FALSE	FALSE	4453533.33333333	2622766.66666667	6.04465553490544	14.2282980017129	0.00806115357887422	0.117720311723117	1.69802879910527	Ero1a	Ero1l	464	ERO1-like protein alpha; Oxidoreductase involved in disulfide bond formation in the endoplasmic reticulum. Efficiently reoxidizes P4HB/PDI, the enzyme catalyzing protein disulfide formation, in order to allow P4HB to sustain additional rounds of disulfide formation. Following P4HB reoxidation, passes its electrons to molecular oxygen via FAD, leading to the production of reactive oxygen species (…	3	10090.ENSMUSP00000022378
12848	A2AQE4;P61202	Cops2	2	5	15.2	14	0	9.0527	0	0	0	2353400	2116300	2047400	913390	Cops2	1545145.28049116	1439280.19760023	846869.881201304	2353400	2116300	2047400	TRUE	TRUE	TRUE	FALSE	FALSE	FALSE	2172366.66666667	1277098.45309756	7.38916655086483	29.4675848708499	0.0254690757470466	0.166249596648341	1.70101738154772	Cops2	Cops2	450	COP9 signalosome complex subunit 2; Essential component of the COP9 signalosome complex (CSN), a complex involved in various cellular and developmental processes. The CSN complex is an essential regulator of the ubiquitin (Ubl) conjugation pathway by mediating the deneddylation of the cullin subunits of SCF-type E3 ligase complexes, leading to decrease the Ubl ligase activity of SCF-type complexe…	4	10090.ENSMUSP00000106090
56200	Q9JIK5	Ddx21	1	6	9.6	14	0	12.954	3251900	3733000	3007400	4503100	5747100	6798800	2435000	Ddx21	3251900	3733000	3007400	4503100	5747100	6798800	FALSE	FALSE	FALSE	FALSE	FALSE	FALSE	5683000	3330766.66666666	20.2215652817834	11.0837285098848	0.015948575399583	0.144026008910907	1.70621378461415	Ddx21	Ddx21	851	Nucleolar RNA helicase 2; RNA helicase that acts as a sensor of the transcriptional status of both RNA polymerase (Pol) I and II: promotes ribosomal RNA (rRNA) processing and transcription from polymerase II (Pol II). Binds various RNAs, such as rRNAs, snoRNAs, 7SK and, at lower extent, mRNAs. In the nucleolus, localizes to rDNA locus, where it directly binds rRNAs and snoRNAs, and promotes rRNA …	5	10090.ENSMUSP00000042691
14473	P21614	Gc	2	13	23.5	69	0	53.162	39593000	34131000	59590000	84643000	87546000	56153000	118970000	Gc	39593000	34131000	59590000	84643000	87546000.0000001	56153000	FALSE	FALSE	FALSE	FALSE	FALSE	FALSE	76114000	44438000	22.7915553890531	30.1615666082635	0.0377692842251564	0.183820992124294	1.7128133579369	Gc	Gc	476	Vitamin D-binding protein; Involved in vitamin D transport and storage, scavenging of extracellular G-actin, enhancement of the chemotactic activity of C5 alpha for neutrophils in inflammation and macrophage activation	1	10090.ENSMUSP00000046636
18826	Q61233	Lcp1	5	25	59	302	0	279.58	41377000	36254000	38938000	68850000	72495000	58707000	182150000	Lcp1	41377000	36254000	38938000	68850000	72494999.9999999	58707000	FALSE	FALSE	FALSE	FALSE	FALSE	FALSE	66684000	38856333.3333333	10.7141766518787	6.59474528718185	0.00649756775538568	0.111125503704102	1.71616810644339	Lcp1	Lcp1	627	Plastin-2; Actin-binding protein. Plays a role in the activation of T-cells in response to costimulation through TCR/CD3 and CD2 or CD28. Modulates the cell surface expression of IL2RA/CD25 and CD69	2	10090.ENSMUSP00000116271
327978	Q8CBA2;F8WH72	Slfn5	2	2	2.5	8	0	3.927	2260100	0	1966800	3347400	3291500	3115700	1292900	Slfn5	2260100	1447683.41397705	1966800	3347400	3291500	3115700	FALSE	TRUE	FALSE	FALSE	FALSE	FALSE	3251533.33333333	1891527.80465902	3.7185526917055	21.7499126435724	0.0127171646977067	0.137497167288989	1.71899843360721	Slfn5	Slfn5	884	Schlafen family member 5; May have a role in hematopoietic cell differentiation	15	10090.ENSMUSP00000064819
12505	Q3U8S1;A2APM5;A2APM3;A2APM4;E9QKM8;Q80X37;A2APM1;A2APM2;P15379	Cd44	9	3	7.9	21	0	6.7668	7811500	6607100	7753800	11370000	13547000	13215000	15811000	Cd44	7811500	6607100	7753799.99999999	11370000	13547000	13215000	FALSE	FALSE	FALSE	FALSE	FALSE	FALSE	12710666.6666667	7390800	9.22735384805181	9.19138662369721	0.00670604586518416	0.111125503704102	1.71979578214357	Cd44	Cd44	780	Cell-surface receptor that plays a role in cell-cell interactions, cell adhesion and migration, helping them to sense and respond to changes in the tissue microenvironment. Participates thereby in a wide variety of cellular functions including the activation, recirculation and homing of T-lymphocytes, hematopoiesis, inflammation and response to bacterial infection. Engages, through its ectodomain…	2	10090.ENSMUSP00000005218
12929	P47941;A0A338P675	Crkl	3	3	14.2	13	0	6.2063	0	0	0	2431900	0	2165400	1704500	Crkl	807143.887796902	1197056.87825535	1882555.54534876	2431900	2088256.2179594	2165400	TRUE	TRUE	TRUE	FALSE	TRUE	FALSE	2228518.7393198	1295585.43713367	8.09090611263331	42.0222443874806	0.036726893676164	0.182542320340649	1.72008628334858	Crkl	Crkl	303	Crk-like protein; May mediate the transduction of intracellular signals	2	10090.ENSMUSP00000006293
22608	P62960;A0A0A0MQD2;B2RUF0;Q9Z2C8;Q9JKB3	Ybx1;Ybx2;Ybx3	6	4	17.1	19	0	25.619	0	0	0	3220200	2713300	3060900	6410700	Ybx1	2190393.33436607	1925339.95453982	1109857.82226003	3220200	2713300	3060900	TRUE	TRUE	TRUE	FALSE	FALSE	FALSE	2998133.33333333	1741863.70372197	8.64582993299459	32.3302615605348	0.0287352328005559	0.167111377916605	1.72122154387108	Ybx2;Ybx1;Ybx3	Ybx1	322	Nuclease-sensitive element-binding protein 1; Mediates pre-mRNA alternative splicing regulation. Component of the CRD-mediated complex that promotes MYC mRNA stability. Binds to splice sites in pre-mRNA and regulates splice site selection. Binds and stabilizes cytoplasmic mRNA. Contributes to the regulation of translation by modulating the interaction between the mRNA and eukaryotic initiation fa…	5	10090.ENSMUSP00000078589
12946	A0A0A6YY75;Q64735;A0A0A6YVT1;A0A0A6YXN9	Cr1l	5	3	7.5	10	0	9.0812	2595200	0	0	3105900	3650400	3147200	2345000	Cr1l	2595200	1092578.24395157	2024852.40916191	3105900	3650400	3147200	FALSE	TRUE	TRUE	FALSE	FALSE	FALSE	3301166.66666667	1904210.21770449	9.18308914236054	39.8349224850576	0.038915913829048	0.185994805936789	1.73361461669195	Cr1l	Cr1l	440	Complement component receptor 1-like protein; Acts as a cofactor for complement factor I, a serine protease which protects autologous cells against complement- mediated injury by cleaving C3b and C4b deposited on host tissue. Also acts as a decay-accelerating factor, preventing the formation of C4b2a and C3bBb, the amplification convertases of the complement cascade. Plays a crucial role in early…	1	10090.ENSMUSP00000074902
12010	P01887	B2m	1	3	22.7	18	0	8.472	33898000	33883000	42685000	66115000	72485000	53005000	171290000	B2m	33898000	33883000	42685000	66114999.9999999	72485000	53005000	FALSE	FALSE	FALSE	FALSE	FALSE	FALSE	63868333.3333333	36822000	15.5514210032485	13.7893446350574	0.0111188325225851	0.130375209805306	1.73451559755943	B2m	B2m	119	Beta-2-microglobulin; Component of the class I major histocompatibility complex (MHC). Involved in the presentation of peptide antigens to the immune system; Belongs to the beta-2-microglobulin family	4	10090.ENSMUSP00000099534
15944	Q60766	Irgm1	1	2	4.6	11	0	5.6472	3442700	3750700	3390900	4999300	6588500	6829300	7569800	Irgm1	3442700	3750700	3390900	4999300	6588500	6829300.00000001	FALSE	FALSE	FALSE	FALSE	FALSE	FALSE	6139033.33333334	3528100	16.1972433601807	5.51314677576296	0.00924252953439889	0.121583795511306	1.74003949245581	Irgm1	Irgm1	409	Immunity-related GTPase family M protein 1; Putative GTPase which is required for IFNG-mediated clearance of acute protozoan and bacterial infections. Functions in innate immune response probably through regulation of autophagy. May regulate proinflammatory cytokine production and prevent endotoxemia upon infection. Required for macrophage motility and possibly also for adhesion; Belongs to the T…	4	10090.ENSMUSP00000050446
14964	G3UZP7;P01899	H2-D1	15	2	36.1	92	0	45.191	14596000	13206000	15105000	26712000	26500000	21655000	63369000	G3UZP7	14596000	13206000	15105000	26712000	26500000	21655000	FALSE	FALSE	FALSE	FALSE	FALSE	FALSE	24955666.6666667	14302333.3333333	11.4620296019174	6.87279576006091	0.00635858234885337	0.111125503704102	1.74486680495024	H2-D1	H2-D1	362	H-2 class I histocompatibility antigen, D-B alpha chain; Involved in the presentation of foreign antigens to the immune system; Belongs to the MHC class I family	4	10090.ENSMUSP00000134570
69617	Q8K411	Pitrm1	1	2	3.6	6	0.00041754	3.2435	0	0	0	1102700	0	1834200	95519	Pitrm1	919315.452922676	637459.389022538	817331.501947178	1102700	1213458.58231958	1834200	TRUE	TRUE	TRUE	FALSE	TRUE	FALSE	1383452.86077319	791368.781297464	28.4987789578516	18.0333619559153	0.0276233495482974	0.167066110406874	1.74817720065353	Pitrm1	Pitrm1	1036	Presequence protease, mitochondrial; ATP-independent protease that degrades mitochondrial transit peptides after their cleavage. Also degrades other unstructured peptides. Specific for peptides in the range of 10 to 65 residues. Shows a preference for cleavage after small polar residues and before basic residues, but without any positional preference (By similarity); Belongs to the peptidase M16 …	7	10090.ENSMUSP00000021611
12313	P0DP28;P0DP27;P0DP26;A0A3Q4EHJ0;Q9D6P8	Calml3	8	10	60.4	114	0	291.34	47794000	37778000	90552000	103040000	95563000	111580000	207810000	Calml3	47794000	37778000	90552000	103040000	95563000.0000001	111580000	FALSE	FALSE	FALSE	FALSE	FALSE	FALSE	103394333.333333	58708000	7.75127281553027	47.7426260342079	0.0347810979847116	0.178902367224185	1.76116258999341	Calm1;Calm2;Calm3;Calml3	Calm3	149	Calmodulin 3; Calmodulin mediates the control of a large number of enzymes, ion channels, aquaporins and other proteins through calcium-binding. Among the enzymes to be stimulated by the calmodulin-calcium complex are a number of protein kinases and phosphatases. Together with CCP110 and centrin, is involved in a genetic pathway that regulates the centrosome cycle and progression through cytokine…	2	10090.ENSMUSP00000019514
83397	A0A668KLV9;A0A668KLD3;Q9WTQ5	Akap12	4	28	27.1	128	0	173.27	12752000	13317000	12352000	23377000	22380000	22600000	24968000	Akap12	12752000	13317000	12352000	23377000	22380000	22600000	FALSE	FALSE	FALSE	FALSE	FALSE	FALSE	22785666.6666667	12807000	2.29877124126138	3.78578383824476	0.00271021542738012	0.0878141061579265	1.77915723172223	Akap12	Akap12	1684	A-kinase anchor protein 12; Anchoring protein that mediates the subcellular compartmentation of protein kinase A (PKA) and protein kinase C (PKC)	2	10090.ENSMUSP00000035829
12721	O89053;G3UYK8;A0A0U1RPY8	Coro1a	6	14	35.4	91	0	64.488	96341000	71965000	66760000	147740000	154100000	118270000	277870000	Coro1a	96341000	71965000.0000001	66760000	147740000	154100000	118270000	FALSE	FALSE	FALSE	FALSE	FALSE	FALSE	140036666.666667	78355333.3333334	13.6513040534812	20.1542950355746	0.0112578179291174	0.131081788739565	1.78720019058477	Coro1a	Coro1a	461	Coronin-1A; May be a crucial component of the cytoskeleton of highly motile cells, functioning both in the invagination of large pieces of plasma membrane, as well as in forming protrusions of the plasma membrane involved in cell locomotion. In mycobacteria- infected cells, its retention on the phagosomal membrane prevents fusion between phagosomes and lysosomes	2	10090.ENSMUSP00000032949
15953	Q61635	Ifi47	7	7	17.4	32	0	12.689	3918700	3695400	3978500	6141700	6891200	7688200	13196000	Ifi47	3918700	3695400	3978500	6141700	6891199.99999999	7688200	FALSE	FALSE	FALSE	FALSE	FALSE	FALSE	6907033.33333333	3864200	11.1968703698937	3.8613829826166	0.00500347463516331	0.107549101357822	1.78744198885496	Ifi47	Ifi47	420	Interferon gamma inducible protein 47	4	10090.ENSMUSP00000104825
93692	Q9QUH0;A0A1Y7VM65	Glrx	2	4	25.2	14	0	7.4882	2841200	3333400	3110000	5720800	6240200	4833000	15936000	Glrx	2841200	3333400	3110000	5720800	6240200	4833000	FALSE	FALSE	FALSE	FALSE	FALSE	FALSE	5598000	3094866.66666667	12.7115356375292	7.96314510709058	0.00587213342599027	0.109279776552086	1.80880167158521	Glrx	Glrx	107	Glutaredoxin-1; Has a glutathione-disulfide oxidoreductase activity in the presence of NADPH and glutathione reductase. Reduces low molecular weight disulfides and proteins	3	10090.ENSMUSP00000022082
17149	P61327;G3UZW7;A0A023T778;Q9CQL1	Magoh;Magohb	4	5	41.8	11	0	8.8398	0	3902600	0	4690800	4025500	4745900	10888000	Magoh	1880027.25407542	3902600	1659899.79512395	4690800	4025500	4745900	TRUE	FALSE	TRUE	FALSE	FALSE	FALSE	4487400	2480842.34973312	8.93534617226411	49.8293550738834	0.0311327310632384	0.171079813262672	1.80882110484882	Magohb;Magoh	Magoh	146	Protein mago nashi homolog; Core component of the splicing-dependent multiprotein exon junction complex (EJC) deposited at splice junctions on mRNAs. The EJC is a dynamic structure consisting of core proteins and several peripheral nuclear and cytoplasmic associated factors that join the complex only transiently either during EJC assembly or during subsequent mRNA metabolism. The EJC marks the po…	5	10090.ENSMUSP00000030348
76890	A0A3F2YNL8;Q91VH6;A0A3B2WCC1;A0A3B2W4I2;A0A3B2W7C9	Memo1	5	2	7.6	5	0	4.6208	0	0	0	1627300	2171700	1861200	2087100	Memo1	1216788.79000629	713728.014624723	1189915.91178215	1627300	2171700	1861200	TRUE	TRUE	TRUE	FALSE	FALSE	FALSE	1886733.33333333	1040144.23880439	14.4745782275328	27.2081389201732	0.0182070882557331	0.147880466634043	1.81391509268183	Memo1	Memo1	297	Protein MEMO1; May control cell migration by relaying extracellular chemotactic signals to the microtubule cytoskeleton. Mediator of ERBB2 signaling. The MEMO1-RHOA-DIAPH1 signaling pathway plays an important role in ERBB2-dependent stabilization of microtubules at the cell cortex. It controls the localization of APC and CLASP2 to the cell membrane, via the regulation of GSK3B activity. In turn, …	2	10090.ENSMUSP00000077553
59042	D3Z315;O89079;F6YFR7	Cope	5	3	19.8	16	0	12.878	0	1830600	0	2113500	2711400	2393600	3402300	Cope	966331.588241052	1830600	1175012.86469814	2113500	2711400	2393600	TRUE	FALSE	TRUE	FALSE	FALSE	FALSE	2406166.66666667	1323981.48431306	12.4325564507151	34.062472582796	0.0187282835302293	0.149919738703103	1.81737184029812	Cope	Cope	308	Coatomer subunit epsilon; The coatomer is a cytosolic protein complex that binds to dilysine motifs and reversibly associates with Golgi non- clathrin-coated vesicles, which further mediate biosynthetic protein transport from the ER, via the Golgi up to the trans Golgi network. The coatomer complex is required for budding from Golgi membranes, and is essential for the retrograde Golgi-to-ER trans…	1	10090.ENSMUSP00000071078
14229	A0A3B2WBD2;Q64378	Fkbp5	2	3	13.3	17	0	6.3739	3763100	3741700	4010200	7465000	6465300	7040700	10532000	Fkbp5	3763100	3741700	4010200	7465000.00000001	6465300.00000001	7040700.00000001	FALSE	FALSE	FALSE	FALSE	FALSE	FALSE	6990333.33333334	3838333.33333333	7.17776303988648	3.88775533846275	0.00357887421820709	0.0902873020176328	1.82118975249675	Fkbp5	Fkbp5	456	Peptidyl-prolyl cis-trans isomerase FKBP5; Immunophilin protein with PPIase and co-chaperone activities. Component of unligated steroid receptors heterocomplexes through interaction with heat-shock protein 90 (HSP90). Plays a role in the intracellular trafficking of heterooligomeric forms of steroid hormone receptors maintaining the complex into the cytoplasm when unliganded	5	10090.ENSMUSP00000078382
22041	Q921I1	Tf	9	40	62	474	0	323.31	79529000	75400000	116070000	1.89e+08	185390000	125200000	382990000	Tf	79528999.9999999	75400000	116070000	1.89e+08	185390000	125200000	FALSE	FALSE	FALSE	FALSE	FALSE	FALSE	166530000	90333000	21.5206348990354	24.7797630566397	0.0181723419041001	0.147880466634043	1.8435123376839	Tf	Trf	697	Serotransferrin; Transferrins are iron binding transport proteins which can bind two Fe(3+) ions in association with the binding of an anion, usually bicarbonate. It is responsible for the transport of iron from sites of absorption and heme degradation to those of storage and utilization. Serum transferrin may also have a further role in stimulating cell proliferation	1	10090.ENSMUSP00000035158
104009	Q8BND5	Qsox1	1	6	8.4	22	0	12.144	1476800	1792000	2010500	3330600	4217600	2210300	2854300	Qsox1	1476800	1792000	2010500	3330600	4217600	2210300	FALSE	FALSE	FALSE	FALSE	FALSE	FALSE	3252833.33333333	1759766.66666667	30.924027817011	15.2466861175147	0.025642807505212	0.166249596648341	1.84844581668024	Qsox1	Qsox1	748	Sulfhydryl oxidase 1; Catalyzes the oxidation of sulfhydryl groups in peptide and protein thiols to disulfides with the reduction of oxygen to hydrogen peroxide. May contribute to disulfide bond formation in a variety of secreted proteins (By similarity); Belongs to the quiescin-sulfhydryl oxidase (QSOX) family	12	10090.ENSMUSP00000035658
14381	Q00612;A3KG36	G6pdx	5	17	34.8	85	0	48.733	15415000	19367000	16236000	30601000	35025000	28760000	50395000	G6pdx	15415000	19367000	16236000	30601000	35025000	28760000	FALSE	FALSE	FALSE	FALSE	FALSE	FALSE	31462000	17006000	10.2346412370672	12.2632352976894	0.00555941626129256	0.108980789475336	1.85005292249794	G6pdx	G6pdx	515	Glucose-6-phosphate 1-dehydrogenase X; Catalyzes the rate-limiting step of the oxidative pentose-phosphate pathway, which represents a route for the dissimilation of carbohydrates besides glycolysis. The main function of this enzyme is to provide reducing power (NADPH) and pentose phosphates for fatty acid and nucleic acid synthesis (By similarity); Belongs to the glucose-6-phosphate dehydrogenas…	3	10090.ENSMUSP00000004327
22070	P63028;D3YU75	Tpt1	2	5	32	52	0	64.5	9970600	11507000	10390000	18659000	20708000	19767000	99603000	Tpt1	9970600.00000001	11507000	10390000	18659000	20708000	19767000	FALSE	FALSE	FALSE	FALSE	FALSE	FALSE	19711333.3333333	10622533.3333333	5.20326863713172	7.47615276117262	0.0034051424600417	0.0902873020176328	1.85561510750731	Tpt1	Tpt1	172	Translationally-controlled tumor protein; Involved in calcium binding and microtubule stabilization	5	10090.ENSMUSP00000106519
15170	P29351	Ptpn6	3	10	21	34	0	32.122	5324800	3438600	2988900	7678500	7998300	6205500	8560500	Ptpn6	5324800	3438600	2988900	7678500	7998299.99999999	6205500	FALSE	FALSE	FALSE	FALSE	FALSE	FALSE	7294100	3917433.33333333	13.1094907958052	31.6376078098784	0.0150799166087561	0.144026008910907	1.86195893569769	Ptpn6	Ptpn6	597	Tyrosine-protein phosphatase non-receptor type 6; Modulates signaling by tyrosine phosphorylated cell surface receptors such as KIT and the EGF receptor/EGFR. The SH2 regions may interact with other cellular components to modulate its own phosphatase activity against interacting substrates. Together with MTUS1, induces UBE2V2 expression upon angiotensin II stimulation. Plays a key role in hematop…	2	10090.ENSMUSP00000129124
223601	Q921M7;A0A2I3BRN5	Fam49b	4	8	36.1	54	0	32.565	16452000	20197000	17111000	33211000	37580000	30877000	45883000	Fam49b	16452000	20197000	17111000	33211000	37580000	30877000	FALSE	FALSE	FALSE	FALSE	FALSE	FALSE	33889333.3333333	17920000	10.0403132795364	11.1566915183206	0.00455177206393329	0.103820190616366	1.89114583333333	Cyrib	Fam49b	324	Protein FAM49B; Family with sequence similarity 49, member B	17	10090.ENSMUSP00000066359
22370	P29788	Vtn	1	5	14.6	28	0	16.853	7380900	4900100	6550400	11569000	15125000	9017500	12075000	Vtn	7380900	4900099.99999999	6550400	11569000	15125000	9017500	FALSE	FALSE	FALSE	FALSE	FALSE	FALSE	11903833.3333333	6277133.33333333	25.7688974717196	20.1170491097388	0.0166782487838777	0.145392249678168	1.89638051339783	Vtn	Vtn	478	Vitronectin; Vitronectin is a cell adhesion and spreading factor found in serum and tissues. Vitronectin interact with glycosaminoglycans and proteoglycans. Is recognized by certain members of the integrin family and serves as a cell-to-substrate adhesion molecule. Inhibitor of the membrane-damaging effect of the terminal cytolytic complement pathway	2	10090.ENSMUSP00000017488
20701	P22599	Serpina1b	1	3	31.7	24	0	16.457	20277000	22421000	35749000	60727000	51804000	38714000	41134000	Serpina1b	20277000	22421000	35749000	60727000.0000001	51804000	38714000	FALSE	FALSE	FALSE	FALSE	FALSE	FALSE	50415000	26149000	21.9617937913127	32.0573316398113	0.0177901320361362	0.147880466634043	1.92798959807258	Serpina1b	Serpina1b	413	Alpha-1-antitrypsin 1-2; Inhibitor of serine proteases. Its primary target is elastase, but it also has a moderate affinity for plasmin and thrombin; Belongs to the serpin family	1	10090.ENSMUSP00000093101
16952	P10107;A0A494BBD8	Anxa1	4	28	74	274	0	323.31	87310000	85399000	81261000	167610000	174450000	149800000	567520000	Anxa1	87309999.9999999	85399000	81260999.9999999	167610000	174450000	149800000	FALSE	FALSE	FALSE	FALSE	FALSE	FALSE	163953333.333333	84656666.6666666	7.76155636690698	3.65248208930368	0.00281445448227936	0.0878141061579265	1.93668543528763	Anxa1	Anxa1	346	Annexin A1; Plays important roles in the innate immune response as effector of glucocorticoid-mediated responses and regulator of the inflammatory process. Has anti-inflammatory activity. Plays a role in glucocorticoid-mediated down- regulation of the early phase of the inflammatory response. Promotes resolution of inflammation and wound healing. Functions at least in part by activating the formy…	2	10090.ENSMUSP00000025561
19652	O89086;Q8BG13	Rbm3	2	4	24.8	15	0	8.0415	11292000	7600500	9442200	23364000	17246000	14821000	41921000	Rbm3	11292000	7600500.00000001	9442199.99999999	23364000	17246000	14821000	FALSE	FALSE	FALSE	FALSE	FALSE	FALSE	18477000	9444900	23.8270593296426	19.5423083474112	0.011501042390549	0.132864701958054	1.95629387288378	Rbm3	Rbm3	154	RNA-binding protein 3; Cold-inducible mRNA binding protein that enhances global protein synthesis at both physiological and mild hypothermic temperatures. Reduces the relative abundance of microRNAs, when overexpressed. Enhances phosphorylation of translation initiation factors and active polysome formation	5	10090.ENSMUSP00000038964
66141	Q9CQW9	Ifitm3	1	3	48.2	17	0	16.402	15689000	19510000	17458000	32032000	34934000	36967000	142030000	Ifitm3	15689000	19510000	17458000	32032000	34934000	36967000	FALSE	FALSE	FALSE	FALSE	FALSE	FALSE	34644333.3333333	17552333.3333333	7.15909001706913	10.894539494792	0.00368311327310632	0.0910349695671791	1.97377366731869	Ifitm3	Ifitm3	137	Interferon-induced transmembrane protein 3; IFN-induced antiviral protein which inhibits the entry of viruses to the host cell cytoplasm, permitting endocytosis, but preventing subsequent viral fusion and release of viral contents into the cytosol. Active against multiple viruses, including influenza A virus, SARS coronavirus (SARS-CoV), Marburg virus (MARV) and Ebola virus (EBOV), Dengue virus (…	4	10090.ENSMUSP00000026565
19231	P26350;A0A087WP98;A0A087WPN6;A0A087WQN2	Ptma	4	4	34.2	14	0	27.447	9606200	8948000	9731800	19812000	15448000	20594000	85362000	Ptma	9606199.99999999	8948000.00000001	9731799.99999999	19812000	15448000	20594000	FALSE	FALSE	FALSE	FALSE	FALSE	FALSE	18618000	9428666.66666666	14.8942145685322	4.4648944569148	0.00441278665740097	0.102048026633198	1.97461641801598	Ptma	Ptma	111	Prothymosin alpha; Prothymosin alpha may mediate immune function by conferring resistance to certain opportunistic infections	3	10090.ENSMUSP00000044188
74145	Q8BH61	F13a1	1	12	17.9	58	0	29.455	6733100	6248700	7507800	13165000	14690000	12779000	21010000	F13a1	6733099.99999999	6248700	7507800	13165000	14690000	12779000	FALSE	FALSE	FALSE	FALSE	FALSE	FALSE	13544666.6666667	6829866.66666666	7.46042829966002	9.29891030588725	0.00312717164697707	0.0882518634169391	1.98315242854912	F13a1	F13a1	732	Coagulation factor XIII A chain; Factor XIII is activated by thrombin and calcium ion to a transglutaminase that catalyzes the formation of gamma-glutamyl- epsilon-lysine cross-links between fibrin chains, thus stabilizing the fibrin clot. Also cross-link alpha-2-plasmin inhibitor, or fibronectin, to the alpha chains of fibrin	1	10090.ENSMUSP00000048667
17067	A0A087WRP7;A0A087WNZ5;P0CW02	Ly6c1	3	2	33.3	11	0	24.867	0	0	4112500	5535000	4998000	6776000	2190100	Ly6c1	1315687.38866909	3292074.84627313	4112500	5535000	4998000	6776000.00000001	TRUE	TRUE	FALSE	FALSE	FALSE	FALSE	5769666.66666667	2906754.07831407	15.8056495639979	49.4596273395249	0.0355802640722724	0.180617363827838	1.9849173721683	Ly6c1	Ly6c1	131	Lymphocyte antigen 6 complex, locus C1	2	10090.ENSMUSP00000066954
65963	Q9R1Q6;A0A0N4SUM7;A0A0N4SUY1;A0A0N4SVT4;A0A0N4SV46	Tmem176b	5	3	10.3	11	0	8.36	0	1585100	0	2173300	2617300	2625900	3836000	Tmem176b	1554466.69294446	1585100	595319.962517119	2173300	2617300	2625900	TRUE	FALSE	TRUE	FALSE	FALSE	FALSE	2472166.66666667	1244962.21848719	10.4710513924328	45.2074082041175	0.0289437109103544	0.167334657845382	1.98573629782172	Tmem176b	Tmem176b	263	Transmembrane protein 176B; May play a role in the process of maturation of dendritic cells (By similarity). Required for the development of cerebellar granule cells	2	10090.ENSMUSP00000128705
11690	P30355;A0A0J9YV38;A0A0J9YUC8	Alox5ap	3	2	10.6	15	0	4.6247	10618000	9682300	9135900	22130000	26482000	10469000	91113000	Alox5ap	10618000	9682300	9135900.00000001	22130000	26482000	10469000	FALSE	FALSE	FALSE	FALSE	FALSE	FALSE	19693666.6666666	9812066.66666667	42.0431861996916	7.63878772226532	0.0443710910354413	0.190429916022689	2.00708651252539	Alox5ap	Alox5ap	161	Arachidonate 5-lipoxygenase-activating protein; Required for leukotriene biosynthesis by ALOX5 (5- lipoxygenase). Anchors ALOX5 to the membrane. Binds arachidonic acid, and could play an essential role in the transfer of arachidonic acid to ALOX5. Binds to MK-886, a compound that blocks the biosynthesis of leukotrienes (By similarity); Belongs to the MAPEG family	2	10090.ENSMUSP00000071130
59047	G5E8N7;Q9JLV6;A0A0J9YVJ6;E9Q9A5	Pnkp	7	6	14.4	15	0	14.222	3307100	0	0	5727800	5333600	5510900	3596700	Pnkp	3307100	2746024.30168171	2126836.521308	5727800	5333600	5510900.00000001	FALSE	TRUE	TRUE	FALSE	FALSE	FALSE	5524100	2726653.60766324	3.57399809078169	21.6518198715294	0.00559416261292564	0.108980789475336	2.02596324831088	Pnkp	Pnkp	522	Plays a key role in the repair of DNA damage, functioning as part of both the non-homologous end-joining (NHEJ) and base excision repair (BER) pathways. Through its two catalytic activities, PNK ensures that DNA termini are compatible with extension and ligation by either removing 3'-phosphates from, or by phosphorylating 5'-hydroxyl groups on, the ribose sugar of the DNA backbone	5	10090.ENSMUSP00000003044
108121	Q9D883;A0A494BA95;F7D8X7;A0A494B9X9;E9Q809;F8WH71;E9Q5Y2;E9PUZ3;E9Q1I7;E9Q5J3;G3UW94;Q8BGJ9	U2af1;U2af1l4	12	2	8.8	13	0	4.9096	0	3955900	0	4248800	3945300	3756000	7928100	U2af1	1206600.2904564	3955900	732717.21390824	4248800	3945300	3756000	TRUE	FALSE	TRUE	FALSE	FALSE	FALSE	3983366.66666667	1965072.50145488	6.24084104449816	88.5622436420192	0.041591382904795	0.188948700008394	2.02708381686554	U2af1l4;U2af1;Gm49396	U2af1	239	Splicing factor U2AF 35 kDa subunit; Plays a critical role in both constitutive and enhancer- dependent splicing by mediating protein-protein interactions and protein-RNA interactions required for accurate 3'-splice site selection. Recruits U2 snRNP to the branch point. Directly mediates interactions between U2AF2 and proteins bound to the enhancers and thus may function as a bridge between U2AF2…	5	10090.ENSMUSP00000014684
15163	P49710;E9Q4E5	Hcls1	2	7	15.8	15	0	18.128	2581400	2326200	2250800	4066500	6652800	3894800	7879700	Hcls1	2581400	2326200	2250800	4066500.00000001	6652800	3894800	FALSE	FALSE	FALSE	FALSE	FALSE	FALSE	4871366.66666667	2386133.33333333	31.7190928047624	7.26100681039123	0.0104586518415566	0.12753217375207	2.04153162717926	Hcls1	Hcls1	486	Hematopoietic lineage cell-specific protein; Substrate of the antigen receptor-coupled tyrosine kinase. Plays a role in antigen receptor signaling for both clonal expansion and deletion in lymphoid cells. May also be involved in the regulation of gene expression (By similarity)	2	10090.ENSMUSP00000023531
109785	Q8BWW3;Q9CYR6	Pgm3	2	6	14.4	9	0	8.4457	0	13657000	0	11074000	12146000	10089000	5886000	Pgm3	1391012.9911708	13657000	1215550.02079785	11074000	12146000	10089000	TRUE	FALSE	TRUE	FALSE	FALSE	FALSE	11103000	5421187.67065622	9.26602350879103	131.575637592625	0.046455872133426	0.192565136526304	2.04807519579119	Pgm3	Pgm3	542	Phosphoacetylglucosamine mutase; Catalyzes the conversion of GlcNAc-6-P into GlcNAc-1-P during the synthesis of uridine diphosphate/UDP-GlcNAc, a sugar nucleotide critical to multiple glycosylation pathways including protein N- and O-glycosylation; Belongs to the phosphohexose mutase family	3	10090.ENSMUSP00000070871
50926	D3YTQ3;F6VQH5;Q9Z130	Hnrnpdl	3	2	7.6	9	0	3.9197	0	3535500	0	4111900	3836600	4078300	3599900	Hnrnpdl	1173585.75955339	3535500	1147502.97718562	4111900	3836600	4078300	TRUE	FALSE	TRUE	FALSE	FALSE	FALSE	4008933.33333333	1952196.24557967	3.74632388743515	70.2410576643035	0.026094510076442	0.166249596648341	2.05355037558888	Hnrnpdl	Hnrnpdl	420	Heterogeneous nuclear ribonucleoprotein D-like; Acts as a transcriptional regulator. Promotes transcription repression (By similarity). Promotes transcription activation in differentiated myotubes. Binds to double- and single-stranded DNA sequences (By similarity). Binds to the transcription suppressor CATR sequence of the COX5B promoter. Binds with high affinity to RNA molecules that contain AU-…	5	10090.ENSMUSP00000121005
14109	A0A494B9Z0;A0A494BBA8;Q642K5;P62862	Fau	4	2	27	15	0	3.6267	0	121920000	0	38191000	77980000	139640000	600830000	Fau	1401612.20220693	121920000	966552.449293066	38191000	77980000	139640000	TRUE	FALSE	TRUE	FALSE	FALSE	FALSE	85270333.3333334	41429388.2171667	59.9457180171975	168.255571671967	0.043815149409312	0.190429916022689	2.05820884649223	Fau	Fau	133	Ubiquitin-like protein FUBI; Finkel-Biskis-Reilly murine sarcoma virus (FBR-MuSV) ubiquitously expressed (fox derived); Belongs to the ubiquitin family	5	10090.ENSMUSP00000136358
14109	A0A494B9Z0;A0A494BBA8;Q642K5;P62862	Fau	4	2	27	15	0	3.6267	0	121920000	0	38191000	77980000	139640000	600830000	Fau	1401612.20220693	121920000	966552.449293066	38191000	77980000	139640000	TRUE	FALSE	TRUE	FALSE	FALSE	FALSE	85270333.3333334	41429388.2171667	59.9457180171975	168.255571671967	0.043815149409312	0.190429916022689	2.05820884649223	Fau	Gm9843	133	Belongs to the ubiquitin family	5	10090.ENSMUSP00000128416
20810	Q64674	Srm	1	4	12.9	13	0	6.9319	0	3566600	0	3822100	4360100	4049800	6642300	Srm	1212753.68733767	3566600	1075711.59597559	3822100	4360100	4049800	TRUE	FALSE	TRUE	FALSE	FALSE	FALSE	4077333.33333333	1951688.42777109	6.6233177247619	71.7446487373113	0.025677553856845	0.166249596648341	2.08913127490837	Srm	Srm	302	Spermidine synthase; Catalyzes the production of spermidine from putrescine and decarboxylated S-adenosylmethionine (dcSAM). Has a strong preference for putrescine as substrate, and has very low activity towards 1,3-diaminopropane. Has extremely low activity towards spermidine (By similarity)	3	10090.ENSMUSP00000006611
20714	A0A0R4J0I1;P07759	Serpina3k	5	12	41.6	279	0	323.31	84229000	67258000	104540000	199610000	203340000	136400000	379070000	Serpina3k	84228999.9999999	67258000	104540000	199610000	203340000	136400000	FALSE	FALSE	FALSE	FALSE	FALSE	FALSE	179783333.333333	85342333.3333333	20.9237019913844	21.8718164768146	0.00903405142460042	0.121261982639915	2.10661375558047	Serpina3k	Serpina3k	418	Serine protease inhibitor A3K; Contrapsin inhibits trypsin-like proteases	1	10090.ENSMUSP00000042095
22329	P29533;Q3UPN1;A0A0G2JFP9	Vcam1	3	4	7	17	0	12.029	1818100	1509000	0	2876500	2842100	3750800	1967300	Vcam1	1818100	1509000	1152497.70068329	2876500	2842100	3750800	FALSE	FALSE	TRUE	FALSE	FALSE	FALSE	3156466.66666667	1493199.2335611	16.3155555106076	22.3066249139102	0.00694927032661571	0.112337862817679	2.11389518272045	Vcam1	Vcam1	739	Important in cell-cell recognition. Appears to function in leukocyte-endothelial cell adhesion. Interacts with integrin alpha- 4/beta-1 (ITGA4/ITGB1) on leukocytes, and mediates both adhesion and signal transduction. The VCAM1/ITGA4/ITGB1 interaction may play a pathophysiologic role both in immune responses and in leukocyte emigration to sites of inflammation	2	10090.ENSMUSP00000029574
21912	Q62283;Q3UHG5	Tspan7	2	2	6.8	12	0	5.311	0	30901000	0	22355000	23983000	25289000	53874000	Tspan7	1679064.16095454	30901000	1259494.01631221	22355000	23983000	25289000	TRUE	FALSE	TRUE	FALSE	FALSE	FALSE	23875666.6666667	11279852.7257556	6.15665300361791	150.655397175191	0.0405142460041696	0.187382675676077	2.11666475149544	Tspan7	Tspan7	249	Tetraspanin-7; May be involved in cell proliferation and cell motility	2	10090.ENSMUSP00000075692
237542	A0A5F8MPC5;A0A0R4J150;B9EJ86	Osbpl8	3	2	2.7	9	0	3.6702	0	0	0	2411400	2592000	2228500	1127200	Osbpl8	1210482.72827729	1097066.07877449	1092321.94455077	2411400	2592000	2228500	TRUE	TRUE	TRUE	FALSE	FALSE	FALSE	2410633.33333333	1133290.25053418	7.53956274598938	5.90252299136796	0.00218902015288395	0.0861655309484535	2.12711027223349	Osbpl8	Osbpl8	889	Oxysterol-binding protein-related protein 8; Lipid transporter involved in lipid countertransport between the endoplasmic reticulum and the plasma membrane: specifically exchanges phosphatidylserine with phosphatidylinositol 4-phosphate (PI4P), delivering phosphatidylserine to the plasma membrane in exchange for PI4P, which is degraded by the SAC1/SACM1L phosphatase in the endoplasmic reticulum. …	4	10090.ENSMUSP00000100911
224727	G3UYQ2;A0A1B0GX81;G3UZT6;Q3UF95;Q9Z1R2;G3UXT8	Bag6	9	3	3.6	9	0	8.2102	0	0	0	2746500	2973000	3287300	1435700	Bag6	1503001.69908889	1362635.77086091	1361561.79238867	2746500	2973000	3287300	TRUE	TRUE	TRUE	FALSE	FALSE	FALSE	3002266.66666667	1409066.42077949	9.04600784508325	5.7734758579971	0.0024322446143155	0.0861655309484535	2.13067788884347	Bag6	Bag6	1154	Large proline-rich protein BAG6; ATP-independent molecular chaperone preventing the aggregation of misfolded and hydrophobic patches-containing proteins. Functions as part of a cytosolic protein quality control complex, the BAG6/BAT3 complex, which maintains these client proteins in a soluble state and participates to their proper delivery to the endoplasmic reticulum or alternatively can promote…	5	10090.ENSMUSP00000025250
15473	P52760	Hrsp12	1	4	33.3	13	0	7.005	0	5815300	0	5040000	6145600	6913100	17951000	Hrsp12	1805637.0502751	5815299.99999999	742780.343781895	5040000	6145600	6913100	TRUE	FALSE	TRUE	FALSE	FALSE	FALSE	6032900	2787905.798019	15.6081144360218	95.9543665971351	0.0439888811674774	0.190429916022689	2.16395403470476	Rida	Hrsp12	135	2-iminobutanoate/2-iminopropanoate deaminase; Catalyzes the hydrolytic deamination of enamine/imine intermediates that form during the course of normal metabolism. May facilitate the release of ammonia from these potentially toxic reactive metabolites, reducing their impact on cellular components. It may act on enamine/imine intermediates formed by several types of pyridoxal-5'-phosphate-dependen…	3	10090.ENSMUSP00000022946
70110	Q9D8C4	Ifi35	2	4	16.4	7	0	9.5262	4898200	0	0	4912000	6088600	5529100	8888100	Ifi35	4898200	635293.491704168	2006411.29554509	4912000	6088600	5529100	FALSE	TRUE	TRUE	FALSE	FALSE	FALSE	5509900	2513301.59574975	10.6814086506423	86.5868419916403	0.0437456567060459	0.190429916022689	2.1922955881291	Ifi35	Ifi35	286	Interferon-induced protein 35	4	10090.ENSMUSP00000010502
14161	E9PV24	Fga	1	20	31.7	133	0	105.18	28722000	34008000	33640000	74997000	71367000	66319000	109660000	Fga	28722000	34008000	33640000	74997000	71366999.9999999	66319000	FALSE	FALSE	FALSE	FALSE	FALSE	FALSE	70894333.3333333	32123333.3333333	6.14755179739587	9.18765884100425	0.00229325920778318	0.0861655309484535	2.2069419943966	Fga	Fga	789	Fibrinogen alpha chain; Cleaved by the protease thrombin to yield monomers which, together with fibrinogen beta (FGB) and fibrinogen gamma (FGG), polymerize to form an insoluble fibrin matrix. Fibrin has a major function in hemostasis as one of the primary components of blood clots. In addition, functions during the early stages of wound repair to stabilize the lesion and guide cell migration dur…	1	10090.ENSMUSP00000133117
68262	Q8K4X7	Agpat4	4	3	7.1	4	0	4.4682	0	0	0	3056400	2639800	3417600	4189300	Agpat4	1506690.71149264	1149497.20904731	1464481.86433292	3056400	2639800	3417600	TRUE	TRUE	TRUE	FALSE	FALSE	FALSE	3037933.33333333	1373556.59495762	12.8122854443321	14.2102213389989	0.00378735232800556	0.0913925496995708	2.21172781994255	Agpat4	Agpat4	378	1-acyl-sn-glycerol-3-phosphate acyltransferase delta; Converts lysophosphatidic acid (LPA) into phosphatidic acid by incorporating an acyl moiety at the sn-2 position of the glycerol backbone; Belongs to the 1-acyl-sn-glycerol-3-phosphate acyltransferase family	3	10090.ENSMUSP00000024594
110135	Q8K0E8	Fgb	2	19	45.7	117	0	222.41	24034000	25118000	25019000	59221000	55435000	51077000	120940000	Fgb	24034000	25118000	25019000	59221000	55434999.9999999	51076999.9999999	FALSE	FALSE	FALSE	FALSE	FALSE	FALSE	55244333.3333333	24723666.6666667	7.37694942328917	2.42406016582126	0.00170257123002085	0.0861655309484535	2.23447169378868	Fgb	Fgb	481	Fibrinogen beta chain; Cleaved by the protease thrombin to yield monomers which, together with fibrinogen alpha (FGA) and fibrinogen gamma (FGG), polymerize to form an insoluble fibrin matrix. Fibrin has a major function in hemostasis as one of the primary components of blood clots. In addition, functions during the early stages of wound repair to stabilize the lesion and guide cell migration dur…	1	10090.ENSMUSP00000039472
19387	P46061;A0A2R8W753;A0A2R8VHK9	Rangap1	3	4	7.5	7	0	9.6582	2644000	0	0	4360600	4120800	4422200	3543900	Rangap1	2644000	1608483.70484396	1484430.984631	4360600	4120800	4422200	FALSE	TRUE	TRUE	FALSE	FALSE	FALSE	4301200	1912304.89649165	3.70217754991483	33.2946400096587	0.00590687977762335	0.109279776552086	2.2492229183176	Rangap1	Rangap1	589	Ran GTPase-activating protein 1; GTPase activator for the nuclear Ras-related regulatory protein Ran, converting it to the putatively inactive GDP-bound state. Required for postimplantation development	4	10090.ENSMUSP00000126849
18002	P29595	Nedd8	1	2	34.6	16	0	6.4848	0	3032900	0	4097700	3884600	5385200	2285900	Nedd8	1769618.30153236	3032900	1126263.5773011	4097700	3884600	5385200	TRUE	FALSE	TRUE	FALSE	FALSE	FALSE	4455833.33333333	1976260.62627782	18.2205484444243	49.0810665547363	0.0146629603891591	0.144026008910907	2.25467900037337	Nedd8	Nedd8	81	NEDD8; Ubiquitin-like protein which plays an important role in cell cycle control and embryogenesis. Covalent attachment to its substrates requires prior activation by the E1 complex UBE1C- APPBP1 and linkage to the E2 enzyme UBE2M. Attachment of NEDD8 to cullins activates their associated E3 ubiquitin ligase activity, and thus promotes polyubiquitination and proteasomal degradation of cyclins an…	4	10090.ENSMUSP00000010520
20704	Q00898	Serpina1e	1	6	34.9	181	0	256.67	250320000	172050000	240870000	507670000	579770000	4.17e+08	989030000	Serpina1e	250320000	172050000	240870000	507670000	579770000.000001	4.17e+08	FALSE	FALSE	FALSE	FALSE	FALSE	FALSE	501480000	221080000	16.2641299973668	19.3248195075083	0.00503822098679639	0.107549101357822	2.26831916048489	Serpina1e	Serpina1e	413	Alpha-1-antitrypsin 1-5; Does not inhibit elastase or chymotrypsin. No target protease has been identified to date; Belongs to the serpin family	1	10090.ENSMUSP00000082130
110095	Q9ET01;Q3UEJ6	Pygl	2	17	25.2	32	0	34.072	3397800	2908000	3049600	8070800	7381300	5852500	9194200	Pygl	3397800	2908000	3049600	8070800.00000001	7381300	5852500	FALSE	FALSE	FALSE	FALSE	FALSE	FALSE	7101533.33333334	3118466.66666667	15.9867483113451	8.08273767718044	0.00319666435024322	0.0887094656716935	2.27725164076362	Pygl	Pygl	850	Glycogen phosphorylase, liver form; Phosphorylase is an important allosteric enzyme in carbohydrate metabolism. Enzymes from different sources differ in their regulatory mechanisms and in their natural substrates. However, all known phosphorylases share catalytic and structural properties (By similarity)	3	10090.ENSMUSP00000071231
226695	Q8CGE8	Ifi205a	1	2	14.9	6	0	4.954	0	0	0	0	2549700	2151500	1315300	Ifi205a	1372455.08833659	741931.514203252	761720.635866524	1920274.79625902	2549700	2151500	TRUE	TRUE	TRUE	TRUE	FALSE	FALSE	2207158.26541967	958702.412802121	14.4249954851581	37.389799998796	0.00781792911744267	0.117720311723117	2.30223501677495	Ifi205a	Ifi205	404	Interferon-activable protein 205-A; May act as a transcriptional regulator in the myeloid lineage. Inhibits cell growth via p53/TP53 and RB1-dependent and independent pathways (By similarity)	4	10090.ENSMUSP00000062409
12266	P01027	C3	4	62	41.3	401	0	282.84	20465000	22587000	26603000	56995000	67084000	38461000	86435000	C3	20465000	22587000	26603000	56995000.0000001	67083999.9999999	38461000	FALSE	FALSE	FALSE	FALSE	FALSE	FALSE	54180000	23218333.3333333	26.7952221477261	13.4261236440083	0.00632383599722029	0.111125503704102	2.33350082549709	C3	C3	1663	Complement C3; C3 plays a central role in the activation of the complement system. Its processing by C3 convertase is the central reaction in both classical and alternative complement pathways. After activation C3b can bind covalently, via its reactive thioester, to cell surface carbohydrates or immune aggregates	1	10090.ENSMUSP00000024988
17916	Q8CG29;P70248;G3V011	Myo1f	3	5	8.2	21	0	22.983	3876400	1905700	0	4927300	6428300	4124300	2700200	Myo1f	3876400	1905700	762025.080657495	4927300	6428300	4124300	FALSE	FALSE	TRUE	FALSE	FALSE	FALSE	5159966.66666667	2181375.02688583	22.6646603604764	72.2197044037235	0.0283877692842252	0.167066110406874	2.36546517818769	Myo1f	Myo1f	1098	Myosins are actin-based motor molecules with ATPase activity. Unconventional myosins serve in intracellular movements. Their highly divergent tails are presumed to bind to membranous compartments, which would be moved relative to actin filaments (By similarity).	2	10090.ENSMUSP00000084887
433375	O88668;K4DI63;J3QP41	Creg1	3	2	13.2	14	0	8.1909	0	0	0	3949300	3805200	3566700	3884100	Creg1	663590.389631324	1460893.35308505	2617447.34981462	3949300	3805200	3566700	TRUE	TRUE	TRUE	FALSE	FALSE	FALSE	3773733.33333333	1580643.69751033	5.12042585462806	62.1530085077467	0.0179638637943016	0.147880466634043	2.38746615652682	Creg1	Creg1	220	Protein CREG1; May contribute to the transcriptional control of cell growth and differentiation. Antagonizes transcriptional activation and cellular transformation by the adenovirus E1A protein. The transcriptional control activity of cell growth requires interaction with IGF2R (By similarity)	1	10090.ENSMUSP00000107060
55932	Q61107	Gbp4	1	3	5.2	8	0	6.3718	0	0	0	2511100	2614900	2470700	1618200	Gbp4	1287650.00045272	990146.379290102	876017.096786078	2511100	2614900	2470700	TRUE	TRUE	TRUE	FALSE	FALSE	FALSE	2532233.33333333	1051271.15884297	2.93759056751015	20.2150432207677	0.00288394718554552	0.0878141061579265	2.40873471324022	Gbp4	Gbp3	620	Guanylate-binding protein 4; Binds GTP, GDP and GMP. Hydrolyzes GTP very efficiently; GDP rather than GMP is the major reaction product. Plays a role in erythroid differentiation	4	10090.ENSMUSP00000101828
14469	Q9Z0E6	Gbp2	4	11	22.9	42	0	86.005	6316500	5696000	7376200	14591000	16442000	15793000	24292000	Gbp2	6316500.00000001	5696000	7376200.00000001	14591000	16442000	15793000	FALSE	FALSE	FALSE	FALSE	FALSE	FALSE	15608666.6666667	6462900	6.01695743394971	13.1460069414265	0.00211952744961779	0.0861655309484535	2.41511808424495	Gbp2	Gbp2	589	Guanylate-binding protein 2; Hydrolyzes GTP to GMP in 2 consecutive cleavage reactions, but the major reaction product is GDP (By similarity). Exhibits antiviral activity against influenza virus. Promote oxidative killing and deliver antimicrobial peptides to autophagolysosomes, providing broad host protection against different pathogen classes (By similarity); Belongs to the TRAFAC class dynamin…	4	10090.ENSMUSP00000132435
17709	P00405	Mtco2	1	5	26.4	13	0	27.492	0	0	75490000	62365000	59715000	66375000	158570000	Mtco2	1070571.75382605	1443192.80915911	75490000	62364999.9999999	59715000	66375000	TRUE	TRUE	FALSE	FALSE	FALSE	FALSE	62818333.3333333	26001254.8543284	5.33771448261488	164.834027017776	0.0283530229325921	0.167066110406874	2.41597313996082	Mtco2	mt-Co2	227	Cytochrome c oxidase subunit 2; Cytochrome c oxidase is the component of the respiratory chain that catalyzes the reduction of oxygen to water. Subunits 1- 3 form the functional core of the enzyme complex. Subunit 2 transfers the electrons from cytochrome c via its binuclear copper A center to the bimetallic center of the catalytic subunit 1	7	10090.ENSMUSP00000080994
17972	P97369;A8XU21	Ncf4	2	6	21.8	16	0	17.992	0	0	0	3301900	3530500	3091000	6275800	Ncf4	1026995.32168477	1343756.38517752	1688592.80164238	3301900	3530500	3091000	TRUE	TRUE	TRUE	FALSE	FALSE	FALSE	3307800	1353114.83616822	6.64518395016884	24.454539950859	0.0037178596247394	0.0910349695671791	2.44458187256825	Ncf4	Ncf4	339	Neutrophil cytosol factor 4; Component of the NADPH-oxidase, a multicomponent enzyme system responsible for the oxidative burst in which electrons are transported from NADPH to molecular oxygen, generating reactive oxidant intermediates. It may be important for the assembly and/or activation of the NADPH-oxidase complex	2	10090.ENSMUSP00000094084
99571	Q3UER8;Q8VCM7	Fgg	2	17	42	165	0	100.04	16696000	20428000	19664000	50322000	49854000	41092000	89135000	Fgg	16696000	20428000	19664000	50322000.0000001	49854000	41092000	FALSE	FALSE	FALSE	FALSE	FALSE	FALSE	47089333.3333334	18929333.3333333	11.0409539119444	10.4149788986159	0.00215427380125087	0.0861655309484535	2.4876382334296	Fgg	Fgg	436	Fibrinogen gamma chain; Together with fibrinogen alpha (FGA) and fibrinogen beta (FGB), polymerizes to form an insoluble fibrin matrix (By similarity). Fibrin has a major function in hemostasis as one of the primary components of blood clots (By similarity). In addition, functions during the early stages of wound repair to stabilize the lesion and guide cell migration during re- epithelialization…	1	10090.ENSMUSP00000037018
13649	Q01279;Q9WVF5	Egfr	5	5	4.5	7	0	7.2237	0	0	0	2114000	3278600	2519300	833680	Egfr	895394.973144488	740785.088316542	1543623.83350333	2114000	3278600	2519300	TRUE	TRUE	TRUE	FALSE	FALSE	FALSE	2637300	1059934.63165479	22.4168288553101	40.1874465731218	0.00823488533703961	0.118180391836872	2.48817230915703	Egfr	Egfr	1210	Epidermal growth factor receptor; Receptor tyrosine kinase binding ligands of the EGF family and activating several signaling cascades to convert extracellular cues into appropriate cellular responses. Known ligands include EGF, TGFA/TGF-alpha, amphiregulin, epigen/EPGN, BTC/betacellulin, epiregulin/EREG and HBEGF/heparin-binding EGF. Ligand binding triggers receptor homo- and/or heterodimerizati…	2	10090.ENSMUSP00000020329
107686	P62317	Snrpd2	1	5	39.8	10	0	11.007	0	21006000	0	19384000	24837000	18582000	67755000	Snrpd2	1279735.83110358	21006000	2398175.8781815	19384000	24837000	18582000	TRUE	FALSE	TRUE	FALSE	FALSE	FALSE	20934333.3333333	8227970.5697617	16.2580473298799	134.665273202438	0.0299166087560806	0.168692132788069	2.54428879586277	Snrpd2	Snrpd2	118	Small nuclear ribonucleoprotein Sm D2; Core component of the spliceosomal U1, U2, U4 and U5 small nuclear ribonucleoproteins (snRNPs), the building blocks of the spliceosome. Thereby, plays an important role in the splicing of cellular pre-mRNAs. Most spliceosomal snRNPs contain a common set of Sm proteins SNRPB, SNRPD1, SNRPD2, SNRPD3, SNRPE, SNRPF and SNRPG that assemble in a heptameric protein…	5	10090.ENSMUSP00000037597
20717	Q03734	Serpina3m	1	4	26.1	11	0	6.6926	0	4569200	4354200	8022500	10241000	8886500	8512600	Serpina3m	1736865.06920282	4569200	4354200	8022499.99999999	10241000	8886500.00000001	TRUE	FALSE	FALSE	FALSE	FALSE	FALSE	9050000	3553421.68973427	12.3563619284742	44.3756166932374	0.0102501737317582	0.126421702285747	2.54684098601221	Serpina3m	Serpina3m	418	Serine (or cysteine) peptidase inhibitor, clade A, member 3M; Belongs to the serpin family	1	10090.ENSMUSP00000130979
20390	P50404	Sftpd	1	2	4.8	5	0.0016536	3.1586	3814300	0	0	5765100	6053500	5747800	4245900	Sftpd	3814300	1880507.62563164	1175350.45886296	5765099.99999999	6053500	5747800	FALSE	TRUE	TRUE	FALSE	FALSE	FALSE	5855466.66666666	2290052.69483153	2.93264239506852	59.6629155565389	0.010597637248089	0.127865723203528	2.55691350678611	Sftpd	Sftpd	374	Pulmonary surfactant-associated protein D; Contributes to the lung's defense against inhaled microorganisms, organic antigens and toxins. Interacts with compounds such as bacterial lipopolysaccharides, oligosaccharides and fatty acids and modulates leukocyte action in immune response. May participate in the extracellular reorganization or turnover of pulmonary surfactant. Binds strongly maltose r…	6	10090.ENSMUSP00000076383
231713	Q8BWZ3	Naa25	1	3	3.6	4	0	4.2124	0	0	0	3929400	2784200	3154300	1165100	Naa25	794437.617070424	1687520.10021976	1375941.40483441	3929400	2784200	3154300	TRUE	TRUE	TRUE	FALSE	FALSE	FALSE	3289300	1285966.37404153	17.7671181536296	35.2488821092974	0.00719249478804725	0.11515171024691	2.5578429315087	Naa25	Naa25	972	N-alpha-acetyltransferase 25, NatB auxiliary subunit; Non-catalytic subunit of the NatB complex which catalyzes acetylation of the N-terminal methionine residues of peptides beginning with Met-Asp-Glu. May play a role in normal cell-cycle progression; Belongs to the MDM20/NAA25 family	13	10090.ENSMUSP00000038977
72141	Q3UDS7;A0A1L1SSF2;Q8VDL4	Adpgk	3	6	15.2	21	0	14.198	3911300	3276100	3183400	7028000	12851000	6892900	13685000	Adpgk	3911300	3276100	3183400	7028000.00000001	12851000	6892900	FALSE	FALSE	FALSE	FALSE	FALSE	FALSE	8923966.66666667	3456933.33333333	38.1173702142298	11.4614151854815	0.00660180681028492	0.111125503704102	2.58146912485054	Adpgk	Adpgk	496	ADP-dependent glucokinase; Catalyzes the phosphorylation of D-glucose to D-glucose 6-phosphate using ADP as the phosphate donor. GDP and CDP can replace ADP, but with reduced efficiency; Belongs to the ADP-dependent glucokinase family	3	10090.ENSMUSP00000026266
27053	Q61024	Asns	4	3	8	4	0	5.4053	0	0	0	4671100	0	4069700	1923600	Asns	1320632.50597107	1003817.47462215	1496401.7656154	4671099.99999999	1239155.39644375	4069700	TRUE	TRUE	TRUE	FALSE	TRUE	FALSE	3326651.79881458	1273617.24873621	55.0902978273736	19.6004747362827	0.0492355802640723	0.194077600660088	2.61197137689174	Asns	Asns	561	Asparagine synthetase	3	10090.ENSMUSP00000031766
16145	Q9DCE9	Igtp	1	4	9	15	0	8.2753	3358200	0	0	5102700	3619700	4280400	4705700	Igtp	3358200	871603.436205819	741625.115853155	5102700	3619700	4280400	FALSE	TRUE	TRUE	FALSE	FALSE	FALSE	4334266.66666667	1657142.85068633	17.1416769625998	88.9839715654959	0.0176511466296039	0.147880466634043	2.61550575731693	Igtp	Igtp	423	Interferon gamma induced GTPase	4	10090.ENSMUSP00000047356
97165	P30681	Hmgb2	2	8	36.7	33	0	30.091	13190000	15087000	13412000	40436000	36850000	34342000	142600000	Hmgb2	13190000	15087000	13412000	40436000	36850000	34342000	FALSE	FALSE	FALSE	FALSE	FALSE	FALSE	37209333.3333333	13896333.3333333	8.23140216927071	7.46315419532341	0.00132036136205698	0.0861655309484535	2.67763678668234	Hmgb2	Hmgb2	210	High mobility group protein B2; Multifunctional protein with various roles in different cellular compartments. May act in a redox sensitive manner. In the nucleus is an abundant chromatin-associated non-histone protein involved in transcription, chromatin remodeling and V(D)J recombination and probably other processes. Binds DNA with a preference to non-canonical DNA structures such as single-str…	3	10090.ENSMUSP00000065940
17395	P41245	Mmp9	1	7	11.9	21	0	22.483	2927000	2034200	0	7355200	4466200	6523100	6680800	Mmp9	2927000	2034200	1726283.03051087	7355200	4466200	6523099.99999999	FALSE	FALSE	TRUE	FALSE	FALSE	FALSE	6114833.33333333	2229161.01017029	24.3202386365606	27.9768335137984	0.00496872828353023	0.107549101357822	2.74310976436206	Mmp9	Mmp9	730	Matrix metalloproteinase-9; Could play a role in bone osteoclastic resorption. Cleaves type IV and type V collagen into large C-terminal three quarter fragments and shorter N-terminal one quarter fragments (By similarity); Belongs to the peptidase M10A family	2	10090.ENSMUSP00000017881
51797	P70698	Ctps1	1	10	21.3	46	0	23.078	2964100	3442800	2772500	8483500	9441900	7609400	11875000	Ctps1	2964100	3442800	2772500	8483500	9441900.00000001	7609400.00000001	FALSE	FALSE	FALSE	FALSE	FALSE	FALSE	8511600.00000001	3059800	10.7685172258522	11.283267059046	0.00163307852675469	0.0861655309484535	2.78175044120531	Ctps1	Ctps	591	CTP synthase 1; This enzyme is involved in the de novo synthesis of CTP, a precursor of DNA, RNA and phospholipids. Catalyzes the ATP- dependent amination of UTP to CTP with either L-glutamine or ammonia as a source of nitrogen. This enzyme and its product, CTP, play a crucial role in the proliferation of activated lymphocytes and therefore in immunity	3	10090.ENSMUSP00000030381
21681	O08583;G3X9I4;Q9JJW6	Alyref;Alyref2	3	2	11.4	12	0	14.715	0	0	11324000	12261000	14327000	12891000	2109000	Alyref	1718565.11900443	543669.724357258	11324000	12261000	14327000	12891000	TRUE	TRUE	FALSE	FALSE	FALSE	FALSE	13159666.6666667	4528744.94778723	8.04639895962346	130.590515282259	0.0242529534398888	0.166249596648341	2.90580874356737	Alyref2;Alyref	Alyref	255	THO complex subunit 4; Export adapter involved in nuclear export of spliced and unspliced mRNA. Binds mRNA which is thought to be transferred to the NXF1-NXT1 heterodimer for export (TAP/NFX1 pathway). Component of the TREX complex which is thought to couple mRNA transcription, processing and nuclear export, and specifically associates with spliced mRNA and not with unspliced pre-mRNA. TREX is re…	5	10090.ENSMUSP00000026125
11852	P62746	Rhob	1	3	29.1	8	0	4.5448	0	0	4109200	6760300	5301900	5855300	13612000	Rhob	1372256.34088963	669549.658826629	4109200	6760300	5301900	5855300	TRUE	TRUE	FALSE	FALSE	FALSE	FALSE	5972500	2050335.33323875	12.3269976878744	88.6351228660976	0.0151494093120222	0.144026008910907	2.91293814391117	Rhob	Rhob	196	Rho-related GTP-binding protein RhoB; Mediates apoptosis in neoplastically transformed cells after DNA damage. Not essential for development but affects cell adhesion and growth factor signaling in transformed cells. Plays a negative role in tumorigenesis as deletion causes tumor formation. Involved in intracellular protein trafficking of a number of proteins. Targets PKN1 to endosomes and is inv…	2	10090.ENSMUSP00000067013
12654	Q61362;D3Z2Z5;D3YXU4	Chi3l1;Chil1	3	6	15.7	41	0	14.872	5174300	4583300	5434100	13845000	18586000	12910000	33733000	Chi3l1	5174300	4583300	5434100	13845000	18586000	12910000	FALSE	FALSE	FALSE	FALSE	FALSE	FALSE	15113666.6666667	5063900	20.1357597229547	8.6101974531774	0.00205003474635163	0.0861655309484535	2.98459026968674	Chil1;Chi3l1	Chil1	389	Chitinase-3-like protein 1; Carbohydrate-binding lectin with a preference for chitin. Has no chitinase activity. May play a role in tissue remodeling and in the capacity of cells to respond to and cope with changes in their environment. Plays a role in T-helper cell type 2 (Th2) inflammatory response and IL-13-induced inflammation, regulating allergen sensitization, inflammatory cell apoptosis, d…	2	10090.ENSMUSP00000080717
19039	Q07797	Lgals3bp	2	7	18.2	20	0	37.851	2576800	0	1854000	4975900	5820000	7197900	4849000	Lgals3bp	2576800	1543718.69955255	1854000	4975900	5819999.99999999	7197900	FALSE	TRUE	FALSE	FALSE	FALSE	FALSE	5997933.33333333	1991506.23318418	18.700366300233	26.61753251898	0.00309242529534399	0.0882518634169391	3.0117572485542	Lgals3bp	Lgals3bp	577	Galectin-3-binding protein; Promotes integrin-mediated cell adhesion. May stimulate host defense against viruses and tumor cells (By similarity)	4	10090.ENSMUSP00000035579
66606	A2AKH7;Q8JZX5;Q9D1G5	Lrrc57	4	4	18.3	23	0	8.2573	0	0	0	3235600	2300600	4774900	4324200	Lrrc57	1469994.41049969	732271.514828366	1043444.00359621	3235600	2300600	4774900	TRUE	TRUE	TRUE	FALSE	FALSE	FALSE	3437033.33333333	1081903.30964142	36.3507826255632	34.2324610144414	0.00583738707435719	0.109279776552086	3.1768396516621	Lrrc57	Lrrc57	239	Leucine-rich repeat-containing protein 57; Leucine rich repeat containing 57	3	10090.ENSMUSP00000099555
100038882	Q64339	Isg15	1	2	21.1	12	0	23.964	2363300	0	2676400	3794300	7392300	6778000	1622400	Isg15	2363300	550605.517326265	2676400	3794300	7392300.00000001	6778000.00000001	FALSE	TRUE	FALSE	FALSE	FALSE	FALSE	5988200	1863435.17244209	32.1405426359346	61.5890059142805	0.0167824878387769	0.145538967117622	3.21352740817502	Isg15	Isg15	161	Ubiquitin-like protein ISG15; Ubiquitin-like protein which plays a key role in the innate immune response to viral infection either via its conjugation to a target protein (ISGylation) or via its action as a free or unconjugated protein. ISGylation involves a cascade of enzymatic reactions involving E1, E2, and E3 enzymes which catalyze the conjugation of ISG15 to a lysine residue in the target p…	4	10090.ENSMUSP00000082548
15458	Q91X72	Hpx	2	22	48.3	328	0	153.13	48738000	51200000	64090000	183850000	218890000	136980000	292580000	Hpx	48738000	51200000	64090000	183850000	218890000	136980000	FALSE	FALSE	FALSE	FALSE	FALSE	FALSE	179906666.666667	54676000	22.8435860032325	15.0800622418953	0.00232800555941626	0.0861655309484535	3.29041383178482	Hpx	Hpx	460	Hemopexin; Binds heme and transports it to the liver for breakdown and iron recovery, after which the free hemopexin returns to the circulation	1	10090.ENSMUSP00000033185
19354	Q05144;A0A2R8VHH0	Rac2	2	3	40.6	21	0	9.0777	13739000	7851400	7472800	35008000	37230000	24931000	89962000	Rac2	13739000	7851399.99999999	7472800	35008000	37230000	24931000	FALSE	FALSE	FALSE	FALSE	FALSE	FALSE	32389666.6666667	9687733.33333333	20.235599044747	36.2685762452753	0.00350938151494093	0.0902873020176328	3.34336893390955	Rac2	Rac2	192	Ras-related C3 botulinum toxin substrate 2; Plasma membrane-associated small GTPase which cycles between an active GTP-bound and inactive GDP-bound state. In active state binds to a variety of effector proteins to regulate cellular responses, such as secretory processes, phagocytose of apoptotic cells and epithelial cell polarization. Augments the production of reactive oxygen species (ROS) by NA…	2	10090.ENSMUSP00000036384
15959	Q64345;E9PV48	Ifit3;I830012O16Rik	2	10	28	28	0	23.745	3736300	0	3694300	7073500	8477200	14033000	12359000	Ifit3	3736300	1293297.03092109	3694300	7073500	8477200.00000001	14033000	FALSE	TRUE	FALSE	FALSE	FALSE	FALSE	9861233.33333334	2907965.67697369	37.321872071884	48.0920993969391	0.00910354412786657	0.121261982639915	3.39111063497691	Ifit3;Ifit3b	Ifit3	403	Interferon-induced protein with tetratricopeptide repeats 3; IFN-induced antiviral protein which acts as an inhibitor of cellular as well as viral processes, cell migration, proliferation, signaling, and viral replication. Enhances MAVS- mediated host antiviral responses by serving as an adapter bridging TBK1 to MAVS which leads to the activation of TBK1 and phosphorylation of IRF3 and phosphoryl…	4	10090.ENSMUSP00000099889
212032	E9Q3Z4;E9Q8S8;Q3TRM8	Hk3	4	12	18	28	0	28.309	0	0	0	5117800	5695600	3806700	3530400	Hk3	1072031.43258362	1605748.70761558	1595843.22165067	5117800	5695600	3806700	TRUE	TRUE	TRUE	FALSE	FALSE	FALSE	4873366.66666667	1424541.12061662	19.8606542688821	21.4330434710467	0.00239749826268242	0.0861655309484535	3.42100806788729	Hk3	Hk3	922	Hexokinase-3; Hexokinase 3; Belongs to the hexokinase family	3	10090.ENSMUSP00000051215
11857	Q61599	Arhgdib	3	9	62.5	58	0	94.034	15890000	12148000	12296000	45473000	53697000	40445000	102500000	Arhgdib	15890000	12148000	12296000	45473000	53697000	40445000	FALSE	FALSE	FALSE	FALSE	FALSE	FALSE	46538333.3333334	13444666.6666667	14.3750819763143	15.7609953815033	0.00142460041695622	0.0861655309484535	3.46147171121138	Arhgdib	Arhgdib	200	Rho GDP-dissociation inhibitor 2; Regulates the GDP/GTP exchange reaction of the Rho proteins by inhibiting the dissociation of GDP from them, and the subsequent binding of GTP to them. Regulates reorganization of the actin cytoskeleton mediated by Rho family members	2	10090.ENSMUSP00000032344
15951	P0DOV2		1	3	9.9	22	0	11.416	1849300	0	0	5138200	6327800	5204900	4129500	P0DOV2	1849300	1012450.63727588	1913340.65137247	5138200	6327799.99999999	5204900.00000001	FALSE	TRUE	TRUE	FALSE	FALSE	FALSE	5556966.66666667	1591697.09621612	12.0280328952813	31.5803211389036	0.0027449617790132	0.0878141061579265	3.49122121280301	Ifi204	Ifi204	619	Inhibits the transcription of ribosomal RNA. May inhibit DNA binding by UBTF. Inhibits cell growth via p53/TP53 and RB1-dependent and independent pathways. Acts as a coactivator of RUNX2 during osteogenesis. May be involved in macrophage differentiation. Enables skeletal muscle and cardiac myocyte differentiation by sequestring Id proteins in the cytosol and promoting their ubiquitination and sub…	4	10090.ENSMUSP00000106845
107747	Q8R0Y6;A0A0N4SW56	Aldh1l1	2	4	6.2	8	0	7.2914	0	0	0	5385400	0	6304300	1616600	Aldh1l1	1375823.43019259	1445826.65735156	925861.512779392	5385400	1660675.77790365	6304300	TRUE	TRUE	TRUE	FALSE	TRUE	FALSE	4450125.25930122	1249170.53344118	55.2577150964305	22.5888368829486	0.0158790826963169	0.144026008910907	3.56246416335337	Aldh1l1	Aldh1l1	902	Cytosolic 10-formyltetrahydrofolate dehydrogenase; Aldehyde dehydrogenase 1 family, member L1; In the N-terminal section; belongs to the GART family	3	10090.ENSMUSP00000114304
14962	B8JJM5;B8JJN0;P04186;F6VQX8;F6XQ00;B8JJM6	Cfb;Gm20547	11	13	20.2	43	0	34.803	2586100	3979200	3240300	11617000	15453000	9399700	10875000	Cfb	2586100	3979200	3240300	11617000	15453000	9399699.99999999	FALSE	FALSE	FALSE	FALSE	FALSE	FALSE	12156566.6666667	3268533.33333333	25.192217140961	21.3239071179199	0.0022585128561501	0.0861655309484535	3.71927266052052	Cfb;Gm20547	Cfb	763	Complement factor B; Factor B which is part of the alternate pathway of the complement system is cleaved by factor D into 2 fragments: Ba and Bb. Bb, a serine protease, then combines with complement factor 3b to generate the C3 or C5 convertase; Belongs to the peptidase S1 family	1	10090.ENSMUSP00000025229
68891	Q8R2S8	Cd177	1	10	13.2	32	0	23.272	0	3026900	2068500	11337000	15532000	7687900	12986000	Cd177	4184489.73435479	3026900	2068500	11337000	15532000	7687900	TRUE	FALSE	FALSE	FALSE	FALSE	FALSE	11518966.6666667	3093296.57811826	34.0761004920168	34.2533041001409	0.00410006949270327	0.0961517172314131	3.72384812634874	Cd177	Cd177	817	CD177 antigen; In association with beta-2 integrin heterodimer ITGAM/CD11b and ITGB2/CD18, mediates activation of TNF-alpha primed neutrophils including degranulation and superoxide production (By similarity). In addition, by preventing beta-2 integrin internalization and attenuating chemokine signaling favors adhesion over migration (By similarity). Heterophilic interaction with PECAM1 on endoth…	2	10090.ENSMUSP00000064934
60440	Q9QZ85	Iigp1	2	8	24.5	27	0	22.691	3942900	0	3239400	8800000	10377000	11868000	12439000	Iigp1	3942900	1038938.45069919	3239400	8800000	10377000	11868000	FALSE	TRUE	FALSE	FALSE	FALSE	FALSE	10348333.3333333	2740412.81689973	14.82558425928	55.2808032669482	0.00656706045865184	0.111125503704102	3.77619505700625	Iigp1	Iigp1	413	Interferon-inducible GTPase 1; GTPase with low activity. Has higher affinity for GDP than for GTP. Plays a role in resistance to intracellular pathogens. Required for disruption of the parasitophorous vacuole formed following T.gondii infection and subsequent killing of the parasite. Mediates resistance to C.trachomatis infection by targeting bacterial inclusions to autophagosomes for subsequent …	4	10090.ENSMUSP00000032473
74617	Q920A5	Scpep1	1	2	4	5	0	3.6953	0	0	0	4314300	0	4488000	2527400	Scpep1	820852.184978587	1347242.87943904	639908.359576802	4314300	2025240.34854167	4488000	TRUE	TRUE	TRUE	FALSE	TRUE	FALSE	3609180.11618055	936001.141331477	38.0828525618058	39.2582288536211	0.00531619179986101	0.107947096350232	3.85595696074306	Scpep1	Scpep1	452	Retinoid-inducible serine carboxypeptidase; May be involved in vascular wall and kidney homeostasis	3	10090.ENSMUSP00000000287
17969	S4R293;F8WH69;Q09014	Ncf1	3	4	12.5	10	0	9.3277	0	0	0	4351500	4115900	3658100	2620700	Ncf1	654489.42565891	1351208.75295998	1129246.35247872	4351500.00000001	4115900	3658100	TRUE	TRUE	TRUE	FALSE	FALSE	FALSE	4041833.33333333	1044981.51036587	8.7233616625079	34.0600445717646	0.00250173731758165	0.0867809990266567	3.86785152965836	Ncf1	Ncf1	404	Neutrophil cytosol factor 1; NCF2, NCF1, and a membrane bound cytochrome b558 are required for activation of the latent NADPH oxidase (necessary for superoxide production)	2	10090.ENSMUSP00000016094
18602	Q9Z183	Padi4	3	3	4.7	7	0	4.4303	0	0	0	4699000	5629500	3361000	3491800	Padi4	1447889.62580363	1063966.14353957	943067.016795565	4699000	5629500	3361000	TRUE	TRUE	TRUE	FALSE	FALSE	FALSE	4563166.66666666	1151640.92871292	24.9899651474896	22.8877047517506	0.00208478109798471	0.0861655309484535	3.96231720573397	Padi4	Padi4	666	Protein-arginine deiminase type-4; Catalyzes the citrullination/deimination of arginine residues of proteins such as histones, thereby playing a key role in histone code and regulation of stem cell maintenance. Citrullinates histone H1 at 'Arg-54' (to form H1R54ci), histone H3 at 'Arg-2', 'Arg-8', 'Arg-17' and/or 'Arg-26' (to form H3R2ci, H3R8ci, H3R17ci, H3R26ci, respectively) and histone H4 at …	2	10090.ENSMUSP00000026381
50880	A0A0R4J069;Q9JLI6;F7D651	Scly	4	3	8.3	3	0	4.388	0	0	0	4386000	4004400	5941900	2974800	Scly	1023840.0708116	1232836.4126177	1231146.43264609	4386000	4004400	5941899.99999999	TRUE	TRUE	TRUE	FALSE	FALSE	FALSE	4777433.33333333	1162607.6386918	21.4832652537501	10.3370393966181	0.00121612230715775	0.0861655309484535	4.10923958723431	Scly	Scly	432	Selenocysteine lyase; Catalyzes the decomposition of L-selenocysteine to L- alanine and elemental selenium; Belongs to the class-V pyridoxal-phosphate-dependent aminotransferase family	1	10090.ENSMUSP00000027532
13058	Q61093;E9Q7S3;E9Q802	Cybb	4	5	11.1	30	0	21.332	4057800	2806500	3549700	16579000	17936000	11314000	15084000	Cybb	4057800	2806500	3549700	16579000	17936000	11314000	FALSE	FALSE	FALSE	FALSE	FALSE	FALSE	15276333.3333333	3471333.33333334	22.8976243952463	18.1290630107647	0.00152883947185546	0.0861655309484535	4.40071058190897	Cybb	Cybb	570	Cytochrome b-245 heavy chain; Critical component of the membrane-bound oxidase of phagocytes that generates superoxide. It is the terminal component of a respiratory chain that transfers single electrons from cytoplasmic NADPH across the plasma membrane to molecular oxygen on the exterior. Also functions as a voltage-gated proton channel that mediates the H(+) currents of resting phagocytes	2	10090.ENSMUSP00000015484
12655	O35744	Chil3	2	11	47.7	142	0	107.5	28140000	24397000	22083000	111180000	116470000	105950000	288290000	Chil3	28140000	24397000	22083000	111180000	116470000	105950000	FALSE	FALSE	FALSE	FALSE	FALSE	FALSE	111200000	24873333.3333333	4.73024147215189	12.2881224621592	0.000382209867963864	0.0861655309484535	4.47065129991959	Chil3	Chil3	398	Chitinase-like protein 3; Lectin that binds saccharides with a free amino group, such as glucosamine or galactosamine. Binding to oligomeric saccharides is much stronger than binding to mono- or disaccharides. Also binds chitin and heparin. Has weak hexosaminidase activity but no chitinase activity. Has chemotactic activity for T-lymphocytes, bone marrow cells and eosinophils. May play a role in …	2	10090.ENSMUSP00000053923
16414	Q542I8;P11835;M0QWA7	Itgb2	5	16	22.3	68	0	54.711	12619000	11795000	11085000	56091000	63571000	40166000	37133000	Itgb2	12619000	11795000	11085000	56091000	63571000	40166000	FALSE	FALSE	FALSE	FALSE	FALSE	FALSE	53276000	11833000	22.4373650222135	6.48783632863931	0.00111188325225851	0.0861655309484535	4.50232400912702	Itgb2	Itgb2	770	Integrin ITGAL/ITGB2 is a receptor for ICAM1, ICAM2, ICAM3 and ICAM4. Integrin ITGAL/ITGB2 is also a receptor for the secreted form of ubiquitin-like protein ISG15; the interaction is mediated by ITGAL (By similarity). Integrins ITGAM/ITGB2 and ITGAX/ITGB2 are receptors for the iC3b fragment of the third complement component and for fibrinogen. Integrin ITGAX/ITGB2 recognizes the sequence G-P-R i…	2	10090.ENSMUSP00000000299
18405	Q60590	Orm1	1	3	19.3	32	0	13.941	7504500	10129000	8376900	38786000	48748000	36878000	53871000	Orm1	7504500	10129000	8376900	38786000	48748000	36878000	FALSE	FALSE	FALSE	FALSE	FALSE	FALSE	41470666.6666667	8670133.33333334	15.370264191005	15.4160974135719	0.000868658790826963	0.0861655309484535	4.78316365761388	Orm1	Orm1	207	Alpha-1-acid glycoprotein 1; Functions as transport protein in the blood stream. Binds various ligands in the interior of its beta-barrel domain (By similarity). Appears to function in modulating the activity of the immune system during the acute-phase reaction	1	10090.ENSMUSP00000030044
17970	O70145;A0A087WPH0	Ncf2	2	8	13.9	19	0	15.718	1892000	2870000	1480400	11115000	14193000	9045700	9614400	Ncf2	1892000	2870000	1480400	11115000	14193000	9045700.00000001	FALSE	FALSE	FALSE	FALSE	FALSE	FALSE	11451233.3333333	2080800	22.6182646606221	34.3031267656051	0.00156358582348853	0.0861655309484535	5.5032839933359	Ncf2	Ncf2	525	Neutrophil cytosol factor 2; NCF2, NCF1, and a membrane bound cytochrome b558 are required for activation of the latent NADPH oxidase (necessary for superoxide production)	2	10090.ENSMUSP00000140404
18054	O08692	Ngp	1	12	65.3	163	0	103.29	61955000	34408000	32251000	240300000	230160000	242800000	898950000	Ngp	61955000.0000001	34408000	32251000	240300000	230160000	242800000	FALSE	FALSE	FALSE	FALSE	FALSE	FALSE	237753333.333333	42871333.3333334	2.81542561457085	38.6320912920869	0.00125086865879083	0.0861655309484535	5.54574152114078	Ngp	Ngp	167	Neutrophilic granule protein; Acts as an inhibitor of cathepsin B (CTSB) activity. Plays a role as a negative regulator of tumor vascular development, cell invasion and metastasis	2	10090.ENSMUSP00000035061
11544	P54923	Adprh	1	2	6.9	9	0	3.4843	0	0	0	5496100	6559000	5640000	4519500	Adprh	1178780.13115571	791161.865272144	1150723.92251157	5496099.99999999	6559000	5640000	TRUE	TRUE	TRUE	FALSE	FALSE	FALSE	5898366.66666667	1040221.97297981	9.7761248215123	20.7790338372121	0.000764419735927728	0.0861655309484535	5.67029616743269	Adprh	Adprh	362	[Protein ADP-ribosylarginine] hydrolase; Catalyzes the reverse reaction of mono-ADP-ribosylation	3	10090.ENSMUSP00000002923
16427	E9Q5L2;E9PVD2;A6X935;A0A2K6EDJ7	Itih4	5	14	15	47	0	39.733	1710900	2873500	1891900	13273000	17559000	9284600	14949000	Itih4	1710900	2873500	1891900	13273000	17559000	9284599.99999999	FALSE	FALSE	FALSE	FALSE	FALSE	FALSE	13372200	2158766.66666667	30.945482938103	28.9775733089619	0.0014593467685893	0.0861655309484535	6.19437024226795	Itih4	Itih4	942	Inter alpha-trypsin inhibitor, heavy chain 4; Type II acute-phase protein (APP) involved in inflammatory responses to trauma. May also play a role in liver development or regeneration	1	10090.ENSMUSP00000006703
15439	Q61646	Hp	1	18	47.3	130	0	186.47	16028000	21853000	12561000	97526000	129360000	88144000	324990000	Hp	16028000	21853000	12561000	97526000	129360000	88144000	FALSE	FALSE	FALSE	FALSE	FALSE	FALSE	105010000	16814000	20.5724971936543	27.9267300320976	0.00100764419735928	0.0861655309484535	6.24539074580707	Hp	Hp	347	Haptoglobin; As a result of hemolysis, hemoglobin is found to accumulate in the kidney and is secreted in the urine. Haptoglobin captures, and combines with free plasma hemoglobin to allow hepatic recycling of heme iron and to prevent kidney damage. Haptoglobin also acts as an antioxidant, has antibacterial activity and plays a role in modulating many aspects of the acute phase response. Hemoglob…	1	10090.ENSMUSP00000074436
12796	P51437	Camp	1	4	41.3	30	0	91.038	6788000	0	5429400	25653000	39412000	23132000	110470000	Camp	6788000.00000001	1088069.56928695	5429400	25653000	39412000	23132000	FALSE	TRUE	FALSE	FALSE	FALSE	FALSE	29399000	4435156.52309565	29.8059364598056	67.1271752171816	0.0051772063933287	0.107753073791432	6.62862738821224	Camp	Camp	172	Cathelicidin antimicrobial peptide; Acts as a potent antimicrobial peptide	2	10090.ENSMUSP00000107653
21946	O88593	Pglyrp1	1	2	11.5	7	0	5.231	0	0	0	11580000	11046000	11599000	29203000	Pglyrp1	2553819.67352692	1220271.95011192	1341380.28099558	11580000	11046000	11599000	TRUE	TRUE	TRUE	FALSE	FALSE	FALSE	11408333.3333333	1705157.3015448	2.75179235757632	43.248414976001	0.00114662960389159	0.0861655309484535	6.69048733685616	Pglyrp1	Pglyrp1	182	Peptidoglycan recognition protein 1; Pattern receptor that binds to murein peptidoglycans (PGN) of Gram-positive bacteria. Has bactericidal activity towards Gram-positive bacteria. May kill Gram-positive bacteria by interfering with peptidoglycan biosynthesis. Binds also to Gram- negative bacteria. Involved in innate immunity. May function in intracellular killing of bacteria. The soluble form tr…	2	10090.ENSMUSP00000032573
66204	E9QJT5;P56376	Acyp1	3	3	14.6	6	0	5.9026	0	0	0	8123700	8903700	7283700	20351000	Acyp1	1065554.17588635	830841.940094673	1599050.85932655	8123700	8903699.99999999	7283700	TRUE	TRUE	TRUE	FALSE	FALSE	FALSE	8103700	1165148.99176919	9.99771911622052	33.7870421396422	0.000903405142460042	0.0861655309484535	6.9550761810257	Acyp1	Acyp1	99	Acylphosphatase-1; Its physiological role is not yet clear	2	10090.ENSMUSP00000008966
12475	P10810	Cd14	1	9	27.6	44	0	43.949	0	0	1317300	10992000	8833500	8484200	19064000	Cd14	899452.391574714	1842897.0719077	1317300	10992000	8833500.00000001	8484200.00000001	TRUE	TRUE	FALSE	FALSE	FALSE	FALSE	9436566.66666668	1353216.48782747	14.3942144950227	34.9350399434935	0.00104239054899236	0.0861655309484535	6.97343459198953	Cd14	Cd14	366	Monocyte differentiation antigen CD14; Coreceptor for bacterial lipopolysaccharide. In concert with LBP, binds to monomeric lipopolysaccharide and delivers it to the LY96/TLR4 complex, thereby mediating the innate immune response to bacterial lipopolysaccharide (LPS). Acts via MyD88, TIRAP and TRAF6, leading to NF-kappa-B activation, cytokine secretion and the inflammatory response. Acts as a cor…	2	10090.ENSMUSP00000056669
15957	Q64282	Ifit1	4	11	27	43	0	41.782	1515900	1581200	1484000	5760200	12417000	14293000	19652000	Ifit1	1515900	1581200	1484000	5760200	12417000	14293000	FALSE	FALSE	FALSE	FALSE	FALSE	FALSE	10823400	1527033.33333333	41.4293575426707	3.24466937417262	0.00180681028492008	0.0861655309484535	7.08786099408438	Ifit1	Ifit1	463	Interferon-induced protein with tetratricopeptide repeats 1; Interferon-induced antiviral RNA-binding protein that specifically binds single-stranded RNA bearing a 5'-triphosphate group (PPP-RNA), thereby acting as a sensor of viral single- stranded RNAs and inhibiting expression of viral messenger RNAs. Single-stranded PPP-RNAs, which lack 2'-O-methylation of the 5' cap and bear a 5'-triphosphat…	4	10090.ENSMUSP00000099888
16819	P11672;A0A0A6YW77	Lcn2	2	7	34	32	0	20.388	46163000	19374000	34266000	224860000	260250000	224770000	480140000	Lcn2	46163000	19374000	34266000	224860000	260250000	224770000	FALSE	FALSE	FALSE	FALSE	FALSE	FALSE	236626666.666667	33267666.6666667	8.64587942159174	40.3466057674543	0.00128561501042391	0.0861655309484535	7.11281224011302	Lcn2	Lcn2	200	Neutrophil gelatinase-associated lipocalin; Iron-trafficking protein involved in multiple processes such as apoptosis, innate immunity and renal development. Binds iron through association with 2,5-dihydroxybenzoic acid (2,5- DHBA), a siderophore that shares structural similarities with bacterial enterobactin, and delivers or removes iron from the cell, depending on the context. Iron-bound form (…	2	10090.ENSMUSP00000053962
76905	Q91XL1	Lrg1	2	5	15.2	37	0	14.835	1296900	1733300	1622500	12554000	14114000	9580100	33853000	Lrg1	1296900	1733300	1622500	12554000	14114000	9580100.00000001	FALSE	FALSE	FALSE	FALSE	FALSE	FALSE	12082700	1550900	19.0636261921345	14.6263139295027	0.000347463516330785	0.0861655309484535	7.79076665162164	Lrg1	Lrg1	342	Leucine-rich alpha-2-glycoprotein 1	1	10090.ENSMUSP00000038048
16409	A0A0R4J1B4;E9Q604;G5E8F1;E9Q5K8;Q3U1U4;P05555	Itgam	6	14	16.5	50	0	42.208	2114200	1560200	0	13200000	16265000	9978300	13225000	Itgam	2114200	1560200	1157940.21956734	13200000	16265000	9978300	FALSE	FALSE	TRUE	FALSE	FALSE	FALSE	13147766.6666667	1610780.07318911	23.9103381595003	29.8074348649897	0.00093815149409312	0.0861655309484535	8.16235989351171	Itgam;Gm49368	Itgam	1153	Integrin alpha-M; Integrin ITGAM/ITGB2 is implicated in various adhesive interactions of monocytes, macrophages and granulocytes as well as in mediating the uptake of complement-coated particles. It is identical with CR-3, the receptor for the iC3b fragment of the third complement component. It probably recognizes the R-G-D peptide in C3b. Integrin ITGAM/ITGB2 is also a receptor for fibrinogen, f…	2	10090.ENSMUSP00000068468
20202	P31725	S100a9	1	8	54	88	0	97.248	128780000	45121000	54614000	681050000	784210000	462030000	2064100000	S100a9	128780000	45121000	54614000	681050000	784210000.000001	462030000.000001	FALSE	FALSE	FALSE	FALSE	FALSE	FALSE	642430000	76171666.6666666	25.6098606574978	60.1361835581707	0.00191104933981932	0.0861655309484535	8.43397588779731	S100a9	S100a9	113	Protein S100-A9; S100A9 is a calcium- and zinc-binding protein which plays a prominent role in the regulation of inflammatory processes and immune response. It can induce neutrophil chemotaxis, adhesion, can increase the bactericidal activity of neutrophils by promoting phagocytosis via activation of SYK, PI3K/AKT, and ERK1/2 and can induce degranulation of neutrophils by a MAPK-dependent mechani…	2	10090.ENSMUSP00000112843
17002	P08071	Ltf	6	35	64.5	215	0	206.62	13228000	3645100	5373200	72631000	60973000	67442000	99024000	Ltf	13228000	3645100	5373200	72631000.0000001	60973000.0000001	67442000	FALSE	FALSE	FALSE	FALSE	FALSE	FALSE	67015333.3333334	7415433.33333333	8.71546782633228	68.8759285578671	0.00184155663655316	0.0861655309484535	9.03727810916873	Ltf	Ltf	707	Lactotransferrin; Transferrins are iron binding transport proteins which can bind two Fe(3+) ions in association with the binding of an anion, usually bicarbonate	2	10090.ENSMUSP00000035077
67988	Q8BXZ1;A0A494BB11	Tmx3	3	3	8.8	11	0	6.267	0	0	0	12673000	14874000	14101000	8640800	Tmx3	2026568.51659844	969236.848167868	1374271.25500496	12673000	14874000	14101000	TRUE	TRUE	TRUE	FALSE	FALSE	FALSE	13882666.6666667	1456692.20659042	8.04330644057729	36.6215126388347	0.000625434329395414	0.0861655309484535	9.53026768720129	Tmx3	Tmx3	456	Protein disulfide-isomerase TMX3; Probable disulfide isomerase, which participates in the folding of proteins containing disulfide bonds. May act as a dithiol oxidase (By similarity)	3	10090.ENSMUSP00000025515
13035	P28293	Ctsg	1	6	23.8	17	0	15.996	1125900	793030	936650	12641000	16371000	4816100	19764000	Ctsg	1125900	793030	936650	12641000	16371000	4816100	FALSE	FALSE	FALSE	FALSE	FALSE	FALSE	11276033.3333333	951860	52.2980149284626	17.5399150160483	0.001772063933287	0.0861655309484535	11.8463149342691	Ctsg	Ctsg	261	Cathepsin G; This vimentin-specific protease may regulate the reorganization of vimentin filaments, occurring during cell differentiation, movement and mitosis	2	10090.ENSMUSP00000015583
17523	P11247	Mpo	5	32	44.3	163	0	128.77	7030000	3185600	4411600	67529000	69080000	50136000	96752000	Mpo	7030000	3185600	4411600	67529000.0000001	69080000.0000001	50136000	FALSE	FALSE	FALSE	FALSE	FALSE	FALSE	62248333.3333334	4875733.33333333	16.8971846648578	40.2765336275983	0.000486448922863099	0.0861655309484535	12.7669683876614	Mpo	Mpo	718	Myeloperoxidase; Part of the host defense system of polymorphonuclear leukocytes. It is responsible for microbicidal activity against a wide range of organisms. In the stimulated PMN, MPO catalyzes the production of hypohalous acids, primarily hypochlorous acid in physiologic situations, and other toxic intermediates that greatly enhance PMN microbicidal activity; Belongs to the peroxidase family…	2	10090.ENSMUSP00000020779
13057	Q61462	Cyba	1	2	8.9	4	0.0016019	2.8977	0	0	0	21489000	19174000	16327000	32354000	Cyba	1593273.47891952	1496763.09823718	1152658.12215147	21489000	19174000	16327000	TRUE	TRUE	TRUE	FALSE	FALSE	FALSE	18996666.6666667	1414231.56643606	13.610624634458	16.3772246769668	0.000104239054899236	0.0861655309484535	13.4325008135261	Cyba	Cyba	192	Cytochrome b-245 light chain; Critical component of the membrane-bound oxidase of phagocytes that generates superoxide. Associates with NOX3 to form a functional NADPH oxidase constitutively generating superoxide	2	10090.ENSMUSP00000017604
50701	Q3UP87	Elane	1	7	25.3	41	0	21.016	4209700	0	0	30788000	49657000	17906000	77606000	Elane	4209700	735360.768703997	821678.118946831	30788000	49656999.9999999	17906000	FALSE	TRUE	TRUE	FALSE	FALSE	FALSE	32783666.6666667	1922246.29588361	48.7111441218063	103.080604288606	0.00236275191104934	0.0861655309484535	17.0548731121871	Elane	Elane	265	Neutrophil elastase; Medullasin modifies the functions of natural killer cells, monocytes and granulocytes. Inhibits C5a-dependent neutrophil enzyme release and chemotaxis (By similarity)	2	10090.ENSMUSP00000038925
20201	P27005	S100a8	1	4	58.4	30	0	158.82	0	0	0	29656000	12373000	22087000	26461000	S100a8	1516633.55421294	881418.273533815	875114.513565892	29656000	12373000	22087000	TRUE	TRUE	TRUE	FALSE	FALSE	FALSE	21372000	1091055.44710422	40.5374149810453	33.7815030368257	0.000590687977762335	0.0861655309484535	19.5883720270347	S100a8	S100a8	89	Protein S100-A8; S100A8 is a calcium- and zinc-binding protein which plays a prominent role in the regulation of inflammatory processes and immune response. It can induce neutrophil chemotaxis and adhesion. Predominantly found as calprotectin (S100A8/A9) which has a wide plethora of intra- and extracellular functions. The intracellular functions include: facilitating leukocyte arachidonic acid tr…	2	10090.ENSMUSP00000064385
19152	Q61096;A0A0R4IZY6	Prtn3	3	5	21.7	17	0	22.966	0	0	0	20864000	26312000	17825000	35231000	Prtn3	1260423.58061401	940382.853972129	937613.246095153	20864000	26312000	17825000	TRUE	TRUE	TRUE	FALSE	FALSE	FALSE	21667000	1046139.89356043	19.8463309808146	17.7395283878549	6.94927032661571e-05	0.0861655309484535	20.7113791696239	Prtn3	Prtn3	254	Myeloblastin; Serine protease that degrades elastin, fibronectin, laminin, vitronectin, and collagen types I, III, and IV (in vitro). By cleaving and activating receptor F2RL1/PAR-2, enhances endothelial cell barrier function and thus vascular integrity during neutrophil transendothelial migration. May play a role in neutrophil transendothelial migration, probably when associated with CD177; Belo…	2	10090.ENSMUSP00000006679
20716	G3X8T9;Q91WP6	Serpina3n	8	13	40.9	73	0	89.843	1466400	3767400	1145600	46241000	47522000	40633000	68498000	Serpina3n	1466400	3767400	1145600	46241000	47522000	40633000	FALSE	FALSE	FALSE	FALSE	FALSE	FALSE	44798666.6666667	2126466.66666667	8.17879301500139	67.2530441696399	0.000799166087560806	0.0861655309484535	21.0671850017243	Serpina3n	Serpina3n	418	Serine (or cysteine) peptidase inhibitor, clade A, member 3N	1	10090.ENSMUSP00000021506
20208	P05366	Saa1	1	2	32.8	26	0	14.932	0	0	0	54375000	38955000	27388000	111140000	Saa1	1335536.48346858	1031830.50058752	647381.021974265	54375000.0000001	38955000	27388000	TRUE	TRUE	TRUE	FALSE	FALSE	FALSE	40239333.3333334	1004916.00201012	33.6468403544983	34.3179248386782	0.000208478109798471	0.0861655309484535	40.0424843995349	Saa1	Saa1	122	Serum amyloid A-1 protein; Major acute phase protein	1	10090.ENSMUSP00000119150
12340	Q5RKN9;P47753	Capza1	3	4	32.5	27	0	30.943	0	6556100	0	9056800	11955000	10145000	11432000	Capza1	1863039.47771842	6556100	1411064.13746356	9056800.00000001	11955000	10145000	TRUE	FALSE	TRUE	FALSE	FALSE	FALSE	10385600	3276734.53839399	14.0964776628035	86.9460374503013	0.0100764419735928	0.126421702285747	3.16949691173037	Capza1	NA	NA	NA	NA	NA
24070	Q8R0J2;Q9R0Q9;E9PVP3;Q5F2B1;F6XX36	Mpdu1	6	3	13.8	5	0	5.0791	5053600	5318100	4894200	0	5564100	0	29532000	Mpdu1	5053600	5318100	4894200	1173066.47869291	5564100	694806.038724443	FALSE	FALSE	FALSE	TRUE	FALSE	TRUE	2477324.17247245	5088633.33333333	108.338688701281	4.20762273986542	0.0458999305072967	0.192565136526304	0.486834874944638	Mpdu1	NA	NA	NA	NA	NA
229898	Q8BMN7;Q8CFB4	Gbp5	2	5	8.6	7	0	21.242	0	0	0	3430500	3783000	3266700	1800000	Gbp5	1406210.72449302	1033782.63258369	1688292.32750774	3430500	3783000	3266700	TRUE	TRUE	TRUE	FALSE	FALSE	FALSE	3493400	1376095.22819482	7.55237488224838	23.8568129731742	0.00354412786657401	0.0902873020176328	2.53863244957451	Gbp5	NA	NA	NA	NA	NA
NA	A0A8I4P9C4;A0A171EBL2;E9Q555	Rnf213	3	12	2.5	21	0	20.833	1823100	0	1720000	2579300	3738000	4044000	576840	Rnf213	1823100	1062726.37411533	1720000	2579300	3738000	4044000	FALSE	TRUE	FALSE	FALSE	FALSE	FALSE	3453766.66666666	1535275.45803844	22.3701022069281	26.8664159218445	0.00931202223766505	0.121583795511306	2.2496071624042	Rnf213
