# Supplementary material for: Insulin reverses impaired alveolar fluid clearance in ARDS by inhibiting LPS-induced autophagy and inflammatory
Source: Front Immunol. 2023 Aug 15;14:1162159. doi: 10.3389/fimmu.2023.1162159 (PMC10466042; doi:10.3389/fimmu.2023.1162159)
Supplement: Supplementary file 1 [file DataSheet_1.zip › significant proteins--LPS+Insulin--LPS--.csv]

ENTREZID	Majority.protein.IDs	Gene.names	Number.of.proteins	Unique.peptides	Sequence.coverage....	MS.MS.count	Q.value	Score	LFQ.intensity.I1	LFQ.intensity.I2	LFQ.intensity.I3	LFQ.intensity.L1	LFQ.intensity.L2	LFQ.intensity.L3	iBAQ	Symbol	LPS+Insulin.1	LPS+Insulin.2	LPS+Insulin.3	LPS.1	LPS.2	LPS.3	im..LPS+Insulin.1	im..LPS+Insulin.2	im..LPS+Insulin.3	im..LPS.1	im..LPS.2	im..LPS.3	LPS+Insulin	LPS	cv..LPS+Insulin	cv..LPS	pv..LPS+Insulin--LPS	qv..LPS+Insulin--LPS	fc..LPS+Insulin--LPS	Alias	preferred_name	protein_size	annotation	SubPPI	STRING_id
100041953	E9Q317;O55128;D3YY73;D3Z2N9	Gm10094;Sap18	5	4	17.4	10	0	4.5212	0	0	0	12259000	10773000	9378900	17132000	Gm10094	2093078.55751665	2156854.51855582	1404004.8686047	12259000	10773000	9378900	TRUE	TRUE	TRUE	FALSE	FALSE	FALSE	1884645.98155906	10803633.3333333	22.1509541911366	13.3315737551955	0.00114662960389159	0.4	0.174445570615971	Sap18	Gm10094	172	Component of the SIN3-repressing complex. Enhances the ability of SIN3-HDAC1-mediated transcriptional repression. When tethered to the promoter, it can direct the formation of a repressive complex to core histone proteins. Auxiliary component of the splicing- dependent multiprotein exon junction complex (EJC) deposited at splice junction on mRNAs. The EJC is a dynamic structure consisting of core…	25	10090.ENSMUSP00000073697
15469	A0A171KXD3;Q9JIF0;A0A140LHF7;A0A140LJF4;A0A140LJ70	Prmt1	8	6	25.5	15	0	12.585	0	0	0	4607700	5456100	4944600	3557600	Prmt1	1072532.6922637	913248.190159345	1837010.06575701	4607700	5456100.00000001	4944599.99999999	TRUE	TRUE	TRUE	FALSE	FALSE	FALSE	1274263.64939335	5002800	38.7531504623487	8.53889588076579	0.00337039610840862	0.510526315789474	0.254710092227023	Prmt1	Prmt1	371	Protein arginine N-methyltransferase 1; Arginine methyltransferase that methylates (mono and asymmetric dimethylation) the guanidino nitrogens of arginyl residues present in proteins such as ESR1, histone H2, H3 and H4, PIAS1, HNRNPA1, HNRNPD, NFATC2IP, SUPT5H, TAF15, EWS, HABP4 and SERBP1. Constitutes the main enzyme that mediates monomethylation and asymmetric dimethylation of histone H4 'Arg-4…	1	10090.ENSMUSP00000103474
66411	Q9D1E6	Tbcb	1	3	11.9	11	0	5.7241	0	0	4532900	10912000	10704000	6953100	8179800	Tbcb	1582123.65251088	1367199.55289464	4532900	10912000	10704000	6953100	TRUE	TRUE	FALSE	FALSE	FALSE	FALSE	2494074.40180184	9523033.33333334	70.9257872165053	23.3964959082112	0.0135858234885337	0.916326530612245	0.261899156970486	Tbcb	Tbcb	244	Tubulin-folding cofactor B; Binds to alpha-tubulin folding intermediates after their interaction with cytosolic chaperonin in the pathway leading from newly synthesized tubulin to properly folded heterodimer (By similarity). Involved in regulation of tubulin heterodimer dissociation. May function as a negative regulator of axonal growth; Belongs to the TBCB family	6	10090.ENSMUSP00000006254
20340	Q61543;F8WHM5;F6RSH1	Glg1	3	8	7.7	12	0	17.363	0	0	0	0	4152500	3406800	915410	Glg1	815265.181425693	667132.707666411	835706.540054132	1172541.77180275	4152500.00000001	3406800	TRUE	TRUE	TRUE	TRUE	FALSE	FALSE	772701.476382079	2910613.92393425	11.9056017664064	53.2776163225086	0.0244266851980542	0.964102564102564	0.265477145569902	Glg1	Glg1	1175	Golgi apparatus protein 1; Binds fibroblast growth factor (By similarity). Binds E- selectin (cell-adhesion lectin on endothelial cells mediating the binding of neutrophils)	32	10090.ENSMUSP00000131355
76303	Q3B7Z2	Osbp	1	4	5.6	9	0	7.4053	0	0	0	2530100	3369500	2700900	934350	Osbp	1388358.12732701	685002.446481079	805903.950056465	2530100	3369500	2700900	TRUE	TRUE	TRUE	FALSE	FALSE	FALSE	959754.841288186	2866833.33333333	39.1841354277773	15.47420831726	0.00642807505211953	0.711538461538462	0.334778736569334	Osbp	Osbp	805	Oxysterol-binding protein 1; Lipid transporter involved in lipid countertransport between the Golgi complex and membranes of the endoplasmic reticulum: specifically exchanges sterol with phosphatidylinositol 4-phosphate (PI4P), delivering sterol to the Golgi in exchange for PI4P, which is degraded by the SAC1/SACM1L phosphatase in the endoplasmic reticulum. Binds cholesterol and a range of oxyste…	9	10090.ENSMUSP00000025590
20971	O35988	Sdc4	1	2	12.1	6	0	4.9074	0	0	0	2847800	3450000	0	1732700	Sdc4	1441224.55695162	779288.214319204	706713.922908289	2847800	3450000	2057515.46112195	TRUE	TRUE	TRUE	FALSE	FALSE	TRUE	975742.231393039	2785105.15370732	41.4811842676797	25.0746772125214	0.0111188325225851	0.916326530612245	0.350343049020683	Sdc4	Sdc4	198	Syndecan-4; Cell surface proteoglycan that bears heparan sulfate. Regulates exosome biogenesis in concert with SDCBP and PDCD6IP; Belongs to the syndecan proteoglycan family	5	10090.ENSMUSP00000017153
22258	A0A0A6YVY7;A0A0A6YW28;P35123;A0A0A6YWM7	Usp4	4	3	6.1	5	0	6.6327	0	0	0	2643900	4741300	2088400	1039700	Usp4	911742.438388175	1264005.66040146	1263370.60127564	2643900	4741299.99999999	2088400	TRUE	TRUE	TRUE	FALSE	FALSE	FALSE	1146372.90002176	3157866.66666667	17.7251388592988	44.3064730552446	0.0149061848505907	0.916326530612245	0.363021311862995	Usp4	Usp4	962	Ubiquitin carboxyl-terminal hydrolase 4; Hydrolase that deubiquitinates target proteins such as the receptor ADORA2A, PDPK1 and TRIM21. Deubiquitination of ADORA2A increases the amount of functional receptor at the cell surface. May regulate mRNA splicing through deubiquitination of the U4 spliceosomal protein PRPF3. This may prevent its recognition by the U5 component PRPF8 thereby destabilizing…	1	10090.ENSMUSP00000035237
12716	P30275;A2ARP5	Ckmt1	4	2	9.1	9	0.0019342	2.6213	0	0	0	3969800	3694400	3659900	3007800	Ckmt1	1213794.26238136	1846664.23753033	1166963.82488167	3969800	3694400	3659900	TRUE	TRUE	TRUE	FALSE	FALSE	FALSE	1409140.77493112	3774700	26.940476347119	4.49942608197888	0.00319666435024322	0.510526315789474	0.373311991663211	Ckmt1	Ckmt1	418	Creatine kinase U-type, mitochondrial; Reversibly catalyzes the transfer of phosphate between ATP and various phosphogens (e.g. creatine phosphate). Creatine kinase isoenzymes play a central role in energy transduction in tissues with large, fluctuating energy demands, such as skeletal muscle, heart, brain and spermatozoa; Belongs to the ATP:guanido phosphotransferase family	4	10090.ENSMUSP00000000317
105847	Q8C3X8	Lmf2	1	2	2.6	9	0	5.6079	0	3448000	0	4585500	4924600	5851800	4084700	Lmf2	1506960.51593319	3448000	1044913.12086356	4585500.00000001	4924600.00000001	5851800.00000001	TRUE	FALSE	TRUE	FALSE	FALSE	FALSE	1999957.87893225	5120633.33333334	63.7585274251922	12.8014558692282	0.0259555246699097	0.964102564102564	0.390568460724047	Lmf2	Lmf2	702	Lipase maturation factor 2; Involved in the maturation of specific proteins in the endoplasmic reticulum. May be required for maturation and transport of active lipoprotein lipase (LPL) through the secretory pathway (By similarity)	15	10090.ENSMUSP00000023283
71268	A0A0G2JDR6;A0A0R4J169;E9QN52;A0A0G2JEP4;A0A0G2JFV5;A0A1L1SSC0;A0A668KLE1;Q91WK0;A0A0G2JGZ1;A0A1L1SVG1;A0A1L1SQW1	Lrrfip2	11	2	12.7	6	0	5.8332	0	0	0	3597500	4311600	3331100	8572900	Lrrfip2	1092518.65177244	1653160.39136413	1651698.99818658	3597500	4311600	3331100	TRUE	TRUE	TRUE	FALSE	FALSE	FALSE	1465792.68044105	3746733.33333333	22.0539794974511	13.5317614569065	0.00410006949270327	0.539130434782609	0.3912188431988	Lrrfip2	Lrrfip2	415	Leucine-rich repeat flightless-interacting protein 2; May function as activator of the canonical Wnt signaling pathway, in association with DVL3, upstream of CTNNB1/beta- catenin. Positively regulates Toll-like receptor (TLR) signaling in response to agonist probably by competing with the negative FLII regulator for MYD88-binding (By similarity)	19	10090.ENSMUSP00000035078
56207	Q9WUP7;A0A087WP81;A0A087WRL3	Uchl5	3	2	6.4	9	0	4.2937	4132300	0	0	6018800	4967700	4960400	2629500	Uchl5	4132300	1238086.26600544	1237500.7052634	6018800	4967700	4960400	FALSE	TRUE	TRUE	FALSE	FALSE	FALSE	2202628.99042295	5315633.33333333	75.870432476529	11.4562291427976	0.038498957609451	0.999546564352982	0.414368119902228	Uchl5	Uchl5	329	Ubiquitin carboxyl-terminal hydrolase isozyme L5; Protease that specifically cleaves 'Lys-48'-linked polyubiquitin chains. Deubiquitinating enzyme associated with the 19S regulatory subunit of the 26S proteasome. Putative regulatory component of the INO80 complex; however is inactive in the INO80 complex and is activated by a transient interaction of the INO80 complex with the proteasome via ADRM…	3	10090.ENSMUSP00000140106
12995	Q60737	Csnk2a1	2	3	10.5	10	0	6.6898	0	0	0	3450200	3709000	0	2712100	Csnk2a1	929975.977258399	1490577.47227376	1626651.23224765	3450200	3709000	2217025.00014938	TRUE	TRUE	TRUE	FALSE	FALSE	TRUE	1349068.22725994	3125408.33338313	27.3719667148715	25.5088074832465	0.0159833217512161	0.917647058823529	0.431645431046645	Csnk2a1	Csnk2a1	391	Casein kinase 2, alpha 1 polypeptide; Catalytic subunit of a constitutively active serine/threonine-protein kinase complex that phosphorylates a large number of substrates containing acidic residues C-terminal to the phosphorylated serine or threonine. Regulates numerous cellular processes, such as cell cycle progression, apoptosis and transcription, as well as viral infection. May act as a regul…	3	10090.ENSMUSP00000096829
66222	Q9D154	Serpinb1a	4	15	44.3	65	0	41.709	10626000	15580000	9657800	20421000	15427000	18780000	37315000	Serpinb1a	10626000	15580000	9657799.99999999	20421000	15427000	18780000	FALSE	FALSE	FALSE	FALSE	FALSE	FALSE	11954600	18209333.3333333	26.5737900974521	13.9787541844412	0.0431549687282835	0.999546564352982	0.656509482316761	Serpinb1a	Serpinb1a	379	Leukocyte elastase inhibitor A; Regulates the activity of the neutrophil proteases and thus, forms complexes with chymotrypsin, elastase, cathepsin G and proteinase-3; Belongs to the serpin family. Ov-serpin subfamily	8	10090.ENSMUSP00000075690
11820	A0A2I3BR03;A0A2I3BPT1;A0A2I3BQZ9;Q3TWF3;P12023	App	5	3	7	8	0	9.3953	0	0	1126100	1359000	1564900	0	760970	App	835519.294095227	1092053.60311475	1126100	1359000	1564900	1664296.60359317	TRUE	TRUE	FALSE	FALSE	FALSE	TRUE	1017890.96573666	1529398.86786439	15.6061178069808	10.1813652864934	0.0170257123002085	0.94	0.665549705262968	App	App	695	Amyloid-beta A4 protein; Functions as a cell surface receptor and performs physiological functions on the surface of neurons relevant to neurite growth, neuronal adhesion and axonogenesis. Involved in cell mobility and transcription regulation through protein-protein interactions. Can promote transcription activation through binding to APBB1-KAT5 and inhibit Notch signaling through interaction wi…	4	10090.ENSMUSP00000005406
232227	A0A5F8MPT9;A0A1D5RM83;E9PUA3;Q8R0S2;D3Z6V7;D3Z5I6;A4GZ26;E9QAD8;Q5DU25	Iqsec1;Iqsec2	9	2	3.2	8	0	5.0675	0	0	0	1429600	0	1732300	518890	Iqsec1	1211942.46545027	797671.593175632	1054196.07331682	1429600	1307194.34124577	1732300	TRUE	TRUE	TRUE	FALSE	TRUE	FALSE	1021270.04398091	1489698.11374859	20.4734225949324	14.6897027699804	0.0443015983321751	0.999546564352982	0.685555035987153	Iqsec2;Iqsec1	Iqsec1	1113	IQ motif and SEC7 domain-containing protein 1; Guanine nucleotide exchange factor for ARF1 and ARF6. Guanine nucleotide exchange factor activity is enhanced by lipid binding. Accelerates GTP binding by ARFs of all three classes. Guanine nucleotide exchange protein for ARF6, mediating internalisation of beta-1 integrin	33	10090.ENSMUSP00000140030
208263	E9PWW2;Q921T2	Tor1aip1	6	5	14.8	24	0	10.978	6231100	6261000	5373900	7455100	6838000	8689400	8991800	Tor1aip1	6231099.99999999	6261000	5373900	7455100	6838000	8689400.00000001	FALSE	FALSE	FALSE	FALSE	FALSE	FALSE	5955333.33333333	7660833.33333334	8.45893744588124	12.3053241611801	0.0373175816539263	0.999546564352982	0.777374088980746	Tor1aip1	Tor1aip1	520	Torsin-1A-interacting protein 1; Required for nuclear membrane integrity. Induces TOR1A and TOR1B ATPase activity and is required for their location on the nuclear membrane. Binds to A- and B-type lamins. Possible role in membrane attachment and assembly of the nuclear lamina	16	10090.ENSMUSP00000027738
69178	Q9D8U8	Snx5	1	5	14.1	19	0	17.4	6329600	6594300	6318400	7984500	7686800	8347900	8718500	Snx5	6329600	6594300	6318400.00000001	7984500.00000001	7686800	8347900	FALSE	FALSE	FALSE	FALSE	FALSE	FALSE	6414100	8006400	2.43460845707411	4.13536242811423	0.00430854760250174	0.539130434782609	0.801121602717825	Snx5	Snx5	404	Sorting nexin-5; Involved in several stages of intracellular trafficking. Interacts with membranes containing phosphatidylinositol lipids. Acts in part as component of the retromer membrane-deforming SNX- BAR subcomplex. The SNX-BAR retromer mediates retrograde transport of cargo proteins from endosomes to the trans-Golgi network (TGN) and is involved in endosome-to-plasma membrane transport for …	2	10090.ENSMUSP00000105657
217337	A2AAN2;Q8BMA6	Srp68	2	4	7.2	10	0	7.7511	1664100	1748200	1467700	2005200	1917500	2100900	1683400	Srp68	1664100	1748200	1467700	2005200	1917500	2100900	FALSE	FALSE	FALSE	FALSE	FALSE	FALSE	1626666.66666667	2007866.66666667	8.84925730466281	4.56848441421268	0.022550382209868	0.954411764705882	0.810146756092702	Srp68	Srp68	625	Signal recognition particle subunit SRP68; Signal-recognition-particle assembly has a crucial role in targeting secretory proteins to the rough endoplasmic reticulum membrane. SRP68 binds the 7S RNA, SRP72 binds to this complex subsequently. This ribonucleoprotein complex might interact directly with the docking protein in the ER membrane and possibly participate in the elongation arrest function…	11	10090.ENSMUSP00000021133
12834	Q02788;D3Z7D5	Col6a2	2	10	11.4	45	0	29.991	8863000	10885000	9094100	12264000	11287000	11824000	11748000	Col6a2	8863000.00000001	10885000	9094100	12264000	11287000	11824000	FALSE	FALSE	FALSE	FALSE	FALSE	FALSE	9614033.33333334	11791666.6666667	11.5116929892239	4.14955661037175	0.0363446838082001	0.999546564352982	0.815324381625442	Col6a2	Col6a2	1034	Collagen alpha-2(VI) chain; Collagen VI acts as a cell-binding protein	5	10090.ENSMUSP00000001181
13036	P49935;A0A087WR20	Ctsh	3	4	12.9	39	0	9.9637	20785000	22464000	21902000	24017000	28512000	27267000	45491000	Ctsh	20785000	22464000	21902000	24017000	28512000	27267000	FALSE	FALSE	FALSE	FALSE	FALSE	FALSE	21717000	26598666.6666667	3.93540263811357	8.72536739331308	0.0241834607366227	0.964102564102564	0.816469497217905	Ctsh	Ctsh	333	Pro-cathepsin H; Important for the overall degradation of proteins in lysosomes; Belongs to the peptidase C1 family	18	10090.ENSMUSP00000034915
12835	J3QQ16;A0A087WS16;E9PWQ3;D3YWD1	Col6a3	4	58	25.1	315	0	323.31	18758000	21031000	19417000	23873000	23951000	23730000	25387000	Col6a3	18758000	21031000	19417000	23873000	23951000	23730000	FALSE	FALSE	FALSE	FALSE	FALSE	FALSE	19735333.3333333	23851333.3333334	5.92571187917408	0.469918447698019	0.00920778318276581	0.854838709677419	0.827431031109371	Col6a3	Col6a3	3284	Collagen, type VI, alpha 3	5	10090.ENSMUSP00000057131
235606	Q8R146;A0A0R4J107	Apeh	3	5	7.1	25	0	12.192	8143800	8700600	8733800	10539000	9972100	9602800	10434000	Apeh	8143800	8700600	8733799.99999999	10539000	9972099.99999999	9602800.00000001	FALSE	FALSE	FALSE	FALSE	FALSE	FALSE	8526066.66666667	10037966.6666667	3.88770793867714	4.69779151069775	0.0156011118832523	0.916326530612245	0.84938184692119	Apeh	Apeh	732	Acylamino-acid-releasing enzyme; This enzyme catalyzes the hydrolysis of the N-terminal peptide bond of an N-acetylated peptide to generate an N- acetylated amino acid and a peptide with a free N-terminus. It preferentially cleaves off Ac-Ala, Ac-Met and Ac-Ser (By similarity)	1	10090.ENSMUSP00000080058
53605	Q3TF41;Q8BSH9;P28656	Nap1l1	3	5	18.5	24	0	32.78	20177000	21645000	21946000	26354000	24187000	24335000	32913000	Nap1l1	20177000	21645000	21946000	26354000	24187000	24335000	FALSE	FALSE	FALSE	FALSE	FALSE	FALSE	21256000	24958666.6666667	4.45278270449737	4.85065098365237	0.0189020152883947	0.946551724137931	0.851648058122763	Nap1l1	Nap1l1	418	Nucleosome assembly protein 1-like 1; May be involved in modulating chromatin formation and contribute to regulation of cell proliferation	3	10090.ENSMUSP00000126850
13171	P53395	Dbt	2	8	17.6	40	0	24.4	5509700	5123000	5488800	6537300	5938100	6390300	5082700	Dbt	5509700	5123000	5488800	6537300	5938100	6390300	FALSE	FALSE	FALSE	FALSE	FALSE	FALSE	5373833.33333333	6288566.66666666	4.04700396462169	4.96592951092869	0.0196316886726894	0.946666666666667	0.85454025029551	Dbt	Dbt	482	Dihydrolipoamide branched chain transacylase E2; The branched-chain alpha-keto dehydrogenase complex catalyzes the overall conversion of alpha-keto acids to acyl-CoA and CO(2). It contains multiple copies of three enzymatic components: branched-chain alpha-keto acid decarboxylase (E1), lipoamide acyltransferase (E2) and lipoamide dehydrogenase (E3). Within this complex, the catalytic function of …	7	10090.ENSMUSP00000000349
11886	Q9WV54	Asah1	2	7	22.6	37	0	27.483	10495000	9687600	9412400	12493000	10818000	11292000	17517000	Asah1	10495000	9687600	9412400.00000001	12493000	10818000	11292000	FALSE	FALSE	FALSE	FALSE	FALSE	FALSE	9865000.00000001	11534333.3333333	5.70380111601886	7.48543181313809	0.0468380820013899	0.999546564352982	0.855272664219866	Asah1	Asah1	394	Acid ceramidase; Hydrolyzes the sphingolipid ceramide into sphingosine and free fatty acid	17	10090.ENSMUSP00000034000
18295	Q62000	Ogn	1	8	30.9	52	0	46.493	60584000	59043000	61655000	75308000	65982000	67466000	148400000	Ogn	60584000	59043000	61655000.0000001	75307999.9999999	65981999.9999999	67466000	FALSE	FALSE	FALSE	FALSE	FALSE	FALSE	60427333.3333333	69585333.3333333	2.17290523135905	7.20153532587517	0.0373523280055594	0.999546564352982	0.868391806702563	Ogn	Ogn	298	Mimecan; Induces bone formation in conjunction with TGF-beta-1 or TGF-beta-2	5	10090.ENSMUSP00000021822
69219	Q9CWS0;D3YU15	Ddah1	2	6	25.3	33	0	16.62	7348200	7127800	7819500	8282300	8655600	8470800	19129000	Ddah1	7348200	7127799.99999999	7819500	8282300	8655599.99999999	8470800	FALSE	FALSE	FALSE	FALSE	FALSE	FALSE	7431833.33333333	8469566.66666666	4.7545830735536	2.20380880625231	0.0208825573314802	0.954411764705882	0.877475038077509	Ddah1	Ddah1	285	N(G),N(G)-dimethylarginine dimethylaminohydrolase 1; Hydrolyzes N(G),N(G)-dimethyl-L-arginine (ADMA) and N(G)-monomethyl-L-arginine (MMA) which act as inhibitors of NOS. Has therefore a role in the regulation of nitric oxide generation; Belongs to the DDAH family	1	10090.ENSMUSP00000029845
22375	P32921	Wars	1	16	39.5	71	0	92.451	36182000	39018000	40772000	43686000	44687000	43047000	57640000	Wars	36182000	39018000	40772000	43686000	44687000	43047000	FALSE	FALSE	FALSE	FALSE	FALSE	FALSE	38657333.3333333	43806666.6666667	5.9915085969824	1.88700027692775	0.0353717859624739	0.999546564352982	0.882453203469791	Wars1	Wars	481	Tryptophan--tRNA ligase, cytoplasmic; T1-TrpRS has aminoacylation activity while T2-TrpRS lacks it. T1-TrpRS and T2-TrpRS possess angiostatic activity. T2- TrpRS inhibits fluid shear stress-activated responses of endothelial cells. Regulates ERK, Akt, and eNOS activation pathways that are associated with angiogenesis, cytoskeletal reorganization and shear stress-responsive gene expression (By sim…	29	10090.ENSMUSP00000124625
12304	A0A0R4J0Z1;P08003	Pdia4	2	17	28.9	106	0	51.062	23923000	25834000	24753000	27674000	27985000	28395000	51311000	Pdia4	23923000	25834000	24753000	27674000	27985000	28395000	FALSE	FALSE	FALSE	FALSE	FALSE	FALSE	24836666.6666667	28018000	3.85818020975063	1.29070964176557	0.0162612925642808	0.917647058823529	0.886453946272634	Pdia4	Pdia4	641	Protein disulfide-isomerase A4; Protein disulfide isomerase associated 4	6	10090.ENSMUSP00000076521
15894	P13597	Icam1	1	15	28.7	136	0	153.08	89063000	85875000	83292000	100400000	91634000	97200000	175810000	Icam1	89063000	85875000	83292000.0000001	100400000	91634000	97200000.0000001	FALSE	FALSE	FALSE	FALSE	FALSE	FALSE	86076666.6666667	96411333.3333334	3.35837885810248	4.60101235033242	0.0395066018068103	0.999546564352982	0.892806516522954	Icam1	Icam1	537	Intercellular adhesion molecule 1; ICAM proteins are ligands for the leukocyte adhesion protein LFA-1 (integrin alpha-L/beta-2). During leukocyte trans- endothelial migration, ICAM1 engagement promotes the assembly of endothelial apical cups through ARHGEF26/SGEF and RHOG activation (By similarity)	8	10090.ENSMUSP00000083587
56307	Q3TMN1;Q3UI33;O08663;M0QW69	Metap2	7	4	9.2	10	0	7.7047	6923600	7540700	7295500	8385600	7749600	8143300	5413500	Metap2	6923600	7540700.00000001	7295500	8385599.99999999	7749600.00000001	8143299.99999999	FALSE	FALSE	FALSE	FALSE	FALSE	FALSE	7253266.66666667	8092833.33333333	4.28372812328222	3.96634080536091	0.0462473940236275	0.999546564352982	0.89625800605474	Metap2	Metap2	478	Methionine aminopeptidase 2; Cotranslationally removes the N-terminal methionine from nascent proteins. The N-terminal methionine is often cleaved when the second residue in the primary sequence is small and uncharged (Met-Ala-, Cys, Gly, Pro, Ser, Thr, or Val)	6	10090.ENSMUSP00000138006
17105	P08905;P17897	Lyz2;Lyz1	2	4	36.5	50	0	60.399	74344000	72362000	72949000	82431000	82218000	79993000	288870000	Lyz2	74343999.9999999	72362000	72949000	82431000	82217999.9999999	79993000	FALSE	FALSE	FALSE	FALSE	FALSE	FALSE	73218333.3333333	81547333.3333333	1.39047105011612	1.65584643145951	0.00830437804030577	0.796666666666667	0.89786299981197	Lyz1;Lyz2	Lyz2	148	Lysozyme C-2; Lysozymes have primarily a bacteriolytic function; those in tissues and body fluids are associated with the monocyte- macrophage system and enhance the activity of immunoagents. Lyz2 is active against a range of Gram-positive and Gram-negative bacteria. More effective than Lyz1 in killing Gram-negative bacteria. Lyz1 and Lyz2 are equally effective in killing Gram- positive bacteria;…	8	10090.ENSMUSP00000089801
16211	P70168	Kpnb1	1	18	25.5	106	0	83.867	21315000	21972000	21184000	23039000	22849000	23952000	30715000	Kpnb1	21315000	21972000	21184000	23039000	22849000	23952000	FALSE	FALSE	FALSE	FALSE	FALSE	FALSE	21490333.3333333	23280000	1.96482186545427	2.53295508029881	0.0349895760945101	0.999546564352982	0.923124284077893	Kpnb1	Kpnb1	876	Importin subunit beta-1; Functions in nuclear protein import, either in association with an adapter protein, like an importin-alpha subunit, which binds to nuclear localization signals (NLS) in cargo substrates, or by acting as autonomous nuclear transport receptor. Acting autonomously, serves itself as NLS receptor. Docking of the importin/substrate complex to the nuclear pore complex (NPC) is m…	2	10090.ENSMUSP00000001479
12237	A0A140LHA2;Q9WVA3;A0A140LIM5	Bub3	5	7	24.1	28	0	14.27	6282900	6345200	6462900	5839200	6057900	5721300	18126000	Bub3	6282900	6345200	6462900.00000001	5839199.99999999	6057900.00000001	5721300	FALSE	FALSE	FALSE	FALSE	FALSE	FALSE	6363666.66666667	5872800	1.43643388816212	2.90827177412658	0.0350938151494093	0.999546564352982	1.08358307224266	Bub3	Bub3	326	Mitotic checkpoint protein BUB3; Has a dual function in spindle-assembly checkpoint signaling and in promoting the establishment of correct kinetochore-microtubule (K-MT) attachments. Promotes the formation of stable end-on bipolar attachments. Necessary for kinetochore localization of BUB1. The BUB1/BUB3 complex plays a role in the inhibition of anaphase-promoting complex or cyclosome (APC/C) wh…	2	10090.ENSMUSP00000081547
11674	P05064;A6ZI44;D3YWI1;Q9CPQ9;A6ZI46;D3Z510;A0A0U1RPN8	Aldoa;Aldoart1	12	22	63.2	192	0	132.91	184950000	187830000	183170000	172460000	167190000	172400000	422910000	Aldoa	184950000	187830000	183170000	172460000	167190000	172400000	FALSE	FALSE	FALSE	FALSE	FALSE	FALSE	185316666.666667	170683333.333333	1.26892985168267	1.77255979985464	0.0173384294649062	0.94	1.08573381505712	Aldoa;Aldoart1	Aldoa	418	Fructose-bisphosphate aldolase A; Plays a key role in glycolysis and gluconeogenesis. In addition, may also function as scaffolding protein (By similarity); Belongs to the class I fructose-bisphosphate aldolase family	4	10090.ENSMUSP00000084846
64143	Q9JIW9;F6QC68	Ralb	2	4	28.6	26	0	11.76	30170000	29713000	32503000	28168000	26916000	27168000	92338000	Ralb	30170000	29713000	32503000	28168000	26916000	27168000	FALSE	FALSE	FALSE	FALSE	FALSE	FALSE	30795333.3333333	27417333.3333333	4.85927910829856	2.41523974614703	0.0324878387769284	0.999546564352982	1.12320673053543	Ralb	Ralb	206	Ras-related protein Ral-B; Multifunctional GTPase involved in a variety of cellular processes including gene expression, cell migration, cell proliferation, oncogenic transformation and membrane trafficking. Accomplishes its multiple functions by interacting with distinct downstream effectors. Acts as a GTP sensor for GTP-dependent exocytosis of dense core vesicles (By similarity). Required both …	12	10090.ENSMUSP00000004565
14678	P08752;A0A0A6YWA9	Gnai2	13	9	47.9	125	0	98.218	97935000	88517000	98778000	84702000	84498000	83648000	168230000	Gnai2	97935000.0000001	88516999.9999999	98777999.9999999	84701999.9999999	84498000.0000001	83648000.0000001	FALSE	FALSE	FALSE	FALSE	FALSE	FALSE	95076666.6666666	84282666.6666667	5.99143163832527	0.663270144078127	0.0392633773453787	0.999546564352982	1.12806903752452	Gnai2	Gnai2	355	Guanine nucleotide-binding protein G(i) subunit alpha-2; Guanine nucleotide-binding proteins (G proteins) are involved as modulators or transducers in various transmembrane signaling systems. The G(i) proteins are involved in hormonal regulation of adenylate cyclase: they inhibit the cyclase in response to beta-adrenergic stimuli. May play a role in cell division	23	10090.ENSMUSP00000057543
103573	Q6P5F9	Xpo1	3	8	9.1	34	0	24.328	5682500	5559900	6255400	5276200	5041300	5112200	4272800	Xpo1	5682500	5559900	6255400	5276200	5041300	5112200	FALSE	FALSE	FALSE	FALSE	FALSE	FALSE	5832600	5143233.33333333	6.36510916057807	2.34260609661444	0.0418346073662265	0.999546564352982	1.13403371420054	Xpo1	Xpo1	1071	Exportin-1; Mediates the nuclear export of cellular proteins (cargos) bearing a leucine-rich nuclear export signal (NES) and of RNAs. In the nucleus, in association with RANBP3, binds cooperatively to the NES on its target protein and to the GTPase Ran in its active GTP-bound form. Docking of this complex to the nuclear pore complex (NPC) is mediated through binding to nucleoporins. Upon transit …	2	10090.ENSMUSP00000099933
19933	Q9CQM8;O09167	Rpl21	2	4	25.6	30	0	14.974	23425000	25489000	25880000	21514000	22283000	21666000	108950000	Rpl21	23425000	25489000	25880000	21514000	22283000	21666000	FALSE	FALSE	FALSE	FALSE	FALSE	FALSE	24931333.3333333	21821000	5.29089521422966	1.86635765338502	0.0239402362751911	0.964102564102564	1.14253853321724	Rpl21	Rpl21	160	Component of the large ribosomal subunit.	11	10090.ENSMUSP00000041652
14225	P26883;F6X9I3	Fkbp1a	2	2	25	31	0	20.911	19859000	20698000	21958000	17501000	18364000	18835000	133050000	Fkbp1a	19859000	20698000	21958000	17501000	18364000	18835000	FALSE	FALSE	FALSE	FALSE	FALSE	FALSE	20838333.3333333	18233333.3333333	5.07004698387396	3.71040824317255	0.0298123697011814	0.999546564352982	1.14287020109689	Fkbp1a	Fkbp1a	108	Peptidyl-prolyl cis-trans isomerase FKBP1A; Keeps in an inactive conformation TGFBR1, the TGF-beta type I serine/threonine kinase receptor, preventing TGF-beta receptor activation in absence of ligand. Recruits SMAD7 to ACVR1B which prevents the association of SMAD2 and SMAD3 with the activin receptor complex, thereby blocking the activin signal. May modulate the RYR1 calcium channel activity. PP…	4	10090.ENSMUSP00000037206
11532	P28474	Adh5	2	9	32.6	59	0	48.116	34517000	31130000	32811000	30017000	28079000	27329000	70546000	Adh5	34517000	31130000	32811000	30017000	28079000	27329000	FALSE	FALSE	FALSE	FALSE	FALSE	FALSE	32819333.3333333	28475000	5.16011510701115	4.87116602724078	0.0324183460736623	0.999546564352982	1.15256657887035	Adh5	Adh5	374	Alcohol dehydrogenase class-3; Class-III ADH is remarkably ineffective in oxidizing ethanol, but it readily catalyzes the oxidation of long-chain primary alcohols and the oxidation of S-(hydroxymethyl) glutathione; Belongs to the zinc-containing alcohol dehydrogenase family. Class-III subfamily	13	10090.ENSMUSP00000005964
18777	J3QP56;P97823;D3YUG4;D3Z269;D3Z111	Lypla1	5	4	20.5	20	0	22.597	52802000	52985000	56875000	43365000	49308000	47269000	90744000	Lypla1	52802000.0000001	52984999.9999999	56875000	43365000	49308000	47269000	FALSE	FALSE	FALSE	FALSE	FALSE	FALSE	54220666.6666667	46647333.3333333	4.24292172188494	6.47384959145953	0.0330785267546908	0.999546564352982	1.16235297480385	Lypla1	Lypla1	230	Acyl-protein thioesterase 1; Hydrolyzes fatty acids from S-acylated cysteine residues in proteins such as trimeric G alpha proteins or HRAS. Has depalmitoylating activity toward KCNMA1. Has low lysophospholipase activity (By similarity)	1	10090.ENSMUSP00000027036
68631	Q99KP3	Cryl1	1	4	16.3	12	0	15.597	8113300	8285100	7874700	6990200	7272500	6448400	10435000	Cryl1	8113300	8285100	7874700	6990199.99999999	7272500	6448400.00000001	FALSE	FALSE	FALSE	FALSE	FALSE	FALSE	8091033.33333333	6903700	2.54731472787952	6.06637192941345	0.0197359277275886	0.946666666666667	1.17198507080744	Cryl1	Cryl1	319	Lambda-crystallin homolog; Crystallin, lambda 1; Belongs to the 3-hydroxyacyl-CoA dehydrogenase family	7	10090.ENSMUSP00000022517
83397	A0A668KLV9;A0A668KLD3;Q9WTQ5	Akap12	4	28	27.1	128	0	173.27	23377000	22380000	22600000	18787000	17351000	21458000	24968000	Akap12	23377000	22380000	22600000	18787000	17351000	21458000	FALSE	FALSE	FALSE	FALSE	FALSE	FALSE	22785666.6666667	19198666.6666667	2.29877124126138	10.8560555535212	0.0495135510771369	0.999546564352982	1.18683589138135	Akap12	Akap12	1684	A-kinase anchor protein 12; Anchoring protein that mediates the subcellular compartmentation of protein kinase A (PKA) and protein kinase C (PKC)	20	10090.ENSMUSP00000035829
22272	Q9CQ69	Uqcrq	2	3	36.6	27	0	7.1324	19876000	20100000	22875000	17078000	18208000	17369000	58140000	Uqcrq	19876000	20100000	22875000	17078000	18208000	17369000	FALSE	FALSE	FALSE	FALSE	FALSE	FALSE	20950333.3333333	17551666.6666667	7.97394885612328	3.34286487814616	0.0261292564280751	0.964102564102564	1.19363783116513	Uqcrq	Uqcrq	82	Cytochrome b-c1 complex subunit 8; This is a component of the ubiquinol-cytochrome c reductase complex (complex III or cytochrome b-c1 complex), which is part of the mitochondrial respiratory chain. This subunit, together with cytochrome b, binds to ubiquinone	22	10090.ENSMUSP00000053145
108737	Q6P9R2	Oxsr1	1	3	6.6	11	0	9.0532	5216600	4790600	4710400	4283900	3881300	3962100	4928300	Oxsr1	5216600.00000001	4790600	4710400.00000001	4283900	3881300	3962100	FALSE	FALSE	FALSE	FALSE	FALSE	FALSE	4905866.66666667	4042433.33333333	5.54589632290813	5.26868392762158	0.0148366921473245	0.916326530612245	1.21359247318035	Oxsr1	Oxsr1	527	Serine/threonine-protein kinase OSR1; Regulates downstream kinases in response to environmental stress. May also have a function in regulating the actin cytoskeleton	6	10090.ENSMUSP00000042155
19188	P97372;G3X9V0;E0CZ90	Psme2	3	8	37.2	43	0	42.09	29714000	30541000	27616000	22243000	23364000	26356000	46074000	Psme2	29714000	30541000	27616000	22243000	23364000	26356000	FALSE	FALSE	FALSE	FALSE	FALSE	FALSE	29290333.3333333	23987666.6666667	5.14784758801026	8.8639038720137	0.026546212647672	0.967088607594937	1.22105804371691	Psme2	Psme2b	239	Protease (prosome, macropain) activator subunit 2B	3	10090.ENSMUSP00000100564
19188	P97372;G3X9V0;E0CZ90	Psme2	3	8	37.2	43	0	42.09	29714000	30541000	27616000	22243000	23364000	26356000	46074000	Psme2	29714000	30541000	27616000	22243000	23364000	26356000	FALSE	FALSE	FALSE	FALSE	FALSE	FALSE	29290333.3333333	23987666.6666667	5.14784758801026	8.8639038720137	0.026546212647672	0.967088607594937	1.22105804371691	Psme2	Psme2	239	Proteasome activator complex subunit 2; Implicated in immunoproteasome assembly and required for efficient antigen processing. The PA28 activator complex enhances the generation of class I binding peptides by altering the cleavage pattern of the proteasome	3	10090.ENSMUSP00000123798
78038	Q3ULD5	Mccc2	2	5	11.7	14	0	11.226	3007500	2556000	3231400	2434000	2343200	2337700	3657200	Mccc2	3007500	2556000	3231400	2434000	2343200	2337700	FALSE	FALSE	FALSE	FALSE	FALSE	FALSE	2931633.33333333	2371633.33333333	11.735168976495	2.28033062039909	0.038950660180681	0.999546564352982	1.23612419007997	Mccc2	Mccc2	563	Methylcrotonoyl-CoA carboxylase beta chain, mitochondrial; Carboxyltransferase subunit of the 3-methylcrotonyl-CoA carboxylase, an enzyme that catalyzes the conversion of 3- methylcrotonyl-CoA to 3-methylglutaconyl-CoA, a critical step for leucine and isovaleric acid catabolism	7	10090.ENSMUSP00000022148
12628	D6RGQ0;E9Q8I0;P06909;A0A0A6YVP8;E9Q8H9	Cfh	8	7	7.2	14	0	12.275	9623300	8785100	8728700	6204400	7991600	7506100	5817800	Cfh	9623300.00000001	8785100	8728700	6204400	7991600.00000001	7506099.99999999	FALSE	FALSE	FALSE	FALSE	FALSE	FALSE	9045700.00000001	7234033.33333333	5.53865968152068	12.7749034006125	0.0437109103544128	0.999546564352982	1.2504365936937	Cfh	Cfh	1252	Complement factor H; Factor H functions as a cofactor in the inactivation of C3b by factor I and also increases the rate of dissociation of the C3bBb complex (C3 convertase) and the (C3b)NBB complex (C5 convertase) in the alternative complement pathway	28	10090.ENSMUSP00000107607
20717	Q03734	Serpina3m	1	4	26.1	11	0	6.6926	8022500	10241000	8886500	7103100	6900600	7275500	8512600	Serpina3m	8022499.99999999	10241000	8886500.00000001	7103100	6900600.00000001	7275500.00000001	FALSE	FALSE	FALSE	FALSE	FALSE	FALSE	9050000	7093066.66666667	12.3563619284742	2.64555924836777	0.0268936761640028	0.9675	1.27589383059513	Serpina3m	Serpina3m	418	Serine (or cysteine) peptidase inhibitor, clade A, member 3M; Belongs to the serpin family	31	10090.ENSMUSP00000130979
19063	O88531;B1B0P8;B1B0P9	Ppt1	3	2	9.5	16	0	7.2102	1717300	0	1694900	1342000	1266500	1418600	2351100	Ppt1	1717300	1787393.08803931	1694900	1342000	1266500	1418600	FALSE	TRUE	FALSE	FALSE	FALSE	FALSE	1733197.6960131	1342366.66666667	2.78401092929136	5.66541652341582	0.00493398193189715	0.591666666666667	1.29115072584225	Ppt1	Ppt1	306	Palmitoyl-protein thioesterase 1; Removes thioester-linked fatty acyl groups such as palmitate from modified cysteine residues in proteins or peptides during lysosomal degradation. Prefers acyl chain lengths of 14 to 18 carbons	1	10090.ENSMUSP00000030412
433375	O88668;K4DI63;J3QP41	Creg1	3	2	13.2	14	0	8.1909	3949300	3805200	3566700	3392800	2590500	2615000	3884100	Creg1	3949300	3805200	3566700	3392800	2590500	2615000	FALSE	FALSE	FALSE	FALSE	FALSE	FALSE	3773733.33333333	2866100	5.12042585462806	15.9205904829144	0.0320361362056984	0.999546564352982	1.31667887838294	Creg1	Creg1	220	Protein CREG1; May contribute to the transcriptional control of cell growth and differentiation. Antagonizes transcriptional activation and cellular transformation by the adenovirus E1A protein. The transcriptional control activity of cell growth requires interaction with IGF2R (By similarity)	10	10090.ENSMUSP00000107060
67399	Q3TJD7;B8JJB2;B8JJB3;Q8BVJ7	Pdlim7	5	6	13.1	16	0	11.38	5948700	5487500	5850700	3860100	4675100	4464200	8464500	Pdlim7	5948700	5487500	5850700	3860100	4675100	4464200	FALSE	FALSE	FALSE	FALSE	FALSE	FALSE	5762300	4333133.33333333	4.21664758129479	9.76229189740796	0.0111535788742182	0.916326530612245	1.32982291490376	Pdlim7	Pdlim7	457	PDZ and LIM domain protein 7; May function as a scaffold on which the coordinated assembly of proteins can occur. May play a role as an adapter that, via its PDZ domain, localizes LIM-binding proteins to actin filaments of both skeletal muscle and nonmuscle tissues. Involved in both of the two fundamental mechanisms of bone formation, direct bone formation (e.g. embryonic flat bones mandible and …	21	10090.ENSMUSP00000047173
18105	Q9JI75;A0A1Y7VL95;A0A1Y7VMA0	Nqo2	3	5	33.3	10	0	12.792	5550500	4913400	5894800	4544900	3397000	4339800	5948200	Nqo2	5550500	4913400	5894800	4544900	3397000	4339800	FALSE	FALSE	FALSE	FALSE	FALSE	FALSE	5452900	4093900	9.13140733631423	14.9535542898846	0.0395413481584434	0.999546564352982	1.33195730232785	Nqo2	Nqo2	231	Ribosyldihydronicotinamide dehydrogenase [quinone]; The enzyme apparently serves as a quinone reductase in connection with conjugation reactions of hydroquinones involved in detoxification pathways as well as in biosynthetic processes such as the vitamin K-dependent gamma-carboxylation of glutamate residues in prothrombin synthesis	14	10090.ENSMUSP00000021843
70231	A2ATI9;Q99JX3;A2ATI8;A2ATI6	Gorasp2	4	2	7.4	12	0	4.8743	1835400	2034500	1697600	0	0	1470900	2704500	Gorasp2	1835400	2034500	1697600	1061884.90665129	1342038.40431111	1470900	FALSE	FALSE	FALSE	TRUE	TRUE	FALSE	1855833.33333333	1291607.7703208	9.12673157449351	16.1905994789676	0.0223766504517026	0.954411764705882	1.43683970937431	Gorasp2	Gorasp2	451	Golgi reassembly-stacking protein 2; Plays a role in assembly and membrane stacking of the Golgi cisternae, and in the process by which Golgi stacks reform after mitotic breakdown. May regulate the intracellular transport and presentation of a defined set of transmembrane proteins, such as transmembrane TGFA	1	10090.ENSMUSP00000028509
12848	A2AQE4;P61202	Cops2	2	5	15.2	14	0	9.0527	2353400	2116300	2047400	0	0	0	913390	Cops2	2353400	2116300	2047400	743707.897960301	1312018.02948496	1288878.30098356	FALSE	FALSE	FALSE	TRUE	TRUE	TRUE	2172366.66666667	1114868.07614294	7.38916655086483	28.8502566764907	0.0152536483669215	0.916326530612245	1.94854145809099	Cops2	Cops2	450	COP9 signalosome complex subunit 2; Essential component of the COP9 signalosome complex (CSN), a complex involved in various cellular and developmental processes. The CSN complex is an essential regulator of the ubiquitin (Ubl) conjugation pathway by mediating the deneddylation of the cullin subunits of SCF-type E3 ligase complexes, leading to decrease the Ubl ligase activity of SCF-type complexe…	3	10090.ENSMUSP00000106090
11768	A0A0R4IZX6;Q9WVP1;A0A1L1SUA0;A0A0R4J1L4	Ap1m2	5	2	7.1	6	0	4.2327	1999400	0	1798800	0	0	0	1427900	Ap1m2	1999400	1235509.61257013	1798800	552097.925533163	1209240.69347943	753001.904030217	FALSE	TRUE	FALSE	TRUE	TRUE	TRUE	1677903.20419004	838113.507680936	23.6030034226989	40.1780302817244	0.0357887421820709	0.999546564352982	2.00199995443673	Ap1m2	Ap1m2	425	AP-1 complex subunit mu-2; Subunit of clathrin-associated adaptor protein complex 1 that plays a role in protein sorting in the trans-Golgi network (TGN) and endosomes. The AP complexes mediate the recruitment of clathrin to membranes and the recognition of sorting signals within the cytosolic tails of transmembrane cargo molecules	2	10090.ENSMUSP00000111093
70497	A0A0U1RNM6;E9QAJ9;Q3UIA2;A0A0U1RPK6;Q5SSM3	Arhgap17;Arhgap44	5	2	7.8	4	0.0019417	2.6511	2769800	0	2529300	0	0	0	4444700	Arhgap17	2769800	2037225.64751842	2529300	1177588.69044269	1098665.0600817	1113021.66211822	FALSE	TRUE	FALSE	TRUE	TRUE	TRUE	2445441.88250614	1129758.47088087	15.2699289371794	3.72111127569174	0.0024322446143155	0.486666666666667	2.16457052151991	Arhgap17;Arhgap44	Arhgap17	846	Rho GTPase-activating protein 17; Rho GTPase-activating protein involved in the maintenance of tight junction by regulating the activity of CDC42, thereby playing a central role in apical polarity of epithelial cells. Specifically acts as a GTPase activator for the CDC42 GTPase by converting it to an inactive GDP-bound state. The complex formed with AMOT acts by regulating the uptake of polarity …	26	10090.ENSMUSP00000102050
12946	A0A0A6YY75;Q64735;A0A0A6YVT1;A0A0A6YXN9	Cr1l	5	3	7.5	10	0	9.0812	3105900	3650400	3147200	2353000	0	0	2345000	Cr1l	3105900	3650400	3147200	2353000	1179908.53806602	1001416.68219714	FALSE	FALSE	FALSE	FALSE	TRUE	TRUE	3301166.66666667	1511441.74008772	9.18308914236054	48.5797598733739	0.021681723419041	0.954411764705882	2.18411770636629	Cr1l	Cr1l	440	Complement component receptor 1-like protein; Acts as a cofactor for complement factor I, a serine protease which protects autologous cells against complement- mediated injury by cleaving C3b and C4b deposited on host tissue. Also acts as a decay-accelerating factor, preventing the formation of C4b2a and C3bBb, the amplification convertases of the complement cascade. Plays a crucial role in early…	10	10090.ENSMUSP00000074902
72560	G3UWC2;Q9CZR2	Naalad2	4	4	5.7	5	0	7.1616	1575800	2147800	1736500	0	0	0	992170	Naalad2	1575800	2147800	1736500	650818.970006659	637014.775337683	844925.700870425	FALSE	FALSE	FALSE	TRUE	TRUE	TRUE	1820033.33333333	710919.815404922	16.2089006824524	16.3531195460711	0.00284920083391244	0.494117647058824	2.56011056928648	Naalad2	Naalad2	740	N-acetylated-alpha-linked acidic dipeptidase 2; Has N-acetylated-alpha-linked-acidic dipeptidase (NAALADase) activity. Also exhibits a dipeptidyl-peptidase IV type activity. Inactivate the peptide neurotransmitter N- acetylaspartylglutamate	30	10090.ENSMUSP00000128674
20208	P05366	Saa1	1	2	32.8	26	0	14.932	54375000	38955000	27388000	13093000	15323000	16219000	111140000	Saa1	54375000.0000001	38955000	27388000	13093000	15323000	16219000	FALSE	FALSE	FALSE	FALSE	FALSE	FALSE	40239333.3333334	14878333.3333333	33.6468403544983	10.8193621544473	0.00795691452397498	0.789655172413793	2.70455920241963	Saa1	Saa1	122	Serum amyloid A-1 protein; Major acute phase protein	4	10090.ENSMUSP00000119150
109785	Q8BWW3;Q9CYR6	Pgm3	2	6	14.4	9	0	8.4457	11074000	12146000	10089000	0	0	8674800	5886000	Pgm3	11074000	12146000	10089000	1907350.09405353	1616904.91859519	8674799.99999999	FALSE	FALSE	FALSE	TRUE	TRUE	FALSE	11103000	4066351.6708829	9.26602350879103	98.2127198298862	0.0450312717164698	0.999546564352982	2.73045739735276	Pgm3	Pgm3	542	Phosphoacetylglucosamine mutase; Catalyzes the conversion of GlcNAc-6-P into GlcNAc-1-P during the synthesis of uridine diphosphate/UDP-GlcNAc, a sugar nucleotide critical to multiple glycosylation pathways including protein N- and O-glycosylation; Belongs to the phosphohexose mutase family	24	10090.ENSMUSP00000070871
56305	Q8JZZ5;P53811	Pitpnb	2	3	14.7	7	0	6.5564	6232100	4506200	4507100	0	0	0	5279500	Pitpnb	6232100	4506200	4507100	1320493.03315205	1187623.25251249	1125824.26761774	FALSE	FALSE	FALSE	TRUE	TRUE	TRUE	5081800	1211313.51776076	19.6030761464554	8.21200526762607	0.00100764419735928	0.4	4.19528051614106	Pitpnb	Pitpnb	271	Phosphatidylinositol transfer protein beta isoform; Catalyzes the transfer of PtdIns and phosphatidylcholine between membranes	9	10090.ENSMUSP00000083835
69091	Q8C0E2	Vps26b	1	2	10.4	8	0	3.6049	5273800	7803800	5918100	0	0	0	4704500	Vps26b	5273800	7803800	5918100	1447187.64779839	882388.730458354	1586164.68449983	FALSE	FALSE	FALSE	TRUE	TRUE	TRUE	6331900	1305247.02091886	20.7643918162161	28.5570873933746	0.00253648366921473	0.486666666666667	4.85111239368509	Vps26b	Vps26b	336	Vacuolar protein sorting-associated protein 26B; Acts as component of the retromer cargo-selective complex (CSC). The CSC is believed to be the core functional component of retromer or respective retromer complex variants acting to prevent missorting of selected transmembrane cargo proteins into the lysosomal degradation pathway. The recruitment of the CSC to the endosomal membrane involves RAB7A…	2	10090.ENSMUSP00000034470
17274	P55258	Rab8a	1	2	30	8	0	4.8233	8896800	9249500	8833600	0	0	0	9458000	Rab8a	8896800.00000001	9249499.99999999	8833600.00000001	1757786.94211214	1054068.52961724	581015.313047678	FALSE	FALSE	FALSE	TRUE	TRUE	TRUE	8993300	1130956.92825902	2.49201828544747	52.3575776657286	0.0029186935371786	0.494117647058824	7.95193855334895	Rab8a	Rab8a	207	Ras-related protein Rab-8A; The small GTPases Rab are key regulators of intracellular membrane trafficking, from the formation of transport vesicles to their fusion with membranes. Rabs cycle between an inactive GDP-bound form and an active GTP-bound form that is able to recruit to membranes different sets of downstream effectors directly responsible for vesicle formation, movement, tethering and…	1	10090.ENSMUSP00000003121
11431	Q9D358;Q561M1;A0A1W2P7X3	Acp1	3	3	20.3	9	0	6.6882	9832300	10712000	8142600	0	0	0	21797000	Acp1	9832300.00000001	10712000	8142599.99999999	804308.121003995	1154405.34053116	684014.399324811	FALSE	FALSE	FALSE	TRUE	TRUE	TRUE	9562300	880909.286953321	13.6557723131487	27.7408903922631	0.000590687977762335	0.4	10.855033703949	Acp1	Acp1	158	Low molecular weight phosphotyrosine protein phosphatase; Acts on tyrosine phosphorylated proteins, low-MW aryl phosphates and natural and synthetic acyl phosphates	27	10090.ENSMUSP00000106509
13057	Q61462	Cyba	1	2	8.9	4	0.0016019	2.8977	21489000	19174000	16327000	0	0	0	32354000	Cyba	21489000	19174000	16327000	1777501.58848582	2046128.13678638	838142.385975586	FALSE	FALSE	FALSE	TRUE	TRUE	TRUE	18996666.6666667	1553924.03708259	13.610624634458	40.8172675232889	0.00170257123002085	0.4	12.2249648073736	Cyba	Cyba	192	Cytochrome b-245 light chain; Critical component of the membrane-bound oxidase of phagocytes that generates superoxide. Associates with NOX3 to form a functional NADPH oxidase constitutively generating superoxide	8	10090.ENSMUSP00000017604
