# Supplementary material for: Insulin reverses impaired alveolar fluid clearance in ARDS by inhibiting LPS-induced autophagy and inflammatory
Source: Front Immunol. 2023 Aug 15;14:1162159. doi: 10.3389/fimmu.2023.1162159 (PMC10466042; doi:10.3389/fimmu.2023.1162159)
Supplement: Supplementary file 1 [file DataSheet_1.zip › significant proteins--LPS--Control--.csv]

ENTREZID	Majority.protein.IDs	Gene.names	Number.of.proteins	Unique.peptides	Sequence.coverage....	MS.MS.count	Q.value	Score	LFQ.intensity.C1	LFQ.intensity.C2	LFQ.intensity.C3	LFQ.intensity.L1	LFQ.intensity.L2	LFQ.intensity.L3	iBAQ	Symbol	Control.1	Control.2	Control.3	LPS.1	LPS.2	LPS.3	im..Control.1	im..Control.2	im..Control.3	im..LPS.1	im..LPS.2	im..LPS.3	LPS	Control	cv..LPS	cv..Control	pv..LPS--Control	qv..LPS--Control	fc..LPS--Control	Alias	preferred_name	protein_size	annotation	SubPPI	STRING_id
11431	Q9D358;Q561M1;A0A1W2P7X3	Acp1	3	3	20.3	9	0	6.6882	10130000	8469000	7880700	0	0	0	21797000	Acp1	10130000	8469000.00000001	7880700	804308.121003995	1154405.34053116	684014.399324811	FALSE	FALSE	FALSE	TRUE	TRUE	TRUE	880909.286953321	8826566.66666667	27.7408903922631	13.2158123972161	0.000312717164697707	0.100112092073251	0.0998020317775489	Acp1	Acp1	158	Low molecular weight phosphotyrosine protein phosphatase; Acts on tyrosine phosphorylated proteins, low-MW aryl phosphates and natural and synthetic acyl phosphates	7	10090.ENSMUSP00000106509
228801	Q61114	Bpifb1	1	4	10.1	7	0	9.2695	5078500	10757000	9556800	0	0	0	2335600	Bpifb1	5078500	10757000	9556800.00000001	1133809.47816759	1223939.06589554	1218153.56623947	FALSE	FALSE	FALSE	TRUE	TRUE	TRUE	1191967.37010087	8464100.00000001	4.23243255609346	35.3587182940388	0.00132036136205698	0.100112092073251	0.140826239068639	Bpifb1	Bpifb1	474	BPI fold-containing family B member 1; May play a role in innate immunity in mouth, nose and lungs. Binds bacterial lipopolysaccharide (LPS) and modulates the cellular responses to LPS. May be involved in formation of the left-right axis in the node of the developing embryo	2	10090.ENSMUSP00000080501
17274	P55258	Rab8a	1	2	30	8	0	4.8233	9446800	11047000	0	0	0	0	9458000	Rab8a	9446800.00000001	11047000	1084172.25632486	1757786.94211214	1054068.52961724	581015.313047678	FALSE	FALSE	TRUE	TRUE	TRUE	TRUE	1130956.92825902	7192657.41877495	52.3575776657286	74.3851172139991	0.0267894371091035	0.236794730364681	0.157237702619742	Rab8a	Rab8a	207	Ras-related protein Rab-8A; The small GTPases Rab are key regulators of intracellular membrane trafficking, from the formation of transport vesicles to their fusion with membranes. Rabs cycle between an inactive GDP-bound form and an active GTP-bound form that is able to recruit to membranes different sets of downstream effectors directly responsible for vesicle formation, movement, tethering and…	4	10090.ENSMUSP00000003121
17528	A0A5F8MPM4;E9QK82;P27573	Mpz	3	4	13.1	13	0	8.1594	5119400	18812000	26636000	2724900	2992700	3665300	15072000	Mpz	5119399.99999999	18812000	26636000	2724900	2992700	3665300	FALSE	FALSE	FALSE	FALSE	FALSE	FALSE	3127633.33333333	16855800	15.4910467132133	64.6120052679199	0.00868658790826963	0.163644765888967	0.185552351910519	Mpz	Mpz	248	Is an adhesion molecule necessary for normal myelination in the peripheral nervous system. It mediates adhesion between adjacent myelin wraps and ultimately drives myelin compaction.	10	10090.ENSMUSP00000066701
67916	Q99JY8	Ppap2b	1	3	11.2	8	0	4.9205	7480200	5802300	7317700	0	0	0	6364600	Ppap2b	7480200	5802300	7317700.00000001	914800.011434375	2052532.42514766	1310452.96687548	FALSE	FALSE	FALSE	TRUE	TRUE	TRUE	1425928.46781917	6866733.33333333	40.5062089255222	13.4765693164724	0.00205003474635163	0.100112092073251	0.207657469512797	Plpp3	Ppap2b	312	Phospholipid phosphatase 3; Catalyzes the conversion of phosphatidic acid (PA) to diacylglycerol (DG). In addition it hydrolyzes lysophosphatidic acid (LPA), ceramide-1-phosphate (C-1-P) and sphingosine-1- phosphate (S-1-P) (By similarity). Essential to the formation of the chorioallantoic placenta and extraembryonic vasculature. Also mediates gastrulation and axis formation, probably by regulati…	7	10090.ENSMUSP00000065719
20389	Q6P8P8;P21841	Sftpc	2	2	13.5	7	0	9.4485	6800000	5734300	6548000	0	0	1733500	5469000	Sftpc	6800000	5734300.00000001	6548000	1327625.00095725	1396915.53603143	1733500	FALSE	FALSE	FALSE	TRUE	TRUE	FALSE	1486013.51232956	6360766.66666667	14.6103411380784	8.75641601300035	0.000972897845726199	0.100112092073251	0.233621761369891	Sftpc	Sftpc	193	Pulmonary surfactant associated proteins promote alveolar stability by lowering the surface tension at the air-liquid interface in the peripheral air spaces	3	10090.ENSMUSP00000022692
72560	G3UWC2;Q9CZR2	Naalad2	4	4	5.7	5	0	7.1616	3788500	2039900	2376600	0	0	0	992170	Naalad2	3788500	2039900	2376600	650818.970006659	637014.775337683	844925.700870425	FALSE	FALSE	FALSE	TRUE	TRUE	TRUE	710919.815404922	2735000	16.3531195460711	33.9217509366585	0.00239749826268242	0.100112092073251	0.259934118978034	Naalad2	Naalad2	740	N-acetylated-alpha-linked acidic dipeptidase 2; Has N-acetylated-alpha-linked-acidic dipeptidase (NAALADase) activity. Also exhibits a dipeptidyl-peptidase IV type activity. Inactivate the peptide neurotransmitter N- acetylaspartylglutamate	36	10090.ENSMUSP00000128674
225341	Q91XD2	Lims2	1	2	10.6	5	0.0058118	2.1995	13834000	14113000	9991800	8997700	0	0	12473000	Lims2	13834000	14113000	9991800.00000001	8997699.99999999	1093733.68751999	1394200.4109487	FALSE	FALSE	FALSE	FALSE	TRUE	TRUE	3828544.69948956	12646266.6666667	116.99327893	18.2114166190441	0.0118137595552467	0.196952992574332	0.302741101417775	Lims2	Lims2	341	LIM and senescent cell antigen-like-containing domain protein 2; Adapter protein in a cytoplasmic complex linking beta- integrins to the actin cytoskeleton, bridges the complex to cell surface receptor tyrosine kinases and growth factor receptors	4	10090.ENSMUSP00000025254
14555	E0CXN5;P13707	Gpd1	2	5	24.2	8	0	10.534	6318400	6421000	15371000	4720100	0	3984400	4188600	Gpd1	6318400.00000001	6421000	15371000	4720100	844058.820926811	3984400	FALSE	FALSE	FALSE	FALSE	TRUE	FALSE	3182852.94030894	9370133.33333333	64.6774273226852	55.4651250405986	0.0287352328005559	0.238209859215766	0.339680645630329	Gpd1	Gpd1	349	Glycerol-3-phosphate dehydrogenase 1 (soluble)	7	10090.ENSMUSP00000023760
29856	D3Z3Q3;Q921U8	Smtn	4	5	5.9	7	0	9.1973	3714700	3491200	3170100	0	0	0	1481300	Smtn	3714700	3491200	3170100	1180677.53397799	1505642.58694234	1448704.00436406	FALSE	FALSE	FALSE	TRUE	TRUE	TRUE	1378341.3750948	3458666.66666667	12.5899962065937	7.91500754213831	0.0022585128561501	0.100112092073251	0.398518130809984	Smtn	Smtn	921	Smoothelin; Structural protein of the cytoskeleton	1	10090.ENSMUSP00000020721
19697	A0A494BA44;Q04207;A0A494B901;Q4U113;A4QPD3;P15307	Rela;Rel	6	2	6.6	2	0.0016051	2.9105	3180000	2259900	0	0	0	0	2585000	Rela	3180000	2259900	1192176.06205878	724890.86860694	900843.94220538	1144086.38771124	FALSE	FALSE	TRUE	TRUE	TRUE	TRUE	923273.732841188	2210692.02068626	22.7988663071545	45.0006213722142	0.0213342599027102	0.218430187512665	0.417640143539569	Rela;Rel	Rela	549	Transcription factor p65; NF-kappa-B is a pleiotropic transcription factor present in almost all cell types and is the endpoint of a series of signal transduction events that are initiated by a vast array of stimuli related to many biological processes such as inflammation, immunity, differentiation, cell growth, tumorigenesis and apoptosis. NF-kappa-B is a homo- or heterodimeric complex formed b…	1	10090.ENSMUSP00000025867
12350	P16015	Ca3	1	6	33.5	28	0	28.923	17198000	29183000	38758000	12049000	9697400	14219000	23111000	Ca3	17198000	29183000	38758000	12049000	9697399.99999999	14219000	FALSE	FALSE	FALSE	FALSE	FALSE	FALSE	11988466.6666667	28379666.6666667	18.8631939166949	38.0639637742181	0.0132383599722029	0.209575313625871	0.422431553107272	Ca3	Car3	260	Carbonic anhydrase 3; Reversible hydration of carbon dioxide	18	10090.ENSMUSP00000029076
78651	P62313	Lsm6	1	3	32.5	9	0	4.8174	9518300	8004600	7734200	0	0	7983300	38598000	Lsm6	9518300.00000001	8004599.99999999	7734199.99999999	1730835.26037489	1041013.96468025	7983300.00000001	FALSE	FALSE	FALSE	TRUE	TRUE	FALSE	3585049.74168505	8419033.33333333	106.681383878324	11.4210896097885	0.0268241834607366	0.236794730364681	0.425826766535158	Lsm6	Lsm6	80	U6 snRNA-associated Sm-like protein LSm6; Component of LSm protein complexes, which are involved in RNA processing and may function in a chaperone-like manner, facilitating the efficient association of RNA processing factors with their substrates. Component of the cytoplasmic LSM1-LSM7 complex, which is thought to be involved in mRNA degradation by activating the decapping step in the 5'-to-3' mR…	7	10090.ENSMUSP00000049722
19139	Q9D7G0;G3UXL2	Prps1;Prps1l3	3	3	30.2	5	0	5.2314	11494000	9164300	10128000	0	0	9914400	8936100	Prps1	11494000	9164299.99999999	10128000	2042539.11807533	1156662.83589468	9914400.00000001	FALSE	FALSE	FALSE	TRUE	TRUE	FALSE	4371200.65132334	10262100	110.28875310922	11.4072644846694	0.0276580958999305	0.238209859215766	0.425955764543645	Prps1;Prps1l3	Prps1	318	Ribose-phosphate pyrophosphokinase 1; Catalyzes the synthesis of phosphoribosylpyrophosphate (PRPP) that is essential for nucleotide synthesis	7	10090.ENSMUSP00000033809
18115	Q61941;E9Q8F4;Q8C9V5;Q8BGK0	Nnt	4	10	11.8	21	0	25.53	4862700	14852000	13401000	4593500	5369200	4432400	4099600	Nnt	4862700	14852000	13401000	4593500	5369200.00000001	4432400	FALSE	FALSE	FALSE	FALSE	FALSE	FALSE	4798366.66666667	11038566.6666667	10.4384594077236	48.8961936686982	0.0421473245309243	0.265936246612962	0.434691098180017	Nnt	Nnt	835	annotation not available	7	10090.ENSMUSP00000096753
13731	O88662	Emp2	1	2	5.2	24	0	97.123	322300000	179210000	177420000	143700000	126340000	25650000	831120000	Emp2	322300000	179210000	177420000	143700000	126340000	25650000	FALSE	FALSE	FALSE	FALSE	FALSE	FALSE	98563333.3333333	226310000	64.6676499686843	36.7348311113905	0.0431202223766505	0.266688179764859	0.435523544400748	Emp2	Emp2	172	Epithelial membrane protein 2; Functions as a key regulator of cell membrane composition by regulating proteins surface expression. Also, plays a role in regulation of processes including cell migration, cell proliferation, cell contraction and cell adhesion. Negatively regulates caveolae formation by reducing CAV1 expression and CAV1 amount by increasing lysosomal degradation. Facilitates surfac…	8	10090.ENSMUSP00000077466
56529	D3YWT0;D3Z569;D3YTS1;Q9R0P6	Sec11a	4	2	10	13	0	3.8341	12274000	12130000	11798000	0	0	11304000	25589000	Sec11a	12274000	12130000	11798000	3474860.84685156	1699771.84905458	11304000	FALSE	FALSE	FALSE	TRUE	TRUE	FALSE	5492877.56530205	12067333.3333333	93.0340042452561	2.02289319777295	0.0313412091730368	0.24967910272342	0.455185699572016	Sec11a	Sec11a	179	Signal peptidase complex catalytic subunit SEC11A; Component of the microsomal signal peptidase complex which removes signal peptides from nascent proteins as they are translocated into the lumen of the endoplasmic reticulum	4	10090.ENSMUSP00000026818
21956	K3W4R6;K3W4R7;Q6P3Z7;J3QQ13;P50752	Tnnt2	5	3	11.2	10	0	8.4921	19914000	25630000	21498000	0	12909000	15205000	24067000	Tnnt2	19914000	25630000	21498000	2438558.26627165	12909000	15205000	FALSE	FALSE	FALSE	TRUE	FALSE	FALSE	10184186.0887572	22347333.3333333	66.823568430257	13.205752666321	0.0415218902015288	0.265936246612962	0.455722655443925	Tnnt2	Tnnt2	301	Troponin T, cardiac muscle; Troponin T is the tropomyosin-binding subunit of troponin, the thin filament regulatory complex which confers calcium-sensitivity to striated muscle actomyosin ATPase activity	1	10090.ENSMUSP00000107717
11768	A0A0R4IZX6;Q9WVP1;A0A1L1SUA0;A0A0R4J1L4	Ap1m2	5	2	7.1	6	0	4.2327	1853700	2356800	0	0	0	0	1427900	Ap1m2	1853700	2356800	1232758.75568829	552097.925533163	1209240.69347943	753001.904030217	FALSE	FALSE	TRUE	TRUE	TRUE	TRUE	838113.507680936	1814419.58522943	40.1780302817244	31.0319176941679	0.0201528839471855	0.21819302118529	0.461918243444753	Ap1m2	Ap1m2	425	AP-1 complex subunit mu-2; Subunit of clathrin-associated adaptor protein complex 1 that plays a role in protein sorting in the trans-Golgi network (TGN) and endosomes. The AP complexes mediate the recruitment of clathrin to membranes and the recognition of sorting signals within the cytosolic tails of transmembrane cargo molecules	4	10090.ENSMUSP00000111093
21787	B8JJG7;B8JJG8;Q9Z1A1;B8JJG9	Tfg	5	4	43.7	8	0	6.7084	10391000	10333000	12848000	0	0	12906000	37195000	Tfg	10391000	10333000	12848000	2314780.83193734	831634.999011247	12906000	FALSE	FALSE	FALSE	TRUE	TRUE	FALSE	5350805.27698286	11190666.6666667	123.063361748328	12.8284199115118	0.0414176511466296	0.265936246612962	0.478148928599683	Tfg	Tfg	397	Trk-fused gene	2	10090.ENSMUSP00000067867
13107	P33267;A0A0U1RPL9	Cyp2f2	2	24	48.1	191	0	146.2	102050000	57654000	104420000	49244000	35050000	45042000	139060000	Cyp2f2	102050000	57654000.0000001	104420000	49243999.9999999	35050000	45042000	FALSE	FALSE	FALSE	FALSE	FALSE	FALSE	43112000	88041333.3333333	16.9121469436521	29.9210245553188	0.0168519805420431	0.216776183385385	0.489679090124335	Cyp2f2	Cyp2f2	491	Cytochrome P450 2F2; Involved in the regio- and stereoselective transformation of naphthalene to trans-1R-hydroxy-2R-glutathionyl- 1,2-dihydronaphthalene in the presence of glutathione and glutathione S-transferases. It specifically catalyzes the production of a very reactive and potentially toxic intermediate, the 2R,2S arene oxide, that is associated with necrosis of the unciliated bronchiolar …	3	10090.ENSMUSP00000003100
15446	Q8VCC1	Hpgd	1	7	30.9	40	0	23.04	50318000	50665000	46211000	19033000	30823000	22434000	39600000	Hpgd	50318000	50665000	46211000	19033000	30823000	22434000	FALSE	FALSE	FALSE	FALSE	FALSE	FALSE	24096666.6666667	49064666.6666667	25.1831872515119	5.04931707343166	0.00733148019457957	0.151776024626691	0.491120561979428	Hpgd	Hpgd	269	15-hydroxyprostaglandin dehydrogenase [NAD(+)]; Prostaglandin inactivation. Contributes to the regulation of events that are under the control of prostaglandin levels. Catalyzes the NAD-dependent dehydrogenation of lipoxin A4 to form 15-oxo-lipoxin A4 (By similarity)	21	10090.ENSMUSP00000034026
56744	Q9Z126;A0A0J9YTR7	Pf4	2	2	20	34	0	7.351	57417000	44946000	53046000	18227000	22887000	36742000	170530000	Pf4	57417000	44946000	53046000	18227000	22887000	36742000	FALSE	FALSE	FALSE	FALSE	FALSE	FALSE	25952000	51803000	37.108982316098	12.2149997588958	0.0137943015983322	0.211274705879415	0.500974847016582	Pf4	Pf4	105	Platelet factor 4; Released during platelet aggregation. Neutralizes the anticoagulant effect of heparin because it binds more strongly to heparin than to the chondroitin-4-sulfate chains of the carrier molecule. Chemotactic for neutrophils and monocytes. Inhibits endothelial cell proliferation (By similarity)	1	10090.ENSMUSP00000031320
16776	Q61001	Lama5	1	2	0.6	3	0	4.7996	2725300	2361600	0	0	0	1420100	130420	Lama5	2725300	2361600	1619468.7191971	794237.484102334	1214129.8982561	1420100	FALSE	FALSE	TRUE	TRUE	TRUE	FALSE	1142822.46078615	2235456.23973237	27.9104029936787	25.2120513498205	0.0209173036831133	0.21819302118529	0.511225601500912	Lama5	Lama5	3718	Laminin subunit alpha-5; Binding to cells via a high affinity receptor, laminin is thought to mediate the attachment, migration and organization of cells into tissues during embryonic development by interacting with other extracellular matrix components. Alpha-5 may be the major laminin alpha chain of adult epithelial and/or endothelial basal laminae	1	10090.ENSMUSP00000015791
12797	Q08091;A0A1L1SRV0;A0A1L1SUB2	Cnn1	4	11	44.8	58	0	59.303	29492000	50553000	38350000	18696000	20508000	23603000	101100000	Cnn1	29492000	50552999.9999999	38350000	18696000	20508000	23603000	FALSE	FALSE	FALSE	FALSE	FALSE	FALSE	20935666.6666667	39465000	11.8520100078003	26.7950832811255	0.0156011118832523	0.213924027292534	0.530486929346679	Cnn1	Cnn1	297	Calponin-1; Thin filament-associated protein that is implicated in the regulation and modulation of smooth muscle contraction. It is capable of binding to actin, calmodulin, troponin C and tropomyosin. The interaction of calponin with actin inhibits the actomyosin Mg-ATPase activity	1	10090.ENSMUSP00000001384
67448	Q9DC11;B1AY85;B1AY86	Plxdc2	3	3	5.7	15	0	5.603	11894000	9750000	9104800	5834900	5471600	5017600	6492500	Plxdc2	11894000	9750000	9104799.99999999	5834900	5471600	5017600.00000001	FALSE	FALSE	FALSE	FALSE	FALSE	FALSE	5441366.66666667	10249600	7.52546103350245	14.2461598554346	0.00621959694232106	0.142889819971342	0.530885758143407	Plxdc2	Plxdc2	530	Plexin domain-containing protein 2; May play a role in tumor angiogenesis; Belongs to the plexin family	17	10090.ENSMUSP00000028081
67075	A2ADH1;Q9CQY5	Magt1	2	2	4.9	7	0	5.3289	8390300	9586500	8533100	11406000	0	0	9183600	Magt1	8390300.00000001	9586499.99999999	8533100	11406000	1302197.56045508	1570007.5543163	FALSE	FALSE	FALSE	FALSE	TRUE	TRUE	4759401.7049238	8836633.33333333	120.974875376103	7.39327837321785	0.0481584433634468	0.270183821188788	0.5385989805609	Magt1	Magt1	368	Magnesium transporter protein 1; Acts as accessory component of the N-oligosaccharyl transferase (OST) complex which catalyzes the transfer of a high mannose oligosaccharide from a lipid-linked oligosaccharide donor to an asparagine residue within an Asn-X-Ser/Thr consensus motif in nascent polypeptide chains. Involved in N-glycosylation of STT3B-dependent substrates. Specifically required for th…	4	10090.ENSMUSP00000120994
226251	E9Q9C7;E9Q9C4;E9Q9C0;E9Q9C1;E9Q9C2;E9QK41;Q8K4G5;E9Q9Q7;E9Q9D1;E9Q9D2;E9Q030	Ablim1	12	6	9.9	18	0	14.708	6546200	5391400	7326900	4303600	0	4446200	3238100	Ablim1	6546200	5391400	7326900.00000001	4303600	1717954.41653497	4446200.00000001	FALSE	FALSE	FALSE	FALSE	TRUE	FALSE	3489251.47217833	6421500	44.0107107024757	15.1640110036433	0.039819318971508	0.26228937301924	0.543370158401981	Ablim1	Ablim1	861	Actin-binding LIM protein 1; May act as scaffold protein (By similarity). May play a role in the development of the retina. Has been suggested to play a role in axon guidance	1	10090.ENSMUSP00000078336
18186	P97333	Nrp1	1	6	9.2	20	0	12.861	8910700	7904500	8460100	6049300	4268700	3505300	3730300	Nrp1	8910699.99999999	7904500	8460100	6049300	4268700	3505300	FALSE	FALSE	FALSE	FALSE	FALSE	FALSE	4607766.66666667	8425100	28.3315871373276	5.98227037964652	0.0135858234885337	0.211274705879415	0.546909433320278	Nrp1	Nrp1	923	Neuropilin-1; Receptor involved in the development of the cardiovascular system, in angiogenesis, in the formation of certain neuronal circuits and in organogenesis outside the nervous system. Mediates the chemorepulsant activity of semaphorins. Binds to semaphorin 3A, the PLGF-2 isoform of PGF, the VEGF165 isoform of VEGFA and VEGFB. Coexpression with KDR results in increased VEGF165 binding to …	1	10090.ENSMUSP00000026917
106393	Q7TQ48	Srl	1	5	13.8	25	0	12.099	6389400	8730700	7031000	3827100	3685100	4694000	4649100	Srl	6389400	8730700.00000001	7030999.99999999	3827100	3685100	4694000	FALSE	FALSE	FALSE	FALSE	FALSE	FALSE	4068733.33333333	7383700	13.4226460034401	16.3853178341168	0.010632383599722	0.180451525628915	0.55104261187932	Srl	Srl	910	Sarcalumenin; May be involved in the regulation of calcium transport	1	10090.ENSMUSP00000023161
16779	Q61292	Lamb2	2	13	7.1	36	0	25.449	233960000	147180000	179040000	103460000	97224000	112190000	10432000	Lamb2	233960000	147180000	179040000	103460000	97224000.0000001	112190000	FALSE	FALSE	FALSE	FALSE	FALSE	FALSE	104291333.333333	186726666.666667	7.20822549483981	23.5090542890122	0.0153231410701876	0.213924027292534	0.558524045842408	Lamb2	Lamb2	1799	Laminin subunit beta-2; Binding to cells via a high affinity receptor, laminin is thought to mediate the attachment, migration and organization of cells into tissues during embryonic development by interacting with other extracellular matrix components	1	10090.ENSMUSP00000069087
79059	Q9WV85	Nme3	1	2	10.1	8	0	4.0801	5294700	4644800	6285500	3573400	3147800	2463500	6502500	Nme3	5294700	4644800	6285500	3573400	3147800	2463500	FALSE	FALSE	FALSE	FALSE	FALSE	FALSE	3061566.66666667	5408333.33333333	18.2897326453499	15.2770080593223	0.0146282140375261	0.213924027292534	0.566083204930663	Nme3	Nme3	169	Nucleoside diphosphate kinase 3; Major role in the synthesis of nucleoside triphosphates other than ATP. The ATP gamma phosphate is transferred to the NDP beta phosphate via a ping-pong mechanism, using a phosphorylated active-site intermediate. Probably has a role in normal hematopoiesis by inhibition of granulocyte differentiation and induction of apoptosis (By similarity)	7	10090.ENSMUSP00000024978
80877	A0A1D5RM41;A0A0A6YXX3;A0A0A6YXL6;E9Q3Y4;Q9ESE1	Lrba	5	2	0.9	8	0	3.6427	3768500	3301100	3807500	2194800	2105900	1869300	487430	Lrba	3768500	3301100	3807500	2194800	2105900	1869300	FALSE	FALSE	FALSE	FALSE	FALSE	FALSE	2056666.66666667	3625700	8.18034333442368	7.77194380791901	0.00632383599722029	0.143534204297793	0.567246784528964	Lrba	Lrba	2854	May be involved in coupling signal transduction and vesicle trafficking to enable polarized secretion and/or membrane deposition of immune effector molecules	4	10090.ENSMUSP00000103261
93689	F8VPR1;Q8BVA4	Lmod1	2	3	5	17	0	6.2763	1773500	2217600	1996000	1036800	1304900	1132300	1296200	Lmod1	1773500	2217600	1996000	1036800	1304900	1132300	FALSE	FALSE	FALSE	FALSE	FALSE	FALSE	1158000	1995700	11.7344676439173	11.1264294228963	0.0103891591382905	0.179558844039638	0.580247532194218	Lmod1	Lmod1	595	Mediates nucleation of actin filaments.	1	10090.ENSMUSP00000061597
21824	P15306	Thbd	1	8	14.7	27	0	17.441	40477000	38261000	40179000	29429000	19119000	20696000	52818000	Thbd	40477000	38261000	40179000	29429000	19119000	20696000	FALSE	FALSE	FALSE	FALSE	FALSE	FALSE	23081333.3333333	39639000	24.0605778188804	3.03400374227244	0.0147671994440584	0.213924027292534	0.582288486927857	Thbd	Thbd	577	Thrombomodulin; Thrombomodulin is a specific endothelial cell receptor that forms a 1:1 stoichiometric complex with thrombin. This complex is responsible for the conversion of protein C to the activated protein C (protein Ca). Once evolved, protein Ca scissions the activated cofactors of the coagulation mechanism, factor Va and factor VIIIa, and thereby reduces the amount of thrombin generated	1	10090.ENSMUSP00000096877
210992	Q3TFD2	Lpcat1	1	6	14.8	33	0	18.055	14331000	11222000	8539400	6054700	6316200	7480900	7588300	Lpcat1	14331000	11222000	8539399.99999999	6054700	6316200	7480900.00000001	FALSE	FALSE	FALSE	FALSE	FALSE	FALSE	6617266.66666667	11364133.3333333	11.4740881103691	25.504935887507	0.0272411396803336	0.236794730364681	0.582294001009023	Lpcat1	Lpcat1	534	Lysophosphatidylcholine acyltransferase 1; Possesses both acyltransferase and acetyltransferase activities. Activity is calcium-independent. Mediates the conversion of 1-acyl-sn-glycero-3- phosphocholine (LPC) into phosphatidylcholine (PC). Displays a clear preference for saturated fatty acyl-CoAs, and 1-myristoyl or 1-palmitoyl LPC as acyl donors and acceptors, respectively. May synthesize phosp…	3	10090.ENSMUSP00000022099
14262	P97501	Fmo3	4	8	18.9	21	0	27.293	7865100	6127100	7087900	5175700	4032500	3350500	6418800	Fmo3	7865100	6127100	7087900	5175700	4032500	3350500	FALSE	FALSE	FALSE	FALSE	FALSE	FALSE	4186233.33333334	7026700	22.0307925806991	12.3900945151592	0.0211952744961779	0.21819302118529	0.595760930925376	Fmo3	Fmo3	534	Dimethylaniline monooxygenase [N-oxide-forming] 3; Involved in the oxidative metabolism of a variety of xenobiotics such as drugs and pesticides. It N-oxygenates primary aliphatic alkylamines as well as secondary and tertiary amines. Acts on TMA to produce TMA-N-oxide; Belongs to the FMO family	3	10090.ENSMUSP00000028010
56275	Q8C2Q3;E9QL13	Rbm14	6	5	9	23	0	14.597	13419000	12930000	11665000	8625100	8609300	5936700	7660400	Rbm14	13419000	12930000	11665000	8625099.99999999	8609300.00000001	5936699.99999999	FALSE	FALSE	FALSE	FALSE	FALSE	FALSE	7723700	12671333.3333333	20.037126766635	7.14334952121353	0.0205698401667825	0.21819302118529	0.60954122165518	Rbm14	Rbm14	669	RNA-binding protein 14; May function as a nuclear receptor coactivator, enhancing transcription through other coactivators such as NCOA6 and CITED1 (By similarity). Regulates centriole biogenesis by suppressing the formation of aberrant centriolar protein complexes in the cytoplasm and thus preserving mitotic spindle integrity. Prevents the formation of the STIL-CENPJ complex (which can induce th…	7	10090.ENSMUSP00000006625
21859	P39876;E9QAB2	Timp3	2	2	11.4	17	0	4.4167	2563300	2199800	2477700	1784800	0	1775800	3771500	Timp3	2563300	2199800	2477700	1784800	867771.701817609	1775800	FALSE	FALSE	FALSE	FALSE	TRUE	FALSE	1476123.90060587	2413600	35.69264586001	7.87365766249328	0.0476025017373176	0.270183821188788	0.61158597141443	Timp3	Timp3	211	Metalloproteinase inhibitor 3; Complexes with metalloproteinases (such as collagenases) and irreversibly inactivates them by binding to their catalytic zinc cofactor. May form part of a tissue-specific acute response to remodeling stimuli	1	10090.ENSMUSP00000020234
72535	Q9CZS1	Aldh1b1	1	4	11.9	16	0	11.428	39164000	39467000	41838000	26679000	27715000	19438000	20304000	Aldh1b1	39164000	39467000	41838000	26679000	27715000	19438000	FALSE	FALSE	FALSE	FALSE	FALSE	FALSE	24610666.6666667	40156333.3333333	18.3233981132945	3.64631105933436	0.0173384294649062	0.216776183385385	0.612871361097046	Aldh1b1	Aldh1b1	519	Aldehyde dehydrogenase X, mitochondrial; ALDHs play a major role in the detoxification of alcohol-derived acetaldehyde. They are involved in the metabolism of corticosteroids, biogenic amines, neurotransmitters, and lipid peroxidation (By similarity)	7	10090.ENSMUSP00000041260
71461	Q8BKG3	Ptk7	1	5	5.6	21	0	11.839	8657500	9439300	8362700	5946000	6346300	3931200	4926500	Ptk7	8657499.99999999	9439300.00000001	8362700.00000001	5946000	6346300	3931200	FALSE	FALSE	FALSE	FALSE	FALSE	FALSE	5407833.33333333	8819833.33333334	23.9351000568588	6.30799990700412	0.0272758860319666	0.236794730364681	0.613144617245224	Ptk7	Ptk7	1062	Inactive tyrosine-protein kinase 7; Inactive tyrosine kinase involved in Wnt signaling pathway. Component of both the non-canonical (also known as the Wnt/planar cell polarity signaling) and the canonical Wnt signaling pathway. Functions in cell adhesion, cell migration, cell polarity, proliferation, actin cytoskeleton reorganization and apoptosis. Has a role in embryogenesis, epithelial tissue o…	1	10090.ENSMUSP00000043703
22371	E9QPU1;Q8CIZ8	Vwf	4	21	7.9	69	0	50.193	12548000	10319000	10140000	7989100	6918600	5619100	6376800	Vwf	12548000	10319000	10140000	7989100.00000001	6918599.99999999	5619100	FALSE	FALSE	FALSE	FALSE	FALSE	FALSE	6842266.66666667	11002333.3333333	17.3457502090118	12.1935527415504	0.0231758165392634	0.224906652606376	0.62189232587027	Vwf	Vwf	2816	Von Willebrand factor; Important in the maintenance of hemostasis, it promotes adhesion of platelets to the sites of vascular injury by forming a molecular bridge between sub-endothelial collagen matrix and platelet-surface receptor complex GPIb-IX-V. Also acts as a chaperone for coagulation factor VIII, delivering it to the site of injury, stabilizing its heterodimeric structure and protecting i…	1	10090.ENSMUSP00000107873
13179	P28654	Dcn	1	8	22.3	49	0	21.832	27632000	36392000	37229000	21663000	19141000	22796000	50944000	Dcn	27632000	36392000	37229000	21663000	19141000	22796000	FALSE	FALSE	FALSE	FALSE	FALSE	FALSE	21200000	33751000	8.82533555757571	15.7497824592407	0.0229325920778318	0.224906652606376	0.628129536902611	Dcn	Dcn	354	Decorin; May affect the rate of fibrils formation; Belongs to the small leucine-rich proteoglycan (SLRP) family. SLRP class I subfamily	1	10090.ENSMUSP00000100924
20617	O55042;Q91ZZ3	Snca;Sncb	2	4	33.6	22	0	16.624	13449000	18214000	17025000	11883000	11266000	8035400	62005000	Snca	13449000	18214000	17025000	11883000	11266000	8035400.00000001	FALSE	FALSE	FALSE	FALSE	FALSE	FALSE	10394800	16229333.3333333	19.8797279864062	15.2818675499667	0.0391243919388464	0.260679197493552	0.640494577719355	Snca;Sncb	Snca	140	Alpha-synuclein; May be involved in the regulation of dopamine release and transport; Belongs to the synuclein family	4	10090.ENSMUSP00000109907
11472	Q9JI91	Actn2	2	8	28.7	42	0	32.086	5565300	7819000	6692100	3673800	4304300	4946600	2698900	Actn2	5565299.99999999	7819000.00000001	6692100	3673800	4304300	4946599.99999999	FALSE	FALSE	FALSE	FALSE	FALSE	FALSE	4308233.33333333	6692133.33333333	14.7719277736085	16.8384272135906	0.0343988881167477	0.253205389701069	0.643775776533641	Actn2	Actn2	894	Alpha-actinin-2; F-actin cross-linking protein which is thought to anchor actin to a variety of intracellular structures. This is a bundling protein (By similarity)	1	10090.ENSMUSP00000067708
27376	Q9QZD8	Slc25a10	1	6	26.8	35	0	52.475	13503000	14336000	12873000	9814900	9033700	7858200	18704000	Slc25a10	13503000	14336000	12873000	9814899.99999999	9033699.99999999	7858200	FALSE	FALSE	FALSE	FALSE	FALSE	FALSE	8902266.66666666	13570666.6666667	11.0640262082586	5.40757173295547	0.0176511466296039	0.216776183385385	0.655993318923167	Slc25a10	Slc25a10	287	Mitochondrial dicarboxylate carrier; Involved in translocation of malonate, malate and succinate in exchange for phosphate, sulfate, sulfite or thiosulfate across mitochondrial inner membrane	16	10090.ENSMUSP00000026899
12183	P15327;D3Z223	Bpgm	4	8	34	43	0	17.706	37448000	54825000	39243000	32950000	27657000	25926000	60989000	Bpgm	37448000	54825000	39243000	32950000	27657000	25926000	FALSE	FALSE	FALSE	FALSE	FALSE	FALSE	28844333.3333333	43838666.6666667	12.686841925974	21.7996609933729	0.0465948575399583	0.270089392070283	0.657965570729037	Bpgm	Bpgm	259	Bisphosphoglycerate mutase; Plays a major role in regulating hemoglobin oxygen affinity by controlling the levels of its allosteric effector 2,3- bisphosphoglycerate (2,3-BPG). Also exhibits mutase (EC 5.4.2.1) activity; Belongs to the phosphoglycerate mutase family. BPG- dependent PGAM subfamily	7	10090.ENSMUSP00000047393
110446	Q8QZT1	Acat1	1	8	28.1	68	0	102.88	61500000	74393000	62094000	45107000	45002000	40301000	50913000	Acat1	61500000	74393000.0000001	62094000	45107000	45002000	40301000	FALSE	FALSE	FALSE	FALSE	FALSE	FALSE	43470000	65995666.6666667	6.31455397122141	11.0285516509365	0.0193537178596247	0.21819302118529	0.658679610277442	Acat1	Acat1	424	Acetyl-CoA acetyltransferase, mitochondrial; Plays a major role in ketone body metabolism; Belongs to the thiolase family	7	10090.ENSMUSP00000034547
20741	Q3UGX2;P15508;E9Q397	Sptb	3	29	15.7	86	0	57.018	7365000	8565800	7113200	5252200	5208300	4728900	4268000	Sptb	7365000	8565800	7113200	5252200	5208300	4728900	FALSE	FALSE	FALSE	FALSE	FALSE	FALSE	5063133.33333333	7681333.33333334	5.7333197567597	10.1056482229011	0.017685892981237	0.216776183385385	0.659147717410171	Sptb	Sptb	2329	Spectrin is the major constituent of the cytoskeletal network underlying the erythrocyte plasma membrane. It associates with band 4.1 and actin to form the cytoskeletal superstructure of the erythrocyte plasma membrane	12	10090.ENSMUSP00000021458
13346	P31001	Des	7	29	72.5	226	0	288.27	76857000	101710000	87206000	55985000	64176000	55161000	218380000	Des	76857000.0000001	101710000	87206000.0000001	55985000	64175999.9999999	55160999.9999999	FALSE	FALSE	FALSE	FALSE	FALSE	FALSE	58440666.6666666	88591000	8.52831209057229	14.0920103861343	0.0279708130646282	0.238209859215766	0.659668213099148	Des	Des	469	Desmin; Muscle-specific type III intermediate filament essential for proper muscular structure and function. Plays a crucial role in maintaining the structure of sarcomeres, inter-connecting the Z-disks and forming the myofibrils, linking them not only to the sarcolemmal cytoskeleton, but also to the nucleus and mitochondria, thus providing strength for the muscle fiber during activity (By simila…	1	10090.ENSMUSP00000027409
12834	Q02788;D3Z7D5	Col6a2	2	10	11.4	45	0	29.991	20404000	15232000	17921000	12264000	11287000	11824000	11748000	Col6a2	20404000	15232000	17921000	12264000	11287000	11824000	FALSE	FALSE	FALSE	FALSE	FALSE	FALSE	11791666.6666667	17852333.3333333	4.14955661037175	14.4893309302752	0.0266157053509381	0.236794730364681	0.660511231024889	Col6a2	Col6a2	1034	Collagen alpha-2(VI) chain; Collagen VI acts as a cell-binding protein	1	10090.ENSMUSP00000001181
12554	Q9WTR5	Cdh13	1	4	6.2	22	0	8.9683	8639400	9533800	9129900	5521900	6609000	6099700	7222800	Cdh13	8639400	9533800	9129900	5521900	6609000.00000001	6099700	FALSE	FALSE	FALSE	FALSE	FALSE	FALSE	6076866.66666667	9101033.33333333	8.95049377563943	4.92139947230864	0.0170604586518416	0.216776183385385	0.667711725042211	Cdh13	Cdh13	714	Cadherin-13; Cadherins are calcium-dependent cell adhesion proteins. They preferentially interact with themselves in a homophilic manner in connecting cells; cadherins may thus contribute to the sorting of heterogeneous cell types. May act as a negative regulator of neural cell growth	1	10090.ENSMUSP00000113527
12799	P16330	Cnp	1	2	4.8	11	0	4.1141	2692900	2370400	2885800	1967800	1957500	0	1762600	Cnp	2692900	2370400	2885800	1967800	1957500	1389804.63264152	FALSE	FALSE	FALSE	FALSE	FALSE	TRUE	1771701.54421384	2649700	18.669765362627	9.82758634165739	0.0413134120917304	0.265936246612962	0.66864231581456	Cnp	Cnp	420	2',3'-cyclic-nucleotide 3'-phosphodiesterase; May participate in RNA metabolism in the myelinating cell, CNP is the third most abundant protein in central nervous system myelin	10	10090.ENSMUSP00000099409
212111	Q7TNC9;Q3TZT4	Inpp5a	2	4	7.8	12	0	5.6142	10093000	9062300	9811700	6439800	6899700	6249300	9313400	Inpp5a	10093000	9062299.99999999	9811700.00000001	6439799.99999999	6899700	6249300.00000001	FALSE	FALSE	FALSE	FALSE	FALSE	FALSE	6529600	9655666.66666666	5.12082915806529	5.51770761624796	0.0150104239054899	0.213924027292534	0.676245382676839	Inpp5a	Inpp5a	422	Inositol polyphosphate-5-phosphatase A	7	10090.ENSMUSP00000026550
12390	Q9WVC3	Cav2	1	2	17.3	21	0	11.016	10277000	8670200	11259000	7476400	6167600	6827900	15499000	Cav2	10277000	8670200.00000001	11259000	7476400.00000001	6167599.99999999	6827899.99999999	FALSE	FALSE	FALSE	FALSE	FALSE	FALSE	6823966.66666666	10068733.3333333	9.58986023135369	12.979842615428	0.0343293954134816	0.253205389701069	0.677738345107958	Cav2	Cav2	162	Caveolin-2; May act as a scaffolding protein within caveolar membranes. Interacts directly with G-protein alpha subunits and can functionally regulate their activity. Acts as an accessory protein in conjunction with CAV1 in targeting to lipid rafts and driving caveolae formation. The Ser-36 phosphorylated form has a role in modulating mitosis in endothelial cells. Positive regulator of cellular m…	1	10090.ENSMUSP00000000058
11826	Q02013	Aqp1	1	4	17.1	56	0	42.796	159270000	147040000	142200000	109490000	107530000	88604000	511260000	Aqp1	159270000	147040000	142200000	109490000	107530000	88604000.0000001	FALSE	FALSE	FALSE	FALSE	FALSE	FALSE	101874666.666667	149503333.333333	11.3221884080905	5.88453082886451	0.026997915218902	0.236794730364681	0.681420704109161	Aqp1	Aqp1	269	Aquaporin-1; Forms a water-specific channel that provides the plasma membranes of red cells and kidney proximal tubules with high permeability to water, thereby permitting water to move in the direction of an osmotic gradient	1	10090.ENSMUSP00000004774
74134	D3Z7F1;Q9DBX6	Cyp2s1	2	4	8.5	16	0	9.6462	3726400	4004800	3722200	2848200	2898300	2073700	3423300	Cyp2s1	3726400	4004800	3722200	2848200	2898300	2073700	FALSE	FALSE	FALSE	FALSE	FALSE	FALSE	2606733.33333333	3817800	17.7348244981311	4.24224332133527	0.0396455872133426	0.262061302286753	0.682784151431016	Cyp2s1	Cyp2s1	501	Cytochrome P450 2S1; Has a potential importance for extrahepatic xenobiotic metabolism; Belongs to the cytochrome P450 family	3	10090.ENSMUSP00000041175
94284	Q64435;K9J7B2	Ugt1a6;Ugt1a6b	2	4	10.7	5	0	8.7297	0	1941600	2086500	0	0	0	1032900	Ugt1a6	1917158.82022878	1941600	2086500	1643277.27489859	1373437.16314872	1047549.90628131	TRUE	FALSE	FALSE	TRUE	TRUE	TRUE	1354754.78144288	1981752.94007626	22.0189500789068	4.61879315279576	0.0480889506601807	0.270183821188788	0.683614366880032	Ugt1a6;Ugt1a6b	Ugt1a7c	531	UDP-glucuronosyltransferase 1-7C; UDPGT is of major importance in the conjugation and subsequent elimination of potentially toxic xenobiotics and endogenous compounds. Conjugates small planar phenolic molecules such as 4-nitrophenol, 1-naphthol, and 4-methylumbelliferone. The bulky phenol 4-hydroxybiphenyl, androgens and estrogens are not substrates. 2-hydroxybiphenyl is an excellent substrate; B…	3	10090.ENSMUSP00000058683
94284	Q64435;K9J7B2	Ugt1a6;Ugt1a6b	2	4	10.7	5	0	8.7297	0	1941600	2086500	0	0	0	1032900	Ugt1a6	1917158.82022878	1941600	2086500	1643277.27489859	1373437.16314872	1047549.90628131	TRUE	FALSE	FALSE	TRUE	TRUE	TRUE	1354754.78144288	1981752.94007626	22.0189500789068	4.61879315279576	0.0480889506601807	0.270183821188788	0.683614366880032	Ugt1a6;Ugt1a6b	Ugt1a6a	531	UDPGT is of major importance in the conjugation and subsequent elimination of potentially toxic xenobiotics and endogenous compounds. Conjugates small planar phenolic molecules such as 4- nitrophenol, 1-naphthol, and 4-methylumbelliferone. The bulky phenol 4- hydroxybiphenyl, androgens and estrogens are not substrates. 2- hydroxybiphenyl is an excellent substrate	3	10090.ENSMUSP00000108759
19221	Q9WV91	Ptgfrn	1	4	5.9	17	0	13.608	7052300	7855000	8187800	4712000	5628800	5526100	2221700	Ptgfrn	7052300	7854999.99999999	8187800.00000001	4712000	5628799.99999999	5526100	FALSE	FALSE	FALSE	FALSE	FALSE	FALSE	5288966.66666666	7698366.66666667	9.49711857882284	7.58251583955609	0.0282487838776928	0.238209859215766	0.687024520352802	Ptgfrn	Ptgfrn	879	Prostaglandin F2 receptor negative regulator; Inhibits the binding of prostaglandin F2-alpha (PGF2- alpha) to its specific FP receptor, by decreasing the receptor number rather than the affinity constant. Functional coupling with the prostaglandin F2-alpha receptor seems to occur (By similarity)	8	10090.ENSMUSP00000099755
18295	Q62000	Ogn	1	8	30.9	52	0	46.493	92352000	109120000	100740000	75308000	65982000	67466000	148400000	Ogn	92352000.0000001	109120000	100740000	75307999.9999999	65981999.9999999	67466000	FALSE	FALSE	FALSE	FALSE	FALSE	FALSE	69585333.3333333	100737333.333333	7.20153532587517	8.32263475778542	0.026546212647672	0.236794730364681	0.690760128651409	Ogn	Ogn	298	Mimecan; Induces bone formation in conjunction with TGF-beta-1 or TGF-beta-2	1	10090.ENSMUSP00000021822
19309	Q9WUB3;E9PUM3	Pygm	2	11	22.8	31	0	17.097	8507500	8398700	8903000	7002900	5512300	5380500	6501400	Pygm	8507499.99999999	8398700	8903000.00000001	7002899.99999999	5512300	5380500	FALSE	FALSE	FALSE	FALSE	FALSE	FALSE	5965233.33333333	8603066.66666667	15.1051721210073	3.08477571261078	0.0344683808200139	0.253205389701069	0.693384529547603	Pygm	Pygm	842	Glycogen phosphorylase, muscle form; Phosphorylase is an important allosteric enzyme in carbohydrate metabolism. Enzymes from different sources differ in their regulatory mechanisms and in their natural substrates. However, all known phosphorylases share catalytic and structural properties	7	10090.ENSMUSP00000047564
246277	Q9DBE0;A0A2R8VHX0	Csad	11	3	8.1	9	0	9.2788	5774800	7588700	6908400	4862100	4733000	4467700	3661500	Csad	5774800	7588700	6908400	4862100	4733000	4467700	FALSE	FALSE	FALSE	FALSE	FALSE	FALSE	4687600	6757300	4.28964399044868	13.5607636350086	0.0374565670604587	0.260679197493552	0.693709025794327	Csad	Csad	493	Catalyzes the decarboxylation of L-aspartate, 3-sulfino-L- alanine (cysteine sulfinic acid), and L-cysteate to beta-alanine, hypotaurine and taurine, respectively. The preferred substrate is 3- sulfino-L-alanine. Does not exhibit any decarboxylation activity toward glutamate	14	10090.ENSMUSP00000023805
60596	Q9ERL9	Gucy1a3	1	19	31.5	115	0	65.074	15747000	14697000	15986000	10462000	10671000	11138000	23362000	Gucy1a3	15747000	14697000	15986000	10462000	10671000	11138000	FALSE	FALSE	FALSE	FALSE	FALSE	FALSE	10757000	15476666.6666667	3.21751756561707	4.43056812948152	0.0158790826963169	0.215210526651102	0.6950463062675	Gucy1a1	Gucy1a3	691	Guanylate cyclase 1, soluble, alpha 3; Belongs to the adenylyl cyclase class-4/guanylyl cyclase family	7	10090.ENSMUSP00000048918
70152	Q8C6B0;Q9D7S5;A0A2R8VI07;A0A2R8VK72;Q76I24;Q5I0W6	Mettl7a1;mCG_20149;UbiE2;Mettl7a2	10	12	52.5	171	0	86.128	143680000	130660000	145170000	100250000	101080000	91617000	354560000	Mettl7a1	143680000	130660000	145170000	100250000	101080000	91617000.0000001	FALSE	FALSE	FALSE	FALSE	FALSE	FALSE	97649000	139836666.666667	5.36648992774183	5.708137700686	0.0220986796386379	0.222976932344967	0.698307549283688	Mettl7a1;Mettl7a2	Mettl7a1	244	Methyltransferase like 7A1	26	10090.ENSMUSP00000065271
14118	Q61554	Fbn1	2	24	8.7	72	0	51.193	25825000	20585000	23310000	15720000	15136000	17856000	9742400	Fbn1	25825000	20585000	23310000	15720000	15136000	17856000	FALSE	FALSE	FALSE	FALSE	FALSE	FALSE	16237333.3333333	23240000	8.81853986583553	11.2766834855175	0.0378040305767894	0.260679197493552	0.698680436029833	Fbn1	Fbn1	2873	Fibrillin-1; Fibrillin-1: Structural component of the 10-12 nm diameter microfibrils of the extracellular matrix, which conveys both structural and regulatory properties to load-bearing connective tissues. Fibrillin-1-containing microfibrils provide long-term force bearing structural support. In tissues such as the lung, blood vessels and skin, microfibrils form the periphery of the elastic fiber…	1	10090.ENSMUSP00000028633
17380	Q61391	Mme	5	11	16.8	23	0	26.496	46683000	40776000	44601000	27725000	28359000	36272000	17006000	Mme	46683000	40776000	44601000	27725000	28359000	36272000	FALSE	FALSE	FALSE	FALSE	FALSE	FALSE	30785333.3333333	44020000	15.4689090671938	6.80611745434972	0.0419388464211258	0.265936246612962	0.699348780857186	Mme	Mme	750	Neprilysin; Thermolysin-like specificity, but is almost confined on acting on polypeptides of up to 30 amino acids. Biologically important in the destruction of opioid peptides such as Met- and Leu-enkephalins by cleavage of a Gly-Phe bond. Able to cleave angiotensin-1, angiotensin-2 and angiotensin 1-9. Involved in the degradation of atrial natriuretic factor (ANF) (By similarity). Displays UV-i…	1	10090.ENSMUSP00000029400
11421	P09470;F6QCP8	Ace	3	27	23.4	185	0	109.62	75936000	72654000	72092000	50221000	55014000	49180000	58195000	Ace	75936000.0000001	72654000	72091999.9999999	50221000	55013999.9999999	49180000	FALSE	FALSE	FALSE	FALSE	FALSE	FALSE	51471666.6666666	73560666.6666667	6.04525506461623	2.82243584440171	0.0191799861014593	0.21819302118529	0.699717240191768	Ace	Ace	1312	Angiotensin-converting enzyme; Converts angiotensin I to angiotensin II by release of the terminal His-Leu, this results in an increase of the vasoconstrictor activity of angiotensin. Also able to inactivate bradykinin, a potent vasodilator. Has also a glycosidase activity which releases GPI-anchored proteins from the membrane by cleaving the mannose linkage in the GPI moiety. This GPIase activit…	1	10090.ENSMUSP00000001963
54598	Q9R1W5	Calcrl	1	4	9.5	32	0	15.204	29007000	32292000	26720000	20315000	22992000	18460000	53640000	Calcrl	29007000	32292000	26720000	20315000	22992000	18460000	FALSE	FALSE	FALSE	FALSE	FALSE	FALSE	20589000	29339666.6666667	11.0660568295695	9.54631280907646	0.0390896455872133	0.260679197493552	0.701746213885638	Calcrl	Calcrl	463	Calcitonin gene-related peptide type 1 receptor; Receptor for calcitonin-gene-related peptide (CGRP) together with RAMP1 and receptor for adrenomedullin together with RAMP2 or RAMP3. The activity of this receptor is mediated by G proteins which activate adenylyl cyclase (By similarity)	29	10090.ENSMUSP00000073875
11739	P48962	Slc25a4	2	8	60.7	57	0	27.818	73742000	76890000	78909000	52007000	57399000	51934000	1.32e+08	Slc25a4	73742000	76890000.0000001	78909000	52007000	57399000	51934000	FALSE	FALSE	FALSE	FALSE	FALSE	FALSE	53780000	76513666.6666667	5.82811169032188	3.40328253476114	0.0203266157053509	0.21819302118529	0.702880966798959	Slc25a4	Slc25a4	298	ADP/ATP translocase 1; Involved in mitochondrial ADP/ATP transport. Catalyzes the exchange of cytoplasmic ADP with mitochondrial ATP across the mitochondrial inner membrane; Belongs to the mitochondrial carrier (TC 2.A.29) family	7	10090.ENSMUSP00000034049
232431	G5E8C3;Q8BHL4	Gprc5a	2	6	19.4	108	0	61.247	109740000	113590000	101590000	72213000	76822000	80624000	255960000	Gprc5a	109740000	113590000	101590000	72213000	76822000	80623999.9999999	FALSE	FALSE	FALSE	FALSE	FALSE	FALSE	76553000	108306666.666667	5.50200176587127	5.65713789015213	0.025225851285615	0.234100689724907	0.706817062661578	Gprc5a	Gprc5a	356	Orphan receptor. Could be involved in modulating differentiation and maintaining homeostasis of epithelial cells. This retinoic acid-inducible GPCR provides evidence for a possible interaction between retinoid and G-protein signaling pathways. Functions as a negative modulator of EGFR signaling . Acts as a lung tumor suppressor .	3	10090.ENSMUSP00000061062
110821	Q91ZA3	Pcca	6	9	13.3	21	0	16.438	9220100	9327700	9067100	6497300	6027100	7027800	6720800	Pcca	9220099.99999999	9327700	9067100.00000001	6497300	6027100	7027800	FALSE	FALSE	FALSE	FALSE	FALSE	FALSE	6517400	9204966.66666667	7.68178574243594	1.42268248546926	0.0248783877692842	0.233173437565175	0.708030809454316	Pcca	Pcca	724	Propionyl-CoA carboxylase alpha chain, mitochondrial; propionyl-Coenzyme A carboxylase, alpha polypeptide	7	10090.ENSMUSP00000038763
13120	Q64462;F6X6A4	Cyp4b1	5	18	36.6	142	0	61.04	69852000	73965000	68270000	53905000	50962000	48273000	124520000	Cyp4b1	69852000	73965000	68270000	53905000	50962000	48273000	FALSE	FALSE	FALSE	FALSE	FALSE	FALSE	51046666.6666667	70695666.6666667	5.51839057638651	4.15830658516318	0.0284572619874913	0.238209859215766	0.722062172598981	Cyp4b1	Cyp4b1	511	Cytochrome P450 4B1; Responsible for mutagenic activation of 3-methoxy-4- aminoazobenzene (3-MeO-AAB); a potent procarcinogen. Also active on 2-aminofluorene and 2-aminoanthracene; Belongs to the cytochrome P450 family	3	10090.ENSMUSP00000099768
381110	Q8BSE0	Rmdn2	5	5	16.1	20	0	13.354	3342800	3192900	3147000	2335600	2496600	2180300	3501200	Rmdn2	3342800	3192900	3147000	2335600	2496600	2180300	FALSE	FALSE	FALSE	FALSE	FALSE	FALSE	2337500	3227566.66666667	6.76614159058122	3.17266625899056	0.0307852675469076	0.246790234174681	0.724229811932622	Rmdn2	Rmdn2	410	Regulator of microtubule dynamics 2; Belongs to the RMDN family	25	10090.ENSMUSP00000044543
226352	Q8BGS1	Epb41l5	2	4	7.4	26	0	17.405	9190700	9079700	10226000	7670400	6846500	6124600	7373500	Epb41l5	9190699.99999999	9079700	10226000	7670399.99999999	6846500	6124600	FALSE	FALSE	FALSE	FALSE	FALSE	FALSE	6880500	9498800	11.2413439614718	6.65572983106898	0.0459694232105629	0.268296603827838	0.724354655324883	Epb41l5	Epb4.1l5	739	Band 4.1-like protein 5; May contribute to the correct positioning of tight junctions during the establishment of polarity in epithelial cells	35	10090.ENSMUSP00000128374
77569	D3YU22;A0A571BG24;Q3UH68;D3Z589;A0A5F8MPN3;D3YU59	Limch1	9	22	25	93	0	92.883	22499000	19645000	20122000	16003000	15394000	13900000	22670000	Limch1	22499000	19645000	20122000	16003000	15394000	13900000	FALSE	FALSE	FALSE	FALSE	FALSE	FALSE	15099000	20755333.3333333	7.16664038208354	7.36571187652419	0.0404794996525365	0.263870106935152	0.727475668904379	Limch1	Limch1	1057	LIM and calponin homology domains 1	4	10090.ENSMUSP00000098723
21345	P37804;A0A1L1STN8	Tagln	2	14	74.6	107	0	86.01	59737000	69738000	67798000	46211000	46121000	51575000	231100000	Tagln	59737000	69737999.9999999	67798000	46211000	46121000	51574999.9999999	FALSE	FALSE	FALSE	FALSE	FALSE	FALSE	47969000	65757666.6666666	6.51089622126638	8.06523476066457	0.0425642807505212	0.265936246612962	0.729481479979521	Tagln	Tagln	201	Transgelin; Actin cross-linking/gelling protein	1	10090.ENSMUSP00000034590
26358	O35945	Aldh1a7	3	11	48.5	60	0	40.765	17436000	18965000	19988000	15252000	13701000	12278000	38476000	Aldh1a7	17436000	18965000	19988000	15252000	13701000	12278000	FALSE	FALSE	FALSE	FALSE	FALSE	FALSE	13743666.6666667	18796333.3333333	10.8228688538478	6.83289340037601	0.0497567755385684	0.273281988050147	0.731188707017326	Aldh1a7	Aldh1a7	501	Aldehyde dehydrogenase, cytosolic 1; Can oxidize benzaldehyde, propionaldehyde and acetaldehyde (By similarity). No detectable activity with retinal	3	10090.ENSMUSP00000025656
16832	A0A6I8MX27;P16125;D3Z7F0	Ldhb	4	10	39	101	0	58.677	65562000	63943000	73059000	51704000	45252000	51357000	167450000	Ldhb	65562000	63943000	73059000	51704000	45252000.0000001	51357000	FALSE	FALSE	FALSE	FALSE	FALSE	FALSE	49437666.6666667	67521333.3333333	7.34064467589224	7.20305671626129	0.0435371785962474	0.266688179764859	0.7321784719891	Ldhb	Ldhb	334	Lactate dehydrogenase B; Belongs to the LDH/MDH superfamily. LDH family	7	10090.ENSMUSP00000032373
15108	Q99N15;A2AFQ2;O08756	Hsd17b10	3	13	76.6	102	0	107.27	22625000	25521000	24481000	19194000	17664000	16478000	75740000	Hsd17b10	22625000	25521000	24481000	19194000	17664000	16478000	FALSE	FALSE	FALSE	FALSE	FALSE	FALSE	17778666.6666666	24209000	7.6587632487503	6.05987486157128	0.0427032661570535	0.265936246612962	0.734382529913117	Hsd17b10	Hsd17b10	261	Mitochondrial dehydrogenase that catalyzes the beta-oxidation at position 17 of androgens and estrogens and has 3-alpha- hydroxysteroid dehydrogenase activity with androsterone (By similarity). Catalyzes the third step in the beta-oxidation of fatty acids (By similarity). Carries out oxidative conversions of 7-alpha-OH and 7-beta-OH bile acids (By similarity). Also exhibits 20-beta-OH and 21-OH d…	7	10090.ENSMUSP00000026289
18797	P51432;Q8C8I0;A0A494B9C1	Plcb3	4	6	5.3	15	0	10.889	9759000	8815200	8681800	6913100	6874000	6307100	1983400	Plcb3	9759000	8815199.99999999	8681800	6913100	6874000	6307100	FALSE	FALSE	FALSE	FALSE	FALSE	FALSE	6698066.66666667	9085333.33333333	5.06341636492137	6.46330590554002	0.0389854065323141	0.260679197493552	0.737239506897564	Plcb3	Plcb3	1234	1-phosphatidylinositol 4,5-bisphosphate phosphodiesterase beta-3; The production of the second messenger molecules diacylglycerol (DAG) and inositol 1,4,5-trisphosphate (IP3) is mediated by activated phosphatidylinositol-specific phospholipase C enzymes	1	10090.ENSMUSP00000025912
14681	P18872;D3Z2M7	Gnao1	2	3	16.7	12	0	11.015	7888400	7984100	8687000	6465900	5897800	5795400	8929900	Gnao1	7888399.99999999	7984100	8687000.00000001	6465899.99999999	5897800	5795399.99999999	FALSE	FALSE	FALSE	FALSE	FALSE	FALSE	6053033.33333333	8186500	5.96725982176626	5.32680514763143	0.038915913829048	0.260679197493552	0.739392088601152	Gnao1	Gnao1	354	Guanine nucleotide-binding protein G(o) subunit alpha; Guanine nucleotide-binding proteins (G proteins) are involved as modulators or transducers in various transmembrane signaling systems. Stimulated by RGS14. The G(o) protein function is not clear	1	10090.ENSMUSP00000114144
107589	B1B1A8;Q6PDN3	Mylk	2	28	15.8	138	0	72.131	31807000	33802000	30293000	23460000	24963000	23067000	29311000	Mylk	31807000	33802000	30293000	23460000	24963000	23067000	FALSE	FALSE	FALSE	FALSE	FALSE	FALSE	23830000	31967333.3333333	4.19928351850025	5.5055761822328	0.0392981236970118	0.260679197493552	0.745448478655294	Mylk	Mylk	1950	Calcium/calmodulin-dependent myosin light chain kinase implicated in smooth muscle contraction via phosphorylation of myosin light chains (MLC). Also regulates actin-myosin interaction through a non-kinase activity. Phosphorylates PTK2B/PYK2 and myosin light-chains. Involved in the inflammatory response (e.g. apoptosis, vascular permeability, leukocyte diapedesis), cell motility and morphology, a…	1	10090.ENSMUSP00000023538
51793	Q99LD8;O08972	Ddah2	3	9	47	77	0	37.011	22337000	20326000	20703000	16560000	14738000	15940000	58133000	Ddah2	22337000	20326000	20703000	16560000	14738000	15940000	FALSE	FALSE	FALSE	FALSE	FALSE	FALSE	15746000	21122000	5.88316258039254	5.06094089584696	0.0423558026407227	0.265936246612962	0.745478647855317	Ddah2	Ddah2	285	N(G),N(G)-dimethylarginine dimethylaminohydrolase 2; Hydrolyzes N(G),N(G)-dimethyl-L-arginine (ADMA) and N(G)-monomethyl-L-arginine (MMA) which act as inhibitors of NOS. Has therefore a role in the regulation of nitric oxide generation (By similarity)	1	10090.ENSMUSP00000007255
16480	Q02257	Jup	1	13	27.7	75	0	54.531	26134000	25910000	24649000	18622000	20211000	18346000	23077000	Jup	26134000	25910000	24649000	18622000	20211000	18346000	FALSE	FALSE	FALSE	FALSE	FALSE	FALSE	19059666.6666667	25564333.3333333	5.28124903939904	3.13160914956311	0.0359972202918694	0.259583071387232	0.745556960869962	Jup	Jup	745	Junction plakoglobin; Common junctional plaque protein. The membrane- associated plaques are architectural elements in an important strategic position to influence the arrangement and function of both the cytoskeleton and the cells within the tissue. The presence of plakoglobin in both the desmosomes and in the intermediate junctions suggests that it plays a central role in the structure and func…	1	10090.ENSMUSP00000001592
110842	Q99LC5	Etfa	1	11	43.5	77	0	43.072	29043000	28514000	27496000	21885000	21553000	20135000	70871000	Etfa	29043000	28514000	27496000	21885000	21553000	20135000	FALSE	FALSE	FALSE	FALSE	FALSE	FALSE	21191000	28351000	4.38613804752861	2.77336036487639	0.0346768589298124	0.253205389701069	0.747451589009206	Etfa	Etfa	333	Electron transfer flavoprotein subunit alpha, mitochondrial; Heterodimeric electron transfer flavoprotein that accepts electrons from several mitochondrial dehydrogenases, including acyl-CoA dehydrogenases, glutaryl-CoA and sarcosine dehydrogenase. It transfers the electrons to the main mitochondrial respiratory chain via ETF-ubiquinone oxidoreductase (ETF dehydrogenase). Required for normal mito…	7	10090.ENSMUSP00000034866
15441	Z4YKB8;Q3TEA8;Z4YKA3;A2AM65	Hp1bp3	8	15	26.4	79	0	36.872	26442000	26174000	25953000	20273000	18643000	20050000	59299000	Hp1bp3	26442000	26174000	25953000	20273000	18643000	20050000	FALSE	FALSE	FALSE	FALSE	FALSE	FALSE	19655333.3333333	26189666.6666667	4.49632800787896	0.935010599003905	0.0342946490618485	0.253205389701069	0.750499560895519	Hp1bp3	Hp1bp3	554	Heterochromatin protein 1-binding protein 3; Component of heterochromatin that maintains heterochromatin integrity during G1/S progression and regulates the duration of G1 phase to critically influence cell proliferative capacity. May play a role in hypoxia-induced oncogenesis	33	10090.ENSMUSP00000101453
20779	P05480	Src	3	4	13.3	33	0	15.66	11436000	10830000	11274000	8663300	8040600	8526500	12054000	Src	11436000	10830000	11274000	8663299.99999999	8040600	8526500.00000001	FALSE	FALSE	FALSE	FALSE	FALSE	FALSE	8410133.33333334	11180000	3.89117851661998	2.80630697212839	0.0356497567755386	0.258306968926278	0.752248062015505	Src	Src	535	Neuronal proto-oncogene tyrosine-protein kinase Src; Non-receptor protein tyrosine kinase which is activated following engagement of many different classes of cellular receptors including immune response receptors, integrins and other adhesion receptors, receptor protein tyrosine kinases, G protein- coupled receptors as well as cytokine receptors. Participates in signaling pathways that control a…	1	10090.ENSMUSP00000029175
66922	P62071;A0A1B0GRT5	Rras2	2	3	28.9	12	0	18	8460600	8399000	8110300	6632200	6163900	6056400	8989500	Rras2	8460600.00000001	8399000	8110300	6632200.00000001	6163900.00000001	6056400.00000001	FALSE	FALSE	FALSE	FALSE	FALSE	FALSE	6284166.66666667	8323300	4.87194025502546	2.24691029737055	0.0388116747741487	0.260679197493552	0.755009030873172	Rras2	Rras2	204	Ras-related protein R-Ras2; It is a plasma membrane-associated GTP-binding protein with GTPase activity. Might transduce growth inhibitory signals across the cell membrane, exerting its effect through an effector shared with the Ras proteins but in an antagonistic fashion	1	10090.ENSMUSP00000069752
19684	P26043;A0A5F8MPB9;Q7TSG6	Rdx	3	10	38.3	39	0	30.454	47030000	45185000	45681000	35546000	36852000	32013000	53633000	Rdx	47030000	45185000	45681000	35546000	36852000	32013000	FALSE	FALSE	FALSE	FALSE	FALSE	FALSE	34803666.6666667	45965333.3333333	7.19307108275743	2.07721452964375	0.0479847116052814	0.270183821188788	0.757172071706214	Rdx	Rdx	583	Radixin; Probably plays a crucial role in the binding of the barbed end of actin filaments to the plasma membrane	1	10090.ENSMUSP00000000590
20410	Q8K0M3;A0A2I3BS41;Q9R1Z8	Sorbs3	3	5	9	32	0	12.441	11875000	11951000	12123000	9291300	9633700	8337200	8038400	Sorbs3	11875000	11951000	12123000	9291300.00000001	9633700.00000001	8337200	FALSE	FALSE	FALSE	FALSE	FALSE	FALSE	9087400.00000001	11983000	7.39342527917283	1.06032747554164	0.0488533703961084	0.271486183881874	0.758357673370609	Sorbs3	Sorbs3	733	Vinexin; Promotes up-regulation of actin stress fiber formation	1	10090.ENSMUSP00000022682
11534	P55264;A0A286YCD7;A0A286YCN3	Adk	3	10	25.5	52	0	60.004	31608000	28422000	29324000	23470000	22141000	22293000	66303000	Adk	31608000	28422000	29324000	23470000	22141000	22293000	FALSE	FALSE	FALSE	FALSE	FALSE	FALSE	22634666.6666667	29784666.6666667	3.21365934912491	5.51356345513107	0.0461431549687283	0.268296603827838	0.759943595138438	Adk	Adk	361	Adenosine kinase; ATP dependent phosphorylation of adenosine and other related nucleoside analogs to monophosphate derivatives. Serves as a potential regulator of concentrations of extracellular adenosine and intracellular adenine nucleotides; Belongs to the carbohydrate kinase PfkB family	7	10090.ENSMUSP00000047665
67834	A0A1L1STE6;Q9D6R2	Idh3a	2	12	33.9	66	0	40.642	36101000	36399000	34400000	26883000	27831000	28048000	58253000	Idh3a	36101000	36399000	34400000	26883000	27831000	28048000	FALSE	FALSE	FALSE	FALSE	FALSE	FALSE	27587333.3333333	35633333.3333333	2.24575987776425	3.02649399997699	0.045587213342599	0.268296603827838	0.774200187090739	Idh3a	Idh3a	366	Isocitrate dehydrogenase [NAD] subunit alpha, mitochondrial; Catalytic subunit of the enzyme which catalyzes the decarboxylation of isocitrate (ICT) into alpha-ketoglutarate. The heterodimer composed of the alpha (IDH3A) and beta (IDH3B) subunits and the heterodimer composed of the alpha (IDH3A) and gamma (IDH3G) subunits, have considerable basal activity but the full activity of the heterotetram…	7	10090.ENSMUSP00000127526
338367	Q5SYD0	Myo1d	2	25	24.5	151	0	65.895	28436000	28940000	27468000	22054000	22503000	22069000	27743000	Myo1d	28436000	28940000	27468000	22054000	22503000	22069000	FALSE	FALSE	FALSE	FALSE	FALSE	FALSE	22208666.6666667	28281333.3333333	1.14824748882678	2.64516920907951	0.0497220291869354	0.273281988050147	0.785276507472538	Myo1d	Myo1d	1006	Unconventional myosin-Id; Myosins are actin-based motor molecules with ATPase activity. Unconventional myosins serve in intracellular movements. Their highly divergent tails are presumed to bind to membranous compartments, which would be moved relative to actin filaments (By similarity)	23	10090.ENSMUSP00000037819
104303	P61211;F8WIB1	Arl1	3	3	18.8	21	0	7.9826	4506600	4636900	4881500	6482800	5880100	6209500	13069000	Arl1	4506600	4636900	4881500	6482800	5880100	6209500	FALSE	FALSE	FALSE	FALSE	FALSE	FALSE	6190800	4675000	4.87473090026401	4.07126934314811	0.0436761640027797	0.266688179764859	1.32423529411765	Arl1	Arl1	181	ADP-ribosylation factor-like protein 1; GTP-binding protein. Can activate phospholipase D with very low efficiency. Important for normal function of the Golgi apparatus (By similarity)	7	10090.ENSMUSP00000111942
74840	Q80ZP8;Q3TMX5;Q9CXI5;F6USD5;F6T4L3	Manf	6	5	34.5	31	0	18.036	5719000	6276400	6397400	7867100	8001300	8586200	28347000	Manf	5719000	6276400	6397400	7867100	8001300	8586200.00000001	FALSE	FALSE	FALSE	FALSE	FALSE	FALSE	8151533.33333333	6130933.33333333	4.69072461882888	5.90184912684601	0.0453439888811675	0.268296603827838	1.32957461615415	Manf	Manf	179	Selectively promotes the survival of dopaminergic neurons of the ventral mid-brain. Modulates GABAergic transmission to the dopaminergic neurons of the substantia nigra. Enhances spontaneous, as well as evoked, GABAergic inhibitory postsynaptic currents in dopaminergic neurons. Inhibits cell proliferation and endoplasmic reticulum (ER) stress-induced cell death. Retained in the ER/sarcoplasmic re…	4	10090.ENSMUSP00000124562
16801	E9PUF7;Q61210;F6ZN61	Arhgef1	5	9	12.1	34	0	23.958	4068100	4178500	4520800	5415100	5571100	5989300	3827800	Arhgef1	4068100	4178500	4520800	5415100	5571100	5989300	FALSE	FALSE	FALSE	FALSE	FALSE	FALSE	5658500	4255800	5.24714827814368	5.54635848118525	0.0454134815844336	0.268296603827838	1.32959725551013	Arhgef1	Arhgef1	979	Rho guanine nucleotide exchange factor 1; Seems to play a role in the regulation of RhoA GTPase by guanine nucleotide-binding alpha-12 (GNA12) and alpha-13 (GNA13) subunits. Acts as GTPase-activating protein (GAP) for GNA12 and GNA13, and as guanine nucleotide exchange factor (GEF) for RhoA GTPase. Activated G alpha 13/GNA13 stimulates the RhoGEF activity through interaction with the RGS-like dom…	1	10090.ENSMUSP00000096280
66713	P61161	Actr2	1	10	29.9	78	0	78.495	42952000	42706000	42100000	54366000	58558000	59518000	76830000	Actr2	42952000	42706000	42100000	54366000	58557999.9999999	59518000	FALSE	FALSE	FALSE	FALSE	FALSE	FALSE	57480666.6666666	42586000	4.76639514770971	1.02966438119149	0.0317234190410007	0.251105329843071	1.34975500555738	Actr2	Actr2	394	Actin-related protein 2; Functions as ATP-binding component of the Arp2/3 complex which is involved in regulation of actin polymerization and together with an activating nucleation-promoting factor (NPF) mediates the formation of branched actin networks. Seems to contact the pointed end of the daughter actin filament (By similarity)	1	10090.ENSMUSP00000000137
66480	Q9CZM2	Rpl15	2	5	23	42	0	14.161	18495000	16070000	16420000	22407000	24801000	22110000	74204000	Rpl15	18495000	16070000	16420000	22407000	24801000	22110000	FALSE	FALSE	FALSE	FALSE	FALSE	FALSE	23106000	16995000	6.38537768556234	7.71269592757771	0.0437109103544128	0.266688179764859	1.35957634598411	Rpl15	Rpl15	204	Ribosomal protein L15; Belongs to the eukaryotic ribosomal protein eL15 family	7	10090.ENSMUSP00000079163
13032	P97821	Ctsc	2	5	12.6	29	0	20.163	9787500	9844600	9146800	13156000	13972000	12072000	13974000	Ctsc	9787499.99999999	9844599.99999999	9146800.00000001	13156000	13972000	12072000	FALSE	FALSE	FALSE	FALSE	FALSE	FALSE	13066666.6666667	9592966.66666666	7.29447680920525	4.0388443680478	0.038498957609451	0.260679197493552	1.36210904516851	Ctsc	Ctsc	462	Dipeptidyl peptidase 1; Thiol protease. Has dipeptidylpeptidase activity. Can act as both an exopeptidase and endopeptidase. Can degrade glucagon. Plays a role in the generation of cytotoxic lymphocyte effector function	2	10090.ENSMUSP00000032779
12631	P18760;F8WGL3;A0A494B9A7	Cfl1	3	13	78.9	197	0	199.49	120960000	108510000	121170000	159530000	153050000	167440000	796340000	Cfl1	120960000	108510000	121170000	159530000	153050000	167440000	FALSE	FALSE	FALSE	FALSE	FALSE	FALSE	160006666.666667	116880000	4.50408258386621	6.20242392029813	0.0341209173036831	0.253205389701069	1.36898243212412	Cfl1	Cfl1	227	Cofilin-1; Binds to F-actin and exhibits pH-sensitive F-actin depolymerizing activity. Regulates actin cytoskeleton dynamics. Important for normal progress through mitosis and normal cytokinesis. Plays a role in the regulation of cell morphology and cytoskeletal organization. Required for the up-regulation of atypical chemokine receptor ACKR2 from endosomal compartment to cell membrane, increasin…	1	10090.ENSMUSP00000112259
217869	Q8BVV6;P59325;A0A1Y7VNP4;A0A1Y7VJG2	Eif5	8	6	17.9	26	0	13.436	8424600	10431000	9126500	12934000	12054000	13347000	20305000	Eif5	8424599.99999999	10431000	9126500.00000001	12934000	12054000	13347000	FALSE	FALSE	FALSE	FALSE	FALSE	FALSE	12778333.3333333	9327366.66666667	5.1681715518961	10.915946137465	0.0458304378040306	0.268296603827838	1.36998295338806	Eif5	Eif5	429	Eukaryotic translation initiation factor 5; Catalyzes the hydrolysis of GTP bound to the 40S ribosomal initiation complex (40S.mRNA.Met-tRNA[F].eIF-2.GTP) with the subsequent joining of a 60S ribosomal subunit resulting in the release of eIF-2 and the guanine nucleotide. The subsequent joining of a 60S ribosomal subunit results in the formation of a functional 80S initiation complex (80S.mRNA.Met…	7	10090.ENSMUSP00000126825
21351	A0A1B0GR11;Q93092	Taldo1	2	14	33.5	107	0	41.497	82606000	79083000	83518000	112220000	105110000	119770000	347630000	Taldo1	82606000.0000001	79083000.0000001	83518000	112220000	105110000	119770000	FALSE	FALSE	FALSE	FALSE	FALSE	FALSE	112366666.666667	81735666.6666667	6.52426616816419	2.86545233361081	0.0321751216122307	0.252558422021973	1.37475683810005	Taldo1	Taldo1	337	Transaldolase; Transaldolase is important for the balance of metabolites in the pentose-phosphate pathway	7	10090.ENSMUSP00000026576
110954	I7HLV2;Q6ZWV3;P86048	Rpl10;Rpl10l	4	8	48.3	40	0	37.713	21060000	20761000	20739000	27622000	28998000	30381000	95339000	Rpl10	21060000	20761000	20739000	27622000	28998000	30381000	FALSE	FALSE	FALSE	FALSE	FALSE	FALSE	29000333.3333333	20853333.3333333	4.75684697878431	0.859892714721738	0.022133425990271	0.222976932344967	1.39068094629156	Rpl10;Rpl10l	Rpl10	214	Ribosomal protein L10; Component of the large ribosomal subunit. Plays a role in the formation of actively translating ribosomes. May play a role in the embryonic brain development	7	10090.ENSMUSP00000008826
21881	P40142;A0A286YE28	Tkt	3	27	53	257	0	180.89	83660000	85584000	76711000	118210000	98395000	126220000	334580000	Tkt	83659999.9999999	85584000	76711000.0000001	118210000	98394999.9999999	126220000	FALSE	FALSE	FALSE	FALSE	FALSE	FALSE	114275000	81985000	12.5344872358894	5.69327070112722	0.0485753995830438	0.270740097884943	1.39385253400012	Tkt	Tkt	623	Transketolase; Catalyzes the transfer of a two-carbon ketol group from a ketose donor to an aldose acceptor, via a covalent intermediate with the cofactor thiamine pyrophosphate	7	10090.ENSMUSP00000022529
18746	P52480	Pkm	8	36	69.7	330	0	323.31	122830000	121370000	121660000	1.68e+08	159280000	188540000	3.69e+08	Pkm	122830000	121370000	121660000	1.68e+08	159280000	188540000	FALSE	FALSE	FALSE	FALSE	FALSE	FALSE	171940000	121953333.333333	8.73713868403774	0.633798270433208	0.0286657400972898	0.238209859215766	1.40988356201826	Pkm	Pkm	531	Pyruvate kinase PKM; Glycolytic enzyme that catalyzes the transfer of a phosphoryl group from phosphoenolpyruvate (PEP) to ADP, generating ATP. Stimulates POU5F1-mediated transcriptional activation (By similarity)	7	10090.ENSMUSP00000034834
55949	A0A087WS46;O70251	Eef1b2;Eef1b	6	3	19	20	0	58.234	20413000	20376000	20215000	25153000	29191000	32107000	44280000	Eef1b2	20413000	20376000	20215000	25153000	29191000	32107000	FALSE	FALSE	FALSE	FALSE	FALSE	FALSE	28817000	20334666.6666667	12.1180319401694	0.517700454978391	0.0367616400277971	0.260355131294026	1.41713658120779	Eef1b;Eef1b2	Eef1b2	225	Elongation factor 1-beta; EF-1-beta and EF-1-delta stimulate the exchange of GDP bound to EF-1-alpha to GTP	7	10090.ENSMUSP00000116492
17118	P26645	Marcks	1	4	18.8	30	0	21.604	29798000	24496000	21470000	36628000	35253000	36119000	50714000	Marcks	29798000	24496000	21470000	36628000	35253000	36119000	FALSE	FALSE	FALSE	FALSE	FALSE	FALSE	3.6e+07	25254666.6666667	1.93105908701191	16.6920289032047	0.042460041695622	0.265936246612962	1.42547911937068	Marcks	Marcks	309	Myristoylated alanine-rich C-kinase substrate; MARCKS is the most prominent cellular substrate for protein kinase C. This protein binds calmodulin, actin, and synapsin. MARCKS is a filamentous (F) actin cross-linking protein	1	10090.ENSMUSP00000090245
16859	B1AQR8;G3X9T7;O08573	Lgals9	3	5	16.8	23	0	14.065	11151000	9310200	11273000	13865000	17296000	14085000	20980000	Lgals9	11151000	9310200.00000001	11273000	13865000	17296000	14085000	FALSE	FALSE	FALSE	FALSE	FALSE	FALSE	15082000	10578066.6666667	12.7339411148087	10.3960195025599	0.0451007644197359	0.268296603827838	1.42578038835074	Lgals9	Lgals9	322	Galectin-9; Binds galactosides (By similarity). Has high affinity for the Forssman pentasaccharide (By similarity). Ligand for HAVCR2/TIM3 (By similarity). Binding to HAVCR2 induces T-helper type 1 lymphocyte (Th1) death (By similarity). Also stimulates bactericidal activity in infected macrophages by causing macrophage activation and IL1B secretion which restricts intracellular bacterial growth.…	6	10090.ENSMUSP00000103903
20409	Q62422;A0A494BA97	Ostf1	3	6	37.2	36	0	26.056	16171000	17230000	19787000	26315000	21748000	28185000	40743000	Ostf1	16171000	17230000	19787000	26315000	21748000	28185000	FALSE	FALSE	FALSE	FALSE	FALSE	FALSE	25416000	17729333.3333333	13.0285173958892	10.4854225612796	0.0450312717164698	0.268296603827838	1.43355644130255	Ostf1	Ostf1	215	Osteoclast-stimulating factor 1; Induces bone resorption, acting probably through a signaling cascade which results in the secretion of factor(s) enhancing osteoclast formation and activity	1	10090.ENSMUSP00000025631
13205	Q62167;P16381	Ddx3x;D1Pas1	2	2	24.5	69	0	42.339	13170000	12568000	11303000	17328000	16527000	19278000	38185000	Ddx3x	13170000	12568000	11303000	17328000	16527000	19278000	FALSE	FALSE	FALSE	FALSE	FALSE	FALSE	17711000	12347000	7.98897013075399	7.7178112066533	0.0294301598332175	0.240012323303819	1.43443751518588	D1Pas1;Ddx3x	Ddx3x	662	ATP-dependent RNA helicase DDX3X; Multifunctional ATP-dependent RNA helicase. The ATPase activity can be stimulated by various ribo- and deoxynucleic acids indicative for a relaxed substrate specificity. In vitro can unwind partially double-stranded DNA with a preference for 5'- single-stranded DNA overhangs. Is involved in several steps of gene expression, such as transcription, mRNA maturation,…	7	10090.ENSMUSP00000000804
16993	P24527	Lta4h	1	20	39.6	115	0	117.66	22323000	21670000	23974000	36209000	28439000	33419000	70012000	Lta4h	22323000	21670000	23974000	36209000	28439000	33419000	FALSE	FALSE	FALSE	FALSE	FALSE	FALSE	32689000	22655666.6666667	12.0410600900035	5.24141777693434	0.0338082001389854	0.253205389701069	1.44286197713596	Lta4h	Lta4h	611	Leukotriene A-4 hydrolase; Epoxide hydrolase that catalyzes the final step in the biosynthesis of the proinflammatory mediator leukotriene B4. Has also aminopeptidase activity	1	10090.ENSMUSP00000016033
23999	Q9Z0P5;A0A1L1SU53;A0A1L1STC8	Twf2	4	8	35.2	23	0	35.219	6516300	5351900	7294800	9995000	9318600	8425400	8401100	Twf2	6516299.99999999	5351900	7294800.00000001	9994999.99999999	9318600.00000001	8425400.00000001	FALSE	FALSE	FALSE	FALSE	FALSE	FALSE	9246333.33333334	6387666.66666667	8.51463454313233	15.3078815422479	0.0418346073662265	0.265936246612962	1.44752909252205	Twf2	Twf2	349	Twinfilin-2; Actin-binding protein involved in motile and morphological processes. Inhibits actin polymerization, likely by sequestering G-actin. By capping the barbed ends of filaments, it also regulates motility. Seems to play an important role in clathrin-mediated endocytosis and distribution of endocytic organelles. May play a role in regulating the mature length of the middle and short rows …	5	10090.ENSMUSP00000024047
12268	P01029	C4b	1	6	5.8	32	0	37.399	2030000	2019000	2641700	3080900	3430500	3246100	647100	C4b	2030000	2019000	2641700	3080900	3430500	3246100	FALSE	FALSE	FALSE	FALSE	FALSE	FALSE	3252500	2230233.33333333	5.3770284328387	15.9796297381599	0.0346073662265462	0.253205389701069	1.45836758485659	C4b	C4b	1738	Complement C4-B; Non-enzymatic component of C3 and C5 convertases and thus essential for the propagation of the classical complement pathway. Covalently binds to immunoglobulins and immune complexes and enhances the solubilization of immune aggregates and the clearance of IC through CR1 on erythrocytes. Catalyzes the transacylation of the thioester carbonyl group to form ester bonds with carbohyd…	2	10090.ENSMUSP00000069418
13806	P17182;Q6PHC1	Eno1	13	17	50.2	191	0	132.62	96510000	88543000	104180000	147580000	137300000	137270000	458220000	Eno1	96510000	88543000	104180000	147580000	137300000	137270000	FALSE	FALSE	FALSE	FALSE	FALSE	FALSE	140716666.666667	96411000	4.22397722266664	8.11003938642066	0.0198749131341209	0.21819302118529	1.45954991304588	Eno1	Eno1	434	Alpha-enolase; Multifunctional enzyme that, as well as its role in glycolysis, plays a part in various processes such as growth control, hypoxia tolerance and allergic responses (By similarity). May also function in the intravascular and pericellular fibrinolytic system due to its ability to serve as a receptor and activator of plasminogen on the cell surface of several cell-types such as leukocy…	7	10090.ENSMUSP00000079727
13806	P17182;Q6PHC1	Eno1	13	17	50.2	191	0	132.62	96510000	88543000	104180000	147580000	137300000	137270000	458220000	Eno1	96510000	88543000	104180000	147580000	137300000	137270000	FALSE	FALSE	FALSE	FALSE	FALSE	FALSE	140716666.666667	96411000	4.22397722266664	8.11003938642066	0.0198749131341209	0.21819302118529	1.45954991304588	Eno1	Eno1b	434	Glycolytic enzyme the catalyzes the conversion of 2- phosphoglycerate to phosphoenolpyruvate. In addition to glycolysis, involved in various processes such as growth control, hypoxia tolerance and allergic responses. May also function in the intravascular and pericellular fibrinolytic system due to its ability to serve as a receptor and activator of plasminogen on the cell surface of several cell…	7	10090.ENSMUSP00000075513
105387	Q91WT7	Akr1c14	10	11	38.4	47	0	46.512	18666000	20647000	19194000	27522000	31906000	26389000	46453000	Akr1c14	18666000	20647000	19194000	27522000	31906000	26389000	FALSE	FALSE	FALSE	FALSE	FALSE	FALSE	28605666.6666667	19502333.3333333	10.1859988203087	5.26020006957907	0.0243919388464211	0.22975725130811	1.4667817526108	Akr1c14	Akr1c14	323	Aldo-keto reductase family 1, member C14	34	10090.ENSMUSP00000112664
208263	E9PWW2;Q921T2	Tor1aip1	6	5	14.8	24	0	10.978	5367600	5442900	4765800	7455100	6838000	8689400	8991800	Tor1aip1	5367600	5442899.99999999	4765800	7455100	6838000	8689400.00000001	FALSE	FALSE	FALSE	FALSE	FALSE	FALSE	7660833.33333334	5192100	12.3053241611801	7.14742503284863	0.0299166087560806	0.242927833500691	1.47547877223731	Tor1aip1	Tor1aip1	520	Torsin-1A-interacting protein 1; Required for nuclear membrane integrity. Induces TOR1A and TOR1B ATPase activity and is required for their location on the nuclear membrane. Binds to A- and B-type lamins. Possible role in membrane attachment and assembly of the nuclear lamina	9	10090.ENSMUSP00000027738
27041	P97855	G3bp1	1	3	6.2	9	0	5.7788	3474700	3558700	4039300	5206700	4940400	6207400	2218900	G3bp1	3474700	3558700	4039300	5206699.99999999	4940400	6207400	FALSE	FALSE	FALSE	FALSE	FALSE	FALSE	5451500	3690900	12.2541058706915	8.25360844928853	0.0301598332175122	0.243851771316092	1.47701102712076	G3bp1	G3bp1	465	Ras GTPase-activating protein-binding protein 1; May be a regulated effector of stress granule assembly. Phosphorylation-dependent sequence-specific endoribonuclease in vitro. Cleaves exclusively between cytosine and adenine and cleaves MYC mRNA preferentially at the 3'-UTR. ATP- and magnesium- dependent helicase. Unwinds preferentially partial DNA and RNA duplexes having a 17 bp annealed portion…	7	10090.ENSMUSP00000018727
12261	Q8R5L1;O35658	C1qbp	2	2	9.7	19	0	10.433	3096500	3746000	4105600	5399800	4857000	5982200	2905300	C1qbp	3096500	3746000	4105600	5399799.99999999	4857000	5982200	FALSE	FALSE	FALSE	FALSE	FALSE	FALSE	5413000	3649366.66666667	10.3956424786248	14.0145757321211	0.0344336344683808	0.253205389701069	1.483271069866	C1qbp	C1qbp	279	Is believed to be a multifunctional and multicompartmental protein involved in inflammation and infection processes, ribosome biogenesis, protein synthesis in mitochondria, regulation of apoptosis, transcriptional regulation and pre-mRNA splicing. At the cell surface is thought to act as an endothelial receptor for plasma proteins of the complement and kallikrein-kinin cascades. Putative receptor…	2	10090.ENSMUSP00000077612
21817	P21981	Tgm2	2	20	35.6	194	0	215.01	40704000	40101000	33590000	61882000	56334000	51509000	124120000	Tgm2	40704000	40101000	33590000	61882000	56334000	51509000	FALSE	FALSE	FALSE	FALSE	FALSE	FALSE	56575000	38131666.6666667	9.17489657498705	10.3450436191101	0.0271369006254343	0.236794730364681	1.48367498579483	Tgm2	Tgm2	686	Protein-glutamine gamma-glutamyltransferase 2; Catalyzes the cross-linking of proteins and the conjugation of polyamines to proteins; Belongs to the transglutaminase superfamily. Transglutaminase family	1	10090.ENSMUSP00000099411
14086	Q61553;A0A0G2JDU7	Fscn1	3	5	12.4	17	0	15.121	3458500	2508400	3458200	4093300	4494700	5404000	4027000	Fscn1	3458500	2508400	3458200	4093300	4494700	5404000	FALSE	FALSE	FALSE	FALSE	FALSE	FALSE	4664000	3141700	14.3986022661557	17.4572336228441	0.0473940236275191	0.270183821188788	1.48454658306013	Fscn1	Fscn1	493	Fascin; Organizes filamentous actin into bundles with a minimum of 4.1:1 actin/fascin ratio. Plays a role in the organization of actin filament bundles and the formation of microspikes, membrane ruffles, and stress fibers. Important for the formation of a diverse set of cell protrusions, such as filopodia, and for cell motility and migration (By similarity)	1	10090.ENSMUSP00000031565
19231	P26350;A0A087WP98;A0A087WPN6;A0A087WQN2	Ptma	4	4	34.2	14	0	27.447	9606200	8948000	9731800	13778000	11326000	17119000	85362000	Ptma	9606199.99999999	8948000.00000001	9731799.99999999	13778000	11326000	17119000	FALSE	FALSE	FALSE	FALSE	FALSE	FALSE	14074333.3333333	9428666.66666666	20.6606353167073	4.4648944569148	0.0461084086170952	0.268296603827838	1.49271724528035	Ptma	Ptma	111	Prothymosin alpha; Prothymosin alpha may mediate immune function by conferring resistance to certain opportunistic infections	5	10090.ENSMUSP00000044188
70568	Q8BT60	Cpne3	10	4	11.1	19	0	12.36	5309500	5710200	5378400	8277200	7553700	8653300	10811000	Cpne3	5309500	5710200	5378400	8277200	7553700.00000001	8653299.99999999	FALSE	FALSE	FALSE	FALSE	FALSE	FALSE	8161400	5466033.33333334	6.84773966825441	3.91952312556695	0.014593467685893	0.213924027292534	1.49311200687884	Cpne3	Cpne3	533	Copine-3; Calcium-dependent phospholipid-binding protein that plays a role in ERBB2-mediated tumor cell migration in response to growth factor heregulin stimulation; Belongs to the copine family	19	10090.ENSMUSP00000029885
27984	Q8C845;Q9D8Y0	Efhd2	3	8	38.3	51	0	34.05	16568000	15716000	16736000	22206000	22738000	28271000	56779000	Efhd2	16568000	15716000	16736000	22206000	22738000	28271000	FALSE	FALSE	FALSE	FALSE	FALSE	FALSE	24405000	16340000	13.7619517444258	3.34693626392341	0.0264767199444058	0.236794730364681	1.49357405140759	Efhd2	Efhd2	240	May regulate B-cell receptor (BCR)-induced immature and primary B-cell apoptosis. Plays a role as negative regulator of the canonical NF-kappa-B-activating branch. Controls spontaneous apoptosis through the regulation of BCL2L1 abundance.	1	10090.ENSMUSP00000044502
17938	Q60817;P70670	Naca	2	4	25.6	39	0	47.664	8274200	8550500	8341700	11928000	11195000	14540000	53510000	Naca	8274199.99999999	8550500.00000001	8341700	11928000	11195000	14540000	FALSE	FALSE	FALSE	FALSE	FALSE	FALSE	12554333.3333333	8388800	14.0051997556495	1.71712199808165	0.0261640027797081	0.236794730364681	1.49655890393541	Naca	Naca	2187	Nascent polypeptide-associated complex subunit alpha, muscle-specific form; Cardiac- and muscle-specific transcription factor. May act to regulate the expression of genes involved in the development of myotubes. Plays a critical role in ventricular cardiomyocyte expansion and regulates postnatal skeletal muscle growth and regeneration. Involved in the organized assembly of thick and thin filament…	7	10090.ENSMUSP00000089680
223697	Q8BJS4	Sun2	1	8	13.8	40	0	20.653	5174600	4046000	4653600	7829700	6337600	6617000	7374100	Sun2	5174600	4046000	4653600	7829700.00000001	6337600.00000001	6617000	FALSE	FALSE	FALSE	FALSE	FALSE	FALSE	6928100	4624733.33333333	11.449133518273	12.213752422337	0.0304725503822099	0.245327281512179	1.4980539418489	Sun2	Sun2	699	SUN domain-containing protein 2; As a component of the LINC (LInker of Nucleoskeleton and Cytoskeleton) complex, involved in the connection between the nuclear lamina and the cytoskeleton. The nucleocytoplasmic interactions established by the LINC complex play an important role in the transmission of mechanical forces across the nuclear envelope and in nuclear movement and positioning. Specifical…	7	10090.ENSMUSP00000086724
13629	P58252	Eef2	1	37	48.5	288	0	237.44	102710000	108570000	102110000	134380000	156010000	179170000	348810000	Eef2	102710000	108570000	102110000	134380000	156010000	179170000	FALSE	FALSE	FALSE	FALSE	FALSE	FALSE	156520000	104463333.333333	14.3108579743324	3.41661335582118	0.0280055594162613	0.238209859215766	1.49832477105204	Eef2	Eef2	858	Elongation factor 2; Catalyzes the GTP-dependent ribosomal translocation step during translation elongation. During this step, the ribosome changes from the pre-translocational (PRE) to the post- translocational (POST) state as the newly formed A-site-bound peptidyl-tRNA and P-site-bound deacylated tRNA move to the P and E sites, respectively. Catalyzes the coordinated movement of the two tRNA mo…	7	10090.ENSMUSP00000046101
83397	A0A668KLV9;A0A668KLD3;Q9WTQ5	Akap12	4	28	27.1	128	0	173.27	12752000	13317000	12352000	18787000	17351000	21458000	24968000	Akap12	12752000	13317000	12352000	18787000	17351000	21458000	FALSE	FALSE	FALSE	FALSE	FALSE	FALSE	19198666.6666667	12807000	10.8560555535212	3.78578383824476	0.019909659485754	0.21819302118529	1.49907602613154	Akap12	Akap12	1684	A-kinase anchor protein 12; Anchoring protein that mediates the subcellular compartmentation of protein kinase A (PKA) and protein kinase C (PKC)	1	10090.ENSMUSP00000035829
75608	Q9D8B3	Chmp4b	2	6	26.3	25	0	31.833	9140900	7293000	8659300	12459000	11792000	13670000	31672000	Chmp4b	9140900	7293000	8659299.99999999	12459000	11792000	13670000	FALSE	FALSE	FALSE	FALSE	FALSE	FALSE	12640333.3333333	8364400	7.53177242610403	11.4604388679438	0.0223419041000695	0.223879966950226	1.51120622319991	Chmp4b	Chmp4b	224	Charged multivesicular body protein 4b; Probable core component of the endosomal sorting required for transport complex III (ESCRT-III) which is involved in multivesicular bodies (MVBs) formation and sorting of endosomal cargo proteins into MVBs. MVBs contain intraluminal vesicles (ILVs) that are generated by invagination and scission from the limiting membrane of the endosome and mostly are deli…	22	10090.ENSMUSP00000036206
26445	Q9R1P3	Psmb2	1	6	33.8	19	0	18.294	22143000	22962000	20949000	27296000	36694000	36068000	86121000	Psmb2	22143000	22962000	20949000	27296000	36694000	36068000	FALSE	FALSE	FALSE	FALSE	FALSE	FALSE	33352666.6666667	22018000	15.7545356721923	4.59762374419897	0.031410701876303	0.24967910272342	1.51479092863415	Psmb2	Psmb2	201	Proteasome subunit beta type-2; Component of the 20S core proteasome complex involved in the proteolytic degradation of most intracellular proteins. This complex plays numerous essential roles within the cell by associating with different regulatory particles. Associated with two 19S regulatory particles, forms the 26S proteasome and thus participates in the ATP-dependent degradation of ubiquitin…	4	10090.ENSMUSP00000030642
72042	Q9CQI6;A0A1D5RLP1	Cotl1	2	8	62.7	43	0	30.197	52936000	41916000	42728000	74388000	70887000	64876000	321670000	Cotl1	52936000	41916000	42728000	74387999.9999999	70887000.0000001	64876000	FALSE	FALSE	FALSE	FALSE	FALSE	FALSE	70050333.3333333	45860000	6.86774420666187	13.3916930925956	0.0211257817929117	0.21819302118529	1.5274821921791	Cotl1	Cotl1	142	Coactosin-like protein; Binds to F-actin in a calcium-independent manner. Has no direct effect on actin depolymerization. Acts as a chaperone for ALOX5 (5LO), influencing both its stability and activity in leukotrienes synthesis (By similarity)	1	10090.ENSMUSP00000034285
110208	Q9DCD0	Pgd	1	16	37.7	121	0	82.414	58109000	69440000	52468000	103260000	78601000	93828000	209110000	Pgd	58108999.9999999	69440000	52468000	103260000	78600999.9999999	93827999.9999999	FALSE	FALSE	FALSE	FALSE	FALSE	FALSE	91896333.3333333	60005666.6666666	13.5396811345034	14.4044837159965	0.0320708825573315	0.252558422021973	1.53146091758001	Pgd	Pgd	483	6-phosphogluconate dehydrogenase, decarboxylating; Catalyzes the oxidative decarboxylation of 6- phosphogluconate to ribulose 5-phosphate and CO(2), with concomitant reduction of NADP to NADPH	7	10090.ENSMUSP00000081141
54683	P99029;G3UZJ4;H3BJQ7;A0A494BAZ4	Prdx5	4	11	46.2	154	0	155.25	80293000	99004000	91564000	133750000	117680000	165740000	261770000	Prdx5	80293000	99003999.9999999	91564000.0000001	133750000	117680000	165740000	FALSE	FALSE	FALSE	FALSE	FALSE	FALSE	139056666.666667	90287000	17.5939174818512	10.4341027547342	0.0332175121612231	0.253205389701069	1.54016266645992	Prdx5	Prdx5	210	Peroxiredoxin-5, mitochondrial; Thiol-specific peroxidase that catalyzes the reduction of hydrogen peroxide and organic hydroperoxides to water and alcohols, respectively. Plays a role in cell protection against oxidative stress by detoxifying peroxides and as sensor of hydrogen peroxide-mediated signaling events; Belongs to the peroxiredoxin family. Prx5 subfamily	7	10090.ENSMUSP00000025904
14824	Q3U9N4;P28798;H3BJE0;H3BJ90	Grn	4	2	4.3	14	0	5.9651	0	0	0	1873600	1724800	2634600	1701600	Grn	1600389.15372842	1244730.40195988	1171119.37518246	1873600	1724800	2634600	TRUE	TRUE	TRUE	FALSE	FALSE	FALSE	2077666.66666667	1338746.31029025	23.48899232828	17.1473187346634	0.0482626824183461	0.270183821188788	1.5519494998393	Grn	Grn	602	Granulins; Granulins have possible cytokine-like activity. They may play a role in inflammation, wound repair, and tissue remodeling. Acts as an autocrine growth factor for PC cells	7	10090.ENSMUSP00000046340
14473	P21614	Gc	2	13	23.5	69	0	53.162	39593000	34131000	59590000	66787000	66930000	73678000	118970000	Gc	39593000	34131000	59590000	66787000	66930000.0000001	73678000.0000001	FALSE	FALSE	FALSE	FALSE	FALSE	FALSE	69131666.6666667	44438000	5.69621638612491	30.1615666082635	0.0410701876302988	0.265936246612962	1.55568807477084	Gc	Gc	476	Vitamin D-binding protein; Involved in vitamin D transport and storage, scavenging of extracellular G-actin, enhancement of the chemotactic activity of C5 alpha for neutrophils in inflammation and macrophage activation	2	10090.ENSMUSP00000046636
21354	P21958;Q3TBA3	Tap1	3	8	12.7	16	0	24.038	3667900	3473900	4273000	6465200	4595400	6826400	6874300	Tap1	3667900	3473900	4273000	6465200	4595400	6826400	FALSE	FALSE	FALSE	FALSE	FALSE	FALSE	5962333.33333333	3804933.33333334	20.0843499663205	10.9542490993005	0.0369701181375955	0.260679197493552	1.56700073588674	Tap1	Tap1	724	Antigen peptide transporter 1; Involved in the transport of antigens from the cytoplasm to the endoplasmic reticulum for association with MHC class I molecules. Also acts as a molecular scaffold for the final stage of MHC class I folding, namely the binding of peptide. Nascent MHC class I molecules associate with TAP via tapasin (By similarity); Belongs to the ABC transporter superfamily. ABCB fa…	6	10090.ENSMUSP00000128401
14544	Q9R111;D3YU09;A0A494B982	Gda	3	12	33.3	43	0	40.284	6019200	7078400	5600000	12005000	8305100	9014500	17703000	Gda	6019200	7078400.00000001	5599999.99999999	12005000	8305100.00000001	9014500	FALSE	FALSE	FALSE	FALSE	FALSE	FALSE	9774866.66666667	6232533.33333333	20.0887957522977	12.225178101161	0.0337734537873523	0.253205389701069	1.5683617148725	Gda	Gda	454	Guanine deaminase; Catalyzes the hydrolytic deamination of guanine, producing xanthine and ammonia; Belongs to the metallo-dependent hydrolases superfamily. ATZ/TRZ family	7	10090.ENSMUSP00000084882
21356	Q3TCU5;Q9R233;G3UZZ2;A0A3Q4EGL0	Tapbp	4	6	13.5	29	0	12.879	7254300	7252800	8057800	13948000	10898000	10577000	20936000	Tapbp	7254300	7252800	8057800	13948000	10898000	10577000	FALSE	FALSE	FALSE	FALSE	FALSE	FALSE	11807666.6666667	7521633.33333333	15.7568712512833	6.1733208616257	0.0210215427380125	0.21819302118529	1.56982747541536	Tapbp	Tapbp	466	Tapasin; Involved in the association of MHC class I with transporter associated with antigen processing (TAP) and in the assembly of MHC class I with peptide (peptide loading)	6	10090.ENSMUSP00000025161
12870	G3X9T8;G3X8Q5;E9PZD8;Q61147	Cp	7	15	17	84	0	41.631	9081700	9898000	10042000	16169000	13040000	17131000	15790000	Cp	9081699.99999999	9898000.00000001	10042000	16169000	13040000	17131000	FALSE	FALSE	FALSE	FALSE	FALSE	FALSE	15446666.6666667	9673900	13.8477587951962	5.3534726685295	0.0162960389159138	0.21592017721461	1.59673623529979	Cp	Cp	1061	Ceruloplasmin; Ceruloplasmin is a blue, copper-binding (6-7 atoms per molecule) glycoprotein. It has ferroxidase activity oxidizing Fe(2+) to Fe(3+) without releasing radical oxygen species. It is involved in iron transport across the cell membrane. Provides Cu(2+) ions for the ascorbate-mediated deaminase degradation of the heparan sulfate chains of GPC1. May also play a role in fetal lung devel…	2	10090.ENSMUSP00000088857
14782	P47791	Gsr	1	8	21.2	60	0	48.816	10433000	12868000	10838000	19257000	17024000	18408000	36234000	Gsr	10433000	12868000	10838000	19257000	17024000	18408000	FALSE	FALSE	FALSE	FALSE	FALSE	FALSE	18229666.6666667	11379666.6666667	6.18294914173501	11.4655779064062	0.0122654621264767	0.198611596207123	1.60195084800375	Gsr	Gsr	500	Glutathione reductase, mitochondrial; Maintains high levels of reduced glutathione in the cytosol	7	10090.ENSMUSP00000033992
56200	Q9JIK5	Ddx21	1	6	9.6	14	0	12.954	3251900	3733000	3007400	4282000	5197600	6602100	2435000	Ddx21	3251900	3733000	3007400	4282000	5197600	6602100	FALSE	FALSE	FALSE	FALSE	FALSE	FALSE	5360566.66666667	3330766.66666666	21.8000030746405	11.0837285098848	0.0324530924252953	0.252942280114799	1.60940924511874	Ddx21	Ddx21	851	Nucleolar RNA helicase 2; RNA helicase that acts as a sensor of the transcriptional status of both RNA polymerase (Pol) I and II: promotes ribosomal RNA (rRNA) processing and transcription from polymerase II (Pol II). Binds various RNAs, such as rRNAs, snoRNAs, 7SK and, at lower extent, mRNAs. In the nucleolus, localizes to rDNA locus, where it directly binds rRNAs and snoRNAs, and promotes rRNA …	7	10090.ENSMUSP00000042691
22169	Q3U5Q7	Cmpk2	1	11	34	47	0	48.782	3890300	4065700	4490600	6282200	6128700	7664100	14080000	Cmpk2	3890300	4065700	4490600	6282199.99999999	6128700.00000001	7664100	FALSE	FALSE	FALSE	FALSE	FALSE	FALSE	6691666.66666667	4148866.66666666	12.6372413309698	7.43987771422713	0.0137595552466991	0.211274705879415	1.61289026722157	Cmpk2	Cmpk2	447	UMP-CMP kinase 2, mitochondrial; May participate in dUTP and dCTP synthesis in mitochondria. Is able to phosphorylate dUMP, dCMP, CMP, UMP and monophosphates of the pyrimidine nucleoside analogs ddC, dFdC, araC, BVDU and FdUrd with ATP as phosphate donor. Also displays broad nucleoside diphosphate kinase activity (By similarity)	6	10090.ENSMUSP00000020969
22041	Q921I1	Tf	9	40	62	474	0	323.31	79529000	75400000	116070000	123110000	139150000	175260000	382990000	Tf	79528999.9999999	75400000	116070000	123110000	139150000	175260000	FALSE	FALSE	FALSE	FALSE	FALSE	FALSE	145840000	90333000	18.3152151372241	24.7797630566397	0.0363446838082001	0.259600105887498	1.61447090210665	Tf	Trf	697	Serotransferrin; Transferrins are iron binding transport proteins which can bind two Fe(3+) ions in association with the binding of an anion, usually bicarbonate. It is responsible for the transport of iron from sites of absorption and heme degradation to those of storage and utilization. Serum transferrin may also have a further role in stimulating cell proliferation	2	10090.ENSMUSP00000035158
66222	Q9D154	Serpinb1a	4	15	44.3	65	0	41.709	12176000	11133000	10311000	20421000	15427000	18780000	37315000	Serpinb1a	12176000	11133000	10311000	20421000	15427000	18780000	FALSE	FALSE	FALSE	FALSE	FALSE	FALSE	18209333.3333333	11206666.6666667	13.9787541844412	8.34039086172422	0.0156358582348853	0.213924027292534	1.62486615110054	Serpinb1a	Serpinb1a	379	Leukocyte elastase inhibitor A; Regulates the activity of the neutrophil proteases and thus, forms complexes with chymotrypsin, elastase, cathepsin G and proteinase-3; Belongs to the serpin family. Ov-serpin subfamily	1	10090.ENSMUSP00000075690
11717	A0A1L1SRX2;O08739	Ampd3	6	6	8.6	15	0	11.426	2255600	2904000	2180300	4627500	3943000	3366100	2608900	Ampd3	2255600	2904000	2180300	4627500	3943000	3366100	FALSE	FALSE	FALSE	FALSE	FALSE	FALSE	3978866.66666667	2446633.33333333	15.8704592204907	16.2622045679899	0.0239402362751911	0.22926713934595	1.62626193817355	Ampd3	Ampd3	766	AMP deaminase 3; AMP deaminase plays a critical role in energy metabolism; Belongs to the metallo-dependent hydrolases superfamily. Adenosine and AMP deaminases family	7	10090.ENSMUSP00000005829
50527	Q8R180;A0A2I3BPM1	Ero1l	2	5	15.1	21	0	15.189	2314900	3037800	2515600	4424900	3834800	4556300	2034700	Ero1l	2314900	3037800	2515600	4424900	3834800	4556300	FALSE	FALSE	FALSE	FALSE	FALSE	FALSE	4272000	2622766.66666667	8.9954173863751	14.2282980017129	0.0146977067407922	0.213924027292534	1.62881435634127	Ero1a	Ero1l	464	ERO1-like protein alpha; Oxidoreductase involved in disulfide bond formation in the endoplasmic reticulum. Efficiently reoxidizes P4HB/PDI, the enzyme catalyzing protein disulfide formation, in order to allow P4HB to sustain additional rounds of disulfide formation. Following P4HB reoxidation, passes its electrons to molecular oxygen via FAD, leading to the production of reactive oxygen species (…	13	10090.ENSMUSP00000022378
21355	P36371	Tap2	1	7	11.3	18	0	17.971	3546900	3666100	4673000	7503900	5717600	6189900	5205900	Tap2	3546900	3666100	4673000	7503900	5717599.99999999	6189900	FALSE	FALSE	FALSE	FALSE	FALSE	FALSE	6470466.66666666	3962000	14.3051613614226	15.6138763926049	0.0198401667824878	0.21819302118529	1.63313141511021	Tap2	Tap2	702	Antigen peptide transporter 2; Involved in the transport of antigens from the cytoplasm to the endoplasmic reticulum for association with MHC class I molecules. Also acts as a molecular scaffold for the final stage of MHC class I folding, namely the binding of peptide. Nascent MHC class I molecules associate with TAP via tapasin (By similarity); Belongs to the ABC transporter superfamily. ABCB fa…	6	10090.ENSMUSP00000025197
21985	E9PUA7;D3Z637;D3Z125;D3Z7X7;F8WHQ1;Q62393;D3Z2U2	Tpd52	7	7	32	42	0	26.362	5239700	5015600	5445800	9110500	8654000	7934400	37443000	Tpd52	5239700.00000001	5015599.99999999	5445800	9110500.00000001	8654000	7934399.99999999	FALSE	FALSE	FALSE	FALSE	FALSE	FALSE	8566300	5233700	6.92171015197707	4.11110213334215	0.00781792911744267	0.158365902473194	1.63675793415748	Tpd52	Tpd52	247	Tumor protein D52; Belongs to the TPD52 family	4	10090.ENSMUSP00000091943
93692	Q9QUH0;A0A1Y7VM65	Glrx	2	4	25.2	14	0	7.4882	2841200	3333400	3110000	4927600	4560600	5791100	15936000	Glrx	2841200	3333400	3110000	4927600	4560600	5791100	FALSE	FALSE	FALSE	FALSE	FALSE	FALSE	5093100	3094866.66666667	12.4035269273551	7.96314510709058	0.0121612230715775	0.198611596207123	1.64566055618982	Glrx	Glrx	107	Glutaredoxin-1; Has a glutathione-disulfide oxidoreductase activity in the presence of NADPH and glutathione reductase. Reduces low molecular weight disulfides and proteins	7	10090.ENSMUSP00000022082
234779	Q8CIH5	Plcg2	1	4	3.2	21	0	9.4657	1797300	1760400	1721700	3039200	2415400	3263200	1122000	Plcg2	1797300	1760400	1721700	3039200	2415400	3263200	FALSE	FALSE	FALSE	FALSE	FALSE	FALSE	2905933.33333333	1759800	15.1183927628585	2.14817429593528	0.0135510771369006	0.211274705879415	1.65128613099974	Plcg2	Plcg2	1265	1-phosphatidylinositol 4,5-bisphosphate phosphodiesterase gamma-2; The production of the second messenger molecules diacylglycerol (DAG) and inositol 1,4,5-trisphosphate (IP3) is mediated by activated phosphatidylinositol-specific phospholipase C enzymes. It is a crucial enzyme in transmembrane signaling (By similarity)	1	10090.ENSMUSP00000079991
14268	B7ZNJ1;A0A087WS56;B9EHT6;A0A087WSN6;Q3UHL6;A0A087WR50;P11276	Fn1	10	21	11.8	100	0	71.347	7119400	7475200	7210400	11378000	13663000	11179000	8779400	Fn1	7119400	7475200	7210400	11378000	13663000	11179000	FALSE	FALSE	FALSE	FALSE	FALSE	FALSE	12073333.3333333	7268333.33333334	11.4324906171636	2.54307854816078	0.00952050034746352	0.172456407129143	1.66108690667278	Fn1	Fn1	2477	Fibronectin; Fibronectins bind cell surfaces and various compounds including collagen, fibrin, heparin, DNA, and actin. Fibronectins are involved in cell adhesion, cell motility, opsonization, wound healing, and maintenance of cell shape healing, and maintenance of cell shape. Involved in osteoblast compaction through the fibronectin fibrillogenesis cell-mediated matrix assembly process, essentia…	1	10090.ENSMUSP00000054499
17158	P27046	Man2a1	2	8	7.6	28	0	16.068	1702600	1597300	1528400	2946300	2847100	2378500	1484700	Man2a1	1702600	1597300	1528400	2946300	2847100	2378500	FALSE	FALSE	FALSE	FALSE	FALSE	FALSE	2723966.66666667	1609433.33333333	11.1332678615389	5.45108265445965	0.00934676858929812	0.171588686563189	1.69250046600253	Man2a1	Man2a1	1150	Alpha-mannosidase 2; Catalyzes the first committed step in the biosynthesis of complex N-glycans. It controls conversion of high mannose to complex N-glycans; the final hydrolytic step in the N-glycan maturation pathway; Belongs to the glycosyl hydrolase 38 family	31	10090.ENSMUSP00000083928
15894	P13597	Icam1	1	15	28.7	136	0	153.08	54705000	59081000	56641000	100400000	91634000	97200000	175810000	Icam1	54705000	59081000	56640999.9999999	100400000	91634000	97200000.0000001	FALSE	FALSE	FALSE	FALSE	FALSE	FALSE	96411333.3333334	56809000	4.60101235033242	3.86000802497156	0.0051772063933287	0.137369409112429	1.69711372024386	Icam1	Icam1	537	Intercellular adhesion molecule 1; ICAM proteins are ligands for the leukocyte adhesion protein LFA-1 (integrin alpha-L/beta-2). During leukocyte trans- endothelial migration, ICAM1 engagement promotes the assembly of endothelial apical cups through ARHGEF26/SGEF and RHOG activation (By similarity)	1	10090.ENSMUSP00000083587
22370	P29788	Vtn	1	5	14.6	28	0	16.853	7380900	4900100	6550400	10519000	8974600	12503000	12075000	Vtn	7380900	4900099.99999999	6550400	10519000	8974599.99999999	12503000	FALSE	FALSE	FALSE	FALSE	FALSE	FALSE	10665533.3333333	6277133.33333333	16.5838703818969	20.1170491097388	0.0226893676164003	0.224906652606376	1.69910893507652	Vtn	Vtn	478	Vitronectin; Vitronectin is a cell adhesion and spreading factor found in serum and tissues. Vitronectin interact with glycosaminoglycans and proteoglycans. Is recognized by certain members of the integrin family and serves as a cell-to-substrate adhesion molecule. Inhibitor of the membrane-damaging effect of the terminal cytolytic complement pathway	2	10090.ENSMUSP00000017488
20195	P50543	S100a11	1	3	27.6	35	0	18.439	87589000	86316000	93408000	129280000	159780000	167050000	663550000	S100a11	87588999.9999999	86316000	93407999.9999999	129280000	159780000	167050000	FALSE	FALSE	FALSE	FALSE	FALSE	FALSE	152036666.666667	89104333.3333333	13.1812119538338	4.24338937722653	0.0100764419735928	0.175766600399261	1.70627691133615	S100a11	S100a11	98	Protein S100-A11; Facilitates the differentiation and the cornification of keratinocytes	5	10090.ENSMUSP00000029515
12759	Q06890;E9Q9B8;E9PUU2;E9PXG5;E9Q8Y5	Clu	6	9	23.7	32	0	37.673	12981000	8613400	11706000	18565000	17157000	21874000	29248000	Clu	12981000	8613400	11706000	18565000	17157000	21874000	FALSE	FALSE	FALSE	FALSE	FALSE	FALSE	19198666.6666667	11100133.3333333	12.6128659041005	20.2335344223175	0.01636553161918	0.21592017721461	1.72958883376776	Clu	Clu	448	Clusterin; Functions as extracellular chaperone that prevents aggregation of nonnative proteins. Prevents stress-induced aggregation of blood plasma proteins. Inhibits formation of amyloid fibrils by APP, APOC2, B2M, CALCA, CSN3, SNCA and aggregation-prone LYZ variants (in vitro). Does not require ATP. Maintains partially unfolded proteins in a state appropriate for subsequent refolding by other …	2	10090.ENSMUSP00000022616
12929	P47941;A0A338P675	Crkl	3	3	14.2	13	0	6.2063	0	0	0	2330700	2083300	2400300	1704500	Crkl	807143.887796902	1197056.87825535	1882555.54534876	2330700	2083300	2400300	TRUE	TRUE	TRUE	FALSE	FALSE	FALSE	2271433.33333333	1295585.43713367	7.33472027707374	42.0222443874806	0.0332870048644892	0.253205389701069	1.75320999158389	Crkl	Crkl	303	Crk-like protein; May mediate the transduction of intracellular signals	1	10090.ENSMUSP00000006293
20501	P53986	Slc16a1	1	3	6.5	16	0	6.5412	2607700	0	0	2651900	2983800	3110200	3487600	Slc16a1	2607700	1322245.08496266	989548.916140414	2651900	2983800	3110200	FALSE	TRUE	TRUE	FALSE	FALSE	FALSE	2915300	1639831.33370102	8.11937937660572	52.1118277047335	0.0363794301598332	0.259600105887498	1.77780479009405	Slc16a1	Slc16a1	493	Monocarboxylate transporter 1; Proton-coupled monocarboxylate transporter. Catalyzes the rapid transport across the plasma membrane of many monocarboxylates such as lactate, pyruvate, branched-chain oxo acids derived from leucine, valine and isoleucine, and the ketone bodies acetoacetate, beta-hydroxybutyrate and acetate. Depending on the tissue and on cicumstances, mediates the import or export …	7	10090.ENSMUSP00000045216
18826	Q61233	Lcp1	5	25	59	302	0	279.58	41377000	36254000	38938000	71577000	60819000	75470000	182150000	Lcp1	41377000	36254000	38938000	71577000	60819000.0000001	75469999.9999999	FALSE	FALSE	FALSE	FALSE	FALSE	FALSE	69288666.6666667	38856333.3333333	10.9524801568634	6.59474528718185	0.00705350938151494	0.14764394433538	1.78320136571473	Lcp1	Lcp1	627	Plastin-2; Actin-binding protein. Plays a role in the activation of T-cells in response to costimulation through TCR/CD3 and CD2 or CD28. Modulates the cell surface expression of IL2RA/CD25 and CD69	1	10090.ENSMUSP00000116271
17149	P61327;G3UZW7;A0A023T778;Q9CQL1	Magoh;Magohb	4	5	41.8	11	0	8.8398	0	3902600	0	4017500	3859100	5428300	10888000	Magoh	1880027.25407542	3902600	1659899.79512395	4017500	3859100	5428300	TRUE	FALSE	TRUE	FALSE	FALSE	FALSE	4434966.66666667	2480842.34973312	19.4790646423105	49.8293550738834	0.0382557331480195	0.260679197493552	1.7876858104844	Magohb;Magoh	Magoh	146	Protein mago nashi homolog; Core component of the splicing-dependent multiprotein exon junction complex (EJC) deposited at splice junctions on mRNAs. The EJC is a dynamic structure consisting of core proteins and several peripheral nuclear and cytoplasmic associated factors that join the complex only transiently either during EJC assembly or during subsequent mRNA metabolism. The EJC marks the po…	7	10090.ENSMUSP00000030348
12505	Q3U8S1;A2APM5;A2APM3;A2APM4;E9QKM8;Q80X37;A2APM1;A2APM2;P15379	Cd44	9	3	7.9	21	0	6.7668	7811500	6607100	7753800	15034000	12863000	11881000	15811000	Cd44	7811500	6607100	7753799.99999999	15034000	12863000	11881000	FALSE	FALSE	FALSE	FALSE	FALSE	FALSE	13259333.3333333	7390800	12.1682727860315	9.19138662369721	0.0079221681723419	0.158477036439842	1.79403222023777	Cd44	Cd44	780	Cell-surface receptor that plays a role in cell-cell interactions, cell adhesion and migration, helping them to sense and respond to changes in the tissue microenvironment. Participates thereby in a wide variety of cellular functions including the activation, recirculation and homing of T-lymphocytes, hematopoiesis, inflammation and response to bacterial infection. Engages, through its ectodomain…	1	10090.ENSMUSP00000005218
66857	A0A0R4J0B2;Q8VCI0	Plbd1	2	3	5.3	16	0	7.2054	2458600	2923300	2948300	7115000	3335400	4517300	4208700	Plbd1	2458600	2923300	2948300	7115000	3335400	4517300	FALSE	FALSE	FALSE	FALSE	FALSE	FALSE	4989233.33333333	2776733.33333334	38.7532552096536	9.9323533449298	0.0433981931897151	0.266688179764859	1.79679959664834	Plbd1	Plbd1	550	Phospholipase B-like 1; Exhibits weak phospholipase activity, acting on various phospholipids, including phosphatidylcholine, phosphatidylinositol, phosphatidylethanolamine and lysophospholipids. However, in view of the small size of the putative binding pocket, it has been proposed that it may act rather as an amidase or a peptidase (By similarity)	7	10090.ENSMUSP00000032336
22070	P63028;D3YU75	Tpt1	2	5	32	52	0	64.5	9970600	11507000	10390000	16375000	17166000	23736000	99603000	Tpt1	9970600.00000001	11507000	10390000	16375000	17166000	23736000	FALSE	FALSE	FALSE	FALSE	FALSE	FALSE	19092333.3333333	10622533.3333333	21.1652199267671	7.47615276117262	0.0120222376650452	0.198611596207123	1.79734275565151	Tpt1	Tpt1	172	Translationally-controlled tumor protein; Involved in calcium binding and microtubule stabilization	7	10090.ENSMUSP00000106519
245195	Q8K426	Retnlg	1	2	17.9	12	0	4.4228	3681100	0	3587300	6520900	4156300	5526000	23560000	Retnlg	3681100	1698396.68881244	3587300	6520900	4156300	5526000	FALSE	TRUE	FALSE	FALSE	FALSE	FALSE	5401066.66666667	2988932.22960415	21.9815895435249	37.4254111283188	0.0400972897845726	0.262968047407688	1.80702212421256	Retnlg	Retnlg	117	Resistin-like gamma; Probable hormone (Probable). Promotes chemotaxis in myeloid cells; Belongs to the resistin/FIZZ family	28	10090.ENSMUSP00000070238
66411	Q9D1E6	Tbcb	1	3	11.9	11	0	5.7241	5754000	5170100	4760200	10912000	10704000	6953100	8179800	Tbcb	5754000	5170100	4760200	10912000	10704000	6953100	FALSE	FALSE	FALSE	FALSE	FALSE	FALSE	9523033.33333334	5228100	23.3964959082112	9.55284496667526	0.0164697706740792	0.21592017721461	1.82150940749667	Tbcb	Tbcb	244	Tubulin-folding cofactor B; Binds to alpha-tubulin folding intermediates after their interaction with cytosolic chaperonin in the pathway leading from newly synthesized tubulin to properly folded heterodimer (By similarity). Involved in regulation of tubulin heterodimer dissociation. May function as a negative regulator of axonal growth; Belongs to the TBCB family	5	10090.ENSMUSP00000006254
14964	G3UZP7;P01899	H2-D1	15	2	36.1	92	0	45.191	14596000	13206000	15105000	24564000	23856000	29743000	63369000	G3UZP7	14596000	13206000	15105000	24564000	23856000	29743000	FALSE	FALSE	FALSE	FALSE	FALSE	FALSE	26054333.3333333	14302333.3333333	12.3358890574843	6.87279576006091	0.00646282140375261	0.144942506930228	1.82168410748829	H2-D1	H2-D1	362	H-2 class I histocompatibility antigen, D-B alpha chain; Involved in the presentation of foreign antigens to the immune system; Belongs to the MHC class I family	6	10090.ENSMUSP00000134570
20846	Q8C3V4;A0A087WSP5;Q99K94;P42225	Stat1	7	14	22.7	54	0	49.044	5587500	4424900	5269900	10149000	8424800	9498000	13236000	Stat1	5587500	4424900	5269900	10149000	8424800	9498000.00000001	FALSE	FALSE	FALSE	FALSE	FALSE	FALSE	9357266.66666667	5094100	9.30477512537454	11.7961317636702	0.00694927032661571	0.14764394433538	1.83688319166618	Stat1	Stat1	749	Signal transducer and transcription activator that mediates cellular responses to interferons (IFNs), cytokine KITLG/SCF and other cytokines and other growth factors. Following type I IFN (IFN-alpha and IFN-beta) binding to cell surface receptors, signaling via protein kinases leads to activation of Jak kinases (TYK2 and JAK1) and to tyrosine phosphorylation of STAT1 and STAT2. The phosphorylated…	6	10090.ENSMUSP00000066743
18432	Q7TPV4	Mybbp1a	1	4	3.8	9	0	9.3451	2052900	0	2085100	3611300	3517100	2766600	1384300	Mybbp1a	2052900	1223572.25963425	2085100	3611300	3517100	2766600	FALSE	TRUE	FALSE	FALSE	FALSE	FALSE	3298333.33333333	1787190.75321142	14.0342708394241	27.3263156554293	0.0184503127171647	0.21819302118529	1.8455407333585	Mybbp1a	Mybbp1a	1344	Myb-binding protein 1A; May activate or repress transcription via interactions with sequence specific DNA-binding proteins. Repression may be mediated at least in part by histone deacetylase activity (HDAC activity). Acts as a corepressor and in concert with CRY1, represses the transcription of the core circadian clock component PER2. Preferentially binds to dimethylated histone H3 'Lys-9' (H3K9m…	7	10090.ENSMUSP00000044827
12721	O89053;G3UYK8;A0A0U1RPY8	Coro1a	6	14	35.4	91	0	64.488	96341000	71965000	66760000	154010000	133510000	148140000	277870000	Coro1a	96341000	71965000.0000001	66760000	154010000	133510000	148140000	FALSE	FALSE	FALSE	FALSE	FALSE	FALSE	145220000	78355333.3333334	7.26988978360891	20.1542950355746	0.0090687977762335	0.16915359959216	1.85335182459394	Coro1a	Coro1a	461	Coronin-1A; May be a crucial component of the cytoskeleton of highly motile cells, functioning both in the invagination of large pieces of plasma membrane, as well as in forming protrusions of the plasma membrane involved in cell locomotion. In mycobacteria- infected cells, its retention on the phagosomal membrane prevents fusion between phagosomes and lysosomes	1	10090.ENSMUSP00000032949
21969	Q04750	Top1	1	5	6.9	7	0	9.1449	0	2695200	0	3257700	3695200	3461800	3049000	Top1	1237810.41027272	2695200	1663298.18590711	3257700	3695200	3461800	TRUE	FALSE	TRUE	FALSE	FALSE	FALSE	3471566.66666667	1865436.19872661	6.30589822553934	40.1743609618733	0.020778318276581	0.21819302118529	1.86099458616512	Top1	Top1	767	DNA topoisomerase 1; Releases the supercoiling and torsional tension of DNA introduced during the DNA replication and transcription by transiently cleaving and rejoining one strand of the DNA duplex. Introduces a single-strand break via transesterification at a target site in duplex DNA. The scissile phosphodiester is attacked by the catalytic tyrosine of the enzyme, resulting in the formation of…	7	10090.ENSMUSP00000105094
237542	A0A5F8MPC5;A0A0R4J150;B9EJ86	Osbpl8	3	2	2.7	9	0	3.6702	0	0	0	2296000	0	2376300	1127200	Osbpl8	1210482.72827729	1097066.07877449	1092321.94455077	2296000	1674826.44727024	2376300	TRUE	TRUE	TRUE	FALSE	TRUE	FALSE	2115708.81575675	1133290.25053418	18.146189224674	5.90252299136796	0.0093815149409312	0.171588686563189	1.86687286399887	Osbpl8	Osbpl8	889	Oxysterol-binding protein-related protein 8; Lipid transporter involved in lipid countertransport between the endoplasmic reticulum and the plasma membrane: specifically exchanges phosphatidylserine with phosphatidylinositol 4-phosphate (PI4P), delivering phosphatidylserine to the plasma membrane in exchange for PI4P, which is degraded by the SAC1/SACM1L phosphatase in the endoplasmic reticulum. …	32	10090.ENSMUSP00000100911
19264	S4R1M0;P06800	Ptprc	2	5	4.4	18	0	10.442	4526400	2851600	3159300	8552600	5763800	5522900	3645900	Ptprc	4526400	2851600	3159300	8552599.99999999	5763800	5522900	FALSE	FALSE	FALSE	FALSE	FALSE	FALSE	6613100	3512433.33333334	25.4641474281711	25.3811668217785	0.0190757470465601	0.21819302118529	1.88276883072514	Ptprc	Ptprc	1293	Receptor-type tyrosine-protein phosphatase C; Protein tyrosine-protein phosphatase required for T-cell activation through the antigen receptor. Acts as a positive regulator of T-cell coactivation upon binding to DPP4. The first PTPase domain has enzymatic activity, while the second one seems to affect the substrate specificity of the first one. Upon T-cell activation, recruits and dephosphorylate…	1	10090.ENSMUSP00000138350
15953	Q61635	Ifi47	7	7	17.4	32	0	12.689	3918700	3695400	3978500	7116800	6855500	8055200	13196000	Ifi47	3918700	3695400	3978500	7116800	6855500	8055200	FALSE	FALSE	FALSE	FALSE	FALSE	FALSE	7342500	3864200	8.59233959047178	3.8613829826166	0.00410006949270327	0.126623490982939	1.90013456860411	Ifi47	Ifi47	420	Interferon gamma inducible protein 47	6	10090.ENSMUSP00000104825
22608	P62960;A0A0A0MQD2;B2RUF0;Q9Z2C8;Q9JKB3	Ybx1;Ybx2;Ybx3	6	4	17.1	19	0	25.619	0	0	0	2861200	3454300	3696500	6410700	Ybx1	2190393.33436607	1925339.95453982	1109857.82226003	2861200	3454300	3696500	TRUE	TRUE	TRUE	FALSE	FALSE	FALSE	3337333.33333333	1741863.70372197	12.8773041550834	32.3302615605348	0.0180333564975678	0.217773419221472	1.91595549422277	Ybx2;Ybx1;Ybx3	Ybx1	322	Nuclease-sensitive element-binding protein 1; Mediates pre-mRNA alternative splicing regulation. Component of the CRD-mediated complex that promotes MYC mRNA stability. Binds to splice sites in pre-mRNA and regulates splice site selection. Binds and stabilizes cytoplasmic mRNA. Contributes to the regulation of translation by modulating the interaction between the mRNA and eukaryotic initiation fa…	7	10090.ENSMUSP00000078589
14381	Q00612;A3KG36	G6pdx	5	17	34.8	85	0	48.733	15415000	19367000	16236000	36337000	29013000	32427000	50395000	G6pdx	15415000	19367000	16236000	36337000	29013000	32427000	FALSE	FALSE	FALSE	FALSE	FALSE	FALSE	32592333.3333333	17006000	11.2443564333839	12.2632352976894	0.00573314801945796	0.138997035718037	1.91651965972794	G6pdx	G6pdx	515	Glucose-6-phosphate 1-dehydrogenase X; Catalyzes the rate-limiting step of the oxidative pentose-phosphate pathway, which represents a route for the dissimilation of carbohydrates besides glycolysis. The main function of this enzyme is to provide reducing power (NADPH) and pentose phosphates for fatty acid and nucleic acid synthesis (By similarity); Belongs to the glucose-6-phosphate dehydrogenas…	7	10090.ENSMUSP00000004327
13649	Q01279;Q9WVF5	Egfr	5	5	4.5	7	0	7.2237	0	0	0	2482700	2429900	0	833680	Egfr	895394.973144488	740785.088316542	1543623.83350333	2482700	2429900	1189016.47357572	TRUE	TRUE	TRUE	FALSE	FALSE	TRUE	2033872.15785857	1059934.63165479	35.9974745684692	40.1874465731218	0.0479499652536484	0.270183821188788	1.91886565182162	Egfr	Egfr	1210	Epidermal growth factor receptor; Receptor tyrosine kinase binding ligands of the EGF family and activating several signaling cascades to convert extracellular cues into appropriate cellular responses. Known ligands include EGF, TGFA/TGF-alpha, amphiregulin, epigen/EPGN, BTC/betacellulin, epiregulin/EREG and HBEGF/heparin-binding EGF. Ligand binding triggers receptor homo- and/or heterodimerizati…	1	10090.ENSMUSP00000020329
12010	P01887	B2m	1	3	22.7	18	0	8.472	33898000	33883000	42685000	64948000	76210000	70855000	171290000	B2m	33898000	33883000	42685000	64947999.9999999	76210000.0000001	70855000	FALSE	FALSE	FALSE	FALSE	FALSE	FALSE	70671000	36822000	7.97109735321388	13.7893446350574	0.00545517720639333	0.138876909430097	1.91926022486557	B2m	B2m	119	Beta-2-microglobulin; Component of the class I major histocompatibility complex (MHC). Involved in the presentation of peptide antigens to the immune system; Belongs to the beta-2-microglobulin family	6	10090.ENSMUSP00000099534
16985	A2A6J4;A2A6J7;P19973	Lsp1	4	7	29.5	38	0	32.506	3813800	3113700	3508800	7790400	5492700	6783800	13738000	Lsp1	3813800	3113700	3508800	7790400	5492700.00000001	6783799.99999999	FALSE	FALSE	FALSE	FALSE	FALSE	FALSE	6688966.66666667	3478766.66666667	17.2191291985567	10.090212863594	0.00799166087560806	0.158477036439842	1.92279830974579	Lsp1	Lsp1	330	Lymphocyte-specific protein 1; May play a role in mediating neutrophil activation and chemotaxis	1	10090.ENSMUSP00000018963
14161	E9PV24	Fga	1	20	31.7	133	0	105.18	28722000	34008000	33640000	49870000	48742000	88790000	109660000	Fga	28722000	34008000	33640000	49869999.9999999	48742000	88790000	FALSE	FALSE	FALSE	FALSE	FALSE	FALSE	62467333.3333333	32123333.3333333	36.5039977345421	9.18765884100425	0.0209867963863794	0.21819302118529	1.94460931825257	Fga	Fga	789	Fibrinogen alpha chain; Cleaved by the protease thrombin to yield monomers which, together with fibrinogen beta (FGB) and fibrinogen gamma (FGG), polymerize to form an insoluble fibrin matrix. Fibrin has a major function in hemostasis as one of the primary components of blood clots. In addition, functions during the early stages of wound repair to stabilize the lesion and guide cell migration dur…	2	10090.ENSMUSP00000133117
224727	G3UYQ2;A0A1B0GX81;G3UZT6;Q3UF95;Q9Z1R2;G3UXT8	Bag6	9	3	3.6	9	0	8.2102	0	0	0	2849200	2640300	2805100	1435700	Bag6	1503001.69908889	1362635.77086091	1361561.79238867	2849200	2640300	2805100	TRUE	TRUE	TRUE	FALSE	FALSE	FALSE	2764866.66666667	1409066.42077949	3.98240995767184	5.7734758579971	0.00309242529534399	0.108303081424698	1.96219754150209	Bag6	Bag6	1154	Large proline-rich protein BAG6; ATP-independent molecular chaperone preventing the aggregation of misfolded and hydrophobic patches-containing proteins. Functions as part of a cytosolic protein quality control complex, the BAG6/BAT3 complex, which maintains these client proteins in a soluble state and participates to their proper delivery to the endoplasmic reticulum or alternatively can promote…	6	10090.ENSMUSP00000025250
223601	Q921M7;A0A2I3BRN5	Fam49b	4	8	36.1	54	0	32.565	16452000	20197000	17111000	37467000	27825000	41011000	45883000	Fam49b	16452000	20197000	17111000	37467000	27825000	41011000	FALSE	FALSE	FALSE	FALSE	FALSE	FALSE	35434333.3333333	17920000	19.2580493794103	11.1566915183206	0.00833912439193885	0.161957706446813	1.97736235119048	Cyrib	Fam49b	324	Protein FAM49B; Family with sequence similarity 49, member B	27	10090.ENSMUSP00000066359
16952	P10107;A0A494BBD8	Anxa1	4	28	74	274	0	323.31	87310000	85399000	81261000	183200000	156340000	163380000	567520000	Anxa1	87309999.9999999	85399000	81260999.9999999	183200000	156340000	163380000	FALSE	FALSE	FALSE	FALSE	FALSE	FALSE	167640000	84656666.6666666	8.3079887501117	3.65248208930368	0.00354412786657401	0.111278440804498	1.98023388589203	Anxa1	Anxa1	346	Annexin A1; Plays important roles in the innate immune response as effector of glucocorticoid-mediated responses and regulator of the inflammatory process. Has anti-inflammatory activity. Plays a role in glucocorticoid-mediated down- regulation of the early phase of the inflammatory response. Promotes resolution of inflammation and wound healing. Functions at least in part by activating the formy…	1	10090.ENSMUSP00000025561
19652	O89086;Q8BG13	Rbm3	2	4	24.8	15	0	8.0415	11292000	7600500	9442200	24399000	16241000	15811000	41921000	Rbm3	11292000	7600500.00000001	9442199.99999999	24399000	16241000	15811000	FALSE	FALSE	FALSE	FALSE	FALSE	FALSE	18817000	9444900	25.7157491997198	19.5423083474112	0.0123349548297429	0.198611596207123	1.99229213649695	Rbm3	Rbm3	154	RNA-binding protein 3; Cold-inducible mRNA binding protein that enhances global protein synthesis at both physiological and mild hypothermic temperatures. Reduces the relative abundance of microRNAs, when overexpressed. Enhances phosphorylation of translation initiation factors and active polysome formation	24	10090.ENSMUSP00000038964
20717	Q03734	Serpina3m	1	4	26.1	11	0	6.6926	0	4569200	4354200	7103100	6900600	7275500	8512600	Serpina3m	1736865.06920282	4569200	4354200	7103100	6900600.00000001	7275500.00000001	TRUE	FALSE	FALSE	FALSE	FALSE	FALSE	7093066.66666667	3553421.68973427	2.64555924836777	44.3756166932374	0.0251911049339819	0.234100689724907	1.99612297272748	Serpina3m	Serpina3m	418	Serine (or cysteine) peptidase inhibitor, clade A, member 3M; Belongs to the serpin family	2	10090.ENSMUSP00000130979
104009	Q8BND5	Qsox1	1	6	8.4	22	0	12.144	1476800	1792000	2010500	3411300	3714700	3450200	2854300	Qsox1	1476800	1792000	2010500	3411300	3714700	3450200	FALSE	FALSE	FALSE	FALSE	FALSE	FALSE	3525400	1759766.66666667	4.68282663739802	15.2466861175147	0.00496872828353023	0.133721151554985	2.00333377531112	Qsox1	Qsox1	748	Sulfhydryl oxidase 1; Catalyzes the oxidation of sulfhydryl groups in peptide and protein thiols to disulfides with the reduction of oxygen to hydrogen peroxide. May contribute to disulfide bond formation in a variety of secreted proteins (By similarity); Belongs to the quiescin-sulfhydryl oxidase (QSOX) family	9	10090.ENSMUSP00000035658
50926	D3YTQ3;F6VQH5;Q9Z130	Hnrnpdl	3	2	7.6	9	0	3.9197	0	3535500	0	3789800	4041200	3909000	3599900	Hnrnpdl	1173585.75955339	3535500	1147502.97718562	3789800	4041200	3909000	TRUE	FALSE	TRUE	FALSE	FALSE	FALSE	3913333.33333333	1952196.24557967	3.21352658806084	70.2410576643035	0.0278318276580959	0.238209859215766	2.00457988903228	Hnrnpdl	Hnrnpdl	420	Heterogeneous nuclear ribonucleoprotein D-like; Acts as a transcriptional regulator. Promotes transcription repression (By similarity). Promotes transcription activation in differentiated myotubes. Binds to double- and single-stranded DNA sequences (By similarity). Binds to the transcription suppressor CATR sequence of the COX5B promoter. Binds with high affinity to RNA molecules that contain AU-…	7	10090.ENSMUSP00000121005
68059	P58021;E9PZ69	Tm9sf2	2	5	8.6	8	0	13.594	0	0	3150700	3560800	4087500	4292000	4509600	Tm9sf2	1697443.9221247	1021244.85767891	3150700	3560800	4087500	4291999.99999999	TRUE	TRUE	FALSE	FALSE	FALSE	FALSE	3980100	1956462.9266012	9.47830075176565	55.6157028964332	0.0240792216817234	0.22926713934595	2.03433448489325	Tm9sf2	Tm9sf2	662	Transmembrane 9 superfamily member 2; In the intracellular compartments, may function as a channel or small molecule transporter	15	10090.ENSMUSP00000026624
14229	A0A3B2WBD2;Q64378	Fkbp5	2	3	13.3	17	0	6.3739	3763100	3741700	4010200	7594500	9162600	6703800	10532000	Fkbp5	3763100	3741700	4010200	7594500	9162600.00000001	6703800	FALSE	FALSE	FALSE	FALSE	FALSE	FALSE	7820300.00000001	3838333.33333333	15.9182492610268	3.88775533846275	0.00489923558026407	0.133721151554985	2.03742075553626	Fkbp5	Fkbp5	456	Peptidyl-prolyl cis-trans isomerase FKBP5; Immunophilin protein with PPIase and co-chaperone activities. Component of unligated steroid receptors heterocomplexes through interaction with heat-shock protein 90 (HSP90). Plays a role in the intracellular trafficking of heterooligomeric forms of steroid hormone receptors maintaining the complex into the cytoplasm when unliganded	7	10090.ENSMUSP00000078382
20714	A0A0R4J0I1;P07759	Serpina3k	5	12	41.6	279	0	323.31	84229000	67258000	104540000	152270000	163580000	209990000	379070000	Serpina3k	84228999.9999999	67258000	104540000	152270000	163580000	209990000	FALSE	FALSE	FALSE	FALSE	FALSE	FALSE	175280000	85342333.3333333	17.4503887344581	21.8718164768146	0.00861709520500347	0.163644765888967	2.05384588344198	Serpina3k	Serpina3k	418	Serine protease inhibitor A3K; Contrapsin inhibits trypsin-like proteases	2	10090.ENSMUSP00000042095
22329	P29533;Q3UPN1;A0A0G2JFP9	Vcam1	3	4	7	17	0	12.029	1818100	1509000	0	3300100	3244000	2657800	1967300	Vcam1	1818100	1509000	1152497.70068329	3300100	3244000	2657800	FALSE	FALSE	TRUE	FALSE	FALSE	FALSE	3067300	1493199.2335611	11.5979845102319	22.3066249139102	0.00757470465601112	0.155106778103456	2.0541799989308	Vcam1	Vcam1	739	Important in cell-cell recognition. Appears to function in leukocyte-endothelial cell adhesion. Interacts with integrin alpha- 4/beta-1 (ITGA4/ITGB1) on leukocytes, and mediates both adhesion and signal transduction. The VCAM1/ITGA4/ITGB1 interaction may play a pathophysiologic role both in immune responses and in leukocyte emigration to sites of inflammation	1	10090.ENSMUSP00000029574
74145	Q8BH61	F13a1	1	12	17.9	58	0	29.455	6733100	6248700	7507800	15867000	12155000	14666000	21010000	F13a1	6733099.99999999	6248700	7507800	15867000	12155000	14666000	FALSE	FALSE	FALSE	FALSE	FALSE	FALSE	14229333.3333333	6829866.66666666	13.311475292485	9.29891030588725	0.00448227936066713	0.131878428981109	2.08339840699672	F13a1	F13a1	732	Coagulation factor XIII A chain; Factor XIII is activated by thrombin and calcium ion to a transglutaminase that catalyzes the formation of gamma-glutamyl- epsilon-lysine cross-links between fibrin chains, thus stabilizing the fibrin clot. Also cross-link alpha-2-plasmin inhibitor, or fibronectin, to the alpha chains of fibrin	1	10090.ENSMUSP00000048667
110135	Q8K0E8	Fgb	2	19	45.7	117	0	222.41	24034000	25118000	25019000	37271000	42527000	74814000	120940000	Fgb	24034000	25118000	25019000	37271000	42527000	74814000.0000001	FALSE	FALSE	FALSE	FALSE	FALSE	FALSE	51537333.3333334	24723666.6666667	39.4447409092751	2.42406016582126	0.0161570535093815	0.21592017721461	2.08453438675493	Fgb	Fgb	481	Fibrinogen beta chain; Cleaved by the protease thrombin to yield monomers which, together with fibrinogen alpha (FGA) and fibrinogen gamma (FGG), polymerize to form an insoluble fibrin matrix. Fibrin has a major function in hemostasis as one of the primary components of blood clots. In addition, functions during the early stages of wound repair to stabilize the lesion and guide cell migration dur…	2	10090.ENSMUSP00000039472
59047	G5E8N7;Q9JLV6;A0A0J9YVJ6;E9Q9A5	Pnkp	7	6	14.4	15	0	14.222	3307100	0	0	6008300	5266000	6643900	3596700	Pnkp	3307100	2746024.30168171	2126836.521308	6008300	5266000	6643900	FALSE	TRUE	TRUE	FALSE	FALSE	FALSE	5972733.33333334	2726653.60766324	11.5464421216638	21.6518198715294	0.00542043085476025	0.138876909430097	2.19049948865783	Pnkp	Pnkp	522	Plays a key role in the repair of DNA damage, functioning as part of both the non-homologous end-joining (NHEJ) and base excision repair (BER) pathways. Through its two catalytic activities, PNK ensures that DNA termini are compatible with extension and ligation by either removing 3'-phosphates from, or by phosphorylating 5'-hydroxyl groups on, the ribose sugar of the DNA backbone	7	10090.ENSMUSP00000003044
20810	Q64674	Srm	1	4	12.9	13	0	6.9319	0	3566600	0	4478600	4288900	4129800	6642300	Srm	1212753.68733767	3566600	1075711.59597559	4478600	4288900	4129800	TRUE	FALSE	TRUE	FALSE	FALSE	FALSE	4299100	1951688.42777109	4.06186333338001	71.7446487373113	0.0192494788047255	0.21819302118529	2.20275938455492	Srm	Srm	302	Spermidine synthase; Catalyzes the production of spermidine from putrescine and decarboxylated S-adenosylmethionine (dcSAM). Has a strong preference for putrescine as substrate, and has very low activity towards 1,3-diaminopropane. Has extremely low activity towards spermidine (By similarity)	11	10090.ENSMUSP00000006611
66071	Q9DCM0	Ethe1	1	4	18.1	12	0	6.9902	1823900	0	0	2453800	2195800	2930100	2994600	Ethe1	1823900	964150.91235923	640148.574459463	2453800	2195800	2930100	FALSE	TRUE	TRUE	FALSE	FALSE	FALSE	2526566.66666667	1142733.1622729	14.7440773483079	53.5337545601034	0.015496872828353	0.213924027292534	2.21098568771849	Ethe1	Ethe1	254	Persulfide dioxygenase ETHE1, mitochondrial; First described as a protein that can shuttle between the nucleus and the cytoplasm and suppress p53-induced apoptosis by sequestering the transcription factor RELA/NFKB3 in the cytoplasm and preventing its accumulation in the nucleus (By similarity). Sulfur dioxygenase that plays an essential role in hydrogen sulfide catabolism in the mitochondrial ma…	30	10090.ENSMUSP00000076433
66141	Q9CQW9	Ifitm3	1	3	48.2	17	0	16.402	15689000	19510000	17458000	40559000	37859000	38266000	142030000	Ifitm3	15689000	19510000	17458000	40559000	37859000	38266000	FALSE	FALSE	FALSE	FALSE	FALSE	FALSE	38894666.6666667	17552333.3333333	3.74254344458784	10.894539494792	0.00264072272411397	0.100112092073251	2.21592570788309	Ifitm3	Ifitm3	137	Interferon-induced transmembrane protein 3; IFN-induced antiviral protein which inhibits the entry of viruses to the host cell cytoplasm, permitting endocytosis, but preventing subsequent viral fusion and release of viral contents into the cytosol. Active against multiple viruses, including influenza A virus, SARS coronavirus (SARS-CoV), Marburg virus (MARV) and Ebola virus (EBOV), Dengue virus (…	6	10090.ENSMUSP00000026565
15170	P29351	Ptpn6	3	10	21	34	0	32.122	5324800	3438600	2988900	8415600	6899800	10904000	8560500	Ptpn6	5324800	3438600	2988900	8415600	6899800.00000001	10904000	FALSE	FALSE	FALSE	FALSE	FALSE	FALSE	8739800.00000001	3917433.33333333	23.1320028768978	31.6376078098784	0.00990271021542738	0.174350498236844	2.2310015911779	Ptpn6	Ptpn6	597	Tyrosine-protein phosphatase non-receptor type 6; Modulates signaling by tyrosine phosphorylated cell surface receptors such as KIT and the EGF receptor/EGFR. The SH2 regions may interact with other cellular components to modulate its own phosphatase activity against interacting substrates. Together with MTUS1, induces UBE2V2 expression upon angiotensin II stimulation. Plays a key role in hematop…	1	10090.ENSMUSP00000129124
74255	Q3UKJ7	Smu1	1	3	6.2	4	0	7.598	0	0	0	0	2681200	2910500	1548300	Smu1	1091846.47187783	1092782.1184195	893878.035235804	1286838.16709861	2681200	2910500	TRUE	TRUE	TRUE	TRUE	FALSE	FALSE	2292846.05569954	1026168.87517771	38.3252829129229	11.1646519397211	0.0194927032661571	0.21819302118529	2.23437497585616	Smu1	Smu1	513	WD40 repeat-containing protein SMU1; Auxiliary spliceosomal protein that regulates selection of alternative splice sites in a small set of target pre-mRNA species. Regulates alternative splicing of the HSPG2 pre-mRNA. Required for normal mitotic spindle assembly and normal progress through mitosis; Belongs to the WD repeat SMU1 family	7	10090.ENSMUSP00000030117
16145	Q9DCE9	Igtp	1	4	9	15	0	8.2753	3358200	0	0	4676100	3522400	2924100	4705700	Igtp	3358200	871603.436205819	741625.115853155	4676100	3522400	2924100	FALSE	TRUE	TRUE	FALSE	FALSE	FALSE	3707533.33333333	1657142.85068633	24.0200505718738	88.9839715654959	0.0287004864489229	0.238209859215766	2.2373046064181	Igtp	Igtp	423	Interferon gamma induced GTPase	6	10090.ENSMUSP00000047356
99571	Q3UER8;Q8VCM7	Fgg	2	17	42	165	0	100.04	16696000	20428000	19664000	32450000	34349000	60783000	89135000	Fgg	16696000	20428000	19664000	32450000	34349000	60782999.9999999	FALSE	FALSE	FALSE	FALSE	FALSE	FALSE	42527333.3333333	18929333.3333333	37.2427717637326	10.4149788986159	0.0108756080611536	0.182931470440167	2.24663661336902	Fgg	Fgg	436	Fibrinogen gamma chain; Together with fibrinogen alpha (FGA) and fibrinogen beta (FGB), polymerizes to form an insoluble fibrin matrix (By similarity). Fibrin has a major function in hemostasis as one of the primary components of blood clots (By similarity). In addition, functions during the early stages of wound repair to stabilize the lesion and guide cell migration during re- epithelialization…	2	10090.ENSMUSP00000037018
20704	Q00898	Serpina1e	1	6	34.9	181	0	256.67	250320000	172050000	240870000	457040000	479950000	556040000	989030000	Serpina1e	250320000	172050000	240870000	457040000	479950000	556040000	FALSE	FALSE	FALSE	FALSE	FALSE	FALSE	497676666.666667	221080000	10.4135724956835	19.3248195075083	0.00462126476719944	0.131878428981109	2.25111573487727	Serpina1e	Serpina1e	413	Alpha-1-antitrypsin 1-5; Does not inhibit elastase or chymotrypsin. No target protease has been identified to date; Belongs to the serpin family	2	10090.ENSMUSP00000082130
12266	P01027	C3	4	62	41.3	401	0	282.84	20465000	22587000	26603000	53456000	50984000	55558000	86435000	C3	20465000	22587000	26603000	53456000	50984000	55558000.0000001	FALSE	FALSE	FALSE	FALSE	FALSE	FALSE	53332666.6666667	23218333.3333333	4.29285268198485	13.4261236440083	0.00271021542738012	0.100112092073251	2.2970066757591	C3	C3	1663	Complement C3; C3 plays a central role in the activation of the complement system. Its processing by C3 convertase is the central reaction in both classical and alternative complement pathways. After activation C3b can bind covalently, via its reactive thioester, to cell surface carbohydrates or immune aggregates	2	10090.ENSMUSP00000024988
12258	P97290;A2ATR8	Serping1	2	5	15.1	18	0	25.385	4099800	2479300	5182100	7888800	9388100	9834900	5861200	Serping1	4099800.00000001	2479300	5182100	7888800.00000001	9388099.99999999	9834899.99999999	FALSE	FALSE	FALSE	FALSE	FALSE	FALSE	9037266.66666666	3920400	11.2797582667717	34.6980288165059	0.00854760250173732	0.163644765888967	2.30518994660409	Serping1	Serping1	504	Plasma protease C1 inhibitor; Activation of the C1 complex is under control of the C1- inhibitor. It forms a proteolytically inactive stoichiometric complex with the C1r or C1s proteases. May play a potentially crucial role in regulating important physiological pathways including complement activation, blood coagulation, fibrinolysis and the generation of kinins. Very efficient inhibitor of FXIIa…	2	10090.ENSMUSP00000023994
14469	Q9Z0E6	Gbp2	4	11	22.9	42	0	86.005	6316500	5696000	7376200	16757000	13098000	15103000	24292000	Gbp2	6316500.00000001	5696000	7376200.00000001	16757000	13098000	15103000	FALSE	FALSE	FALSE	FALSE	FALSE	FALSE	14986000	6462900	12.2267699265699	13.1460069414265	0.00347463516330785	0.11094560399252	2.31877330610097	Gbp2	Gbp2	589	Guanylate-binding protein 2; Hydrolyzes GTP to GMP in 2 consecutive cleavage reactions, but the major reaction product is GDP (By similarity). Exhibits antiviral activity against influenza virus. Promote oxidative killing and deliver antimicrobial peptides to autophagolysosomes, providing broad host protection against different pathogen classes (By similarity); Belongs to the TRAFAC class dynamin…	6	10090.ENSMUSP00000132435
27053	Q61024	Asns	4	3	8	4	0	5.4053	0	0	0	0	3706300	3186000	1923600	Asns	1320632.50597107	1003817.47462215	1496401.7656154	2276179.06002854	3706300	3186000	TRUE	TRUE	TRUE	TRUE	FALSE	FALSE	3056159.68667618	1273617.24873621	23.6848751272978	19.6004747362827	0.00597637248088951	0.138997035718037	2.39959037121141	Asns	Asns	561	Asparagine synthetase	5	10090.ENSMUSP00000031766
11972	P51863	Atp6v0d1	1	5	16	8	0	8.7696	0	6035000	0	7692400	7389900	5063200	7851300	Atp6v0d1	1042370.90081271	6035000	1193332.37783134	7692400.00000001	7389900	5063200	TRUE	FALSE	TRUE	FALSE	FALSE	FALSE	6715166.66666667	2756901.09288135	21.4234157628996	103.011319323881	0.0241139680333565	0.22926713934595	2.43576626089563	Atp6v0d1	Atp6v0d1	351	V-type proton ATPase subunit d 1; Subunit of the integral membrane V0 complex of vacuolar ATPase. Vacuolar ATPase is responsible for acidifying a variety of intracellular compartments in eukaryotic cells, thus providing most of the energy required for transport processes in the vacuolar system. May play a role in coupling of proton transport and ATP hydrolysis. May play a role in cilium biogenesi…	2	10090.ENSMUSP00000013304
68262	Q8K4X7	Agpat4	4	3	7.1	4	0	4.4682	0	0	0	3494200	3634900	3148900	4189300	Agpat4	1506690.71149264	1149497.20904731	1464481.86433292	3494200	3634900	3148900	TRUE	TRUE	TRUE	FALSE	FALSE	FALSE	3426000	1373556.59495762	7.29932424971724	14.2102213389989	0.00253648366921473	0.100112092073251	2.49425470532265	Agpat4	Agpat4	378	1-acyl-sn-glycerol-3-phosphate acyltransferase delta; Converts lysophosphatidic acid (LPA) into phosphatidic acid by incorporating an acyl moiety at the sn-2 position of the glycerol backbone; Belongs to the 1-acyl-sn-glycerol-3-phosphate acyltransferase family	7	10090.ENSMUSP00000024594
12785	P53996;A0A0N4SVS6	Cnbp	2	2	12.9	13	0	11.561	11539000	0	0	11832000	11971000	10477000	9111300	Cnbp	11539000	1023542.63205526	957191.685120213	11832000	11971000	10477000	FALSE	TRUE	TRUE	FALSE	FALSE	FALSE	11426666.6666667	4506578.10572516	7.22316324811986	135.143477500199	0.0228630993745657	0.224906652606376	2.53555278497231	Cnbp	Cnbp	178	Cellular nucleic acid-binding protein; Single-stranded DNA-binding protein, with specificity to the sterol regulatory element (SRE). Involved in sterol-mediated repression	7	10090.ENSMUSP00000032138
11852	P62746	Rhob	1	3	29.1	8	0	4.5448	0	0	4109200	4777500	5558600	5399500	13612000	Rhob	1372256.34088963	669549.658826629	4109200	4777500	5558600.00000001	5399500	TRUE	TRUE	FALSE	FALSE	FALSE	FALSE	5245200	2050335.33323875	7.86963302022526	88.6351228660976	0.0186587908269632	0.21819302118529	2.55821568060995	Rhob	Rhob	196	Rho-related GTP-binding protein RhoB; Mediates apoptosis in neoplastically transformed cells after DNA damage. Not essential for development but affects cell adhesion and growth factor signaling in transformed cells. Plays a negative role in tumorigenesis as deletion causes tumor formation. Involved in intracellular protein trafficking of a number of proteins. Targets PKN1 to endosomes and is inv…	1	10090.ENSMUSP00000067013
100039796	Q5SVP4;Q62293;Q3T9E4	Tgtp1	3	2	11.4	6	0	3.4917	0	3150500	3500200	6138600	6103200	7068900	12300000	Tgtp1	807993.954271317	3150500	3500200	6138600	6103200	7068900	TRUE	FALSE	FALSE	FALSE	FALSE	FALSE	6436900	2486231.31809044	8.5074209615629	58.8793171387527	0.0175816539263377	0.216776183385385	2.58901895135964	Tgtp1;Tgtp2	Tgtp1	415	T-cell-specific guanine nucleotide triphosphate-binding protein 1; Involved in innate cell-autonomous resistance to intracellular pathogens, such as Toxoplasma gondii. During avirulent type II T. gondii infection, recruited to the parasitophorous vacuole (PV) membrane, leading to PV vesiculation and rupture, and subsequent digestion of the parasite within the cytosol. Not recruited to virulent ty…	6	10090.ENSMUSP00000069914
100039796	Q5SVP4;Q62293;Q3T9E4	Tgtp1	3	2	11.4	6	0	3.4917	0	3150500	3500200	6138600	6103200	7068900	12300000	Tgtp1	807993.954271317	3150500	3500200	6138600	6103200	7068900	TRUE	FALSE	FALSE	FALSE	FALSE	FALSE	6436900	2486231.31809044	8.5074209615629	58.8793171387527	0.0175816539263377	0.216776183385385	2.58901895135964	Tgtp1;Tgtp2	Tgtp2	415	T cell specific GTPase 2	6	10090.ENSMUSP00000045025
72141	Q3UDS7;A0A1L1SSF2;Q8VDL4	Adpgk	3	6	15.2	21	0	14.198	3911300	3276100	3183400	8657300	6153000	12173000	13685000	Adpgk	3911300	3276100	3183400	8657300.00000001	6152999.99999999	12173000	FALSE	FALSE	FALSE	FALSE	FALSE	FALSE	8994433.33333334	3456933.33333333	33.6222071629413	11.4614151854815	0.00594162612925643	0.138997035718037	2.6018532803641	Adpgk	Adpgk	496	ADP-dependent glucokinase; Catalyzes the phosphorylation of D-glucose to D-glucose 6-phosphate using ADP as the phosphate donor. GDP and CDP can replace ADP, but with reduced efficiency; Belongs to the ADP-dependent glucokinase family	7	10090.ENSMUSP00000026266
11690	P30355;A0A0J9YV38;A0A0J9YUC8	Alox5ap	3	2	10.6	15	0	4.6247	10618000	9682300	9135900	31273000	21172000	26627000	91113000	Alox5ap	10618000	9682300	9135900.00000001	31273000	21172000	26627000	FALSE	FALSE	FALSE	FALSE	FALSE	FALSE	26357333.3333334	9812066.66666667	19.1821248625971	7.63878772226532	0.00267546907574705	0.100112092073251	2.68621629150502	Alox5ap	Alox5ap	161	Arachidonate 5-lipoxygenase-activating protein; Required for leukotriene biosynthesis by ALOX5 (5- lipoxygenase). Anchors ALOX5 to the membrane. Binds arachidonic acid, and could play an essential role in the transfer of arachidonic acid to ALOX5. Binds to MK-886, a compound that blocks the biosynthesis of leukotrienes (By similarity); Belongs to the MAPEG family	1	10090.ENSMUSP00000071130
21912	Q62283;Q3UHG5	Tspan7	2	2	6.8	12	0	5.311	0	30901000	0	39529000	32980000	19537000	53874000	Tspan7	1679064.16095454	30901000	1259494.01631221	39529000	32980000	19537000	TRUE	FALSE	TRUE	FALSE	FALSE	FALSE	30682000	11279852.7257556	33.2187739112299	150.655397175191	0.0231410701876303	0.224906652606376	2.72007097485794	Tspan7	Tspan7	249	Tetraspanin-7; May be involved in cell proliferation and cell motility	8	10090.ENSMUSP00000075692
17916	Q8CG29;P70248;G3V011	Myo1f	3	5	8.2	21	0	22.983	3876400	1905700	0	7337400	4233900	6420400	2700200	Myo1f	3876400	1905700	762025.080657495	7337400	4233900	6420400	FALSE	FALSE	TRUE	FALSE	FALSE	FALSE	5997233.33333333	2181375.02688583	26.5862156613077	72.2197044037235	0.0165045170257123	0.21592017721461	2.74929036017025	Myo1f	Myo1f	1098	Myosins are actin-based motor molecules with ATPase activity. Unconventional myosins serve in intracellular movements. Their highly divergent tails are presumed to bind to membranous compartments, which would be moved relative to actin filaments (By similarity).	1	10090.ENSMUSP00000084887
19039	Q07797	Lgals3bp	2	7	18.2	20	0	37.851	2576800	0	1854000	5168500	5881700	5379700	4849000	Lgals3bp	2576800	1543718.69955255	1854000	5168500	5881700	5379700	FALSE	TRUE	FALSE	FALSE	FALSE	FALSE	5476633.33333333	1991506.23318418	6.68928600836564	26.61753251898	0.00316191799861015	0.108303081424698	2.74999557725554	Lgals3bp	Lgals3bp	577	Galectin-3-binding protein; Promotes integrin-mediated cell adhesion. May stimulate host defense against viruses and tumor cells (By similarity)	6	10090.ENSMUSP00000035579
55932	Q61107	Gbp4	1	3	5.2	8	0	6.3718	0	0	0	3570800	2627800	2491200	1618200	Gbp4	1287650.00045272	990146.379290102	876017.096786078	3570800	2627800	2491200	TRUE	TRUE	TRUE	FALSE	FALSE	FALSE	2896600	1051271.15884297	20.2946739787639	20.2150432207677	0.00343988881167477	0.11094560399252	2.75533098728591	Gbp4	Gbp3	620	Guanylate-binding protein 4; Binds GTP, GDP and GMP. Hydrolyzes GTP very efficiently; GDP rather than GMP is the major reaction product. Plays a role in erythroid differentiation	6	10090.ENSMUSP00000101828
17972	P97369;A8XU21	Ncf4	2	6	21.8	16	0	17.992	0	0	0	4724300	3087500	3431200	6275800	Ncf4	1026995.32168477	1343756.38517752	1688592.80164238	4724300	3087500	3431200	TRUE	TRUE	TRUE	FALSE	FALSE	FALSE	3747666.66666667	1353114.83616822	23.0295619232988	24.454539950859	0.00427380125086866	0.127798769551384	2.76965898717021	Ncf4	Ncf4	339	Neutrophil cytosol factor 4; Component of the NADPH-oxidase, a multicomponent enzyme system responsible for the oxidative burst in which electrons are transported from NADPH to molecular oxygen, generating reactive oxidant intermediates. It may be important for the assembly and/or activation of the NADPH-oxidase complex	1	10090.ENSMUSP00000094084
20390	P50404	Sftpd	1	2	4.8	5	0.0016536	3.1586	3814300	0	0	5513600	5618500	8016500	4245900	Sftpd	3814300	1880507.62563164	1175350.45886296	5513599.99999999	5618499.99999999	8016500	FALSE	TRUE	TRUE	FALSE	FALSE	FALSE	6382866.66666666	2290052.69483153	22.1803141495658	59.6629155565389	0.00972897845726199	0.17352520458415	2.78721388423607	Sftpd	Sftpd	374	Pulmonary surfactant-associated protein D; Contributes to the lung's defense against inhaled microorganisms, organic antigens and toxins. Interacts with compounds such as bacterial lipopolysaccharides, oligosaccharides and fatty acids and modulates leukocyte action in immune response. May participate in the extracellular reorganization or turnover of pulmonary surfactant. Binds strongly maltose r…	3	10090.ENSMUSP00000076383
15458	Q91X72	Hpx	2	22	48.3	328	0	153.13	48738000	51200000	64090000	131710000	164870000	1.77e+08	292580000	Hpx	48738000	51200000	64090000	131710000	164870000	1.77e+08	FALSE	FALSE	FALSE	FALSE	FALSE	FALSE	157860000	54676000	14.8515387343589	15.0800622418953	0.00222376650451703	0.100112092073251	2.88718999195259	Hpx	Hpx	460	Hemopexin; Binds heme and transports it to the liver for breakdown and iron recovery, after which the free hemopexin returns to the circulation	2	10090.ENSMUSP00000033185
11807	P09813	Apoa2	1	2	18.6	10	0	7.3035	27813000	26016000	34456000	36704000	55768000	165550000	215350000	Apoa2	27813000	26016000	34456000	36704000	55768000	165550000	FALSE	FALSE	FALSE	FALSE	FALSE	FALSE	86007333.3333333	29428333.3333334	80.8562815989252	15.1073008259545	0.0402015288394719	0.262968047407688	2.92260293368069	Apoa2	Apoa2	102	Apolipoprotein A-II; May stabilize HDL (high density lipoprotein) structure by its association with lipids, and affect the HDL metabolism; Belongs to the apolipoprotein A2 family	2	10090.ENSMUSP00000005824
17395	P41245	Mmp9	1	7	11.9	21	0	22.483	2927000	2034200	0	8094300	4128700	7460700	6680800	Mmp9	2927000	2034200	1726283.03051087	8094300	4128700.00000001	7460700	FALSE	FALSE	TRUE	FALSE	FALSE	FALSE	6561233.33333334	2229161.01017029	32.4683315544098	27.9768335137984	0.00576789437109104	0.138997035718037	2.94336447811462	Mmp9	Mmp9	730	Matrix metalloproteinase-9; Could play a role in bone osteoclastic resorption. Cleaves type IV and type V collagen into large C-terminal three quarter fragments and shorter N-terminal one quarter fragments (By similarity); Belongs to the peptidase M10A family	1	10090.ENSMUSP00000017881
22258	A0A0A6YVY7;A0A0A6YW28;P35123;A0A0A6YWM7	Usp4	4	3	6.1	5	0	6.6327	0	0	0	2643900	4741300	2088400	1039700	Usp4	1113670.33922213	1002942.92072049	1042983.42292855	2643900	4741299.99999999	2088400	TRUE	TRUE	TRUE	FALSE	FALSE	FALSE	3157866.66666667	1053198.89429039	44.3064730552446	5.32341013194838	0.00555941626129256	0.138997035718037	2.99835736990052	Usp4	Usp4	962	Ubiquitin carboxyl-terminal hydrolase 4; Hydrolase that deubiquitinates target proteins such as the receptor ADORA2A, PDPK1 and TRIM21. Deubiquitination of ADORA2A increases the amount of functional receptor at the cell surface. May regulate mRNA splicing through deubiquitination of the U4 spliceosomal protein PRPF3. This may prevent its recognition by the U5 component PRPF8 thereby destabilizing…	4	10090.ENSMUSP00000035237
51797	P70698	Ctps1	1	10	21.3	46	0	23.078	2964100	3442800	2772500	8865900	9290400	9379900	11875000	Ctps1	2964100	3442800	2772500	8865900	9290400.00000001	9379899.99999999	FALSE	FALSE	FALSE	FALSE	FALSE	FALSE	9178733.33333333	3059800	2.99161732898674	11.283267059046	0.00142460041695622	0.100112092073251	2.99978212083578	Ctps1	Ctps	591	CTP synthase 1; This enzyme is involved in the de novo synthesis of CTP, a precursor of DNA, RNA and phospholipids. Catalyzes the ATP- dependent amination of UTP to CTP with either L-glutamine or ammonia as a source of nitrogen. This enzyme and its product, CTP, play a crucial role in the proliferation of activated lymphocytes and therefore in immunity	7	10090.ENSMUSP00000030381
15163	P49710;E9Q4E5	Hcls1	2	7	15.8	15	0	18.128	2581400	2326200	2250800	7275400	4592300	9733800	7879700	Hcls1	2581400	2326200	2250800	7275399.99999999	4592300	9733800	FALSE	FALSE	FALSE	FALSE	FALSE	FALSE	7200500	2386133.33333333	35.7137450482673	7.26100681039123	0.00476025017373176	0.131878428981109	3.01764360751006	Hcls1	Hcls1	486	Hematopoietic lineage cell-specific protein; Substrate of the antigen receptor-coupled tyrosine kinase. Plays a role in antigen receptor signaling for both clonal expansion and deletion in lymphoid cells. May also be involved in the regulation of gene expression (By similarity)	1	10090.ENSMUSP00000023531
97165	P30681	Hmgb2	2	8	36.7	33	0	30.091	13190000	15087000	13412000	34880000	27420000	64166000	142600000	Hmgb2	13190000	15087000	13412000	34880000	27420000	64166000	FALSE	FALSE	FALSE	FALSE	FALSE	FALSE	42155333.3333333	13896333.3333333	46.0755705718667	7.46315419532341	0.00583738707435719	0.138997035718037	3.03355801290508	Hmgb2	Hmgb2	210	High mobility group protein B2; Multifunctional protein with various roles in different cellular compartments. May act in a redox sensitive manner. In the nucleus is an abundant chromatin-associated non-histone protein involved in transcription, chromatin remodeling and V(D)J recombination and probably other processes. Binds DNA with a preference to non-canonical DNA structures such as single-str…	5	10090.ENSMUSP00000065940
620695	A0A087WSH6;A0A087WRN5;Q3UPL5	Gm13889;Ag2	3	2	15.4	4	0	5.9023	0	0	0	0	5173400	4901700	16275000	Gm13889	1562801.08522241	797781.58469765	1423791.44566286	1445961.47628358	5173400	4901700.00000001	TRUE	TRUE	TRUE	TRUE	FALSE	FALSE	3840353.82542786	1261458.03852764	54.1108961525191	32.305985701598	0.0264072272411397	0.236794730364681	3.04437698927368	Gm13889;Ag2	Gm13889	246	Uncharacterized protein C11orf96 homolog; Predicted gene 13889	37	10090.ENSMUSP00000140709
110095	Q9ET01;Q3UEJ6	Pygl	2	17	25.2	32	0	34.072	3397800	2908000	3049600	10358000	7207200	13295000	9194200	Pygl	3397800	2908000	3049600	10358000	7207200.00000001	13295000	FALSE	FALSE	FALSE	FALSE	FALSE	FALSE	10286733.3333333	3118466.66666667	29.5966226403595	8.08273767718044	0.00281445448227936	0.101963277207741	3.29865104645446	Pygl	Pygl	850	Glycogen phosphorylase, liver form; Phosphorylase is an important allosteric enzyme in carbohydrate metabolism. Enzymes from different sources differ in their regulatory mechanisms and in their natural substrates. However, all known phosphorylases share catalytic and structural properties (By similarity)	7	10090.ENSMUSP00000071231
15951	P0DOV2		1	3	9.9	22	0	11.416	1849300	0	0	6367500	5766500	4389100	4129500	P0DOV2	1849300	1012450.63727588	1913340.65137247	6367500	5766500	4389100	FALSE	TRUE	TRUE	FALSE	FALSE	FALSE	5507700	1591697.09621612	18.4155455221808	31.5803211389036	0.00333564975677554	0.11094560399252	3.46026892496899	Ifi204	Ifi204	619	Inhibits the transcription of ribosomal RNA. May inhibit DNA binding by UBTF. Inhibits cell growth via p53/TP53 and RB1-dependent and independent pathways. Acts as a coactivator of RUNX2 during osteogenesis. May be involved in macrophage differentiation. Enables skeletal muscle and cardiac myocyte differentiation by sequestring Id proteins in the cytosol and promoting their ubiquitination and sub…	6	10090.ENSMUSP00000106845
12654	Q61362;D3Z2Z5;D3YXU4	Chi3l1;Chil1	3	6	15.7	41	0	14.872	5174300	4583300	5434100	20067000	19763000	13692000	33733000	Chi3l1	5174300	4583300	5434100	20067000	19763000	13692000	FALSE	FALSE	FALSE	FALSE	FALSE	FALSE	17840666.6666667	5063900	20.156559332035	8.6101974531774	0.00173731758165393	0.100112092073251	3.52310801292811	Chil1;Chi3l1	Chil1	389	Chitinase-3-like protein 1; Carbohydrate-binding lectin with a preference for chitin. Has no chitinase activity. May play a role in tissue remodeling and in the capacity of cells to respond to and cope with changes in their environment. Plays a role in T-helper cell type 2 (Th2) inflammatory response and IL-13-induced inflammation, regulating allergen sensitization, inflammatory cell apoptosis, d…	2	10090.ENSMUSP00000080717
16976	P55302	Lrpap1	1	4	10.8	6	0	8.6274	0	0	0	0	7515200	7013500	5771600	Lrpap1	1475163.18728336	1982366.20966933	1141383.07695797	1812722.66251012	7515200.00000001	7013500.00000001	TRUE	TRUE	TRUE	TRUE	FALSE	FALSE	5447140.88750338	1532970.82463689	57.9658007924858	27.6235702607423	0.0201181375955525	0.21819302118529	3.55332325962148	Lrpap1	Lrpap1	360	Alpha-2-macroglobulin receptor-associated protein; Molecular chaperone for LDL receptor-related proteins that may regulate their ligand binding activity along the secretory pathway	20	10090.ENSMUSP00000030986
15959	Q64345;E9PV48	Ifit3;I830012O16Rik	2	10	28	28	0	23.745	3736300	0	3694300	11375000	9982200	10949000	12359000	Ifit3	3736300	1293297.03092109	3694300	11375000	9982200.00000001	10949000	FALSE	TRUE	FALSE	FALSE	FALSE	FALSE	10768733.3333333	2907965.67697369	6.62737288628267	48.0920993969391	0.00472550382209868	0.131878428981109	3.70318446968064	Ifit3;Ifit3b	Ifit3	403	Interferon-induced protein with tetratricopeptide repeats 3; IFN-induced antiviral protein which acts as an inhibitor of cellular as well as viral processes, cell migration, proliferation, signaling, and viral replication. Enhances MAVS- mediated host antiviral responses by serving as an adapter bridging TBK1 to MAVS which leads to the activation of TBK1 and phosphorylation of IRF3 and phosphoryl…	6	10090.ENSMUSP00000099889
14962	B8JJM5;B8JJN0;P04186;F6VQX8;F6XQ00;B8JJM6	Cfb;Gm20547	11	13	20.2	43	0	34.803	2586100	3979200	3240300	11123000	12566000	14280000	10875000	Cfb	2586100	3979200	3240300	11123000	12566000	14280000	FALSE	FALSE	FALSE	FALSE	FALSE	FALSE	12656333.3333333	3268533.33333333	12.4873242912678	21.3239071179199	0.00163307852675469	0.100112092073251	3.87217508362568	Cfb;Gm20547	Cfb	763	Complement factor B; Factor B which is part of the alternate pathway of the complement system is cleaved by factor D into 2 fragments: Ba and Bb. Bb, a serine protease, then combines with complement factor 3b to generate the C3 or C5 convertase; Belongs to the peptidase S1 family	2	10090.ENSMUSP00000025229
60440	Q9QZ85	Iigp1	2	8	24.5	27	0	22.691	3942900	0	3239400	11678000	9820700	10398000	12439000	Iigp1	3942900	1038938.45069919	3239400	11678000	9820699.99999999	10398000	FALSE	TRUE	FALSE	FALSE	FALSE	FALSE	10632233.3333333	2740412.81689973	8.94023914384426	55.2808032669482	0.00531619179986101	0.138876909430097	3.87979258736709	Iigp1	Iigp1	413	Interferon-inducible GTPase 1; GTPase with low activity. Has higher affinity for GDP than for GTP. Plays a role in resistance to intracellular pathogens. Required for disruption of the parasitophorous vacuole formed following T.gondii infection and subsequent killing of the parasite. Mediates resistance to C.trachomatis infection by targeting bacterial inclusions to autophagosomes for subsequent …	6	10090.ENSMUSP00000032473
212032	E9Q3Z4;E9Q8S8;Q3TRM8	Hk3	4	12	18	28	0	28.309	0	0	0	5557200	4621300	6544200	3530400	Hk3	1072031.43258362	1605748.70761558	1595843.22165067	5557200	4621300	6544200	TRUE	TRUE	TRUE	FALSE	FALSE	FALSE	5574233.33333333	1424541.12061662	17.2501418344906	21.4330434710467	0.001772063933287	0.100112092073251	3.91300275763222	Hk3	Hk3	922	Hexokinase-3; Hexokinase 3; Belongs to the hexokinase family	7	10090.ENSMUSP00000051215
11857	Q61599	Arhgdib	3	9	62.5	58	0	94.034	15890000	12148000	12296000	55498000	38811000	64398000	102500000	Arhgdib	15890000	12148000	12296000	55498000	38811000	64398000.0000001	FALSE	FALSE	FALSE	FALSE	FALSE	FALSE	52902333.3333334	13444666.6666667	24.553711638699	15.7609953815033	0.00191104933981932	0.100112092073251	3.9348192591858	Arhgdib	Arhgdib	200	Rho GDP-dissociation inhibitor 2; Regulates the GDP/GTP exchange reaction of the Rho proteins by inhibiting the dissociation of GDP from them, and the subsequent binding of GTP to them. Regulates reorganization of the actin cytoskeleton mediated by Rho family members	1	10090.ENSMUSP00000032344
56207	Q9WUP7;A0A087WP81;A0A087WRL3	Uchl5	3	2	6.4	9	0	4.2937	0	0	0	6018800	4967700	4960400	2629500	Uchl5	1775942.36891775	946241.721492458	1287027.95154515	6018800	4967700	4960400	TRUE	TRUE	TRUE	FALSE	FALSE	FALSE	5315633.33333333	1336404.01398512	11.4562291427976	31.2067533082782	0.00201528839471855	0.100112092073251	3.97756462694411	Uchl5	Uchl5	329	Ubiquitin carboxyl-terminal hydrolase isozyme L5; Protease that specifically cleaves 'Lys-48'-linked polyubiquitin chains. Deubiquitinating enzyme associated with the 19S regulatory subunit of the 26S proteasome. Putative regulatory component of the INO80 complex; however is inactive in the INO80 complex and is activated by a transient interaction of the INO80 complex with the proteasome via ADRM…	4	10090.ENSMUSP00000140106
100038882	Q64339	Isg15	1	2	21.1	12	0	23.964	2363300	0	2676400	7903300	6442800	8371800	1622400	Isg15	2363300	550605.517326265	2676400	7903300	6442800.00000001	8371800	FALSE	TRUE	FALSE	FALSE	FALSE	FALSE	7572633.33333333	1863435.17244209	13.2861853501495	61.5890059142805	0.00701876302988186	0.14764394433538	4.06380294057086	Isg15	Isg15	161	Ubiquitin-like protein ISG15; Ubiquitin-like protein which plays a key role in the innate immune response to viral infection either via its conjugation to a target protein (ISGylation) or via its action as a free or unconjugated protein. ISGylation involves a cascade of enzymatic reactions involving E1, E2, and E3 enzymes which catalyze the conjugation of ISG15 to a lysine residue in the target p…	6	10090.ENSMUSP00000082548
68891	Q8R2S8	Cd177	1	10	13.2	32	0	23.272	0	3026900	2068500	15624000	9949900	12373000	12986000	Cd177	4184489.73435479	3026900	2068500	15624000	9949900	12373000	TRUE	FALSE	FALSE	FALSE	FALSE	FALSE	12648966.6666667	3093296.57811826	22.5085475891248	34.2533041001409	0.0024322446143155	0.100112092073251	4.08915419108031	Cd177	Cd177	817	CD177 antigen; In association with beta-2 integrin heterodimer ITGAM/CD11b and ITGB2/CD18, mediates activation of TNF-alpha primed neutrophils including degranulation and superoxide production (By similarity). In addition, by preventing beta-2 integrin internalization and attenuating chemokine signaling favors adhesion over migration (By similarity). Heterophilic interaction with PECAM1 on endoth…	2	10090.ENSMUSP00000064934
18602	Q9Z183	Padi4	3	3	4.7	7	0	4.4303	0	0	0	6608000	3351300	4206000	3491800	Padi4	1447889.62580363	1063966.14353957	943067.016795565	6608000	3351300	4206000	TRUE	TRUE	TRUE	FALSE	FALSE	FALSE	4721766.66666667	1151640.92871292	35.7599386394591	22.8877047517506	0.00260597637248089	0.100112092073251	4.10003374223919	Padi4	Padi4	666	Protein-arginine deiminase type-4; Catalyzes the citrullination/deimination of arginine residues of proteins such as histones, thereby playing a key role in histone code and regulation of stem cell maintenance. Citrullinates histone H1 at 'Arg-54' (to form H1R54ci), histone H3 at 'Arg-2', 'Arg-8', 'Arg-17' and/or 'Arg-26' (to form H3R2ci, H3R8ci, H3R17ci, H3R26ci, respectively) and histone H4 at …	2	10090.ENSMUSP00000026381
18405	Q60590	Orm1	1	3	19.3	32	0	13.941	7504500	10129000	8376900	31448000	37296000	44569000	53871000	Orm1	7504500	10129000	8376900	31448000	37296000	44569000	FALSE	FALSE	FALSE	FALSE	FALSE	FALSE	37771000	8670133.33333334	17.4032568267835	15.4160974135719	0.00118137595552467	0.100112092073251	4.35644972780118	Orm1	Orm1	207	Alpha-1-acid glycoprotein 1; Functions as transport protein in the blood stream. Binds various ligands in the interior of its beta-barrel domain (By similarity). Appears to function in modulating the activity of the immune system during the acute-phase reaction	2	10090.ENSMUSP00000030044
19354	Q05144;A0A2R8VHH0	Rac2	2	3	40.6	21	0	9.0777	13739000	7851400	7472800	50629000	33361000	43358000	89962000	Rac2	13739000	7851399.99999999	7472800	50629000	33361000	43358000	FALSE	FALSE	FALSE	FALSE	FALSE	FALSE	42449333.3333333	9687733.33333333	20.4238480286783	36.2685762452753	0.00208478109798471	0.100112092073251	4.38176112747392	Rac2	Rac2	192	Ras-related C3 botulinum toxin substrate 2; Plasma membrane-associated small GTPase which cycles between an active GTP-bound and inactive GDP-bound state. In active state binds to a variety of effector proteins to regulate cellular responses, such as secretory processes, phagocytose of apoptotic cells and epithelial cell polarization. Augments the production of reactive oxygen species (ROS) by NA…	1	10090.ENSMUSP00000036384
17969	S4R293;F8WH69;Q09014	Ncf1	3	4	12.5	10	0	9.3277	0	0	0	5180600	3714700	5749300	2620700	Ncf1	654489.42565891	1351208.75295998	1129246.35247872	5180600	3714700	5749300.00000001	TRUE	TRUE	TRUE	FALSE	FALSE	FALSE	4881533.33333334	1044981.51036587	21.5045612326173	34.0600445717646	0.00215427380125087	0.100112092073251	4.67140641715681	Ncf1	Ncf1	404	Neutrophil cytosol factor 1; NCF2, NCF1, and a membrane bound cytochrome b558 are required for activation of the latent NADPH oxidase (necessary for superoxide production)	1	10090.ENSMUSP00000016094
13058	Q61093;E9Q7S3;E9Q802	Cybb	4	5	11.1	30	0	21.332	4057800	2806500	3549700	20024000	15882000	15479000	15084000	Cybb	4057800	2806500	3549700	20024000	15882000	15479000	FALSE	FALSE	FALSE	FALSE	FALSE	FALSE	17128333.3333333	3471333.33333334	14.687963322156	18.1290630107647	0.00104239054899236	0.100112092073251	4.93422316112924	Cybb	Cybb	570	Cytochrome b-245 heavy chain; Critical component of the membrane-bound oxidase of phagocytes that generates superoxide. It is the terminal component of a respiratory chain that transfers single electrons from cytoplasmic NADPH across the plasma membrane to molecular oxygen on the exterior. Also functions as a voltage-gated proton channel that mediates the H(+) currents of resting phagocytes	3	10090.ENSMUSP00000015484
12655	O35744	Chil3	2	11	47.7	142	0	107.5	28140000	24397000	22083000	148030000	95587000	132750000	288290000	Chil3	28140000	24397000	22083000	148030000	95586999.9999999	132750000	FALSE	FALSE	FALSE	FALSE	FALSE	FALSE	125455666.666667	24873333.3333333	21.498988064776	12.2881224621592	0.00107713690062543	0.100112092073251	5.04378182792817	Chil3	Chil3	398	Chitinase-like protein 3; Lectin that binds saccharides with a free amino group, such as glucosamine or galactosamine. Binding to oligomeric saccharides is much stronger than binding to mono- or disaccharides. Also binds chitin and heparin. Has weak hexosaminidase activity but no chitinase activity. Has chemotactic activity for T-lymphocytes, bone marrow cells and eosinophils. May play a role in …	1	10090.ENSMUSP00000053923
16414	Q542I8;P11835;M0QWA7	Itgb2	5	16	22.3	68	0	54.711	12619000	11795000	11085000	70648000	51055000	58300000	37133000	Itgb2	12619000	11795000	11085000	70647999.9999999	51055000	58300000	FALSE	FALSE	FALSE	FALSE	FALSE	FALSE	60001000	11833000	16.510787021056	6.48783632863931	0.000625434329395414	0.100112092073251	5.07064987746133	Itgb2	Itgb2	770	Integrin ITGAL/ITGB2 is a receptor for ICAM1, ICAM2, ICAM3 and ICAM4. Integrin ITGAL/ITGB2 is also a receptor for the secreted form of ubiquitin-like protein ISG15; the interaction is mediated by ITGAL (By similarity). Integrins ITGAM/ITGB2 and ITGAX/ITGB2 are receptors for the iC3b fragment of the third complement component and for fibrinogen. Integrin ITGAX/ITGB2 recognizes the sequence G-P-R i…	1	10090.ENSMUSP00000000299
17970	O70145;A0A087WPH0	Ncf2	2	8	13.9	19	0	15.718	1892000	2870000	1480400	13549000	6457500	11926000	9614400	Ncf2	1892000	2870000	1480400	13549000	6457500	11926000	FALSE	FALSE	FALSE	FALSE	FALSE	FALSE	10644166.6666667	2080800	34.9060960232458	34.3031267656051	0.00250173731758165	0.100112092073251	5.11542035114699	Ncf2	Ncf2	525	Neutrophil cytosol factor 2; NCF2, NCF1, and a membrane bound cytochrome b558 are required for activation of the latent NADPH oxidase (necessary for superoxide production)	1	10090.ENSMUSP00000140404
16427	E9Q5L2;E9PVD2;A6X935;A0A2K6EDJ7	Itih4	5	14	15	47	0	39.733	1710900	2873500	1891900	9158500	10486000	14053000	14949000	Itih4	1710900	2873500	1891900	9158500	10486000	14053000	FALSE	FALSE	FALSE	FALSE	FALSE	FALSE	11232500	2158766.66666667	22.534619609853	28.9775733089619	0.00159833217512161	0.100112092073251	5.20320244584099	Itih4	Itih4	942	Inter alpha-trypsin inhibitor, heavy chain 4; Type II acute-phase protein (APP) involved in inflammatory responses to trauma. May also play a role in liver development or regeneration	2	10090.ENSMUSP00000006703
11544	P54923	Adprh	1	2	6.9	9	0	3.4843	0	0	0	5804700	6431500	5438000	4519500	Adprh	1178780.13115571	791161.865272144	1150723.92251157	5804700	6431500	5438000.00000001	TRUE	TRUE	TRUE	FALSE	FALSE	FALSE	5891400	1040221.97297981	8.52755721756188	20.7790338372121	0.000799166087560806	0.100112092073251	5.66359887892347	Adprh	Adprh	362	[Protein ADP-ribosylarginine] hydrolase; Catalyzes the reverse reaction of mono-ADP-ribosylation	7	10090.ENSMUSP00000002923
18054	O08692	Ngp	1	12	65.3	163	0	103.29	61955000	34408000	32251000	312040000	180820000	301220000	898950000	Ngp	61955000.0000001	34408000	32251000	312040000	180820000	301220000	FALSE	FALSE	FALSE	FALSE	FALSE	FALSE	264693333.333333	42871333.3333334	27.5177419984429	38.6320912920869	0.00170257123002085	0.100112092073251	6.17413345358981	Ngp	Ngp	167	Neutrophilic granule protein; Acts as an inhibitor of cathepsin B (CTSB) activity. Plays a role as a negative regulator of tumor vascular development, cell invasion and metastasis	2	10090.ENSMUSP00000035061
15439	Q61646	Hp	1	18	47.3	130	0	186.47	16028000	21853000	12561000	103380000	94457000	118300000	324990000	Hp	16028000	21853000	12561000	103380000	94457000	118300000	FALSE	FALSE	FALSE	FALSE	FALSE	FALSE	105379000	16814000	11.4316339468863	27.9267300320976	0.00100764419735928	0.100112092073251	6.2673367431902	Hp	Hp	347	Haptoglobin; As a result of hemolysis, hemoglobin is found to accumulate in the kidney and is secreted in the urine. Haptoglobin captures, and combines with free plasma hemoglobin to allow hepatic recycling of heme iron and to prevent kidney damage. Haptoglobin also acts as an antioxidant, has antibacterial activity and plays a role in modulating many aspects of the acute phase response. Hemoglob…	2	10090.ENSMUSP00000074436
66204	E9QJT5;P56376	Acyp1	3	3	14.6	6	0	5.9026	0	0	0	8207400	8434400	5836800	20351000	Acyp1	1065554.17588635	830841.940094673	1599050.85932655	8207400.00000001	8434400.00000001	5836800	TRUE	TRUE	TRUE	FALSE	FALSE	FALSE	7492866.66666667	1165148.99176919	19.2006606221589	33.7870421396422	0.00128561501042391	0.100112092073251	6.43082276996123	Acyp1	Acyp1	99	Acylphosphatase-1; Its physiological role is not yet clear	7	10090.ENSMUSP00000008966
12475	P10810	Cd14	1	9	27.6	44	0	43.949	0	0	1317300	7641500	7439500	11303000	19064000	Cd14	899452.391574714	1842897.0719077	1317300	7641500	7439500	11303000	TRUE	TRUE	FALSE	FALSE	FALSE	FALSE	8794666.66666666	1353216.48782747	24.7266575988819	34.9350399434935	0.00156358582348853	0.100112092073251	6.49908329212431	Cd14	Cd14	366	Monocyte differentiation antigen CD14; Coreceptor for bacterial lipopolysaccharide. In concert with LBP, binds to monomeric lipopolysaccharide and delivers it to the LY96/TLR4 complex, thereby mediating the innate immune response to bacterial lipopolysaccharide (LPS). Acts via MyD88, TIRAP and TRAF6, leading to NF-kappa-B activation, cytokine secretion and the inflammatory response. Acts as a cor…	1	10090.ENSMUSP00000056669
21946	O88593	Pglyrp1	1	2	11.5	7	0	5.231	0	0	0	13107000	8261500	12901000	29203000	Pglyrp1	2553819.67352692	1220271.95011192	1341380.28099558	13107000	8261500	12901000	TRUE	TRUE	TRUE	FALSE	FALSE	FALSE	11423166.6666667	1705157.3015448	23.9865209933581	43.248414976001	0.00166782487838777	0.100112092073251	6.69918643653447	Pglyrp1	Pglyrp1	182	Peptidoglycan recognition protein 1; Pattern receptor that binds to murein peptidoglycans (PGN) of Gram-positive bacteria. Has bactericidal activity towards Gram-positive bacteria. May kill Gram-positive bacteria by interfering with peptidoglycan biosynthesis. Binds also to Gram- negative bacteria. Involved in innate immunity. May function in intracellular killing of bacteria. The soluble form tr…	2	10090.ENSMUSP00000032573
76905	Q91XL1	Lrg1	2	5	15.2	37	0	14.835	1296900	1733300	1622500	9457600	10396000	13008000	33853000	Lrg1	1296900	1733300	1622500	9457599.99999999	10396000	13008000	FALSE	FALSE	FALSE	FALSE	FALSE	FALSE	10953866.6666667	1550900	16.7956037747742	14.6263139295027	0.000382209867963864	0.100112092073251	7.06290970834139	Lrg1	Lrg1	342	Leucine-rich alpha-2-glycoprotein 1	2	10090.ENSMUSP00000038048
16819	P11672;A0A0A6YW77	Lcn2	2	7	34	32	0	20.388	46163000	19374000	34266000	278590000	215440000	227580000	480140000	Lcn2	46163000	19374000	34266000	278590000	215440000	227580000	FALSE	FALSE	FALSE	FALSE	FALSE	FALSE	240536666.666666	33267666.6666667	13.9311428380878	40.3466057674543	0.00138985406532314	0.100112092073251	7.23034377724116	Lcn2	Lcn2	200	Neutrophil gelatinase-associated lipocalin; Iron-trafficking protein involved in multiple processes such as apoptosis, innate immunity and renal development. Binds iron through association with 2,5-dihydroxybenzoic acid (2,5- DHBA), a siderophore that shares structural similarities with bacterial enterobactin, and delivers or removes iron from the cell, depending on the context. Iron-bound form (…	2	10090.ENSMUSP00000053962
100041953	E9Q317;O55128;D3YY73;D3Z2N9	Gm10094;Sap18	5	4	17.4	10	0	4.5212	0	0	0	12259000	10773000	9378900	17132000	Gm10094	696408.283970147	1330818.41323378	1429622.86047593	12259000	10773000	9378900	TRUE	TRUE	TRUE	FALSE	FALSE	FALSE	10803633.3333333	1152283.18589328	13.3315737551955	34.5295459931057	0.000903405142460042	0.100112092073251	9.37584915374603	Sap18	Gm10094	172	Component of the SIN3-repressing complex. Enhances the ability of SIN3-HDAC1-mediated transcriptional repression. When tethered to the promoter, it can direct the formation of a repressive complex to core histone proteins. Auxiliary component of the splicing- dependent multiprotein exon junction complex (EJC) deposited at splice junction on mRNAs. The EJC is a dynamic structure consisting of core…	7	10090.ENSMUSP00000073697
15957	Q64282	Ifit1	4	11	27	43	0	41.782	1515900	1581200	1484000	17157000	14262000	12443000	19652000	Ifit1	1515900	1581200	1484000	17157000	14262000	12443000	FALSE	FALSE	FALSE	FALSE	FALSE	FALSE	14620666.6666667	1527033.33333333	16.2603999735088	3.24466937417262	0.000173731758165393	0.100112092073251	9.57455632926589	Ifit1	Ifit1	463	Interferon-induced protein with tetratricopeptide repeats 1; Interferon-induced antiviral RNA-binding protein that specifically binds single-stranded RNA bearing a 5'-triphosphate group (PPP-RNA), thereby acting as a sensor of viral single- stranded RNAs and inhibiting expression of viral messenger RNAs. Single-stranded PPP-RNAs, which lack 2'-O-methylation of the 5' cap and bear a 5'-triphosphat…	6	10090.ENSMUSP00000099888
12796	P51437	Camp	1	4	41.3	30	0	91.038	6788000	0	5429400	41440000	29116000	58721000	110470000	Camp	6788000.00000001	1088069.56928695	5429400	41440000	29116000	58720999.9999999	FALSE	TRUE	FALSE	FALSE	FALSE	FALSE	43092333.3333333	4435156.52309565	34.5107907332975	67.1271752171816	0.00312717164697707	0.108303081424698	9.71607949097943	Camp	Camp	172	Cathelicidin antimicrobial peptide; Acts as a potent antimicrobial peptide	2	10090.ENSMUSP00000107653
16409	A0A0R4J1B4;E9Q604;G5E8F1;E9Q5K8;Q3U1U4;P05555	Itgam	6	14	16.5	50	0	42.208	2114200	1560200	0	19410000	12952000	14988000	13225000	Itgam	2114200	1560200	1157940.21956734	19410000	12952000	14988000	FALSE	FALSE	TRUE	FALSE	FALSE	FALSE	15783333.3333333	1610780.07318911	20.9185510497172	29.8074348649897	0.000555941626129256	0.100112092073251	9.7985650530706	Itgam;Gm49368	Itgam	1153	Integrin alpha-M; Integrin ITGAM/ITGB2 is implicated in various adhesive interactions of monocytes, macrophages and granulocytes as well as in mediating the uptake of complement-coated particles. It is identical with CR-3, the receptor for the iC3b fragment of the third complement component. It probably recognizes the R-G-D peptide in C3b. Integrin ITGAM/ITGB2 is also a receptor for fibrinogen, f…	1	10090.ENSMUSP00000068468
75956	Q8BTI8	Srrm2	1	2	0.8	13	0	4.983	0	0	38926000	131560000	140380000	154780000	9009600	Srrm2	2257750.24612811	2048229.68015455	38926000	131560000	140380000	154780000	TRUE	TRUE	FALSE	FALSE	FALSE	FALSE	142240000	14410659.9754276	8.24044680924827	147.329586147878	0.0042043085476025	0.12774849466171	9.87047090435424	Srrm2	Srrm2	2607	Serine/arginine repetitive matrix protein 2; Involved in pre-mRNA splicing. May function at or prior to the first catalytic step of splicing at the catalytic center of the spliceosome. May do so by stabilizing the catalytic center or the position of the RNA substrate. Binds to RNA (By similarity); Belongs to the CWC21 family	7	10090.ENSMUSP00000085993
20202	P31725	S100a9	1	8	54	88	0	97.248	128780000	45121000	54614000	966130000	730270000	599840000	2064100000	S100a9	128780000	45121000	54614000	966129999.999999	730270000	599839999.999999	FALSE	FALSE	FALSE	FALSE	FALSE	FALSE	765413333.333333	76171666.6666666	24.2557340320807	60.1361835581707	0.00149409312022238	0.100112092073251	10.0485307310242	S100a9	S100a9	113	Protein S100-A9; S100A9 is a calcium- and zinc-binding protein which plays a prominent role in the regulation of inflammatory processes and immune response. It can induce neutrophil chemotaxis, adhesion, can increase the bactericidal activity of neutrophils by promoting phagocytosis via activation of SYK, PI3K/AKT, and ERK1/2 and can induce degranulation of neutrophils by a MAPK-dependent mechani…	1	10090.ENSMUSP00000112843
17002	P08071	Ltf	6	35	64.5	215	0	206.62	13228000	3645100	5373200	84391000	48734000	102590000	99024000	Ltf	13228000	3645100	5373200	84391000	48733999.9999999	102590000	FALSE	FALSE	FALSE	FALSE	FALSE	FALSE	78571666.6666666	7415433.33333333	34.8669464698323	68.8759285578671	0.00187630298818624	0.100112092073251	10.5956945649389	Ltf	Ltf	707	Lactotransferrin; Transferrins are iron binding transport proteins which can bind two Fe(3+) ions in association with the binding of an anion, usually bicarbonate	2	10090.ENSMUSP00000035077
67988	Q8BXZ1;A0A494BB11	Tmx3	3	3	8.8	11	0	6.267	0	0	0	16484000	15681000	14903000	8640800	Tmx3	2026568.51659844	969236.848167868	1374271.25500496	16484000	15681000	14903000	TRUE	TRUE	TRUE	FALSE	FALSE	FALSE	15689333.3333333	1456692.20659042	5.03866496939603	36.6215126388347	0.000521195274496178	0.100112092073251	10.770520541231	Tmx3	Tmx3	456	Protein disulfide-isomerase TMX3; Probable disulfide isomerase, which participates in the folding of proteins containing disulfide bonds. May act as a dithiol oxidase (By similarity)	7	10090.ENSMUSP00000025515
13035	P28293	Ctsg	1	6	23.8	17	0	15.996	1125900	793030	936650	14654000	9762400	7291100	19764000	Ctsg	1125900	793030	936650	14654000	9762400.00000001	7291100	FALSE	FALSE	FALSE	FALSE	FALSE	FALSE	10569166.6666667	951860	35.4537196476169	17.5399150160483	0.000590687977762335	0.100112092073251	11.1036987232016	Ctsg	Ctsg	261	Cathepsin G; This vimentin-specific protease may regulate the reorganization of vimentin filaments, occurring during cell differentiation, movement and mitosis	2	10090.ENSMUSP00000015583
20208	P05366	Saa1	1	2	32.8	26	0	14.932	0	0	0	13093000	15323000	16219000	111140000	Saa1	1335536.48346858	1031830.50058752	647381.021974265	13093000	15323000	16219000	TRUE	TRUE	TRUE	FALSE	FALSE	FALSE	14878333.3333333	1004916.00201012	10.8193621544473	34.3179248386782	0.000277970813064628	0.100112092073251	14.8055492235892	Saa1	Saa1	122	Serum amyloid A-1 protein; Major acute phase protein	2	10090.ENSMUSP00000119150
17523	P11247	Mpo	5	32	44.3	163	0	128.77	7030000	3185600	4411600	95189000	58384000	75682000	96752000	Mpo	7030000	3185600	4411600	95188999.9999999	58384000	75681999.9999999	FALSE	FALSE	FALSE	FALSE	FALSE	FALSE	76418333.3333333	4875733.33333333	24.0957168041446	40.2765336275983	0.000486448922863099	0.100112092073251	15.673197877926	Mpo	Mpo	718	Myeloperoxidase; Part of the host defense system of polymorphonuclear leukocytes. It is responsible for microbicidal activity against a wide range of organisms. In the stimulated PMN, MPO catalyzes the production of hypohalous acids, primarily hypochlorous acid in physiologic situations, and other toxic intermediates that greatly enhance PMN microbicidal activity; Belongs to the peroxidase family…	1	10090.ENSMUSP00000020779
20716	G3X8T9;Q91WP6	Serpina3n	8	13	40.9	73	0	89.843	1466400	3767400	1145600	31060000	38758000	40224000	68498000	Serpina3n	1466400	3767400	1145600	31060000	38758000	40224000	FALSE	FALSE	FALSE	FALSE	FALSE	FALSE	36680666.6666667	2126466.66666667	13.4199322841055	67.2530441696399	0.00093815149409312	0.100112092073251	17.2495846004326	Serpina3n	Serpina3n	418	Serine (or cysteine) peptidase inhibitor, clade A, member 3N	2	10090.ENSMUSP00000021506
19152	Q61096;A0A0R4IZY6	Prtn3	3	5	21.7	17	0	22.966	0	0	0	21451000	19457000	18815000	35231000	Prtn3	1260423.58061401	940382.853972129	937613.246095153	21451000	19457000	18815000	TRUE	TRUE	TRUE	FALSE	FALSE	FALSE	19907666.6666667	1046139.89356043	6.90473897007654	17.7395283878549	6.94927032661571e-05	0.065457906355587	19.0296410539445	Prtn3	Prtn3	254	Myeloblastin; Serine protease that degrades elastin, fibronectin, laminin, vitronectin, and collagen types I, III, and IV (in vitro). By cleaving and activating receptor F2RL1/PAR-2, enhances endothelial cell barrier function and thus vascular integrity during neutrophil transendothelial migration. May play a role in neutrophil transendothelial migration, probably when associated with CD177; Belo…	2	10090.ENSMUSP00000006679
50701	Q3UP87	Elane	1	7	25.3	41	0	21.016	4209700	0	0	52528000	31709000	44853000	77606000	Elane	4209700	735360.768703997	821678.118946831	52528000	31709000	44853000	FALSE	TRUE	TRUE	FALSE	FALSE	FALSE	43030000	1922246.29588361	24.4679096953824	103.080604288606	0.00152883947185546	0.100112092073251	22.3852687827499	Elane	Elane	265	Neutrophil elastase; Medullasin modifies the functions of natural killer cells, monocytes and granulocytes. Inhibits C5a-dependent neutrophil enzyme release and chemotaxis (By similarity)	2	10090.ENSMUSP00000038925
20201	P27005	S100a8	1	4	58.4	30	0	158.82	0	0	0	10872000	16978000	47732000	26461000	S100a8	1516633.55421294	881418.273533815	875114.513565892	10872000	16978000	47732000	TRUE	TRUE	TRUE	FALSE	FALSE	FALSE	25194000	1091055.44710422	78.4147278671038	33.7815030368257	0.0014593467685893	0.100112092073251	23.0914020610664	S100a8	S100a8	89	Protein S100-A8; S100A8 is a calcium- and zinc-binding protein which plays a prominent role in the regulation of inflammatory processes and immune response. It can induce neutrophil chemotaxis and adhesion. Predominantly found as calprotectin (S100A8/A9) which has a wide plethora of intra- and extracellular functions. The intracellular functions include: facilitating leukocyte arachidonic acid tr…	1	10090.ENSMUSP00000064385
229898	Q8BMN7;Q8CFB4	Gbp5	2	5	8.6	7	0	21.242	0	0	0	4528300	3738900	4182000	1800000	Gbp5	1406210.72449302	1033782.63258369	1688292.32750774	4528300	3738900	4182000	TRUE	TRUE	TRUE	FALSE	FALSE	FALSE	4149733.33333333	1376095.22819482	9.53526178723346	23.8568129731742	0.00246699096594858	0.100112092073251	3.01558587538816	Gbp5	NA	NA	NA	NA	NA
74103	Q9DC07;B7ZCI2	Nebl	4	13	50.4	101	0	56.903	41205000	42263000	38899000	28377000	32471000	30691000	105090000	Nebl	41205000	42263000	38899000	28377000	32471000	30691000	FALSE	FALSE	FALSE	FALSE	FALSE	FALSE	30513000	40789000	6.72761164700751	4.21719089327976	0.0443710910354413	0.268296603827838	0.748069332418054	Nebl	NA	NA	NA	NA	NA
12340	Q5RKN9;P47753	Capza1	3	4	32.5	27	0	30.943	0	6556100	0	11449000	9097700	9999500	11432000	Capza1	1863039.47771842	6556100	1411064.13746356	11449000	9097700.00000001	9999499.99999999	TRUE	FALSE	TRUE	FALSE	FALSE	FALSE	10182066.6666667	3276734.53839399	11.6502271878289	86.9460374503013	0.00976372480889507	0.17352520458415	3.10738222683646	Capza1	NA	NA	NA	NA	NA
24070	Q8R0J2;Q9R0Q9;E9PVP3;Q5F2B1;F6XX36	Mpdu1	6	3	13.8	5	0	5.0791	5053600	5318100	4894200	0	0	4903600	29532000	Mpdu1	5053600	5318100	4894200	2123939.58296613	2210589.80700886	4903600	FALSE	FALSE	FALSE	TRUE	TRUE	FALSE	3079376.46332499	5088633.33333333	51.32265919186	4.20762273986542	0.0474287699791522	0.270183821188788	0.605148035161699	Mpdu1	NA	NA	NA	NA	NA
NA	A0A8I4P9C4;A0A171EBL2;E9Q555	Rnf213	3	12	2.5	21	0	20.833	1823100	0	1720000	3379700	3672800	3145900	576840	Rnf213	1823100	1062726.37411533	1720000	3379700	3672800	3145900	FALSE	TRUE	FALSE	FALSE	FALSE	FALSE	3399466.66666667	1535275.45803844	7.76608804624537	26.8664159218445	0.00674079221681723	0.14764394433538	2.21423891645478	Rnf213
