# Supplementary material for: Insulin reverses impaired alveolar fluid clearance in ARDS by inhibiting LPS-induced autophagy and inflammatory
Source: Front Immunol. 2023 Aug 15;14:1162159. doi: 10.3389/fimmu.2023.1162159 (PMC10466042; doi:10.3389/fimmu.2023.1162159)
Supplement: Supplementary file 1 [file DataSheet_1.zip › Sub-cluster.LPS+Insulin--Control.csv]

Row	Name	Cluster
197	G3bp1	Sub.cluster-1
86	Atox1	Sub.cluster-1
203	Egfr	Sub.cluster-1
194	Ncf4	Sub.cluster-1
318	Pgam1	Sub.cluster-1
169	S100a11	Sub.cluster-1
135	Tap1	Sub.cluster-1
8	S100a4	Sub.cluster-1
105	B2m	Sub.cluster-1
104	C3	Sub.cluster-1
81	Adssl1	Sub.cluster-1
291	Hpx	Sub.cluster-1
2	Fn1	Sub.cluster-1
262	Qsox1	Sub.cluster-1
36	Lsp1	Sub.cluster-1
149	Vtn	Sub.cluster-1
152	Alox5ap	Sub.cluster-1
223	Serpinf2	Sub.cluster-1
136	Serpina1b	Sub.cluster-1
133	Gc	Sub.cluster-1
297	Tf	Sub.cluster-1
5	Serpina1a	Sub.cluster-1
201	Serpina1d	Sub.cluster-1
148	Ahsg	Sub.cluster-1
344	Twf2	Sub.cluster-1
11	Serpina3k	Sub.cluster-1
343	Npc2	Sub.cluster-1
113	Calml3	Sub.cluster-1
185	Rhob	Sub.cluster-1
83	Alyref	Sub.cluster-1
103	Mtco2	Sub.cluster-1
128	Lamp2	Sub.cluster-1
39	Lrrc57	Sub.cluster-1
279	Pitrm1	Sub.cluster-1
7	Cr1l	Sub.cluster-1
316	Ifi35	Sub.cluster-1
250	Isg15	Sub.cluster-1
14	Rnf213	Sub.cluster-1
251	Ifit3	Sub.cluster-1
329	Iigp1	Sub.cluster-1
140	Man2a1	Sub.cluster-1
270	Efhd2	Sub.cluster-1
166	Hcls1	Sub.cluster-1
19	Adpgk	Sub.cluster-1
310	Rpl15	Sub.cluster-1
119	Lcn2	Sub.cluster-1
27	Tmx3	Sub.cluster-1
118	Mpo	Sub.cluster-1
174	Adprh	Sub.cluster-1
40	Cd44	Sub.cluster-1
210	Lgals3bp	Sub.cluster-1
4	Stat1	Sub.cluster-1
170	Camp	Sub.cluster-1
24	Memo1	Sub.cluster-1
74	Psme1	Sub.cluster-1
202	Serpina1e	Sub.cluster-1
112	P0DOV2	Sub.cluster-1
261	Gbp5	Sub.cluster-1
259	Sun2	Sub.cluster-1
123	Glul	Sub.cluster-1
272	Slfn5	Sub.cluster-1
84	Arg2	Sub.cluster-1
102	Rbm3	Sub.cluster-1
115	Ctsb	Sub.cluster-1
306	Arhgdia	Sub.cluster-1
139	S100a8	Sub.cluster-1
23	Fkbp5	Sub.cluster-1
16	Taldo1	Sub.cluster-1
299	Hnrnpab	Sub.cluster-1
130	Cfl1	Sub.cluster-1
280	Agpat4	Sub.cluster-1
189	Slc9a3r1	Sub.cluster-1
315	Chmp4b	Sub.cluster-1
57	Tpd52	Sub.cluster-1
122	Rpl27a	Sub.cluster-1
244	Ddx5	Sub.cluster-1
277	Plcg2	Sub.cluster-1
120	Itgb2	Sub.cluster-1
114	Anxa1	Sub.cluster-1
345	Padi4	Sub.cluster-1
13	Itgam	Sub.cluster-1
241	Arhgdib	Sub.cluster-1
78	Psme2	Sub.cluster-1
75	G3UZP7	Sub.cluster-1
141	Ctsg	Sub.cluster-1
324	Pygl	Sub.cluster-1
231	Cybb	Sub.cluster-1
234	Lcp1	Sub.cluster-1
342	Gbp2	Sub.cluster-1
65	Acyp1	Sub.cluster-1
137	Lta4h	Sub.cluster-1
258	F13a1	Sub.cluster-1
182	Rps7	Sub.cluster-1
144	Pabpc1	Sub.cluster-1
236	Chi3l1	Sub.cluster-1
191	Ctps1	Sub.cluster-1
177	Eef2	Sub.cluster-1
225	Orm1	Sub.cluster-1
293	Lrg1	Sub.cluster-1
58	Fga	Sub.cluster-1
218	Fgg	Sub.cluster-1
153	Hmgb2	Sub.cluster-1
121	Icam1	Sub.cluster-1
278	Fgb	Sub.cluster-1
34	Akap12	Sub.cluster-1
190	Naca	Sub.cluster-1
9	Prtn3	Sub.cluster-1
12	Osbpl8	Sub.cluster-1
90	Chil3	Sub.cluster-1
106	Saa1	Sub.cluster-1
239	Cyba	Sub.cluster-1
161	Mmp9	Sub.cluster-1
79	Pnkp	Sub.cluster-1
146	Vcam1	Sub.cluster-1
246	Ddx3x	Sub.cluster-1
285	Cd177	Sub.cluster-1
160	Tkt	Sub.cluster-1
248	Cstb	Sub.cluster-1
101	Coro1a	Sub.cluster-1
289	Eif3h	Sub.cluster-1
155	S100a9	Sub.cluster-1
209	Rac2	Sub.cluster-1
220	Elane	Sub.cluster-1
308	Cotl1	Sub.cluster-1
275	Ifi205a	Sub.cluster-1
97	Pglyrp1	Sub.cluster-1
85	Ngp	Sub.cluster-1
232	Gbp4	Sub.cluster-1
162	Rangap1	Sub.cluster-1
109	Ltf	Sub.cluster-1
323	Anp32b	Sub.cluster-1
41	Cops2	Sub.cluster-1
187	Ybx1	Sub.cluster-1
221	Lrrfip1	Sub.cluster-1
334	Tmem176b	Sub.cluster-1
320	Igtp	Sub.cluster-1
100	Clpp	Sub.cluster-1
168	Sftpd	Sub.cluster-1
145	Ptpn6	Sub.cluster-1
274	Myo1f	Sub.cluster-1
184	Snrpd2	Sub.cluster-1
247	Tspan7	Sub.cluster-1
263	Pgm3	Sub.cluster-1
48	Hnrnpdl	Sub.cluster-1
253	Srm	Sub.cluster-1
147	Nedd8	Sub.cluster-1
180	Magoh	Sub.cluster-1
96	Sfn	Sub.cluster-1
224	Capza1	Sub.cluster-1
26	Fau	Sub.cluster-1
173	Hrsp12	Sub.cluster-1
314	U2af1	Sub.cluster-1
230	Asns	Sub.cluster-1
283	Aldh1l1	Sub.cluster-1
296	Scpep1	Sub.cluster-1
1	Ly6c1	Sub.cluster-1
99	Creg1	Sub.cluster-1
164	Crkl	Sub.cluster-1
207	Serpina3m	Sub.cluster-1
264	Naa25	Sub.cluster-1
88	Rpl21	Sub.cluster-1
49	Cope	Sub.cluster-1
127	Lgals3	Sub.cluster-1
25	Txnl1	Sub.cluster-1
116	Cd14	Sub.cluster-1
158	Rpl12	Sub.cluster-1
163	Gsr	Sub.cluster-1
71	Ncf1	Sub.cluster-1
198	Rplp2	Sub.cluster-1
199	Prdx5	Sub.cluster-1
284	Ero1l	Sub.cluster-1
63	Hk3	Sub.cluster-1
61	Cp	Sub.cluster-1
327	Glrx	Sub.cluster-1
108	Gpi	Sub.cluster-1
47	Cfb	Sub.cluster-1
43	Itih4	Sub.cluster-1
200	G6pdx	Sub.cluster-1
298	Fam49b	Sub.cluster-1
319	Pgd	Sub.cluster-1
52	Cfh	Sub.cluster-1
346	Atp6v1c1	Sub.cluster-1
333	Gda	Sub.cluster-1
76	Serpina3n	Sub.cluster-1
178	Eif4a1	Sub.cluster-1
95	Ncf2	Sub.cluster-1
243	Hp	Sub.cluster-1
326	Ddx21	Sub.cluster-1
80	Rpl10	Sub.cluster-1
328	Clic4	Sub.cluster-1
227	Irgm1	Sub.cluster-1
249	Ifit1	Sub.cluster-1
188	Tpt1	Sub.cluster-1
309	Ifitm3	Sub.cluster-1
303	Nampt	Sub.cluster-1
172	Pkm	Sub.cluster-1
18	Bag6	Sub.cluster-1
242	Ifi47	Sub.cluster-1
271	Plek	Sub.cluster-1
68	Tmed2	Sub.cluster-1
138	Ptma	Sub.cluster-1
62	Gm20390	Sub.cluster-1
290	Akr1c14	Sub.cluster-1
312	Mfap4	Sub.cluster-1
10	Scly	Sub.cluster-1
183	Rps8	Sub.cluster-1
72	Arl1	Sub.cluster-1
217	Cmpk2	Sub.cluster-1
214	Osbp	Sub.cluster-2
237	Mme	Sub.cluster-2
93	Gbas	Sub.cluster-2
42	Itga8	Sub.cluster-2
266	Pgm5	Sub.cluster-2
219	Oxct1	Sub.cluster-2
294	Grhpr	Sub.cluster-2
252	Cyp4b1	Sub.cluster-2
20	Idh3a	Sub.cluster-2
150	Gsta3	Sub.cluster-2
77	Plvap	Sub.cluster-2
117	Rras	Sub.cluster-2
193	Nrp1	Sub.cluster-2
110	Cbr2	Sub.cluster-2
195	Fmo3	Sub.cluster-2
32	Ptk2	Sub.cluster-2
143	Dpp4	Sub.cluster-2
332	Ak1	Sub.cluster-2
156	Cyp2f2	Sub.cluster-2
179	Fgf1	Sub.cluster-2
37	Sgcd	Sub.cluster-2
226	Csnk2a1	Sub.cluster-2
59	Myo6	Sub.cluster-2
208	Col6a1	Sub.cluster-2
240	Fbn1	Sub.cluster-2
235	Lamb2	Sub.cluster-2
331	Arpc1a	Sub.cluster-2
325	Ivd	Sub.cluster-2
3	Col6a3	Sub.cluster-2
206	Col6a2	Sub.cluster-2
256	Mtch2	Sub.cluster-2
6	Lrba	Sub.cluster-2
276	Aldh4a1	Sub.cluster-2
330	Bcam	Sub.cluster-2
30	Rdx	Sub.cluster-2
111	Ace	Sub.cluster-2
215	Hp1bp3	Sub.cluster-2
131	Gnaq	Sub.cluster-2
21	Sorbs3	Sub.cluster-2
157	Rab21	Sub.cluster-2
134	Sftpc	Sub.cluster-2
212	Cd36	Sub.cluster-2
46	Col14a1	Sub.cluster-2
339	Nme3	Sub.cluster-2
64	Adgre5	Sub.cluster-2
301	Sfxn1	Sub.cluster-2
222	Itga1	Sub.cluster-2
238	Hadh	Sub.cluster-2
337	Aqp5	Sub.cluster-2
67	Vwf	Sub.cluster-2
28	Limch1	Sub.cluster-2
321	Slco2a1	Sub.cluster-2
302	Ppap2b	Sub.cluster-2
107	Src	Sub.cluster-2
322	Gucy1a3	Sub.cluster-2
70	Lamc1	Sub.cluster-2
167	Tmod1	Sub.cluster-2
175	Adk	Sub.cluster-2
44	Plxdc2	Sub.cluster-2
273	Pcdh1	Sub.cluster-2
54	Impdh1	Sub.cluster-2
204	Aqp1	Sub.cluster-2
15	Prmt1	Sub.cluster-2
341	Cav2	Sub.cluster-2
35	Ldhb	Sub.cluster-2
92	Ptrf	Sub.cluster-2
269	Mettl7a1	Sub.cluster-2
313	Ephx1	Sub.cluster-2
66	Pcx	Sub.cluster-2
336	Cdh13	Sub.cluster-2
338	Cyp2b10	Sub.cluster-2
89	Adam10	Sub.cluster-2
91	Aldh1a7	Sub.cluster-2
53	Gpd1	Sub.cluster-2
196	Fh	Sub.cluster-2
73	Prps1	Sub.cluster-2
300	Stoml2	Sub.cluster-2
50	Smtn	Sub.cluster-2
216	Inpp5a	Sub.cluster-2
56	Ocln	Sub.cluster-2
311	Tbcb	Sub.cluster-2
171	Tst	Sub.cluster-2
205	Jup	Sub.cluster-2
286	Hpgd	Sub.cluster-2
295	Pcca	Sub.cluster-2
255	Synm	Sub.cluster-2
340	Ptgfrn	Sub.cluster-2
192	Ap2m1	Sub.cluster-2
45	Mylk	Sub.cluster-2
186	Rap1a	Sub.cluster-2
33	Sorbs1	Sub.cluster-2
335	Calcrl	Sub.cluster-2
213	Fbln1	Sub.cluster-2
29	Sept4	Sub.cluster-2
181	Rras2	Sub.cluster-2
124	Thbd	Sub.cluster-2
87	Sod3	Sub.cluster-2
304	Etfa	Sub.cluster-2
176	Cldn18	Sub.cluster-2
229	Lama5	Sub.cluster-2
98	Emp2	Sub.cluster-2
38	Map7d1	Sub.cluster-2
228	Pml	Sub.cluster-2
267	Rbm14	Sub.cluster-2
288	Idh3b	Sub.cluster-2
292	Lims2	Sub.cluster-2
22	Mbnl2	Sub.cluster-2
260	Cyp20a1	Sub.cluster-2
60	Usp7	Sub.cluster-2
55	Pcmt1	Sub.cluster-2
282	Mpdu1	Sub.cluster-2
265	Taok3	Sub.cluster-2
268	Lmf2	Sub.cluster-2
17	Glrx3	Sub.cluster-2
287	Clec14a	Sub.cluster-2
129	Hspa2	Sub.cluster-2
305	Hsd17b10	Sub.cluster-2
307	Atp5l	Sub.cluster-2
257	Srl	Sub.cluster-2
125	Bpgm	Sub.cluster-2
281	Acat1	Sub.cluster-2
82	Tnnt2	Sub.cluster-2
151	Ckmt1	Sub.cluster-2
159	Tagln	Sub.cluster-2
94	Atp2a2	Sub.cluster-2
69	Lmod1	Sub.cluster-2
245	Ogn	Sub.cluster-2
211	Cnn1	Sub.cluster-2
154	Des	Sub.cluster-2
317	Csad	Sub.cluster-2
51	Cyp2s1	Sub.cluster-2
165	Slc25a4	Sub.cluster-2
142	Dcn	Sub.cluster-2
233	Bpifb1	Sub.cluster-2
126	Ca3	Sub.cluster-2
31	Mpz	Sub.cluster-2
132	Eno3	Sub.cluster-2
254	Ckmt2	Sub.cluster-2
