# Supplementary material for: Insulin reverses impaired alveolar fluid clearance in ARDS by inhibiting LPS-induced autophagy and inflammatory
Source: Front Immunol. 2023 Aug 15;14:1162159. doi: 10.3389/fimmu.2023.1162159 (PMC10466042; doi:10.3389/fimmu.2023.1162159)
Supplement: Supplementary file 1 [file DataSheet_1.zip › Sub-cluster.LPS+Insulin--LPS.csv]

Row	Name	Cluster
13	Nqo2	Sub.cluster-1
55	Xpo1	Sub.cluster-1
66	Ralb	Sub.cluster-1
33	Gnai2	Sub.cluster-1
50	Mccc2	Sub.cluster-1
60	Cryl1	Sub.cluster-1
44	Rab8a	Sub.cluster-1
51	Acp1	Sub.cluster-1
53	Cyba	Sub.cluster-1
30	Creg1	Sub.cluster-1
4	Cr1l	Sub.cluster-1
9	Arhgap17	Sub.cluster-1
43	Pitpnb	Sub.cluster-1
37	Adh5	Sub.cluster-1
56	Oxsr1	Sub.cluster-1
47	Serpina3m	Sub.cluster-1
23	Naalad2	Sub.cluster-1
31	Aldoa	Sub.cluster-1
29	Ppt1	Sub.cluster-1
58	Vps26b	Sub.cluster-1
27	Rpl21	Sub.cluster-1
10	Bub3	Sub.cluster-1
25	Lypla1	Sub.cluster-1
36	Fkbp1a	Sub.cluster-1
61	Uqcrq	Sub.cluster-1
6	Ap1m2	Sub.cluster-1
19	Cfh	Sub.cluster-1
17	Cops2	Sub.cluster-1
49	Pdlim7	Sub.cluster-1
32	Saa1	Sub.cluster-1
18	Gorasp2	Sub.cluster-1
24	Psme2	Sub.cluster-1
15	Akap12	Sub.cluster-1
57	Pgm3	Sub.cluster-1
12	Iqsec1	Sub.cluster-2
1	Uchl5	Sub.cluster-2
28	Sdc4	Sub.cluster-2
48	Osbp	Sub.cluster-2
64	Tbcb	Sub.cluster-2
11	Prmt1	Sub.cluster-2
62	Ddah1	Sub.cluster-2
3	Usp4	Sub.cluster-2
40	Wars	Sub.cluster-2
5	Lrrfip2	Sub.cluster-2
52	Csnk2a1	Sub.cluster-2
14	App	Sub.cluster-2
22	Glg1	Sub.cluster-2
41	Ctsh	Sub.cluster-2
16	Srp68	Sub.cluster-2
20	Tor1aip1	Sub.cluster-2
59	Lmf2	Sub.cluster-2
46	Col6a2	Sub.cluster-2
63	Serpinb1a	Sub.cluster-2
45	Kpnb1	Sub.cluster-2
65	Snx5	Sub.cluster-2
7	Pdia4	Sub.cluster-2
2	Col6a3	Sub.cluster-2
39	Ckmt1	Sub.cluster-2
26	Metap2	Sub.cluster-2
8	Apeh	Sub.cluster-2
38	Nap1l1	Sub.cluster-2
21	Gm10094	Sub.cluster-2
34	Lyz2	Sub.cluster-2
35	Icam1	Sub.cluster-2
67	Asah1	Sub.cluster-2
42	Dbt	Sub.cluster-2
54	Ogn	Sub.cluster-2
