# Supplementary material for: Insulin reverses impaired alveolar fluid clearance in ARDS by inhibiting LPS-induced autophagy and inflammatory
Source: Front Immunol. 2023 Aug 15;14:1162159. doi: 10.3389/fimmu.2023.1162159 (PMC10466042; doi:10.3389/fimmu.2023.1162159)
Supplement: Supplementary file 1 [file DataSheet_1.zip › Sub-cluster.LPS--Control.csv]

Row	Name	Cluster
144	Magoh	Sub.cluster-1
166	Top1	Sub.cluster-1
182	Capza1	Sub.cluster-1
39	Hnrnpdl	Sub.cluster-1
208	Srm	Sub.cluster-1
132	Atp6v0d1	Sub.cluster-1
202	Tspan7	Sub.cluster-1
165	Serpina3m	Sub.cluster-1
171	Tgtp1	Sub.cluster-1
125	Crkl	Sub.cluster-1
17	Ampd3	Sub.cluster-1
263	Gda	Sub.cluster-1
70	Ncf2	Sub.cluster-1
253	Pgd	Sub.cluster-1
10	Plbd1	Sub.cluster-1
119	Tap2	Sub.cluster-1
154	Ncf4	Sub.cluster-1
172	Tapbp	Sub.cluster-1
103	Lta4h	Sub.cluster-1
56	Arl1	Sub.cluster-1
212	F13a1	Sub.cluster-1
271	Gbp2	Sub.cluster-1
83	Apoa2	Sub.cluster-1
3	Gm13889	Sub.cluster-1
4	Eef1b2	Sub.cluster-1
141	Eef2	Sub.cluster-1
129	S100a11	Sub.cluster-1
264	Psmb2	Sub.cluster-1
139	Lrpap1	Sub.cluster-1
179	Smu1	Sub.cluster-1
259	Ddx21	Sub.cluster-1
110	Grn	Sub.cluster-1
111	Ptpn6	Sub.cluster-1
62	Pnkp	Sub.cluster-1
201	Ddx3x	Sub.cluster-1
123	Mmp9	Sub.cluster-1
248	Serpinb1a	Sub.cluster-1
47	Tor1aip1	Sub.cluster-1
122	Tkt	Sub.cluster-1
127	Hcls1	Sub.cluster-1
18	Adpgk	Sub.cluster-1
12	Osbpl8	Sub.cluster-1
224	Plcg2	Sub.cluster-1
124	Gsr	Sub.cluster-1
159	G6pdx	Sub.cluster-1
142	Eif5	Sub.cluster-1
230	Ero1l	Sub.cluster-1
48	Cp	Sub.cluster-1
239	Fam49b	Sub.cluster-1
55	Ncf1	Sub.cluster-1
50	Hk3	Sub.cluster-1
218	Cpne3	Sub.cluster-1
260	Glrx	Sub.cluster-1
106	S100a8	Sub.cluster-1
222	Efhd2	Sub.cluster-1
59	G3UZP7	Sub.cluster-1
15	Taldo1	Sub.cluster-1
197	Ifi47	Sub.cluster-1
257	Pygl	Sub.cluster-1
190	Lcp1	Sub.cluster-1
196	Arhgdib	Sub.cluster-1
175	Manf	Sub.cluster-1
45	Arhgef1	Sub.cluster-1
234	Hpx	Sub.cluster-1
77	B2m	Sub.cluster-1
75	C3	Sub.cluster-1
49	Gm10094	Sub.cluster-1
216	Qsox1	Sub.cluster-1
60	Serpina3n	Sub.cluster-1
151	Ctps1	Sub.cluster-1
198	Hp	Sub.cluster-1
38	Cfb	Sub.cluster-1
86	Cd14	Sub.cluster-1
33	Itih4	Sub.cluster-1
184	Orm1	Sub.cluster-1
236	Lrg1	Sub.cluster-1
63	Rpl10	Sub.cluster-1
143	Actr2	Sub.cluster-1
78	Saa1	Sub.cluster-1
203	Ifit1	Sub.cluster-1
90	Icam1	Sub.cluster-1
245	Ifitm3	Sub.cluster-1
157	G3bp1	Sub.cluster-1
177	Cmpk2	Sub.cluster-1
66	C1qbp	Sub.cluster-1
158	Prdx5	Sub.cluster-1
23	Ostf1	Sub.cluster-1
101	Tap1	Sub.cluster-1
104	Ptma	Sub.cluster-1
133	Pkm	Sub.cluster-1
28	Akap12	Sub.cluster-1
115	Hmgb2	Sub.cluster-1
150	Naca	Sub.cluster-1
149	Tpt1	Sub.cluster-1
178	Fgg	Sub.cluster-1
46	Fga	Sub.cluster-1
225	Fgb	Sub.cluster-1
135	Cnbp	Sub.cluster-1
254	Igtp	Sub.cluster-1
148	Ybx1	Sub.cluster-1
223	Myo1f	Sub.cluster-1
134	Slc16a1	Sub.cluster-1
105	Marcks	Sub.cluster-1
128	Sftpd	Sub.cluster-1
255	Ethe1	Sub.cluster-1
112	Vcam1	Sub.cluster-1
102	Tgm2	Sub.cluster-1
156	Ctsc	Sub.cluster-1
107	Man2a1	Sub.cluster-1
249	Tbcb	Sub.cluster-1
117	S100a9	Sub.cluster-1
244	Cotl1	Sub.cluster-1
169	Lgals3bp	Sub.cluster-1
246	Rpl15	Sub.cluster-1
32	Cd44	Sub.cluster-1
108	Ctsg	Sub.cluster-1
44	Tpd52	Sub.cluster-1
192	Chi3l1	Sub.cluster-1
96	Eno1	Sub.cluster-1
215	Gbp5	Sub.cluster-1
52	Acyp1	Sub.cluster-1
136	Adprh	Sub.cluster-1
227	Agpat4	Sub.cluster-1
80	Ptprc	Sub.cluster-1
74	Rbm3	Sub.cluster-1
213	Sun2	Sub.cluster-1
231	Cd177	Sub.cluster-1
188	Gbp4	Sub.cluster-1
274	Padi4	Sub.cluster-1
13	Itgam	Sub.cluster-1
85	Anxa1	Sub.cluster-1
89	Itgb2	Sub.cluster-1
16	Bag6	Sub.cluster-1
9	Prtn3	Sub.cluster-1
88	Lcn2	Sub.cluster-1
1	Uchl5	Sub.cluster-1
24	Tmx3	Sub.cluster-1
87	Mpo	Sub.cluster-1
187	Cybb	Sub.cluster-1
30	Lsp1	Sub.cluster-1
5	Stat1	Sub.cluster-1
114	Alox5ap	Sub.cluster-1
67	Chil3	Sub.cluster-1
81	Ltf	Sub.cluster-1
167	Rac2	Sub.cluster-1
71	Pglyrp1	Sub.cluster-1
65	Ngp	Sub.cluster-1
73	Coro1a	Sub.cluster-1
180	Elane	Sub.cluster-1
99	Gc	Sub.cluster-1
140	Tm9sf2	Sub.cluster-1
147	Rhob	Sub.cluster-1
238	Tf	Sub.cluster-1
76	C4b	Sub.cluster-1
219	Srrm2	Sub.cluster-1
11	Serpina3k	Sub.cluster-1
152	Serping1	Sub.cluster-1
194	Fscn1	Sub.cluster-1
168	Clu	Sub.cluster-1
113	Vtn	Sub.cluster-1
160	Serpina1e	Sub.cluster-1
97	Cfl1	Sub.cluster-1
250	Chmp4b	Sub.cluster-1
84	P0DOV2	Sub.cluster-1
14	Rnf213	Sub.cluster-1
209	Mybbp1a	Sub.cluster-1
272	Twf2	Sub.cluster-1
226	Retnlg	Sub.cluster-1
131	Camp	Sub.cluster-1
204	Isg15	Sub.cluster-1
205	Ifit3	Sub.cluster-1
261	Iigp1	Sub.cluster-1
161	Egfr	Sub.cluster-1
34	Lgals9	Sub.cluster-1
186	Asns	Sub.cluster-1
6	Usp4	Sub.cluster-1
21	Fkbp5	Sub.cluster-1
2	Fn1	Sub.cluster-1
233	Akr1c14	Sub.cluster-1
64	Tnnt2	Sub.cluster-2
8	Ap1m2	Sub.cluster-2
29	Ldhb	Sub.cluster-2
100	Sftpc	Sub.cluster-2
256	Gucy1a3	Sub.cluster-2
237	Pcca	Sub.cluster-2
79	Src	Sub.cluster-2
173	Hp1bp3	Sub.cluster-2
118	Cyp2f2	Sub.cluster-2
270	Cav2	Sub.cluster-2
138	Adk	Sub.cluster-2
242	Ddah2	Sub.cluster-2
164	Col6a2	Sub.cluster-2
191	Lamb2	Sub.cluster-2
57	Naalad2	Sub.cluster-2
195	Fbn1	Sub.cluster-2
193	Mme	Sub.cluster-2
273	Pf4	Sub.cluster-2
229	Mpdu1	Sub.cluster-2
40	Sec11a	Sub.cluster-2
37	Tfg	Sub.cluster-2
58	Prps1	Sub.cluster-2
146	Lsm6	Sub.cluster-2
72	Emp2	Sub.cluster-2
53	Vwf	Sub.cluster-2
153	Nrp1	Sub.cluster-2
155	Fmo3	Sub.cluster-2
95	Cnp	Sub.cluster-2
206	Ugt1a6	Sub.cluster-2
137	Rab8a	Sub.cluster-2
185	Lama5	Sub.cluster-2
22	Rela	Sub.cluster-2
174	Lpcat1	Sub.cluster-2
31	Magt1	Sub.cluster-2
235	Lims2	Sub.cluster-2
43	Gpd1	Sub.cluster-2
51	Ablim1	Sub.cluster-2
121	Timp3	Sub.cluster-2
269	Ptgfrn	Sub.cluster-2
189	Bpifb1	Sub.cluster-2
126	Slc25a4	Sub.cluster-2
54	Lmod1	Sub.cluster-2
266	Cdh13	Sub.cluster-2
232	Hpgd	Sub.cluster-2
240	Ppap2b	Sub.cluster-2
41	Smtn	Sub.cluster-2
252	Nebl	Sub.cluster-2
61	Gprc5a	Sub.cluster-2
19	Idh3a	Sub.cluster-2
183	Myo1d	Sub.cluster-2
91	Thbd	Sub.cluster-2
267	Pygm	Sub.cluster-2
211	Epb41l5	Sub.cluster-2
268	Nme3	Sub.cluster-2
68	Aldh1a7	Sub.cluster-2
98	Gnao1	Sub.cluster-2
25	Limch1	Sub.cluster-2
35	Plxdc2	Sub.cluster-2
130	Plcb3	Sub.cluster-2
176	Inpp5a	Sub.cluster-2
7	Lrba	Sub.cluster-2
221	Mettl7a1	Sub.cluster-2
207	Cyp4b1	Sub.cluster-2
262	Slc25a10	Sub.cluster-2
145	Rras2	Sub.cluster-2
241	Etfa	Sub.cluster-2
26	Rdx	Sub.cluster-2
217	Rmdn2	Sub.cluster-2
163	Jup	Sub.cluster-2
82	Ace	Sub.cluster-2
181	Acp1	Sub.cluster-2
93	Sptb	Sub.cluster-2
228	Acat1	Sub.cluster-2
36	Mylk	Sub.cluster-2
265	Calcrl	Sub.cluster-2
42	Cyp2s1	Sub.cluster-2
214	Ptk7	Sub.cluster-2
20	Sorbs3	Sub.cluster-2
247	Aldh1b1	Sub.cluster-2
162	Aqp1	Sub.cluster-2
220	Rbm14	Sub.cluster-2
170	Cnn1	Sub.cluster-2
258	Actn2	Sub.cluster-2
120	Tagln	Sub.cluster-2
210	Srl	Sub.cluster-2
27	Mpz	Sub.cluster-2
94	Ca3	Sub.cluster-2
109	Dcn	Sub.cluster-2
199	Nnt	Sub.cluster-2
92	Bpgm	Sub.cluster-2
200	Ogn	Sub.cluster-2
243	Hsd17b10	Sub.cluster-2
69	Snca	Sub.cluster-2
116	Des	Sub.cluster-2
251	Csad	Sub.cluster-2
