# Supplementary material for: Insulin reverses impaired alveolar fluid clearance in ARDS by inhibiting LPS-induced autophagy and inflammatory
Source: Front Immunol. 2023 Aug 15;14:1162159. doi: 10.3389/fimmu.2023.1162159 (PMC10466042; doi:10.3389/fimmu.2023.1162159)
Supplement: Supplementary file 2 [file DataSheet_2.zip]

Archive with 1 entries (1 files):
- The original, uncropped gels or blots.docx
